# Supplementary material for: Inositol trisphosphate receptor-mediated Ca2+ signalling stimulates mitochondrial function and gene expression in core myopathy patients
Source: Hum Mol Genet. 2018 Apr 25;27(13):2367–82. doi: 10.1093/hmg/ddy149 (PMC6005141; doi:10.1093/hmg/ddy149)
Supplement: Supplementary Data [file ddy149_supp.zip]

Archive with 10 entries (9 files):
- ddy149-suppl_data/
- ddy149-suppl_data/Human p3369 p7322 p2638  TF genes list.xlsx
- ddy149-suppl_data/Mouse RyR1I4859T_wt EDL and SOLEUS  TF genes list.xlsx
- ddy149-suppl_data/p3369 (male child, MmD).xlsx
- ddy149-suppl_data/p4449 and p7379 (adult female, CCD).xlsx
- ddy149-suppl_data/p7322 and p2638 (female child, CCD).xlsx
- ddy149-suppl_data/RyR1I4859T_wt mouse EDL.xlsx
- ddy149-suppl_data/RyR1I4859T_wt mouse SOLEUS.xlsx
- ddy149-suppl_data/Supplementary Data Set 2.pdf
- ddy149-suppl_data/Venn diagram intersections human and mouse.xlsx
