# Supplementary material for: Inositol trisphosphate receptor-mediated Ca2+ signalling stimulates mitochondrial function and gene expression in core myopathy patients
Source: Hum Mol Genet. 2018 Apr 25;27(13):2367–82. doi: 10.1093/hmg/ddy149 (PMC6005141; doi:10.1093/hmg/ddy149)
Supplement: Supplementary Data [file ddy149_supp.zip › ddy149-suppl_data/Human p3369 p7322 p2638 TF genes list.xlsx]

## Sheet: p3369
external_gene_name	refseq_mrna	TF_num	TF_list
FNDC10	NM_001242659	88	Factor: ETF; motif: CCCCGCCCCYN; match class: 0 Factor: BTEB2; motif: RGGGNGKGGN; match class: 0 Factor: LRF; motif: NGNSACCCMCN; match class: 0 Factor: Sp1; motif: NGGGGGCGGGGYN; match class: 0 Factor: BTEB2; motif: GNAGGGGGNGGGSSNN; match class: 1 Factor: NF-1B; motif: CTGGCASGV; match class: 0 Factor: ZXDB; motif: NGGGGTC; match class: 1 Factor: Sp2; motif: GYCCCGCCYCYNNNN; match class: 0 Fact…
C17orf107	NM_001145536	86	Factor: ETF; motif: CCCCGCCCCYN; match class: 0 Factor: BTEB2; motif: RGGGNGKGGN; match class: 0 Factor: LRF; motif: NGNSACCCMCN; match class: 0 Factor: Sp1; motif: NGGGGGCGGGGYN; match class: 0 Factor: BTEB2; motif: GNAGGGGGNGGGSSNN; match class: 1 Factor: NF-1B; motif: CTGGCASGV; match class: 0 Factor: ZXDB; motif: NGGGGTC; match class: 1 Factor: Sp2; motif: GYCCCGCCYCYNNNN; match class: 0 Fact…
GPSM1	NM_001145638	86	Factor: ETF; motif: CCCCGCCCCYN; match class: 0 Factor: BTEB2; motif: RGGGNGKGGN; match class: 0 Factor: LRF; motif: NGNSACCCMCN; match class: 0 Factor: Sp1; motif: NGGGGGCGGGGYN; match class: 0 Factor: BTEB2; motif: GNAGGGGGNGGGSSNN; match class: 1 Factor: NF-1B; motif: CTGGCASGV; match class: 0 Factor: ZXDB; motif: NGGGGTC; match class: 1 Factor: Sp2; motif: GYCCCGCCYCYNNNN; match class: 0 Fact…
TNNI2	NM_003282	85	Factor: ETF; motif: CCCCGCCCCYN; match class: 0 Factor: BTEB2; motif: RGGGNGKGGN; match class: 0 Factor: LRF; motif: NGNSACCCMCN; match class: 0 Factor: Sp1; motif: NGGGGGCGGGGYN; match class: 0 Factor: BTEB2; motif: GNAGGGGGNGGGSSNN; match class: 1 Factor: NF-1B; motif: CTGGCASGV; match class: 0 Factor: ZXDB; motif: NGGGGTC; match class: 1 Factor: Sp2; motif: GYCCCGCCYCYNNNN; match class: 0 Fact…
ZMIZ1	NM_020338	85	Factor: ETF; motif: CCCCGCCCCYN; match class: 0 Factor: BTEB2; motif: RGGGNGKGGN; match class: 0 Factor: LRF; motif: NGNSACCCMCN; match class: 0 Factor: Sp1; motif: NGGGGGCGGGGYN; match class: 0 Factor: BTEB2; motif: GNAGGGGGNGGGSSNN; match class: 1 Factor: NF-1B; motif: CTGGCASGV; match class: 0 Factor: Sp2; motif: GYCCCGCCYCYNNNN; match class: 0 Factor: Elk-1; motif: CTTCCKG; match class: 1 Fac…
TNNT3	NM_001042780	84	Factor: ETF; motif: CCCCGCCCCYN; match class: 0 Factor: BTEB2; motif: RGGGNGKGGN; match class: 0 Factor: LRF; motif: NGNSACCCMCN; match class: 0 Factor: Sp1; motif: NGGGGGCGGGGYN; match class: 0 Factor: BTEB2; motif: GNAGGGGGNGGGSSNN; match class: 1 Factor: NF-1B; motif: CTGGCASGV; match class: 0 Factor: ZXDB; motif: NGGGGTC; match class: 1 Factor: Sp2; motif: GYCCCGCCYCYNNNN; match class: 0 Fact…
COMP	NM_000095	83	Factor: ETF; motif: CCCCGCCCCYN; match class: 0 Factor: BTEB2; motif: RGGGNGKGGN; match class: 0 Factor: LRF; motif: NGNSACCCMCN; match class: 0 Factor: Sp1; motif: NGGGGGCGGGGYN; match class: 0 Factor: NF-1B; motif: CTGGCASGV; match class: 0 Factor: ZXDB; motif: NGGGGTC; match class: 1 Factor: Elk-1; motif: CTTCCKG; match class: 1 Factor: WT1; motif: GNGGGGGCGGGG; match class: 0 Factor: MAZ; mot…
PTGDS	NM_000954	83	Factor: ETF; motif: CCCCGCCCCYN; match class: 0 Factor: BTEB2; motif: RGGGNGKGGN; match class: 0 Factor: Sp1; motif: NGGGGGCGGGGYN; match class: 0 Factor: NF-1B; motif: CTGGCASGV; match class: 0 Factor: ZXDB; motif: NGGGGTC; match class: 1 Factor: Sp2; motif: GYCCCGCCYCYNNNN; match class: 0 Factor: Elk-1; motif: CTTCCKG; match class: 1 Factor: WT1; motif: GNGGGGGCGGGG; match class: 0 Factor: MAZ;…
SCX	NM_001080514	83	Factor: ETF; motif: CCCCGCCCCYN; match class: 0 Factor: BTEB2; motif: RGGGNGKGGN; match class: 0 Factor: Sp1; motif: NGGGGGCGGGGYN; match class: 0 Factor: BTEB2; motif: GNAGGGGGNGGGSSNN; match class: 1 Factor: NF-1B; motif: CTGGCASGV; match class: 0 Factor: Sp2; motif: GYCCCGCCYCYNNNN; match class: 0 Factor: Elk-1; motif: CTTCCKG; match class: 1 Factor: WT1; motif: GNGGGGGCGGGG; match class: 0 Fa…
INHBB	NM_002193	83	Factor: ETF; motif: CCCCGCCCCYN; match class: 0 Factor: BTEB2; motif: RGGGNGKGGN; match class: 0 Factor: LRF; motif: NGNSACCCMCN; match class: 0 Factor: Sp1; motif: NGGGGGCGGGGYN; match class: 0 Factor: NF-1B; motif: CTGGCASGV; match class: 0 Factor: Sp2; motif: GYCCCGCCYCYNNNN; match class: 0 Factor: Elk-1; motif: CTTCCKG; match class: 1 Factor: WT1; motif: GNGGGGGCGGGG; match class: 0 Factor: M…
CPNE7	NM_014427	83	Factor: ETF; motif: CCCCGCCCCYN; match class: 0 Factor: BTEB2; motif: RGGGNGKGGN; match class: 0 Factor: LRF; motif: NGNSACCCMCN; match class: 0 Factor: Sp1; motif: NGGGGGCGGGGYN; match class: 0 Factor: BTEB2; motif: GNAGGGGGNGGGSSNN; match class: 1 Factor: NF-1B; motif: CTGGCASGV; match class: 0 Factor: ZXDB; motif: NGGGGTC; match class: 1 Factor: Sp2; motif: GYCCCGCCYCYNNNN; match class: 0 Fact…
REEP6	NM_138393	83	Factor: ETF; motif: CCCCGCCCCYN; match class: 0 Factor: BTEB2; motif: RGGGNGKGGN; match class: 0 Factor: LRF; motif: NGNSACCCMCN; match class: 0 Factor: Sp1; motif: NGGGGGCGGGGYN; match class: 0 Factor: BTEB2; motif: GNAGGGGGNGGGSSNN; match class: 1 Factor: NF-1B; motif: CTGGCASGV; match class: 0 Factor: ZXDB; motif: NGGGGTC; match class: 1 Factor: Sp2; motif: GYCCCGCCYCYNNNN; match class: 0 Fact…
NA	ENST00000572798	82	Factor: ETF; motif: CCCCGCCCCYN; match class: 0 Factor: BTEB2; motif: RGGGNGKGGN; match class: 0 Factor: LRF; motif: NGNSACCCMCN; match class: 0 Factor: Sp1; motif: NGGGGGCGGGGYN; match class: 0 Factor: BTEB2; motif: GNAGGGGGNGGGSSNN; match class: 1 Factor: NF-1B; motif: CTGGCASGV; match class: 0 Factor: ZXDB; motif: NGGGGTC; match class: 1 Factor: Sp2; motif: GYCCCGCCYCYNNNN; match class: 0 Fact…
ATXN1	NM_000332	82	Factor: ETF; motif: CCCCGCCCCYN; match class: 0 Factor: BTEB2; motif: RGGGNGKGGN; match class: 0 Factor: LRF; motif: NGNSACCCMCN; match class: 0 Factor: Sp1; motif: NGGGGGCGGGGYN; match class: 0 Factor: BTEB2; motif: GNAGGGGGNGGGSSNN; match class: 1 Factor: ZXDB; motif: NGGGGTC; match class: 1 Factor: Sp2; motif: GYCCCGCCYCYNNNN; match class: 0 Factor: Elk-1; motif: CTTCCKG; match class: 1 Factor…
POLR2H	NM_001278714	82	Factor: ETF; motif: CCCCGCCCCYN; match class: 0 Factor: BTEB2; motif: RGGGNGKGGN; match class: 0 Factor: LRF; motif: NGNSACCCMCN; match class: 0 Factor: Sp1; motif: NGGGGGCGGGGYN; match class: 0 Factor: BTEB2; motif: GNAGGGGGNGGGSSNN; match class: 1 Factor: NF-1B; motif: CTGGCASGV; match class: 0 Factor: ZXDB; motif: NGGGGTC; match class: 1 Factor: Sp2; motif: GYCCCGCCYCYNNNN; match class: 0 Fact…
SOCS3	NM_003955	82	Factor: ETF; motif: CCCCGCCCCYN; match class: 0 Factor: BTEB2; motif: RGGGNGKGGN; match class: 0 Factor: LRF; motif: NGNSACCCMCN; match class: 0 Factor: Sp1; motif: NGGGGGCGGGGYN; match class: 0 Factor: BTEB2; motif: GNAGGGGGNGGGSSNN; match class: 1 Factor: Sp2; motif: GYCCCGCCYCYNNNN; match class: 0 Factor: WT1; motif: GNGGGGGCGGGG; match class: 0 Factor: MAZ; motif: GGGGAGGG; match class: 1 Fac…
NA	A_33_P3326151	81	Factor: ETF; motif: CCCCGCCCCYN; match class: 0 Factor: BTEB2; motif: RGGGNGKGGN; match class: 0 Factor: LRF; motif: NGNSACCCMCN; match class: 0 Factor: Sp1; motif: NGGGGGCGGGGYN; match class: 0 Factor: BTEB2; motif: GNAGGGGGNGGGSSNN; match class: 1 Factor: NF-1B; motif: CTGGCASGV; match class: 0 Factor: ZXDB; motif: NGGGGTC; match class: 1 Factor: Sp2; motif: GYCCCGCCYCYNNNN; match class: 0 Fact…
ZNF469	NM_001127464	81	Factor: ETF; motif: CCCCGCCCCYN; match class: 0 Factor: LRF; motif: NGNSACCCMCN; match class: 0 Factor: Sp1; motif: NGGGGGCGGGGYN; match class: 0 Factor: BTEB2; motif: GNAGGGGGNGGGSSNN; match class: 1 Factor: NF-1B; motif: CTGGCASGV; match class: 0 Factor: ZXDB; motif: NGGGGTC; match class: 1 Factor: Elk-1; motif: CTTCCKG; match class: 1 Factor: WT1; motif: GNGGGGGCGGGG; match class: 0 Factor: MA…
AEBP1	NM_001129	81	Factor: ETF; motif: CCCCGCCCCYN; match class: 0 Factor: BTEB2; motif: RGGGNGKGGN; match class: 0 Factor: Sp1; motif: NGGGGGCGGGGYN; match class: 0 Factor: BTEB2; motif: GNAGGGGGNGGGSSNN; match class: 1 Factor: Sp2; motif: GYCCCGCCYCYNNNN; match class: 0 Factor: Elk-1; motif: CTTCCKG; match class: 1 Factor: WT1; motif: GNGGGGGCGGGG; match class: 0 Factor: MAZ; motif: GGGGAGGG; match class: 1 Facto…
ABLIM2	NM_001130088	81	Factor: ETF; motif: CCCCGCCCCYN; match class: 0 Factor: BTEB2; motif: RGGGNGKGGN; match class: 0 Factor: LRF; motif: NGNSACCCMCN; match class: 0 Factor: Sp1; motif: NGGGGGCGGGGYN; match class: 0 Factor: BTEB2; motif: GNAGGGGGNGGGSSNN; match class: 1 Factor: NF-1B; motif: CTGGCASGV; match class: 0 Factor: Sp2; motif: GYCCCGCCYCYNNNN; match class: 0 Factor: Elk-1; motif: CTTCCKG; match class: 1 Fac…
SLC9A3R2	NM_004785	81	Factor: ETF; motif: CCCCGCCCCYN; match class: 0 Factor: BTEB2; motif: RGGGNGKGGN; match class: 0 Factor: LRF; motif: NGNSACCCMCN; match class: 0 Factor: Sp1; motif: NGGGGGCGGGGYN; match class: 0 Factor: BTEB2; motif: GNAGGGGGNGGGSSNN; match class: 1 Factor: NF-1B; motif: CTGGCASGV; match class: 0 Factor: ZXDB; motif: NGGGGTC; match class: 1 Factor: Sp2; motif: GYCCCGCCYCYNNNN; match class: 0 Fact…
SP5	NM_001003845	80	Factor: ETF; motif: CCCCGCCCCYN; match class: 0 Factor: BTEB2; motif: RGGGNGKGGN; match class: 0 Factor: LRF; motif: NGNSACCCMCN; match class: 0 Factor: Sp1; motif: NGGGGGCGGGGYN; match class: 0 Factor: BTEB2; motif: GNAGGGGGNGGGSSNN; match class: 1 Factor: ZXDB; motif: NGGGGTC; match class: 1 Factor: Sp2; motif: GYCCCGCCYCYNNNN; match class: 0 Factor: Elk-1; motif: CTTCCKG; match class: 1 Factor…
PPL	NM_002705	80	Factor: ETF; motif: CCCCGCCCCYN; match class: 0 Factor: BTEB2; motif: RGGGNGKGGN; match class: 0 Factor: Sp1; motif: NGGGGGCGGGGYN; match class: 0 Factor: BTEB2; motif: GNAGGGGGNGGGSSNN; match class: 1 Factor: NF-1B; motif: CTGGCASGV; match class: 0 Factor: Sp2; motif: GYCCCGCCYCYNNNN; match class: 0 Factor: Elk-1; motif: CTTCCKG; match class: 1 Factor: WT1; motif: GNGGGGGCGGGG; match class: 0 Fa…
IGF2BP2	NM_006548	80	Factor: ETF; motif: CCCCGCCCCYN; match class: 0 Factor: BTEB2; motif: RGGGNGKGGN; match class: 0 Factor: LRF; motif: NGNSACCCMCN; match class: 0 Factor: Sp1; motif: NGGGGGCGGGGYN; match class: 0 Factor: ZXDB; motif: NGGGGTC; match class: 1 Factor: Sp2; motif: GYCCCGCCYCYNNNN; match class: 0 Factor: Elk-1; motif: CTTCCKG; match class: 1 Factor: WT1; motif: GNGGGGGCGGGG; match class: 0 Factor: MAZ;…
NA	NR_024470	80	Factor: ETF; motif: CCCCGCCCCYN; match class: 0 Factor: BTEB2; motif: RGGGNGKGGN; match class: 0 Factor: Sp1; motif: NGGGGGCGGGGYN; match class: 0 Factor: NF-1B; motif: CTGGCASGV; match class: 0 Factor: ZXDB; motif: NGGGGTC; match class: 1 Factor: Sp2; motif: GYCCCGCCYCYNNNN; match class: 0 Factor: Elk-1; motif: CTTCCKG; match class: 1 Factor: WT1; motif: GNGGGGGCGGGG; match class: 0 Factor: MAZ;…
KCNH2	NM_000238	79	Factor: ETF; motif: CCCCGCCCCYN; match class: 0 Factor: BTEB2; motif: RGGGNGKGGN; match class: 0 Factor: LRF; motif: NGNSACCCMCN; match class: 0 Factor: Sp1; motif: NGGGGGCGGGGYN; match class: 0 Factor: BTEB2; motif: GNAGGGGGNGGGSSNN; match class: 1 Factor: Sp2; motif: GYCCCGCCYCYNNNN; match class: 0 Factor: WT1; motif: GNGGGGGCGGGG; match class: 0 Factor: MAZ; motif: GGGGAGGG; match class: 1 Fac…
TMEM201	NM_001130924	79	Factor: ETF; motif: CCCCGCCCCYN; match class: 0 Factor: BTEB2; motif: RGGGNGKGGN; match class: 0 Factor: LRF; motif: NGNSACCCMCN; match class: 0 Factor: Sp1; motif: NGGGGGCGGGGYN; match class: 0 Factor: BTEB2; motif: GNAGGGGGNGGGSSNN; match class: 1 Factor: Sp2; motif: GYCCCGCCYCYNNNN; match class: 0 Factor: Elk-1; motif: CTTCCKG; match class: 1 Factor: WT1; motif: GNGGGGGCGGGG; match class: 0 Fa…
ADAMTS8	NM_007037	79	Factor: ETF; motif: CCCCGCCCCYN; match class: 0 Factor: BTEB2; motif: RGGGNGKGGN; match class: 0 Factor: LRF; motif: NGNSACCCMCN; match class: 0 Factor: Sp1; motif: NGGGGGCGGGGYN; match class: 0 Factor: BTEB2; motif: GNAGGGGGNGGGSSNN; match class: 1 Factor: Sp2; motif: GYCCCGCCYCYNNNN; match class: 0 Factor: Elk-1; motif: CTTCCKG; match class: 1 Factor: WT1; motif: GNGGGGGCGGGG; match class: 0 Fa…
LRFN4	NM_024036	79	Factor: ETF; motif: CCCCGCCCCYN; match class: 0 Factor: BTEB2; motif: RGGGNGKGGN; match class: 0 Factor: Sp1; motif: NGGGGGCGGGGYN; match class: 0 Factor: BTEB2; motif: GNAGGGGGNGGGSSNN; match class: 1 Factor: NF-1B; motif: CTGGCASGV; match class: 0 Factor: Sp2; motif: GYCCCGCCYCYNNNN; match class: 0 Factor: Elk-1; motif: CTTCCKG; match class: 1 Factor: WT1; motif: GNGGGGGCGGGG; match class: 0 Fa…
FBN3	NM_032447	79	Factor: ETF; motif: CCCCGCCCCYN; match class: 0 Factor: BTEB2; motif: RGGGNGKGGN; match class: 0 Factor: Sp1; motif: NGGGGGCGGGGYN; match class: 0 Factor: BTEB2; motif: GNAGGGGGNGGGSSNN; match class: 1 Factor: NF-1B; motif: CTGGCASGV; match class: 0 Factor: ZXDB; motif: NGGGGTC; match class: 1 Factor: Sp2; motif: GYCCCGCCYCYNNNN; match class: 0 Factor: Elk-1; motif: CTTCCKG; match class: 1 Factor…
EGR1	NM_001964	78	Factor: ETF; motif: CCCCGCCCCYN; match class: 0 Factor: BTEB2; motif: RGGGNGKGGN; match class: 0 Factor: LRF; motif: NGNSACCCMCN; match class: 0 Factor: Sp1; motif: NGGGGGCGGGGYN; match class: 0 Factor: BTEB2; motif: GNAGGGGGNGGGSSNN; match class: 1 Factor: NF-1B; motif: CTGGCASGV; match class: 0 Factor: ZXDB; motif: NGGGGTC; match class: 1 Factor: Sp2; motif: GYCCCGCCYCYNNNN; match class: 0 Fact…
KCNC3	NM_004977	78	Factor: ETF; motif: CCCCGCCCCYN; match class: 0 Factor: BTEB2; motif: RGGGNGKGGN; match class: 0 Factor: Sp1; motif: NGGGGGCGGGGYN; match class: 0 Factor: BTEB2; motif: GNAGGGGGNGGGSSNN; match class: 1 Factor: ZXDB; motif: NGGGGTC; match class: 1 Factor: Sp2; motif: GYCCCGCCYCYNNNN; match class: 0 Factor: Elk-1; motif: CTTCCKG; match class: 1 Factor: WT1; motif: GNGGGGGCGGGG; match class: 0 Facto…
SETD1B	NM_015048	78	Factor: ETF; motif: CCCCGCCCCYN; match class: 0 Factor: BTEB2; motif: RGGGNGKGGN; match class: 0 Factor: Sp1; motif: NGGGGGCGGGGYN; match class: 0 Factor: BTEB2; motif: GNAGGGGGNGGGSSNN; match class: 1 Factor: NF-1B; motif: CTGGCASGV; match class: 0 Factor: ZXDB; motif: NGGGGTC; match class: 1 Factor: Elk-1; motif: CTTCCKG; match class: 1 Factor: MAZ; motif: GGGGAGGG; match class: 1 Factor: E2F-3…
CCDC136	NM_022742	78	Factor: ETF; motif: CCCCGCCCCYN; match class: 0 Factor: BTEB2; motif: RGGGNGKGGN; match class: 0 Factor: LRF; motif: NGNSACCCMCN; match class: 0 Factor: Sp1; motif: NGGGGGCGGGGYN; match class: 0 Factor: BTEB2; motif: GNAGGGGGNGGGSSNN; match class: 1 Factor: Sp2; motif: GYCCCGCCYCYNNNN; match class: 0 Factor: Elk-1; motif: CTTCCKG; match class: 1 Factor: WT1; motif: GNGGGGGCGGGG; match class: 0 Fa…
ATP2A1	NM_173201	78	Factor: ETF; motif: CCCCGCCCCYN; match class: 0 Factor: BTEB2; motif: RGGGNGKGGN; match class: 0 Factor: LRF; motif: NGNSACCCMCN; match class: 0 Factor: Sp1; motif: NGGGGGCGGGGYN; match class: 0 Factor: BTEB2; motif: GNAGGGGGNGGGSSNN; match class: 1 Factor: NF-1B; motif: CTGGCASGV; match class: 0 Factor: ZXDB; motif: NGGGGTC; match class: 1 Factor: Sp2; motif: GYCCCGCCYCYNNNN; match class: 0 Fact…
SIK1	NM_173354	78	Factor: ETF; motif: CCCCGCCCCYN; match class: 0 Factor: BTEB2; motif: RGGGNGKGGN; match class: 0 Factor: LRF; motif: NGNSACCCMCN; match class: 0 Factor: Sp1; motif: NGGGGGCGGGGYN; match class: 0 Factor: BTEB2; motif: GNAGGGGGNGGGSSNN; match class: 1 Factor: ZXDB; motif: NGGGGTC; match class: 1 Factor: Sp2; motif: GYCCCGCCYCYNNNN; match class: 0 Factor: Elk-1; motif: CTTCCKG; match class: 1 Factor…
NA	NR_103738	78	Factor: ETF; motif: CCCCGCCCCYN; match class: 0 Factor: BTEB2; motif: RGGGNGKGGN; match class: 0 Factor: Sp1; motif: NGGGGGCGGGGYN; match class: 0 Factor: ZXDB; motif: NGGGGTC; match class: 1 Factor: Sp2; motif: GYCCCGCCYCYNNNN; match class: 0 Factor: Elk-1; motif: CTTCCKG; match class: 1 Factor: WT1; motif: GNGGGGGCGGGG; match class: 0 Factor: MAZ; motif: GGGGAGGG; match class: 1 Factor: E2F-3; …
IRF5	NM_001098627	77	Factor: ETF; motif: CCCCGCCCCYN; match class: 0 Factor: BTEB2; motif: RGGGNGKGGN; match class: 0 Factor: Sp1; motif: NGGGGGCGGGGYN; match class: 0 Factor: BTEB2; motif: GNAGGGGGNGGGSSNN; match class: 1 Factor: NF-1B; motif: CTGGCASGV; match class: 0 Factor: Sp2; motif: GYCCCGCCYCYNNNN; match class: 0 Factor: Elk-1; motif: CTTCCKG; match class: 1 Factor: WT1; motif: GNGGGGGCGGGG; match class: 0 Fa…
MAFK	NM_002360	77	Factor: ETF; motif: CCCCGCCCCYN; match class: 0 Factor: BTEB2; motif: RGGGNGKGGN; match class: 0 Factor: Sp1; motif: NGGGGGCGGGGYN; match class: 0 Factor: Sp2; motif: GYCCCGCCYCYNNNN; match class: 0 Factor: Elk-1; motif: CTTCCKG; match class: 1 Factor: WT1; motif: GNGGGGGCGGGG; match class: 0 Factor: MAZ; motif: GGGGAGGG; match class: 1 Factor: E2F-3; motif: GGCGGGN; match class: 1 Factor: WT1; m…
KLF2	NM_016270	77	Factor: ETF; motif: CCCCGCCCCYN; match class: 0 Factor: BTEB2; motif: RGGGNGKGGN; match class: 0 Factor: LRF; motif: NGNSACCCMCN; match class: 0 Factor: Sp1; motif: NGGGGGCGGGGYN; match class: 0 Factor: BTEB2; motif: GNAGGGGGNGGGSSNN; match class: 1 Factor: NF-1B; motif: CTGGCASGV; match class: 0 Factor: Sp2; motif: GYCCCGCCYCYNNNN; match class: 0 Factor: WT1; motif: GNGGGGGCGGGG; match class: 0 …
MFAP2	NM_017459	77	Factor: ETF; motif: CCCCGCCCCYN; match class: 0 Factor: BTEB2; motif: RGGGNGKGGN; match class: 0 Factor: Sp1; motif: NGGGGGCGGGGYN; match class: 0 Factor: NF-1B; motif: CTGGCASGV; match class: 0 Factor: Sp2; motif: GYCCCGCCYCYNNNN; match class: 0 Factor: Elk-1; motif: CTTCCKG; match class: 1 Factor: WT1; motif: GNGGGGGCGGGG; match class: 0 Factor: MAZ; motif: GGGGAGGG; match class: 1 Factor: E2F-…
RHBDF1	NM_022450	77	Factor: ETF; motif: CCCCGCCCCYN; match class: 0 Factor: BTEB2; motif: RGGGNGKGGN; match class: 0 Factor: Sp1; motif: NGGGGGCGGGGYN; match class: 0 Factor: BTEB2; motif: GNAGGGGGNGGGSSNN; match class: 1 Factor: ZXDB; motif: NGGGGTC; match class: 1 Factor: Sp2; motif: GYCCCGCCYCYNNNN; match class: 0 Factor: Elk-1; motif: CTTCCKG; match class: 1 Factor: WT1; motif: GNGGGGGCGGGG; match class: 0 Facto…
PXDC1	NM_183373	77	Factor: ETF; motif: CCCCGCCCCYN; match class: 0 Factor: BTEB2; motif: RGGGNGKGGN; match class: 0 Factor: LRF; motif: NGNSACCCMCN; match class: 0 Factor: Sp1; motif: NGGGGGCGGGGYN; match class: 0 Factor: BTEB2; motif: GNAGGGGGNGGGSSNN; match class: 1 Factor: Sp2; motif: GYCCCGCCYCYNNNN; match class: 0 Factor: WT1; motif: GNGGGGGCGGGG; match class: 0 Factor: E2F-3; motif: GGCGGGN; match class: 1 Fa…
COL1A1	NM_000088	76	Factor: ETF; motif: CCCCGCCCCYN; match class: 0 Factor: BTEB2; motif: RGGGNGKGGN; match class: 0 Factor: Sp1; motif: NGGGGGCGGGGYN; match class: 0 Factor: BTEB2; motif: GNAGGGGGNGGGSSNN; match class: 1 Factor: Sp2; motif: GYCCCGCCYCYNNNN; match class: 0 Factor: Elk-1; motif: CTTCCKG; match class: 1 Factor: WT1; motif: GNGGGGGCGGGG; match class: 0 Factor: MAZ; motif: GGGGAGGG; match class: 1 Facto…
GP1BB	NM_000407	76	Factor: ETF; motif: CCCCGCCCCYN; match class: 0 Factor: BTEB2; motif: RGGGNGKGGN; match class: 0 Factor: Sp1; motif: NGGGGGCGGGGYN; match class: 0 Factor: BTEB2; motif: GNAGGGGGNGGGSSNN; match class: 1 Factor: NF-1B; motif: CTGGCASGV; match class: 0 Factor: Sp2; motif: GYCCCGCCYCYNNNN; match class: 0 Factor: WT1; motif: GNGGGGGCGGGG; match class: 0 Factor: MAZ; motif: GGGGAGGG; match class: 1 Fac…
RALGDS	NM_001042368	76	Factor: ETF; motif: CCCCGCCCCYN; match class: 0 Factor: BTEB2; motif: RGGGNGKGGN; match class: 0 Factor: LRF; motif: NGNSACCCMCN; match class: 0 Factor: Sp1; motif: NGGGGGCGGGGYN; match class: 0 Factor: BTEB2; motif: GNAGGGGGNGGGSSNN; match class: 1 Factor: NF-1B; motif: CTGGCASGV; match class: 0 Factor: ZXDB; motif: NGGGGTC; match class: 1 Factor: Sp2; motif: GYCCCGCCYCYNNNN; match class: 0 Fact…
MYBPC2	NM_004533	76	Factor: ETF; motif: CCCCGCCCCYN; match class: 0 Factor: BTEB2; motif: RGGGNGKGGN; match class: 0 Factor: LRF; motif: NGNSACCCMCN; match class: 0 Factor: Sp1; motif: NGGGGGCGGGGYN; match class: 0 Factor: BTEB2; motif: GNAGGGGGNGGGSSNN; match class: 1 Factor: ZXDB; motif: NGGGGTC; match class: 1 Factor: Sp2; motif: GYCCCGCCYCYNNNN; match class: 0 Factor: WT1; motif: GNGGGGGCGGGG; match class: 0 Fac…
IER2	NM_004907	76	Factor: ETF; motif: CCCCGCCCCYN; match class: 0 Factor: BTEB2; motif: RGGGNGKGGN; match class: 0 Factor: LRF; motif: NGNSACCCMCN; match class: 0 Factor: Sp1; motif: NGGGGGCGGGGYN; match class: 0 Factor: BTEB2; motif: GNAGGGGGNGGGSSNN; match class: 1 Factor: ZXDB; motif: NGGGGTC; match class: 1 Factor: Sp2; motif: GYCCCGCCYCYNNNN; match class: 0 Factor: Elk-1; motif: CTTCCKG; match class: 1 Factor…
KCNB1	NM_004975	76	Factor: ETF; motif: CCCCGCCCCYN; match class: 0 Factor: BTEB2; motif: RGGGNGKGGN; match class: 0 Factor: Sp1; motif: NGGGGGCGGGGYN; match class: 0 Factor: BTEB2; motif: GNAGGGGGNGGGSSNN; match class: 1 Factor: ZXDB; motif: NGGGGTC; match class: 1 Factor: Sp2; motif: GYCCCGCCYCYNNNN; match class: 0 Factor: Elk-1; motif: CTTCCKG; match class: 1 Factor: WT1; motif: GNGGGGGCGGGG; match class: 0 Facto…
KCNC1	NM_004976	76	Factor: ETF; motif: CCCCGCCCCYN; match class: 0 Factor: BTEB2; motif: RGGGNGKGGN; match class: 0 Factor: LRF; motif: NGNSACCCMCN; match class: 0 Factor: Sp1; motif: NGGGGGCGGGGYN; match class: 0 Factor: BTEB2; motif: GNAGGGGGNGGGSSNN; match class: 1 Factor: ZXDB; motif: NGGGGTC; match class: 1 Factor: WT1; motif: GNGGGGGCGGGG; match class: 0 Factor: MAZ; motif: GGGGAGGG; match class: 1 Factor: E2…
SMAD7	NM_005904	76	Factor: ETF; motif: CCCCGCCCCYN; match class: 0 Factor: BTEB2; motif: RGGGNGKGGN; match class: 0 Factor: LRF; motif: NGNSACCCMCN; match class: 0 Factor: Sp1; motif: NGGGGGCGGGGYN; match class: 0 Factor: BTEB2; motif: GNAGGGGGNGGGSSNN; match class: 1 Factor: Sp2; motif: GYCCCGCCYCYNNNN; match class: 0 Factor: WT1; motif: GNGGGGGCGGGG; match class: 0 Factor: MAZ; motif: GGGGAGGG; match class: 1 Fac…
TNFRSF12A	NM_016639	76	Factor: ETF; motif: CCCCGCCCCYN; match class: 0 Factor: BTEB2; motif: RGGGNGKGGN; match class: 0 Factor: LRF; motif: NGNSACCCMCN; match class: 0 Factor: Sp1; motif: NGGGGGCGGGGYN; match class: 0 Factor: BTEB2; motif: GNAGGGGGNGGGSSNN; match class: 1 Factor: NF-1B; motif: CTGGCASGV; match class: 0 Factor: Sp2; motif: GYCCCGCCYCYNNNN; match class: 0 Factor: WT1; motif: GNGGGGGCGGGG; match class: 0 …
NA	NR_002196	76	Factor: BTEB2; motif: RGGGNGKGGN; match class: 0 Factor: LRF; motif: NGNSACCCMCN; match class: 0 Factor: Sp1; motif: NGGGGGCGGGGYN; match class: 0 Factor: BTEB2; motif: GNAGGGGGNGGGSSNN; match class: 1 Factor: NF-1B; motif: CTGGCASGV; match class: 0 Factor: ZXDB; motif: NGGGGTC; match class: 1 Factor: Elk-1; motif: CTTCCKG; match class: 1 Factor: MAZ; motif: GGGGAGGG; match class: 1 Factor: E2F-3…
NA	NR_036442	76	Factor: ETF; motif: CCCCGCCCCYN; match class: 0 Factor: BTEB2; motif: RGGGNGKGGN; match class: 0 Factor: Sp1; motif: NGGGGGCGGGGYN; match class: 0 Factor: BTEB2; motif: GNAGGGGGNGGGSSNN; match class: 1 Factor: NF-1B; motif: CTGGCASGV; match class: 0 Factor: Sp2; motif: GYCCCGCCYCYNNNN; match class: 0 Factor: WT1; motif: GNGGGGGCGGGG; match class: 0 Factor: MAZ; motif: GGGGAGGG; match class: 1 Fac…
INS-IGF2	NM_001042376	75	Factor: ETF; motif: CCCCGCCCCYN; match class: 0 Factor: BTEB2; motif: RGGGNGKGGN; match class: 0 Factor: LRF; motif: NGNSACCCMCN; match class: 0 Factor: Sp1; motif: NGGGGGCGGGGYN; match class: 0 Factor: BTEB2; motif: GNAGGGGGNGGGSSNN; match class: 1 Factor: NF-1B; motif: CTGGCASGV; match class: 0 Factor: ZXDB; motif: NGGGGTC; match class: 1 Factor: E2F-3; motif: GGCGGGN; match class: 1 Factor: WT…
ZFP36	NM_003407	75	Factor: ETF; motif: CCCCGCCCCYN; match class: 0 Factor: BTEB2; motif: RGGGNGKGGN; match class: 0 Factor: LRF; motif: NGNSACCCMCN; match class: 0 Factor: Sp1; motif: NGGGGGCGGGGYN; match class: 0 Factor: BTEB2; motif: GNAGGGGGNGGGSSNN; match class: 1 Factor: NF-1B; motif: CTGGCASGV; match class: 0 Factor: Sp2; motif: GYCCCGCCYCYNNNN; match class: 0 Factor: Elk-1; motif: CTTCCKG; match class: 1 Fac…
TSKU	NM_015516	75	Factor: ETF; motif: CCCCGCCCCYN; match class: 0 Factor: BTEB2; motif: RGGGNGKGGN; match class: 0 Factor: LRF; motif: NGNSACCCMCN; match class: 0 Factor: Sp1; motif: NGGGGGCGGGGYN; match class: 0 Factor: BTEB2; motif: GNAGGGGGNGGGSSNN; match class: 1 Factor: NF-1B; motif: CTGGCASGV; match class: 0 Factor: Sp2; motif: GYCCCGCCYCYNNNN; match class: 0 Factor: Elk-1; motif: CTTCCKG; match class: 1 Fac…
DACT3	NM_145056	75	Factor: ETF; motif: CCCCGCCCCYN; match class: 0 Factor: BTEB2; motif: RGGGNGKGGN; match class: 0 Factor: Sp1; motif: NGGGGGCGGGGYN; match class: 0 Factor: BTEB2; motif: GNAGGGGGNGGGSSNN; match class: 1 Factor: NF-1B; motif: CTGGCASGV; match class: 0 Factor: ZXDB; motif: NGGGGTC; match class: 1 Factor: Sp2; motif: GYCCCGCCYCYNNNN; match class: 0 Factor: Elk-1; motif: CTTCCKG; match class: 1 Factor…
MYBPC3	NM_000256	74	Factor: ETF; motif: CCCCGCCCCYN; match class: 0 Factor: BTEB2; motif: RGGGNGKGGN; match class: 0 Factor: Sp1; motif: NGGGGGCGGGGYN; match class: 0 Factor: BTEB2; motif: GNAGGGGGNGGGSSNN; match class: 1 Factor: ZXDB; motif: NGGGGTC; match class: 1 Factor: Sp2; motif: GYCCCGCCYCYNNNN; match class: 0 Factor: WT1; motif: GNGGGGGCGGGG; match class: 0 Factor: MAZ; motif: GGGGAGGG; match class: 1 Factor…
DRD2	NM_000795	74	Factor: ETF; motif: CCCCGCCCCYN; match class: 0 Factor: BTEB2; motif: RGGGNGKGGN; match class: 0 Factor: LRF; motif: NGNSACCCMCN; match class: 0 Factor: Sp1; motif: NGGGGGCGGGGYN; match class: 0 Factor: BTEB2; motif: GNAGGGGGNGGGSSNN; match class: 1 Factor: Sp2; motif: GYCCCGCCYCYNNNN; match class: 0 Factor: Elk-1; motif: CTTCCKG; match class: 1 Factor: WT1; motif: GNGGGGGCGGGG; match class: 0 Fa…
DUSP1	NM_004417	74	Factor: ETF; motif: CCCCGCCCCYN; match class: 0 Factor: BTEB2; motif: RGGGNGKGGN; match class: 0 Factor: LRF; motif: NGNSACCCMCN; match class: 0 Factor: Sp1; motif: NGGGGGCGGGGYN; match class: 0 Factor: BTEB2; motif: GNAGGGGGNGGGSSNN; match class: 1 Factor: NF-1B; motif: CTGGCASGV; match class: 0 Factor: ZXDB; motif: NGGGGTC; match class: 1 Factor: Elk-1; motif: CTTCCKG; match class: 1 Factor: WT…
PLXNB2	NM_012401	74	Factor: ETF; motif: CCCCGCCCCYN; match class: 0 Factor: BTEB2; motif: RGGGNGKGGN; match class: 0 Factor: Sp1; motif: NGGGGGCGGGGYN; match class: 0 Factor: BTEB2; motif: GNAGGGGGNGGGSSNN; match class: 1 Factor: NF-1B; motif: CTGGCASGV; match class: 0 Factor: Sp2; motif: GYCCCGCCYCYNNNN; match class: 0 Factor: WT1; motif: GNGGGGGCGGGG; match class: 0 Factor: MAZ; motif: GGGGAGGG; match class: 1 Fac…
FSD1	NM_024333	74	Factor: ETF; motif: CCCCGCCCCYN; match class: 0 Factor: BTEB2; motif: RGGGNGKGGN; match class: 0 Factor: LRF; motif: NGNSACCCMCN; match class: 0 Factor: Sp1; motif: NGGGGGCGGGGYN; match class: 0 Factor: BTEB2; motif: GNAGGGGGNGGGSSNN; match class: 1 Factor: NF-1B; motif: CTGGCASGV; match class: 0 Factor: ZXDB; motif: NGGGGTC; match class: 1 Factor: Sp2; motif: GYCCCGCCYCYNNNN; match class: 0 Fact…
COL11A2	NM_080680	74	Factor: ETF; motif: CCCCGCCCCYN; match class: 0 Factor: BTEB2; motif: RGGGNGKGGN; match class: 0 Factor: LRF; motif: NGNSACCCMCN; match class: 0 Factor: Sp1; motif: NGGGGGCGGGGYN; match class: 0 Factor: BTEB2; motif: GNAGGGGGNGGGSSNN; match class: 1 Factor: Sp2; motif: GYCCCGCCYCYNNNN; match class: 0 Factor: Elk-1; motif: CTTCCKG; match class: 1 Factor: WT1; motif: GNGGGGGCGGGG; match class: 0 Fa…
SHD	NM_020209	73	Factor: ETF; motif: CCCCGCCCCYN; match class: 0 Factor: BTEB2; motif: RGGGNGKGGN; match class: 0 Factor: Sp1; motif: NGGGGGCGGGGYN; match class: 0 Factor: BTEB2; motif: GNAGGGGGNGGGSSNN; match class: 1 Factor: NF-1B; motif: CTGGCASGV; match class: 0 Factor: ZXDB; motif: NGGGGTC; match class: 1 Factor: Sp2; motif: GYCCCGCCYCYNNNN; match class: 0 Factor: Elk-1; motif: CTTCCKG; match class: 1 Factor…
OLIG1	NM_138983	73	Factor: ETF; motif: CCCCGCCCCYN; match class: 0 Factor: BTEB2; motif: RGGGNGKGGN; match class: 0 Factor: LRF; motif: NGNSACCCMCN; match class: 0 Factor: Sp1; motif: NGGGGGCGGGGYN; match class: 0 Factor: NF-1B; motif: CTGGCASGV; match class: 0 Factor: Sp2; motif: GYCCCGCCYCYNNNN; match class: 0 Factor: Elk-1; motif: CTTCCKG; match class: 1 Factor: WT1; motif: GNGGGGGCGGGG; match class: 0 Factor: E…
FNDC5	NM_153756	73	Factor: ETF; motif: CCCCGCCCCYN; match class: 0 Factor: BTEB2; motif: RGGGNGKGGN; match class: 0 Factor: Sp1; motif: NGGGGGCGGGGYN; match class: 0 Factor: Sp2; motif: GYCCCGCCYCYNNNN; match class: 0 Factor: WT1; motif: GNGGGGGCGGGG; match class: 0 Factor: E2F-3; motif: GGCGGGN; match class: 1 Factor: WT1; motif: NNGGGNGGGSGN; match class: 0 Factor: TFII-I; motif: RGAGGKAGG; match class: 0 Factor:…
SHISA5	NM_001272068	72	Factor: ETF; motif: CCCCGCCCCYN; match class: 0 Factor: BTEB2; motif: RGGGNGKGGN; match class: 0 Factor: LRF; motif: NGNSACCCMCN; match class: 0 Factor: Sp1; motif: NGGGGGCGGGGYN; match class: 0 Factor: NF-1B; motif: CTGGCASGV; match class: 0 Factor: ZXDB; motif: NGGGGTC; match class: 1 Factor: Sp2; motif: GYCCCGCCYCYNNNN; match class: 0 Factor: Elk-1; motif: CTTCCKG; match class: 1 Factor: WT1; …
LGALS7B	NM_002307	72	Factor: ETF; motif: CCCCGCCCCYN; match class: 0 Factor: BTEB2; motif: RGGGNGKGGN; match class: 0 Factor: LRF; motif: NGNSACCCMCN; match class: 0 Factor: Sp1; motif: NGGGGGCGGGGYN; match class: 0 Factor: NF-1B; motif: CTGGCASGV; match class: 0 Factor: Sp2; motif: GYCCCGCCYCYNNNN; match class: 0 Factor: Elk-1; motif: CTTCCKG; match class: 1 Factor: MAZ; motif: GGGGAGGG; match class: 1 Factor: E2F-3…
LGALS7	NM_002307	72	Factor: ETF; motif: CCCCGCCCCYN; match class: 0 Factor: BTEB2; motif: RGGGNGKGGN; match class: 0 Factor: LRF; motif: NGNSACCCMCN; match class: 0 Factor: Sp1; motif: NGGGGGCGGGGYN; match class: 0 Factor: NF-1B; motif: CTGGCASGV; match class: 0 Factor: Sp2; motif: GYCCCGCCYCYNNNN; match class: 0 Factor: Elk-1; motif: CTTCCKG; match class: 1 Factor: MAZ; motif: GGGGAGGG; match class: 1 Factor: E2F-3…
KLF4	NM_004235	72	Factor: ETF; motif: CCCCGCCCCYN; match class: 0 Factor: BTEB2; motif: RGGGNGKGGN; match class: 0 Factor: LRF; motif: NGNSACCCMCN; match class: 0 Factor: Sp1; motif: NGGGGGCGGGGYN; match class: 0 Factor: NF-1B; motif: CTGGCASGV; match class: 0 Factor: Sp2; motif: GYCCCGCCYCYNNNN; match class: 0 Factor: Elk-1; motif: CTTCCKG; match class: 1 Factor: WT1; motif: GNGGGGGCGGGG; match class: 0 Factor: M…
DDAH1	NM_012137	72	Factor: ETF; motif: CCCCGCCCCYN; match class: 0 Factor: BTEB2; motif: RGGGNGKGGN; match class: 0 Factor: LRF; motif: NGNSACCCMCN; match class: 0 Factor: Sp1; motif: NGGGGGCGGGGYN; match class: 0 Factor: BTEB2; motif: GNAGGGGGNGGGSSNN; match class: 1 Factor: NF-1B; motif: CTGGCASGV; match class: 0 Factor: ZXDB; motif: NGGGGTC; match class: 1 Factor: Sp2; motif: GYCCCGCCYCYNNNN; match class: 0 Fact…
PER3	NM_016831	72	Factor: ETF; motif: CCCCGCCCCYN; match class: 0 Factor: BTEB2; motif: RGGGNGKGGN; match class: 0 Factor: Sp1; motif: NGGGGGCGGGGYN; match class: 0 Factor: BTEB2; motif: GNAGGGGGNGGGSSNN; match class: 1 Factor: NF-1B; motif: CTGGCASGV; match class: 0 Factor: Sp2; motif: GYCCCGCCYCYNNNN; match class: 0 Factor: Elk-1; motif: CTTCCKG; match class: 1 Factor: WT1; motif: GNGGGGGCGGGG; match class: 0 Fa…
KIF21B	NM_017596	72	Factor: ETF; motif: CCCCGCCCCYN; match class: 0 Factor: BTEB2; motif: RGGGNGKGGN; match class: 0 Factor: Sp1; motif: NGGGGGCGGGGYN; match class: 0 Factor: BTEB2; motif: GNAGGGGGNGGGSSNN; match class: 1 Factor: NF-1B; motif: CTGGCASGV; match class: 0 Factor: Sp2; motif: GYCCCGCCYCYNNNN; match class: 0 Factor: WT1; motif: GNGGGGGCGGGG; match class: 0 Factor: MAZ; motif: GGGGAGGG; match class: 1 Fac…
CPTP	NM_001029885	71	Factor: ETF; motif: CCCCGCCCCYN; match class: 0 Factor: BTEB2; motif: RGGGNGKGGN; match class: 0 Factor: Sp1; motif: NGGGGGCGGGGYN; match class: 0 Factor: NF-1B; motif: CTGGCASGV; match class: 0 Factor: WT1; motif: GNGGGGGCGGGG; match class: 0 Factor: MAZ; motif: GGGGAGGG; match class: 1 Factor: E2F-3; motif: GGCGGGN; match class: 1 Factor: WT1; motif: NNGGGNGGGSGN; match class: 0 Factor: TFII-I;…
ACTN1	NM_001102	71	Factor: ETF; motif: CCCCGCCCCYN; match class: 0 Factor: BTEB2; motif: RGGGNGKGGN; match class: 0 Factor: Sp1; motif: NGGGGGCGGGGYN; match class: 0 Factor: BTEB2; motif: GNAGGGGGNGGGSSNN; match class: 1 Factor: NF-1B; motif: CTGGCASGV; match class: 0 Factor: Sp2; motif: GYCCCGCCYCYNNNN; match class: 0 Factor: WT1; motif: GNGGGGGCGGGG; match class: 0 Factor: MAZ; motif: GGGGAGGG; match class: 1 Fac…
MEGF6	NM_001409	71	Factor: ETF; motif: CCCCGCCCCYN; match class: 0 Factor: BTEB2; motif: RGGGNGKGGN; match class: 0 Factor: Sp1; motif: NGGGGGCGGGGYN; match class: 0 Factor: BTEB2; motif: GNAGGGGGNGGGSSNN; match class: 1 Factor: NF-1B; motif: CTGGCASGV; match class: 0 Factor: Sp2; motif: GYCCCGCCYCYNNNN; match class: 0 Factor: WT1; motif: GNGGGGGCGGGG; match class: 0 Factor: MAZ; motif: GGGGAGGG; match class: 1 Fac…
COL16A1	NM_001856	71	Factor: ETF; motif: CCCCGCCCCYN; match class: 0 Factor: BTEB2; motif: RGGGNGKGGN; match class: 0 Factor: Sp1; motif: NGGGGGCGGGGYN; match class: 0 Factor: NF-1B; motif: CTGGCASGV; match class: 0 Factor: Sp2; motif: GYCCCGCCYCYNNNN; match class: 0 Factor: Elk-1; motif: CTTCCKG; match class: 1 Factor: WT1; motif: GNGGGGGCGGGG; match class: 0 Factor: MAZ; motif: GGGGAGGG; match class: 1 Factor: E2F-…
TNK2	NM_005781	71	Factor: ETF; motif: CCCCGCCCCYN; match class: 0 Factor: BTEB2; motif: RGGGNGKGGN; match class: 0 Factor: Sp1; motif: NGGGGGCGGGGYN; match class: 0 Factor: BTEB2; motif: GNAGGGGGNGGGSSNN; match class: 1 Factor: NF-1B; motif: CTGGCASGV; match class: 0 Factor: WT1; motif: GNGGGGGCGGGG; match class: 0 Factor: MAZ; motif: GGGGAGGG; match class: 1 Factor: E2F-3; motif: GGCGGGN; match class: 1 Factor: W…
FRS3	NM_006653	71	Factor: ETF; motif: CCCCGCCCCYN; match class: 0 Factor: BTEB2; motif: RGGGNGKGGN; match class: 0 Factor: Sp1; motif: NGGGGGCGGGGYN; match class: 0 Factor: ZXDB; motif: NGGGGTC; match class: 1 Factor: Sp2; motif: GYCCCGCCYCYNNNN; match class: 0 Factor: Elk-1; motif: CTTCCKG; match class: 1 Factor: WT1; motif: GNGGGGGCGGGG; match class: 0 Factor: MAZ; motif: GGGGAGGG; match class: 1 Factor: E2F-3; …
DDN	NM_015086	71	Factor: ETF; motif: CCCCGCCCCYN; match class: 0 Factor: BTEB2; motif: RGGGNGKGGN; match class: 0 Factor: Sp1; motif: NGGGGGCGGGGYN; match class: 0 Factor: NF-1B; motif: CTGGCASGV; match class: 0 Factor: ZXDB; motif: NGGGGTC; match class: 1 Factor: Elk-1; motif: CTTCCKG; match class: 1 Factor: WT1; motif: GNGGGGGCGGGG; match class: 0 Factor: MAZ; motif: GGGGAGGG; match class: 1 Factor: E2F-3; moti…
CPNE5	NM_020939	71	Factor: ETF; motif: CCCCGCCCCYN; match class: 0 Factor: BTEB2; motif: RGGGNGKGGN; match class: 0 Factor: Sp1; motif: NGGGGGCGGGGYN; match class: 0 Factor: BTEB2; motif: GNAGGGGGNGGGSSNN; match class: 1 Factor: Sp2; motif: GYCCCGCCYCYNNNN; match class: 0 Factor: WT1; motif: GNGGGGGCGGGG; match class: 0 Factor: MAZ; motif: GGGGAGGG; match class: 1 Factor: E2F-3; motif: GGCGGGN; match class: 1 Facto…
TMEM86B	NM_173804	71	Factor: ETF; motif: CCCCGCCCCYN; match class: 0 Factor: BTEB2; motif: RGGGNGKGGN; match class: 0 Factor: LRF; motif: NGNSACCCMCN; match class: 0 Factor: Sp1; motif: NGGGGGCGGGGYN; match class: 0 Factor: BTEB2; motif: GNAGGGGGNGGGSSNN; match class: 1 Factor: NF-1B; motif: CTGGCASGV; match class: 0 Factor: ZXDB; motif: NGGGGTC; match class: 1 Factor: Elk-1; motif: CTTCCKG; match class: 1 Factor: MA…
NA	ENST00000257572	70	Factor: ETF; motif: CCCCGCCCCYN; match class: 0 Factor: BTEB2; motif: RGGGNGKGGN; match class: 0 Factor: LRF; motif: NGNSACCCMCN; match class: 0 Factor: Sp1; motif: NGGGGGCGGGGYN; match class: 0 Factor: NF-1B; motif: CTGGCASGV; match class: 0 Factor: Sp2; motif: GYCCCGCCYCYNNNN; match class: 0 Factor: Elk-1; motif: CTTCCKG; match class: 1 Factor: WT1; motif: GNGGGGGCGGGG; match class: 0 Factor: M…
TNNI3	NM_000363	70	Factor: ETF; motif: CCCCGCCCCYN; match class: 0 Factor: BTEB2; motif: RGGGNGKGGN; match class: 0 Factor: LRF; motif: NGNSACCCMCN; match class: 0 Factor: Sp1; motif: NGGGGGCGGGGYN; match class: 0 Factor: BTEB2; motif: GNAGGGGGNGGGSSNN; match class: 1 Factor: NF-1B; motif: CTGGCASGV; match class: 0 Factor: ZXDB; motif: NGGGGTC; match class: 1 Factor: Sp2; motif: GYCCCGCCYCYNNNN; match class: 0 Fact…
NUDT8	NM_001243750	70	Factor: ETF; motif: CCCCGCCCCYN; match class: 0 Factor: BTEB2; motif: RGGGNGKGGN; match class: 0 Factor: Sp1; motif: NGGGGGCGGGGYN; match class: 0 Factor: BTEB2; motif: GNAGGGGGNGGGSSNN; match class: 1 Factor: NF-1B; motif: CTGGCASGV; match class: 0 Factor: Sp2; motif: GYCCCGCCYCYNNNN; match class: 0 Factor: WT1; motif: GNGGGGGCGGGG; match class: 0 Factor: MAZ; motif: GGGGAGGG; match class: 1 Fac…
CNN1	NM_001299	70	Factor: ETF; motif: CCCCGCCCCYN; match class: 0 Factor: BTEB2; motif: RGGGNGKGGN; match class: 0 Factor: Sp1; motif: NGGGGGCGGGGYN; match class: 0 Factor: BTEB2; motif: GNAGGGGGNGGGSSNN; match class: 1 Factor: NF-1B; motif: CTGGCASGV; match class: 0 Factor: Sp2; motif: GYCCCGCCYCYNNNN; match class: 0 Factor: Elk-1; motif: CTTCCKG; match class: 1 Factor: WT1; motif: GNGGGGGCGGGG; match class: 0 Fa…
PHLDB1	NM_015157	70	Factor: ETF; motif: CCCCGCCCCYN; match class: 0 Factor: BTEB2; motif: RGGGNGKGGN; match class: 0 Factor: LRF; motif: NGNSACCCMCN; match class: 0 Factor: Sp1; motif: NGGGGGCGGGGYN; match class: 0 Factor: Sp2; motif: GYCCCGCCYCYNNNN; match class: 0 Factor: Elk-1; motif: CTTCCKG; match class: 1 Factor: WT1; motif: GNGGGGGCGGGG; match class: 0 Factor: MAZ; motif: GGGGAGGG; match class: 1 Factor: E2F-…
PRRX2	NM_016307	70	Factor: ETF; motif: CCCCGCCCCYN; match class: 0 Factor: BTEB2; motif: RGGGNGKGGN; match class: 0 Factor: Sp1; motif: NGGGGGCGGGGYN; match class: 0 Factor: NF-1B; motif: CTGGCASGV; match class: 0 Factor: Sp2; motif: GYCCCGCCYCYNNNN; match class: 0 Factor: WT1; motif: GNGGGGGCGGGG; match class: 0 Factor: MAZ; motif: GGGGAGGG; match class: 1 Factor: E2F-3; motif: GGCGGGN; match class: 1 Factor: WT1;…
CHPF	NM_024536	70	Factor: ETF; motif: CCCCGCCCCYN; match class: 0 Factor: BTEB2; motif: RGGGNGKGGN; match class: 0 Factor: Sp1; motif: NGGGGGCGGGGYN; match class: 0 Factor: BTEB2; motif: GNAGGGGGNGGGSSNN; match class: 1 Factor: NF-1B; motif: CTGGCASGV; match class: 0 Factor: Sp2; motif: GYCCCGCCYCYNNNN; match class: 0 Factor: WT1; motif: GNGGGGGCGGGG; match class: 0 Factor: MAZ; motif: GGGGAGGG; match class: 1 Fac…
RP5-862P8.2	NM_032435	70	Factor: ETF; motif: CCCCGCCCCYN; match class: 0 Factor: BTEB2; motif: RGGGNGKGGN; match class: 0 Factor: LRF; motif: NGNSACCCMCN; match class: 0 Factor: Sp1; motif: NGGGGGCGGGGYN; match class: 0 Factor: BTEB2; motif: GNAGGGGGNGGGSSNN; match class: 1 Factor: NF-1B; motif: CTGGCASGV; match class: 0 Factor: Sp2; motif: GYCCCGCCYCYNNNN; match class: 0 Factor: WT1; motif: GNGGGGGCGGGG; match class: 0 …
CALML6	NM_138705	70	Factor: ETF; motif: CCCCGCCCCYN; match class: 0 Factor: BTEB2; motif: RGGGNGKGGN; match class: 0 Factor: LRF; motif: NGNSACCCMCN; match class: 0 Factor: Sp1; motif: NGGGGGCGGGGYN; match class: 0 Factor: NF-1B; motif: CTGGCASGV; match class: 0 Factor: ZXDB; motif: NGGGGTC; match class: 1 Factor: Sp2; motif: GYCCCGCCYCYNNNN; match class: 0 Factor: Elk-1; motif: CTTCCKG; match class: 1 Factor: WT1; …
HSPB6	NM_144617	70	Factor: ETF; motif: CCCCGCCCCYN; match class: 0 Factor: BTEB2; motif: RGGGNGKGGN; match class: 0 Factor: LRF; motif: NGNSACCCMCN; match class: 0 Factor: Sp1; motif: NGGGGGCGGGGYN; match class: 0 Factor: BTEB2; motif: GNAGGGGGNGGGSSNN; match class: 1 Factor: NF-1B; motif: CTGGCASGV; match class: 0 Factor: ZXDB; motif: NGGGGTC; match class: 1 Factor: Sp2; motif: GYCCCGCCYCYNNNN; match class: 0 Fact…
CHCHD10	NM_213720	70	Factor: ETF; motif: CCCCGCCCCYN; match class: 0 Factor: BTEB2; motif: RGGGNGKGGN; match class: 0 Factor: Sp1; motif: NGGGGGCGGGGYN; match class: 0 Factor: BTEB2; motif: GNAGGGGGNGGGSSNN; match class: 1 Factor: NF-1B; motif: CTGGCASGV; match class: 0 Factor: WT1; motif: GNGGGGGCGGGG; match class: 0 Factor: MAZ; motif: GGGGAGGG; match class: 1 Factor: E2F-3; motif: GGCGGGN; match class: 1 Factor: W…
CCDC85C	NM_001144995	69	Factor: ETF; motif: CCCCGCCCCYN; match class: 0 Factor: BTEB2; motif: RGGGNGKGGN; match class: 0 Factor: Sp1; motif: NGGGGGCGGGGYN; match class: 0 Factor: NF-1B; motif: CTGGCASGV; match class: 0 Factor: Sp2; motif: GYCCCGCCYCYNNNN; match class: 0 Factor: WT1; motif: GNGGGGGCGGGG; match class: 0 Factor: MAZ; motif: GGGGAGGG; match class: 1 Factor: E2F-3; motif: GGCGGGN; match class: 1 Factor: WT1;…
NCAM1	NM_001242608	69	Factor: ETF; motif: CCCCGCCCCYN; match class: 0 Factor: BTEB2; motif: RGGGNGKGGN; match class: 0 Factor: LRF; motif: NGNSACCCMCN; match class: 0 Factor: Sp1; motif: NGGGGGCGGGGYN; match class: 0 Factor: BTEB2; motif: GNAGGGGGNGGGSSNN; match class: 1 Factor: NF-1B; motif: CTGGCASGV; match class: 0 Factor: Sp2; motif: GYCCCGCCYCYNNNN; match class: 0 Factor: WT1; motif: GNGGGGGCGGGG; match class: 0 …
FOXP1	NM_001244808	69	Factor: ETF; motif: CCCCGCCCCYN; match class: 0 Factor: BTEB2; motif: RGGGNGKGGN; match class: 0 Factor: LRF; motif: NGNSACCCMCN; match class: 0 Factor: Sp1; motif: NGGGGGCGGGGYN; match class: 0 Factor: BTEB2; motif: GNAGGGGGNGGGSSNN; match class: 1 Factor: NF-1B; motif: CTGGCASGV; match class: 0 Factor: Sp2; motif: GYCCCGCCYCYNNNN; match class: 0 Factor: WT1; motif: GNGGGGGCGGGG; match class: 0 …
PAX1	NM_001257096	69	Factor: ETF; motif: CCCCGCCCCYN; match class: 0 Factor: LRF; motif: NGNSACCCMCN; match class: 0 Factor: Sp1; motif: NGGGGGCGGGGYN; match class: 0 Factor: NF-1B; motif: CTGGCASGV; match class: 0 Factor: ZXDB; motif: NGGGGTC; match class: 1 Factor: Elk-1; motif: CTTCCKG; match class: 1 Factor: MAZ; motif: GGGGAGGG; match class: 1 Factor: E2F-3; motif: GGCGGGN; match class: 1 Factor: WT1; motif: NNG…
ENO2	NM_001975	69	Factor: ETF; motif: CCCCGCCCCYN; match class: 0 Factor: BTEB2; motif: RGGGNGKGGN; match class: 0 Factor: LRF; motif: NGNSACCCMCN; match class: 0 Factor: Sp1; motif: NGGGGGCGGGGYN; match class: 0 Factor: NF-1B; motif: CTGGCASGV; match class: 0 Factor: Sp2; motif: GYCCCGCCYCYNNNN; match class: 0 Factor: WT1; motif: GNGGGGGCGGGG; match class: 0 Factor: MAZ; motif: GGGGAGGG; match class: 1 Factor: E2…
HMGN2	NM_005517	69	Factor: ETF; motif: CCCCGCCCCYN; match class: 0 Factor: BTEB2; motif: RGGGNGKGGN; match class: 0 Factor: Sp1; motif: NGGGGGCGGGGYN; match class: 0 Factor: BTEB2; motif: GNAGGGGGNGGGSSNN; match class: 1 Factor: Sp2; motif: GYCCCGCCYCYNNNN; match class: 0 Factor: WT1; motif: GNGGGGGCGGGG; match class: 0 Factor: MAZ; motif: GGGGAGGG; match class: 1 Factor: E2F-3; motif: GGCGGGN; match class: 1 Facto…
CIB2	NM_006383	69	Factor: ETF; motif: CCCCGCCCCYN; match class: 0 Factor: BTEB2; motif: RGGGNGKGGN; match class: 0 Factor: LRF; motif: NGNSACCCMCN; match class: 0 Factor: Sp1; motif: NGGGGGCGGGGYN; match class: 0 Factor: NF-1B; motif: CTGGCASGV; match class: 0 Factor: ZXDB; motif: NGGGGTC; match class: 1 Factor: Elk-1; motif: CTTCCKG; match class: 1 Factor: WT1; motif: GNGGGGGCGGGG; match class: 0 Factor: E2F-3; m…
RASD1	NM_016084	69	Factor: ETF; motif: CCCCGCCCCYN; match class: 0 Factor: BTEB2; motif: RGGGNGKGGN; match class: 0 Factor: LRF; motif: NGNSACCCMCN; match class: 0 Factor: Sp1; motif: NGGGGGCGGGGYN; match class: 0 Factor: NF-1B; motif: CTGGCASGV; match class: 0 Factor: Sp2; motif: GYCCCGCCYCYNNNN; match class: 0 Factor: Elk-1; motif: CTTCCKG; match class: 1 Factor: WT1; motif: GNGGGGGCGGGG; match class: 0 Factor: M…
DCXR	NM_016286	69	Factor: ETF; motif: CCCCGCCCCYN; match class: 0 Factor: BTEB2; motif: RGGGNGKGGN; match class: 0 Factor: Sp1; motif: NGGGGGCGGGGYN; match class: 0 Factor: NF-1B; motif: CTGGCASGV; match class: 0 Factor: Sp2; motif: GYCCCGCCYCYNNNN; match class: 0 Factor: Elk-1; motif: CTTCCKG; match class: 1 Factor: WT1; motif: GNGGGGGCGGGG; match class: 0 Factor: E2F-3; motif: GGCGGGN; match class: 1 Factor: Sp1…
FAM134A	NM_024293	69	Factor: ETF; motif: CCCCGCCCCYN; match class: 0 Factor: BTEB2; motif: RGGGNGKGGN; match class: 0 Factor: Sp1; motif: NGGGGGCGGGGYN; match class: 0 Factor: BTEB2; motif: GNAGGGGGNGGGSSNN; match class: 1 Factor: Sp2; motif: GYCCCGCCYCYNNNN; match class: 0 Factor: WT1; motif: GNGGGGGCGGGG; match class: 0 Factor: MAZ; motif: GGGGAGGG; match class: 1 Factor: E2F-3; motif: GGCGGGN; match class: 1 Facto…
MYL10	NM_138403	69	Factor: ETF; motif: CCCCGCCCCYN; match class: 0 Factor: BTEB2; motif: RGGGNGKGGN; match class: 0 Factor: LRF; motif: NGNSACCCMCN; match class: 0 Factor: Sp1; motif: NGGGGGCGGGGYN; match class: 0 Factor: BTEB2; motif: GNAGGGGGNGGGSSNN; match class: 1 Factor: NF-1B; motif: CTGGCASGV; match class: 0 Factor: ZXDB; motif: NGGGGTC; match class: 1 Factor: Sp2; motif: GYCCCGCCYCYNNNN; match class: 0 Fact…
NA	ENST00000502350	68	Factor: ETF; motif: CCCCGCCCCYN; match class: 0 Factor: LRF; motif: NGNSACCCMCN; match class: 0 Factor: Sp1; motif: NGGGGGCGGGGYN; match class: 0 Factor: BTEB2; motif: GNAGGGGGNGGGSSNN; match class: 1 Factor: NF-1B; motif: CTGGCASGV; match class: 0 Factor: Elk-1; motif: CTTCCKG; match class: 1 Factor: WT1; motif: GNGGGGGCGGGG; match class: 0 Factor: E2F-3; motif: GGCGGGN; match class: 1 Factor: T…
NA	ENST00000574857	68	Factor: ETF; motif: CCCCGCCCCYN; match class: 0 Factor: BTEB2; motif: RGGGNGKGGN; match class: 0 Factor: LRF; motif: NGNSACCCMCN; match class: 0 Factor: Sp1; motif: NGGGGGCGGGGYN; match class: 0 Factor: BTEB2; motif: GNAGGGGGNGGGSSNN; match class: 1 Factor: NF-1B; motif: CTGGCASGV; match class: 0 Factor: Sp2; motif: GYCCCGCCYCYNNNN; match class: 0 Factor: Elk-1; motif: CTTCCKG; match class: 1 Fac…
TPM1	NM_001018005	68	Factor: ETF; motif: CCCCGCCCCYN; match class: 0 Factor: BTEB2; motif: RGGGNGKGGN; match class: 0 Factor: Sp1; motif: NGGGGGCGGGGYN; match class: 0 Factor: BTEB2; motif: GNAGGGGGNGGGSSNN; match class: 1 Factor: Sp2; motif: GYCCCGCCYCYNNNN; match class: 0 Factor: WT1; motif: GNGGGGGCGGGG; match class: 0 Factor: MAZ; motif: GGGGAGGG; match class: 1 Factor: E2F-3; motif: GGCGGGN; match class: 1 Facto…
PIEZO1	NM_001142864	68	Factor: ETF; motif: CCCCGCCCCYN; match class: 0 Factor: BTEB2; motif: RGGGNGKGGN; match class: 0 Factor: Sp1; motif: NGGGGGCGGGGYN; match class: 0 Factor: BTEB2; motif: GNAGGGGGNGGGSSNN; match class: 1 Factor: NF-1B; motif: CTGGCASGV; match class: 0 Factor: MAZ; motif: GGGGAGGG; match class: 1 Factor: E2F-3; motif: GGCGGGN; match class: 1 Factor: WT1; motif: NNGGGNGGGSGN; match class: 0 Factor: T…
FBXL17	NM_001163315	68	Factor: ETF; motif: CCCCGCCCCYN; match class: 0 Factor: Sp1; motif: NGGGGGCGGGGYN; match class: 0 Factor: BTEB2; motif: GNAGGGGGNGGGSSNN; match class: 1 Factor: NF-1B; motif: CTGGCASGV; match class: 0 Factor: ZXDB; motif: NGGGGTC; match class: 1 Factor: Elk-1; motif: CTTCCKG; match class: 1 Factor: WT1; motif: GNGGGGGCGGGG; match class: 0 Factor: E2F-3; motif: GGCGGGN; match class: 1 Factor: WT1;…
JUN	NM_002228	68	Factor: ETF; motif: CCCCGCCCCYN; match class: 0 Factor: BTEB2; motif: RGGGNGKGGN; match class: 0 Factor: Sp1; motif: NGGGGGCGGGGYN; match class: 0 Factor: BTEB2; motif: GNAGGGGGNGGGSSNN; match class: 1 Factor: Sp2; motif: GYCCCGCCYCYNNNN; match class: 0 Factor: WT1; motif: GNGGGGGCGGGG; match class: 0 Factor: MAZ; motif: GGGGAGGG; match class: 1 Factor: E2F-3; motif: GGCGGGN; match class: 1 Facto…
PNMT	NM_002686	68	Factor: ETF; motif: CCCCGCCCCYN; match class: 0 Factor: BTEB2; motif: RGGGNGKGGN; match class: 0 Factor: Sp1; motif: NGGGGGCGGGGYN; match class: 0 Factor: NF-1B; motif: CTGGCASGV; match class: 0 Factor: WT1; motif: GNGGGGGCGGGG; match class: 0 Factor: MAZ; motif: GGGGAGGG; match class: 1 Factor: E2F-3; motif: GGCGGGN; match class: 1 Factor: WT1; motif: NNGGGNGGGSGN; match class: 0 Factor: TFII-I;…
COL8A2	NM_005202	68	Factor: ETF; motif: CCCCGCCCCYN; match class: 0 Factor: BTEB2; motif: RGGGNGKGGN; match class: 0 Factor: LRF; motif: NGNSACCCMCN; match class: 0 Factor: Sp1; motif: NGGGGGCGGGGYN; match class: 0 Factor: BTEB2; motif: GNAGGGGGNGGGSSNN; match class: 1 Factor: NF-1B; motif: CTGGCASGV; match class: 0 Factor: ZXDB; motif: NGGGGTC; match class: 1 Factor: Sp2; motif: GYCCCGCCYCYNNNN; match class: 0 Fact…
FOS	NM_005252	68	Factor: ETF; motif: CCCCGCCCCYN; match class: 0 Factor: BTEB2; motif: RGGGNGKGGN; match class: 0 Factor: LRF; motif: NGNSACCCMCN; match class: 0 Factor: Sp1; motif: NGGGGGCGGGGYN; match class: 0 Factor: NF-1B; motif: CTGGCASGV; match class: 0 Factor: Sp2; motif: GYCCCGCCYCYNNNN; match class: 0 Factor: Elk-1; motif: CTTCCKG; match class: 1 Factor: WT1; motif: GNGGGGGCGGGG; match class: 0 Factor: M…
SPTBN2	NM_006946	68	Factor: ETF; motif: CCCCGCCCCYN; match class: 0 Factor: LRF; motif: NGNSACCCMCN; match class: 0 Factor: Sp1; motif: NGGGGGCGGGGYN; match class: 0 Factor: BTEB2; motif: GNAGGGGGNGGGSSNN; match class: 1 Factor: NF-1B; motif: CTGGCASGV; match class: 0 Factor: Elk-1; motif: CTTCCKG; match class: 1 Factor: WT1; motif: GNGGGGGCGGGG; match class: 0 Factor: E2F-3; motif: GGCGGGN; match class: 1 Factor: W…
PLEKHM1	NM_014798	68	Factor: ETF; motif: CCCCGCCCCYN; match class: 0 Factor: BTEB2; motif: RGGGNGKGGN; match class: 0 Factor: LRF; motif: NGNSACCCMCN; match class: 0 Factor: Sp1; motif: NGGGGGCGGGGYN; match class: 0 Factor: NF-1B; motif: CTGGCASGV; match class: 0 Factor: ZXDB; motif: NGGGGTC; match class: 1 Factor: Sp2; motif: GYCCCGCCYCYNNNN; match class: 0 Factor: Elk-1; motif: CTTCCKG; match class: 1 Factor: E2F-3…
KLHL29	NM_052920	68	Factor: ETF; motif: CCCCGCCCCYN; match class: 0 Factor: BTEB2; motif: RGGGNGKGGN; match class: 0 Factor: Sp1; motif: NGGGGGCGGGGYN; match class: 0 Factor: BTEB2; motif: GNAGGGGGNGGGSSNN; match class: 1 Factor: Sp2; motif: GYCCCGCCYCYNNNN; match class: 0 Factor: WT1; motif: GNGGGGGCGGGG; match class: 0 Factor: MAZ; motif: GGGGAGGG; match class: 1 Factor: E2F-3; motif: GGCGGGN; match class: 1 Facto…
NA	ENST00000234668	67	Factor: ETF; motif: CCCCGCCCCYN; match class: 0 Factor: BTEB2; motif: RGGGNGKGGN; match class: 0 Factor: LRF; motif: NGNSACCCMCN; match class: 0 Factor: Sp1; motif: NGGGGGCGGGGYN; match class: 0 Factor: WT1; motif: GNGGGGGCGGGG; match class: 0 Factor: E2F-3; motif: GGCGGGN; match class: 1 Factor: Sp1; motif: NGGGGCGGGGN; match class: 0 Factor: Pax-4; motif: NNNNNYCACCCB; match class: 1 Factor: Sp…
C11orf21	NM_001142946	67	Factor: ETF; motif: CCCCGCCCCYN; match class: 0 Factor: BTEB2; motif: RGGGNGKGGN; match class: 0 Factor: LRF; motif: NGNSACCCMCN; match class: 0 Factor: BTEB2; motif: GNAGGGGGNGGGSSNN; match class: 1 Factor: NF-1B; motif: CTGGCASGV; match class: 0 Factor: Elk-1; motif: CTTCCKG; match class: 1 Factor: MAZ; motif: GGGGAGGG; match class: 1 Factor: WT1; motif: NNGGGNGGGSGN; match class: 0 Factor: TFI…
CSPG4	NM_001897	67	Factor: ETF; motif: CCCCGCCCCYN; match class: 0 Factor: BTEB2; motif: RGGGNGKGGN; match class: 0 Factor: Sp1; motif: NGGGGGCGGGGYN; match class: 0 Factor: BTEB2; motif: GNAGGGGGNGGGSSNN; match class: 1 Factor: NF-1B; motif: CTGGCASGV; match class: 0 Factor: ZXDB; motif: NGGGGTC; match class: 1 Factor: Sp2; motif: GYCCCGCCYCYNNNN; match class: 0 Factor: Elk-1; motif: CTTCCKG; match class: 1 Factor…
PTPN3	NM_002829	67	Factor: ETF; motif: CCCCGCCCCYN; match class: 0 Factor: BTEB2; motif: RGGGNGKGGN; match class: 0 Factor: Sp1; motif: NGGGGGCGGGGYN; match class: 0 Factor: NF-1B; motif: CTGGCASGV; match class: 0 Factor: Sp2; motif: GYCCCGCCYCYNNNN; match class: 0 Factor: WT1; motif: GNGGGGGCGGGG; match class: 0 Factor: E2F-3; motif: GGCGGGN; match class: 1 Factor: Sp1; motif: NGGGGCGGGGN; match class: 0 Factor: N…
GADD45G	NM_006705	67	Factor: ETF; motif: CCCCGCCCCYN; match class: 0 Factor: BTEB2; motif: RGGGNGKGGN; match class: 0 Factor: Sp1; motif: NGGGGGCGGGGYN; match class: 0 Factor: BTEB2; motif: GNAGGGGGNGGGSSNN; match class: 1 Factor: NF-1B; motif: CTGGCASGV; match class: 0 Factor: WT1; motif: GNGGGGGCGGGG; match class: 0 Factor: MAZ; motif: GGGGAGGG; match class: 1 Factor: E2F-3; motif: GGCGGGN; match class: 1 Factor: W…
ACAN	NM_013227	67	Factor: ETF; motif: CCCCGCCCCYN; match class: 0 Factor: Sp1; motif: NGGGGGCGGGGYN; match class: 0 Factor: Sp2; motif: GYCCCGCCYCYNNNN; match class: 0 Factor: Elk-1; motif: CTTCCKG; match class: 1 Factor: WT1; motif: GNGGGGGCGGGG; match class: 0 Factor: MAZ; motif: GGGGAGGG; match class: 1 Factor: E2F-3; motif: GGCGGGN; match class: 1 Factor: WT1; motif: NNGGGNGGGSGN; match class: 0 Factor: Sp1; m…
ZNF319	NM_020807	67	Factor: ETF; motif: CCCCGCCCCYN; match class: 0 Factor: BTEB2; motif: RGGGNGKGGN; match class: 0 Factor: Sp1; motif: NGGGGGCGGGGYN; match class: 0 Factor: BTEB2; motif: GNAGGGGGNGGGSSNN; match class: 1 Factor: NF-1B; motif: CTGGCASGV; match class: 0 Factor: Sp2; motif: GYCCCGCCYCYNNNN; match class: 0 Factor: WT1; motif: GNGGGGGCGGGG; match class: 0 Factor: MAZ; motif: GGGGAGGG; match class: 1 Fac…
COTL1	NM_021149	67	Factor: ETF; motif: CCCCGCCCCYN; match class: 0 Factor: BTEB2; motif: RGGGNGKGGN; match class: 0 Factor: Sp1; motif: NGGGGGCGGGGYN; match class: 0 Factor: BTEB2; motif: GNAGGGGGNGGGSSNN; match class: 1 Factor: NF-1B; motif: CTGGCASGV; match class: 0 Factor: Sp2; motif: GYCCCGCCYCYNNNN; match class: 0 Factor: Elk-1; motif: CTTCCKG; match class: 1 Factor: WT1; motif: GNGGGGGCGGGG; match class: 0 Fa…
SLITRK4	NM_173078	67	Factor: ETF; motif: CCCCGCCCCYN; match class: 0 Factor: BTEB2; motif: RGGGNGKGGN; match class: 0 Factor: LRF; motif: NGNSACCCMCN; match class: 0 Factor: Sp1; motif: NGGGGGCGGGGYN; match class: 0 Factor: Sp2; motif: GYCCCGCCYCYNNNN; match class: 0 Factor: Elk-1; motif: CTTCCKG; match class: 1 Factor: WT1; motif: GNGGGGGCGGGG; match class: 0 Factor: MAZ; motif: GGGGAGGG; match class: 1 Factor: E2F-…
CPXM2	NM_198148	67	Factor: ETF; motif: CCCCGCCCCYN; match class: 0 Factor: BTEB2; motif: RGGGNGKGGN; match class: 0 Factor: LRF; motif: NGNSACCCMCN; match class: 0 Factor: Sp1; motif: NGGGGGCGGGGYN; match class: 0 Factor: ZXDB; motif: NGGGGTC; match class: 1 Factor: Sp2; motif: GYCCCGCCYCYNNNN; match class: 0 Factor: Elk-1; motif: CTTCCKG; match class: 1 Factor: WT1; motif: GNGGGGGCGGGG; match class: 0 Factor: E2F-…
SLC25A25	NM_001006641	66	Factor: ETF; motif: CCCCGCCCCYN; match class: 0 Factor: BTEB2; motif: RGGGNGKGGN; match class: 0 Factor: Sp1; motif: NGGGGGCGGGGYN; match class: 0 Factor: BTEB2; motif: GNAGGGGGNGGGSSNN; match class: 1 Factor: NF-1B; motif: CTGGCASGV; match class: 0 Factor: Sp2; motif: GYCCCGCCYCYNNNN; match class: 0 Factor: Elk-1; motif: CTTCCKG; match class: 1 Factor: WT1; motif: GNGGGGGCGGGG; match class: 0 Fa…
ADGRG2	NM_001079858	66	Factor: ETF; motif: CCCCGCCCCYN; match class: 0 Factor: LRF; motif: NGNSACCCMCN; match class: 0 Factor: Sp1; motif: NGGGGGCGGGGYN; match class: 0 Factor: BTEB2; motif: GNAGGGGGNGGGSSNN; match class: 1 Factor: ZXDB; motif: NGGGGTC; match class: 1 Factor: WT1; motif: GNGGGGGCGGGG; match class: 0 Factor: E2F-3; motif: GGCGGGN; match class: 1 Factor: WT1; motif: NNGGGNGGGSGN; match class: 0 Factor: T…
ANXA8L1	NM_001098845	66	Factor: LRF; motif: NGNSACCCMCN; match class: 0 Factor: Sp1; motif: NGGGGGCGGGGYN; match class: 0 Factor: NF-1B; motif: CTGGCASGV; match class: 0 Factor: ZXDB; motif: NGGGGTC; match class: 1 Factor: Elk-1; motif: CTTCCKG; match class: 1 Factor: WT1; motif: GNGGGGGCGGGG; match class: 0 Factor: TFII-I; motif: RGAGGKAGG; match class: 0 Factor: Sp1; motif: NGGGGCGGGGN; match class: 0 Factor: TFAP2B; …
ADM	NM_001124	66	Factor: ETF; motif: CCCCGCCCCYN; match class: 0 Factor: BTEB2; motif: RGGGNGKGGN; match class: 0 Factor: Sp1; motif: NGGGGGCGGGGYN; match class: 0 Factor: BTEB2; motif: GNAGGGGGNGGGSSNN; match class: 1 Factor: NF-1B; motif: CTGGCASGV; match class: 0 Factor: Sp2; motif: GYCCCGCCYCYNNNN; match class: 0 Factor: WT1; motif: GNGGGGGCGGGG; match class: 0 Factor: MAZ; motif: GGGGAGGG; match class: 1 Fac…
MYC	NM_002467	66	Factor: ETF; motif: CCCCGCCCCYN; match class: 0 Factor: Sp1; motif: NGGGGGCGGGGYN; match class: 0 Factor: BTEB2; motif: GNAGGGGGNGGGSSNN; match class: 1 Factor: ZXDB; motif: NGGGGTC; match class: 1 Factor: WT1; motif: GNGGGGGCGGGG; match class: 0 Factor: MAZ; motif: GGGGAGGG; match class: 1 Factor: E2F-3; motif: GGCGGGN; match class: 1 Factor: WT1; motif: NNGGGNGGGSGN; match class: 0 Factor: TFII…
MYL5	NM_002477	66	Factor: ETF; motif: CCCCGCCCCYN; match class: 0 Factor: BTEB2; motif: RGGGNGKGGN; match class: 0 Factor: Sp1; motif: NGGGGGCGGGGYN; match class: 0 Factor: Sp2; motif: GYCCCGCCYCYNNNN; match class: 0 Factor: WT1; motif: GNGGGGGCGGGG; match class: 0 Factor: MAZ; motif: GGGGAGGG; match class: 1 Factor: E2F-3; motif: GGCGGGN; match class: 1 Factor: WT1; motif: NNGGGNGGGSGN; match class: 0 Factor: Sp1…
THBS1	NM_003246	66	Factor: ETF; motif: CCCCGCCCCYN; match class: 0 Factor: BTEB2; motif: RGGGNGKGGN; match class: 0 Factor: Sp1; motif: NGGGGGCGGGGYN; match class: 0 Factor: NF-1B; motif: CTGGCASGV; match class: 0 Factor: Sp2; motif: GYCCCGCCYCYNNNN; match class: 0 Factor: Elk-1; motif: CTTCCKG; match class: 1 Factor: WT1; motif: GNGGGGGCGGGG; match class: 0 Factor: E2F-3; motif: GGCGGGN; match class: 1 Factor: WT1…
NNAT	NM_005386	66	Factor: ETF; motif: CCCCGCCCCYN; match class: 0 Factor: BTEB2; motif: RGGGNGKGGN; match class: 0 Factor: LRF; motif: NGNSACCCMCN; match class: 0 Factor: Sp1; motif: NGGGGGCGGGGYN; match class: 0 Factor: NF-1B; motif: CTGGCASGV; match class: 0 Factor: ZXDB; motif: NGGGGTC; match class: 1 Factor: Sp2; motif: GYCCCGCCYCYNNNN; match class: 0 Factor: Elk-1; motif: CTTCCKG; match class: 1 Factor: WT1; …
MLLT11	NM_006818	66	Factor: ETF; motif: CCCCGCCCCYN; match class: 0 Factor: BTEB2; motif: RGGGNGKGGN; match class: 0 Factor: Sp1; motif: NGGGGGCGGGGYN; match class: 0 Factor: Sp2; motif: GYCCCGCCYCYNNNN; match class: 0 Factor: WT1; motif: GNGGGGGCGGGG; match class: 0 Factor: MAZ; motif: GGGGAGGG; match class: 1 Factor: E2F-3; motif: GGCGGGN; match class: 1 Factor: WT1; motif: NNGGGNGGGSGN; match class: 0 Factor: TFI…
THBS3	NM_007112	66	Factor: ETF; motif: CCCCGCCCCYN; match class: 0 Factor: LRF; motif: NGNSACCCMCN; match class: 0 Factor: Sp1; motif: NGGGGGCGGGGYN; match class: 0 Factor: NF-1B; motif: CTGGCASGV; match class: 0 Factor: Sp2; motif: GYCCCGCCYCYNNNN; match class: 0 Factor: WT1; motif: GNGGGGGCGGGG; match class: 0 Factor: MAZ; motif: GGGGAGGG; match class: 1 Factor: E2F-3; motif: GGCGGGN; match class: 1 Factor: TFII-…
KIAA0930	NM_015264	66	Factor: ETF; motif: CCCCGCCCCYN; match class: 0 Factor: BTEB2; motif: RGGGNGKGGN; match class: 0 Factor: Sp1; motif: NGGGGGCGGGGYN; match class: 0 Factor: Sp2; motif: GYCCCGCCYCYNNNN; match class: 0 Factor: WT1; motif: GNGGGGGCGGGG; match class: 0 Factor: MAZ; motif: GGGGAGGG; match class: 1 Factor: E2F-3; motif: GGCGGGN; match class: 1 Factor: WT1; motif: NNGGGNGGGSGN; match class: 0 Factor: TFI…
LY6K	NM_017527	66	Factor: ETF; motif: CCCCGCCCCYN; match class: 0 Factor: LRF; motif: NGNSACCCMCN; match class: 0 Factor: Sp1; motif: NGGGGGCGGGGYN; match class: 0 Factor: NF-1B; motif: CTGGCASGV; match class: 0 Factor: ZXDB; motif: NGGGGTC; match class: 1 Factor: Elk-1; motif: CTTCCKG; match class: 1 Factor: WT1; motif: GNGGGGGCGGGG; match class: 0 Factor: MAZ; motif: GGGGAGGG; match class: 1 Factor: E2F-3; motif…
RABEP2	NM_024816	66	Factor: ETF; motif: CCCCGCCCCYN; match class: 0 Factor: BTEB2; motif: RGGGNGKGGN; match class: 0 Factor: Sp1; motif: NGGGGGCGGGGYN; match class: 0 Factor: BTEB2; motif: GNAGGGGGNGGGSSNN; match class: 1 Factor: NF-1B; motif: CTGGCASGV; match class: 0 Factor: Sp2; motif: GYCCCGCCYCYNNNN; match class: 0 Factor: Elk-1; motif: CTTCCKG; match class: 1 Factor: WT1; motif: GNGGGGGCGGGG; match class: 0 Fa…
COL22A1	NM_152888	66	Factor: ETF; motif: CCCCGCCCCYN; match class: 0 Factor: BTEB2; motif: RGGGNGKGGN; match class: 0 Factor: Sp1; motif: NGGGGGCGGGGYN; match class: 0 Factor: NF-1B; motif: CTGGCASGV; match class: 0 Factor: Sp2; motif: GYCCCGCCYCYNNNN; match class: 0 Factor: WT1; motif: GNGGGGGCGGGG; match class: 0 Factor: MAZ; motif: GGGGAGGG; match class: 1 Factor: E2F-3; motif: GGCGGGN; match class: 1 Factor: WT1;…
PRSS36	NM_173502	66	Factor: ETF; motif: CCCCGCCCCYN; match class: 0 Factor: BTEB2; motif: RGGGNGKGGN; match class: 0 Factor: Sp1; motif: NGGGGGCGGGGYN; match class: 0 Factor: BTEB2; motif: GNAGGGGGNGGGSSNN; match class: 1 Factor: NF-1B; motif: CTGGCASGV; match class: 0 Factor: Sp2; motif: GYCCCGCCYCYNNNN; match class: 0 Factor: Elk-1; motif: CTTCCKG; match class: 1 Factor: WT1; motif: GNGGGGGCGGGG; match class: 0 Fa…
PDZD2	NM_178140	66	Factor: ETF; motif: CCCCGCCCCYN; match class: 0 Factor: BTEB2; motif: RGGGNGKGGN; match class: 0 Factor: Sp1; motif: NGGGGGCGGGGYN; match class: 0 Factor: BTEB2; motif: GNAGGGGGNGGGSSNN; match class: 1 Factor: NF-1B; motif: CTGGCASGV; match class: 0 Factor: Sp2; motif: GYCCCGCCYCYNNNN; match class: 0 Factor: Elk-1; motif: CTTCCKG; match class: 1 Factor: WT1; motif: GNGGGGGCGGGG; match class: 0 Fa…
ADRB1	NM_000684	65	Factor: ETF; motif: CCCCGCCCCYN; match class: 0 Factor: BTEB2; motif: RGGGNGKGGN; match class: 0 Factor: LRF; motif: NGNSACCCMCN; match class: 0 Factor: Sp1; motif: NGGGGGCGGGGYN; match class: 0 Factor: Sp2; motif: GYCCCGCCYCYNNNN; match class: 0 Factor: Elk-1; motif: CTTCCKG; match class: 1 Factor: WT1; motif: GNGGGGGCGGGG; match class: 0 Factor: E2F-3; motif: GGCGGGN; match class: 1 Factor: WT1…
LFNG	NM_001040168	65	Factor: LRF; motif: NGNSACCCMCN; match class: 0 Factor: Sp1; motif: NGGGGGCGGGGYN; match class: 0 Factor: BTEB2; motif: GNAGGGGGNGGGSSNN; match class: 1 Factor: NF-1B; motif: CTGGCASGV; match class: 0 Factor: Elk-1; motif: CTTCCKG; match class: 1 Factor: MAZ; motif: GGGGAGGG; match class: 1 Factor: E2F-3; motif: GGCGGGN; match class: 1 Factor: TFII-I; motif: RGAGGKAGG; match class: 0 Factor: Sp1;…
GRB14	NM_004490	65	Factor: ETF; motif: CCCCGCCCCYN; match class: 0 Factor: BTEB2; motif: RGGGNGKGGN; match class: 0 Factor: Sp1; motif: NGGGGGCGGGGYN; match class: 0 Factor: BTEB2; motif: GNAGGGGGNGGGSSNN; match class: 1 Factor: NF-1B; motif: CTGGCASGV; match class: 0 Factor: Sp2; motif: GYCCCGCCYCYNNNN; match class: 0 Factor: WT1; motif: GNGGGGGCGGGG; match class: 0 Factor: MAZ; motif: GGGGAGGG; match class: 1 Fac…
MDFI	NM_005586	65	Factor: ETF; motif: CCCCGCCCCYN; match class: 0 Factor: BTEB2; motif: RGGGNGKGGN; match class: 0 Factor: Sp1; motif: NGGGGGCGGGGYN; match class: 0 Factor: NF-1B; motif: CTGGCASGV; match class: 0 Factor: Sp2; motif: GYCCCGCCYCYNNNN; match class: 0 Factor: WT1; motif: GNGGGGGCGGGG; match class: 0 Factor: MAZ; motif: GGGGAGGG; match class: 1 Factor: E2F-3; motif: GGCGGGN; match class: 1 Factor: WT1;…
RGCC	NM_014059	65	Factor: ETF; motif: CCCCGCCCCYN; match class: 0 Factor: BTEB2; motif: RGGGNGKGGN; match class: 0 Factor: Sp1; motif: NGGGGGCGGGGYN; match class: 0 Factor: NF-1B; motif: CTGGCASGV; match class: 0 Factor: Sp2; motif: GYCCCGCCYCYNNNN; match class: 0 Factor: E2F-3; motif: GGCGGGN; match class: 1 Factor: Sp1; motif: NGGGGCGGGGN; match class: 0 Factor: TFAP2B; motif: NGCCCNNRGGCA; match class: 0 Factor…
SOX8	NM_014587	65	Factor: ETF; motif: CCCCGCCCCYN; match class: 0 Factor: BTEB2; motif: RGGGNGKGGN; match class: 0 Factor: Sp1; motif: NGGGGGCGGGGYN; match class: 0 Factor: NF-1B; motif: CTGGCASGV; match class: 0 Factor: Sp2; motif: GYCCCGCCYCYNNNN; match class: 0 Factor: WT1; motif: GNGGGGGCGGGG; match class: 0 Factor: MAZ; motif: GGGGAGGG; match class: 1 Factor: E2F-3; motif: GGCGGGN; match class: 1 Factor: WT1;…
BRPF3	NM_015695	65	Factor: ETF; motif: CCCCGCCCCYN; match class: 0 Factor: BTEB2; motif: RGGGNGKGGN; match class: 0 Factor: Sp1; motif: NGGGGGCGGGGYN; match class: 0 Factor: Sp2; motif: GYCCCGCCYCYNNNN; match class: 0 Factor: WT1; motif: GNGGGGGCGGGG; match class: 0 Factor: MAZ; motif: GGGGAGGG; match class: 1 Factor: E2F-3; motif: GGCGGGN; match class: 1 Factor: WT1; motif: NNGGGNGGGSGN; match class: 0 Factor: TFI…
NEFH	NM_021076	65	Factor: ETF; motif: CCCCGCCCCYN; match class: 0 Factor: BTEB2; motif: RGGGNGKGGN; match class: 0 Factor: LRF; motif: NGNSACCCMCN; match class: 0 Factor: Sp1; motif: NGGGGGCGGGGYN; match class: 0 Factor: BTEB2; motif: GNAGGGGGNGGGSSNN; match class: 1 Factor: ZXDB; motif: NGGGGTC; match class: 1 Factor: Sp2; motif: GYCCCGCCYCYNNNN; match class: 0 Factor: Elk-1; motif: CTTCCKG; match class: 1 Factor…
SCN4B	NM_174934	65	Factor: ETF; motif: CCCCGCCCCYN; match class: 0 Factor: LRF; motif: NGNSACCCMCN; match class: 0 Factor: Sp1; motif: NGGGGGCGGGGYN; match class: 0 Factor: BTEB2; motif: GNAGGGGGNGGGSSNN; match class: 1 Factor: ZXDB; motif: NGGGGTC; match class: 1 Factor: Elk-1; motif: CTTCCKG; match class: 1 Factor: MAZ; motif: GGGGAGGG; match class: 1 Factor: E2F-3; motif: GGCGGGN; match class: 1 Factor: WT1; mot…
NANOS1	NM_199461	65	Factor: ETF; motif: CCCCGCCCCYN; match class: 0 Factor: BTEB2; motif: RGGGNGKGGN; match class: 0 Factor: Sp1; motif: NGGGGGCGGGGYN; match class: 0 Factor: BTEB2; motif: GNAGGGGGNGGGSSNN; match class: 1 Factor: NF-1B; motif: CTGGCASGV; match class: 0 Factor: Sp2; motif: GYCCCGCCYCYNNNN; match class: 0 Factor: WT1; motif: GNGGGGGCGGGG; match class: 0 Factor: E2F-3; motif: GGCGGGN; match class: 1 Fa…
KCNMA1	NM_001014797	64	Factor: ETF; motif: CCCCGCCCCYN; match class: 0 Factor: BTEB2; motif: RGGGNGKGGN; match class: 0 Factor: Sp1; motif: NGGGGGCGGGGYN; match class: 0 Factor: Sp2; motif: GYCCCGCCYCYNNNN; match class: 0 Factor: WT1; motif: GNGGGGGCGGGG; match class: 0 Factor: MAZ; motif: GGGGAGGG; match class: 1 Factor: E2F-3; motif: GGCGGGN; match class: 1 Factor: WT1; motif: NNGGGNGGGSGN; match class: 0 Factor: Sp1…
MYZAP	NM_001018100	64	Factor: ETF; motif: CCCCGCCCCYN; match class: 0 Factor: BTEB2; motif: RGGGNGKGGN; match class: 0 Factor: LRF; motif: NGNSACCCMCN; match class: 0 Factor: Sp1; motif: NGGGGGCGGGGYN; match class: 0 Factor: Sp2; motif: GYCCCGCCYCYNNNN; match class: 0 Factor: Elk-1; motif: CTTCCKG; match class: 1 Factor: WT1; motif: GNGGGGGCGGGG; match class: 0 Factor: E2F-3; motif: GGCGGGN; match class: 1 Factor: TFI…
ARNTL	NM_001030273	64	Factor: ETF; motif: CCCCGCCCCYN; match class: 0 Factor: BTEB2; motif: RGGGNGKGGN; match class: 0 Factor: Sp1; motif: NGGGGGCGGGGYN; match class: 0 Factor: Sp2; motif: GYCCCGCCYCYNNNN; match class: 0 Factor: WT1; motif: GNGGGGGCGGGG; match class: 0 Factor: MAZ; motif: GGGGAGGG; match class: 1 Factor: E2F-3; motif: GGCGGGN; match class: 1 Factor: WT1; motif: NNGGGNGGGSGN; match class: 0 Factor: Sp1…
AIM1L	NM_001039775	64	Factor: ETF; motif: CCCCGCCCCYN; match class: 0 Factor: BTEB2; motif: RGGGNGKGGN; match class: 0 Factor: LRF; motif: NGNSACCCMCN; match class: 0 Factor: Sp1; motif: NGGGGGCGGGGYN; match class: 0 Factor: BTEB2; motif: GNAGGGGGNGGGSSNN; match class: 1 Factor: ZXDB; motif: NGGGGTC; match class: 1 Factor: Sp2; motif: GYCCCGCCYCYNNNN; match class: 0 Factor: Elk-1; motif: CTTCCKG; match class: 1 Factor…
SEL1L2	NM_001271539	64	Factor: ETF; motif: CCCCGCCCCYN; match class: 0 Factor: BTEB2; motif: RGGGNGKGGN; match class: 0 Factor: LRF; motif: NGNSACCCMCN; match class: 0 Factor: Sp1; motif: NGGGGGCGGGGYN; match class: 0 Factor: BTEB2; motif: GNAGGGGGNGGGSSNN; match class: 1 Factor: Sp2; motif: GYCCCGCCYCYNNNN; match class: 0 Factor: Elk-1; motif: CTTCCKG; match class: 1 Factor: WT1; motif: GNGGGGGCGGGG; match class: 0 Fa…
PCDH8	NM_002590	64	Factor: Sp1; motif: NGGGGGCGGGGYN; match class: 0 Factor: BTEB2; motif: GNAGGGGGNGGGSSNN; match class: 1 Factor: NF-1B; motif: CTGGCASGV; match class: 0 Factor: WT1; motif: GNGGGGGCGGGG; match class: 0 Factor: MAZ; motif: GGGGAGGG; match class: 1 Factor: E2F-3; motif: GGCGGGN; match class: 1 Factor: TFII-I; motif: RGAGGKAGG; match class: 0 Factor: Sp1; motif: NGGGGCGGGGN; match class: 0 Factor: P…
SEMA4C	NM_017789	64	Factor: ETF; motif: CCCCGCCCCYN; match class: 0 Factor: BTEB2; motif: RGGGNGKGGN; match class: 0 Factor: Sp1; motif: NGGGGGCGGGGYN; match class: 0 Factor: NF-1B; motif: CTGGCASGV; match class: 0 Factor: Sp2; motif: GYCCCGCCYCYNNNN; match class: 0 Factor: WT1; motif: GNGGGGGCGGGG; match class: 0 Factor: MAZ; motif: GGGGAGGG; match class: 1 Factor: E2F-3; motif: GGCGGGN; match class: 1 Factor: WT1;…
LRRN1	NM_020873	64	Factor: BTEB2; motif: RGGGNGKGGN; match class: 0 Factor: LRF; motif: NGNSACCCMCN; match class: 0 Factor: Sp1; motif: NGGGGGCGGGGYN; match class: 0 Factor: BTEB2; motif: GNAGGGGGNGGGSSNN; match class: 1 Factor: Sp2; motif: GYCCCGCCYCYNNNN; match class: 0 Factor: Elk-1; motif: CTTCCKG; match class: 1 Factor: WT1; motif: GNGGGGGCGGGG; match class: 0 Factor: MAZ; motif: GGGGAGGG; match class: 1 Facto…
FGFR1	NM_023110	64	Factor: ETF; motif: CCCCGCCCCYN; match class: 0 Factor: BTEB2; motif: RGGGNGKGGN; match class: 0 Factor: Sp1; motif: NGGGGGCGGGGYN; match class: 0 Factor: WT1; motif: GNGGGGGCGGGG; match class: 0 Factor: MAZ; motif: GGGGAGGG; match class: 1 Factor: E2F-3; motif: GGCGGGN; match class: 1 Factor: WT1; motif: NNGGGNGGGSGN; match class: 0 Factor: TFII-I; motif: RGAGGKAGG; match class: 0 Factor: Sp1; m…
MCTP1	NM_024717	64	Factor: ETF; motif: CCCCGCCCCYN; match class: 0 Factor: BTEB2; motif: RGGGNGKGGN; match class: 0 Factor: LRF; motif: NGNSACCCMCN; match class: 0 Factor: Sp1; motif: NGGGGGCGGGGYN; match class: 0 Factor: BTEB2; motif: GNAGGGGGNGGGSSNN; match class: 1 Factor: Sp2; motif: GYCCCGCCYCYNNNN; match class: 0 Factor: Elk-1; motif: CTTCCKG; match class: 1 Factor: WT1; motif: GNGGGGGCGGGG; match class: 0 Fa…
KAZALD1	NM_030929	64	Factor: ETF; motif: CCCCGCCCCYN; match class: 0 Factor: BTEB2; motif: RGGGNGKGGN; match class: 0 Factor: Sp1; motif: NGGGGGCGGGGYN; match class: 0 Factor: NF-1B; motif: CTGGCASGV; match class: 0 Factor: Sp2; motif: GYCCCGCCYCYNNNN; match class: 0 Factor: WT1; motif: GNGGGGGCGGGG; match class: 0 Factor: MAZ; motif: GGGGAGGG; match class: 1 Factor: E2F-3; motif: GGCGGGN; match class: 1 Factor: WT1;…
MTURN	NM_152793	64	Factor: ETF; motif: CCCCGCCCCYN; match class: 0 Factor: BTEB2; motif: RGGGNGKGGN; match class: 0 Factor: Sp1; motif: NGGGGGCGGGGYN; match class: 0 Factor: Sp2; motif: GYCCCGCCYCYNNNN; match class: 0 Factor: WT1; motif: GNGGGGGCGGGG; match class: 0 Factor: E2F-3; motif: GGCGGGN; match class: 1 Factor: WT1; motif: NNGGGNGGGSGN; match class: 0 Factor: TFII-I; motif: RGAGGKAGG; match class: 0 Factor:…
LDHD	NM_153486	64	Factor: ETF; motif: CCCCGCCCCYN; match class: 0 Factor: BTEB2; motif: RGGGNGKGGN; match class: 0 Factor: Sp1; motif: NGGGGGCGGGGYN; match class: 0 Factor: Sp2; motif: GYCCCGCCYCYNNNN; match class: 0 Factor: WT1; motif: GNGGGGGCGGGG; match class: 0 Factor: MAZ; motif: GGGGAGGG; match class: 1 Factor: E2F-3; motif: GGCGGGN; match class: 1 Factor: TFII-I; motif: RGAGGKAGG; match class: 0 Factor: Sp1…
SH2D4B	NM_207372	64	Factor: ETF; motif: CCCCGCCCCYN; match class: 0 Factor: LRF; motif: NGNSACCCMCN; match class: 0 Factor: Sp1; motif: NGGGGGCGGGGYN; match class: 0 Factor: NF-1B; motif: CTGGCASGV; match class: 0 Factor: ZXDB; motif: NGGGGTC; match class: 1 Factor: Sp2; motif: GYCCCGCCYCYNNNN; match class: 0 Factor: Elk-1; motif: CTTCCKG; match class: 1 Factor: WT1; motif: GNGGGGGCGGGG; match class: 0 Factor: E2F-3…
NA	ENST00000370958	63	Factor: ETF; motif: CCCCGCCCCYN; match class: 0 Factor: BTEB2; motif: RGGGNGKGGN; match class: 0 Factor: Sp1; motif: NGGGGGCGGGGYN; match class: 0 Factor: BTEB2; motif: GNAGGGGGNGGGSSNN; match class: 1 Factor: ZXDB; motif: NGGGGTC; match class: 1 Factor: Sp2; motif: GYCCCGCCYCYNNNN; match class: 0 Factor: Elk-1; motif: CTTCCKG; match class: 1 Factor: WT1; motif: GNGGGGGCGGGG; match class: 0 Facto…
TSPAN11	NM_001080509	63	Factor: ETF; motif: CCCCGCCCCYN; match class: 0 Factor: BTEB2; motif: RGGGNGKGGN; match class: 0 Factor: Sp1; motif: NGGGGGCGGGGYN; match class: 0 Factor: NF-1B; motif: CTGGCASGV; match class: 0 Factor: Sp2; motif: GYCCCGCCYCYNNNN; match class: 0 Factor: Elk-1; motif: CTTCCKG; match class: 1 Factor: WT1; motif: GNGGGGGCGGGG; match class: 0 Factor: E2F-3; motif: GGCGGGN; match class: 1 Factor: WT1…
DUSP6	NM_001946	63	Factor: ETF; motif: CCCCGCCCCYN; match class: 0 Factor: BTEB2; motif: RGGGNGKGGN; match class: 0 Factor: LRF; motif: NGNSACCCMCN; match class: 0 Factor: Sp1; motif: NGGGGGCGGGGYN; match class: 0 Factor: WT1; motif: GNGGGGGCGGGG; match class: 0 Factor: MAZ; motif: GGGGAGGG; match class: 1 Factor: E2F-3; motif: GGCGGGN; match class: 1 Factor: WT1; motif: NNGGGNGGGSGN; match class: 0 Factor: TFII-I;…
E2F3	NM_001949	63	Factor: ETF; motif: CCCCGCCCCYN; match class: 0 Factor: BTEB2; motif: RGGGNGKGGN; match class: 0 Factor: Sp1; motif: NGGGGGCGGGGYN; match class: 0 Factor: WT1; motif: GNGGGGGCGGGG; match class: 0 Factor: MAZ; motif: GGGGAGGG; match class: 1 Factor: E2F-3; motif: GGCGGGN; match class: 1 Factor: WT1; motif: NNGGGNGGGSGN; match class: 0 Factor: Sp1; motif: NGGGGCGGGGN; match class: 0 Factor: Pax-4; …
SFRP1	NM_003012	63	Factor: Sp1; motif: NGGGGGCGGGGYN; match class: 0 Factor: BTEB2; motif: GNAGGGGGNGGGSSNN; match class: 1 Factor: ZXDB; motif: NGGGGTC; match class: 1 Factor: Elk-1; motif: CTTCCKG; match class: 1 Factor: WT1; motif: GNGGGGGCGGGG; match class: 0 Factor: MAZ; motif: GGGGAGGG; match class: 1 Factor: E2F-3; motif: GGCGGGN; match class: 1 Factor: TFII-I; motif: RGAGGKAGG; match class: 0 Factor: Sp1; m…
SLC16A5	NM_004695	63	Factor: Sp1; motif: NGGGGGCGGGGYN; match class: 0 Factor: NF-1B; motif: CTGGCASGV; match class: 0 Factor: ZXDB; motif: NGGGGTC; match class: 1 Factor: Elk-1; motif: CTTCCKG; match class: 1 Factor: WT1; motif: GNGGGGGCGGGG; match class: 0 Factor: E2F-3; motif: GGCGGGN; match class: 1 Factor: WT1; motif: NNGGGNGGGSGN; match class: 0 Factor: TFII-I; motif: RGAGGKAGG; match class: 0 Factor: Sp1; moti…
ST8SIA5	NM_013305	63	Factor: ETF; motif: CCCCGCCCCYN; match class: 0 Factor: BTEB2; motif: RGGGNGKGGN; match class: 0 Factor: Sp1; motif: NGGGGGCGGGGYN; match class: 0 Factor: BTEB2; motif: GNAGGGGGNGGGSSNN; match class: 1 Factor: ZXDB; motif: NGGGGTC; match class: 1 Factor: Sp2; motif: GYCCCGCCYCYNNNN; match class: 0 Factor: Elk-1; motif: CTTCCKG; match class: 1 Factor: WT1; motif: GNGGGGGCGGGG; match class: 0 Facto…
TMEM54	NM_033504	63	Factor: ETF; motif: CCCCGCCCCYN; match class: 0 Factor: BTEB2; motif: RGGGNGKGGN; match class: 0 Factor: Sp1; motif: NGGGGGCGGGGYN; match class: 0 Factor: NF-1B; motif: CTGGCASGV; match class: 0 Factor: Sp2; motif: GYCCCGCCYCYNNNN; match class: 0 Factor: E2F-3; motif: GGCGGGN; match class: 1 Factor: WT1; motif: NNGGGNGGGSGN; match class: 0 Factor: TFII-I; motif: RGAGGKAGG; match class: 0 Factor: …
IL32	NM_001012631	62	Factor: ETF; motif: CCCCGCCCCYN; match class: 0 Factor: BTEB2; motif: RGGGNGKGGN; match class: 0 Factor: LRF; motif: NGNSACCCMCN; match class: 0 Factor: Sp1; motif: NGGGGGCGGGGYN; match class: 0 Factor: ZXDB; motif: NGGGGTC; match class: 1 Factor: Sp2; motif: GYCCCGCCYCYNNNN; match class: 0 Factor: Elk-1; motif: CTTCCKG; match class: 1 Factor: WT1; motif: GNGGGGGCGGGG; match class: 0 Factor: WT1;…
CDH4	NM_001794	62	Factor: ETF; motif: CCCCGCCCCYN; match class: 0 Factor: BTEB2; motif: RGGGNGKGGN; match class: 0 Factor: Sp1; motif: NGGGGGCGGGGYN; match class: 0 Factor: BTEB2; motif: GNAGGGGGNGGGSSNN; match class: 1 Factor: NF-1B; motif: CTGGCASGV; match class: 0 Factor: Sp2; motif: GYCCCGCCYCYNNNN; match class: 0 Factor: WT1; motif: GNGGGGGCGGGG; match class: 0 Factor: E2F-3; motif: GGCGGGN; match class: 1 Fa…
P3H4	NM_006455	62	Factor: ETF; motif: CCCCGCCCCYN; match class: 0 Factor: BTEB2; motif: RGGGNGKGGN; match class: 0 Factor: Sp1; motif: NGGGGGCGGGGYN; match class: 0 Factor: Sp2; motif: GYCCCGCCYCYNNNN; match class: 0 Factor: WT1; motif: GNGGGGGCGGGG; match class: 0 Factor: MAZ; motif: GGGGAGGG; match class: 1 Factor: E2F-3; motif: GGCGGGN; match class: 1 Factor: WT1; motif: NNGGGNGGGSGN; match class: 0 Factor: Sp1…
NOC2L	NM_015658	62	Factor: ETF; motif: CCCCGCCCCYN; match class: 0 Factor: BTEB2; motif: RGGGNGKGGN; match class: 0 Factor: Sp1; motif: NGGGGGCGGGGYN; match class: 0 Factor: Sp2; motif: GYCCCGCCYCYNNNN; match class: 0 Factor: WT1; motif: GNGGGGGCGGGG; match class: 0 Factor: E2F-3; motif: GGCGGGN; match class: 1 Factor: WT1; motif: NNGGGNGGGSGN; match class: 0 Factor: Sp1; motif: NGGGGCGGGGN; match class: 0 Factor: …
PIEZO2	NM_022068	62	Factor: LRF; motif: NGNSACCCMCN; match class: 0 Factor: Sp1; motif: NGGGGGCGGGGYN; match class: 0 Factor: NF-1B; motif: CTGGCASGV; match class: 0 Factor: ZXDB; motif: NGGGGTC; match class: 1 Factor: MAZ; motif: GGGGAGGG; match class: 1 Factor: E2F-3; motif: GGCGGGN; match class: 1 Factor: WT1; motif: NNGGGNGGGSGN; match class: 0 Factor: Sp1; motif: NGGGGCGGGGN; match class: 0 Factor: TFAP2B; moti…
SOX17	NM_022454	62	Factor: ETF; motif: CCCCGCCCCYN; match class: 0 Factor: BTEB2; motif: RGGGNGKGGN; match class: 0 Factor: LRF; motif: NGNSACCCMCN; match class: 0 Factor: Sp1; motif: NGGGGGCGGGGYN; match class: 0 Factor: BTEB2; motif: GNAGGGGGNGGGSSNN; match class: 1 Factor: Elk-1; motif: CTTCCKG; match class: 1 Factor: MAZ; motif: GGGGAGGG; match class: 1 Factor: WT1; motif: NNGGGNGGGSGN; match class: 0 Factor: S…
CHST8	NM_022467	62	Factor: ETF; motif: CCCCGCCCCYN; match class: 0 Factor: BTEB2; motif: RGGGNGKGGN; match class: 0 Factor: Sp1; motif: NGGGGGCGGGGYN; match class: 0 Factor: NF-1B; motif: CTGGCASGV; match class: 0 Factor: Sp2; motif: GYCCCGCCYCYNNNN; match class: 0 Factor: WT1; motif: GNGGGGGCGGGG; match class: 0 Factor: E2F-3; motif: GGCGGGN; match class: 1 Factor: Sp1; motif: NGGGGCGGGGN; match class: 0 Factor: P…
STOX1	NM_152709	62	Factor: ETF; motif: CCCCGCCCCYN; match class: 0 Factor: BTEB2; motif: RGGGNGKGGN; match class: 0 Factor: Sp1; motif: NGGGGGCGGGGYN; match class: 0 Factor: BTEB2; motif: GNAGGGGGNGGGSSNN; match class: 1 Factor: NF-1B; motif: CTGGCASGV; match class: 0 Factor: Sp2; motif: GYCCCGCCYCYNNNN; match class: 0 Factor: WT1; motif: GNGGGGGCGGGG; match class: 0 Factor: MAZ; motif: GGGGAGGG; match class: 1 Fac…
SPRED2	NM_181784	62	Factor: ETF; motif: CCCCGCCCCYN; match class: 0 Factor: BTEB2; motif: RGGGNGKGGN; match class: 0 Factor: Sp1; motif: NGGGGGCGGGGYN; match class: 0 Factor: NF-1B; motif: CTGGCASGV; match class: 0 Factor: Sp2; motif: GYCCCGCCYCYNNNN; match class: 0 Factor: WT1; motif: GNGGGGGCGGGG; match class: 0 Factor: MAZ; motif: GGGGAGGG; match class: 1 Factor: E2F-3; motif: GGCGGGN; match class: 1 Factor: WT1;…
PAQR9	NM_198504	62	Factor: ETF; motif: CCCCGCCCCYN; match class: 0 Factor: BTEB2; motif: RGGGNGKGGN; match class: 0 Factor: LRF; motif: NGNSACCCMCN; match class: 0 Factor: Sp1; motif: NGGGGGCGGGGYN; match class: 0 Factor: Sp2; motif: GYCCCGCCYCYNNNN; match class: 0 Factor: Elk-1; motif: CTTCCKG; match class: 1 Factor: WT1; motif: GNGGGGGCGGGG; match class: 0 Factor: MAZ; motif: GGGGAGGG; match class: 1 Factor: E2F-…
NA	NR_024399	62	Factor: ETF; motif: CCCCGCCCCYN; match class: 0 Factor: BTEB2; motif: RGGGNGKGGN; match class: 0 Factor: LRF; motif: NGNSACCCMCN; match class: 0 Factor: Sp1; motif: NGGGGGCGGGGYN; match class: 0 Factor: NF-1B; motif: CTGGCASGV; match class: 0 Factor: Sp2; motif: GYCCCGCCYCYNNNN; match class: 0 Factor: WT1; motif: GNGGGGGCGGGG; match class: 0 Factor: MAZ; motif: GGGGAGGG; match class: 1 Factor: E2…
CD276	NM_001024736	61	Factor: ETF; motif: CCCCGCCCCYN; match class: 0 Factor: BTEB2; motif: RGGGNGKGGN; match class: 0 Factor: Sp1; motif: NGGGGGCGGGGYN; match class: 0 Factor: NF-1B; motif: CTGGCASGV; match class: 0 Factor: Sp2; motif: GYCCCGCCYCYNNNN; match class: 0 Factor: WT1; motif: GNGGGGGCGGGG; match class: 0 Factor: MAZ; motif: GGGGAGGG; match class: 1 Factor: E2F-3; motif: GGCGGGN; match class: 1 Factor: WT1;…
SLC7A7	NM_001126106	61	Factor: ETF; motif: CCCCGCCCCYN; match class: 0 Factor: BTEB2; motif: RGGGNGKGGN; match class: 0 Factor: Sp1; motif: NGGGGGCGGGGYN; match class: 0 Factor: Sp2; motif: GYCCCGCCYCYNNNN; match class: 0 Factor: WT1; motif: GNGGGGGCGGGG; match class: 0 Factor: MAZ; motif: GGGGAGGG; match class: 1 Factor: E2F-3; motif: GGCGGGN; match class: 1 Factor: WT1; motif: NNGGGNGGGSGN; match class: 0 Factor: TFI…
VIPR2	NM_003382	61	Factor: ETF; motif: CCCCGCCCCYN; match class: 0 Factor: BTEB2; motif: RGGGNGKGGN; match class: 0 Factor: Sp1; motif: NGGGGGCGGGGYN; match class: 0 Factor: BTEB2; motif: GNAGGGGGNGGGSSNN; match class: 1 Factor: WT1; motif: GNGGGGGCGGGG; match class: 0 Factor: E2F-3; motif: GGCGGGN; match class: 1 Factor: WT1; motif: NNGGGNGGGSGN; match class: 0 Factor: TFII-I; motif: RGAGGKAGG; match class: 0 Fact…
IER3	NM_003897	61	Factor: ETF; motif: CCCCGCCCCYN; match class: 0 Factor: Sp1; motif: NGGGGGCGGGGYN; match class: 0 Factor: Sp2; motif: GYCCCGCCYCYNNNN; match class: 0 Factor: WT1; motif: GNGGGGGCGGGG; match class: 0 Factor: MAZ; motif: GGGGAGGG; match class: 1 Factor: E2F-3; motif: GGCGGGN; match class: 1 Factor: TFII-I; motif: RGAGGKAGG; match class: 0 Factor: Sp1; motif: NGGGGCGGGGN; match class: 0 Factor: Pax-…
RHOB	NM_004040	61	Factor: ETF; motif: CCCCGCCCCYN; match class: 0 Factor: BTEB2; motif: RGGGNGKGGN; match class: 0 Factor: Sp1; motif: NGGGGGCGGGGYN; match class: 0 Factor: Sp2; motif: GYCCCGCCYCYNNNN; match class: 0 Factor: WT1; motif: GNGGGGGCGGGG; match class: 0 Factor: MAZ; motif: GGGGAGGG; match class: 1 Factor: E2F-3; motif: GGCGGGN; match class: 1 Factor: WT1; motif: NNGGGNGGGSGN; match class: 0 Factor: Sp1…
LAMA5	NM_005560	61	Factor: ETF; motif: CCCCGCCCCYN; match class: 0 Factor: BTEB2; motif: RGGGNGKGGN; match class: 0 Factor: Sp1; motif: NGGGGGCGGGGYN; match class: 0 Factor: Sp2; motif: GYCCCGCCYCYNNNN; match class: 0 Factor: WT1; motif: GNGGGGGCGGGG; match class: 0 Factor: MAZ; motif: GGGGAGGG; match class: 1 Factor: E2F-3; motif: GGCGGGN; match class: 1 Factor: WT1; motif: NNGGGNGGGSGN; match class: 0 Factor: Sp1…
AHNAK	NM_024060	61	Factor: ETF; motif: CCCCGCCCCYN; match class: 0 Factor: BTEB2; motif: RGGGNGKGGN; match class: 0 Factor: Sp1; motif: NGGGGGCGGGGYN; match class: 0 Factor: NF-1B; motif: CTGGCASGV; match class: 0 Factor: WT1; motif: GNGGGGGCGGGG; match class: 0 Factor: MAZ; motif: GGGGAGGG; match class: 1 Factor: E2F-3; motif: GGCGGGN; match class: 1 Factor: WT1; motif: NNGGGNGGGSGN; match class: 0 Factor: Sp1; mo…
KMT5C	NM_032701	61	Factor: ETF; motif: CCCCGCCCCYN; match class: 0 Factor: Sp1; motif: NGGGGGCGGGGYN; match class: 0 Factor: NF-1B; motif: CTGGCASGV; match class: 0 Factor: WT1; motif: GNGGGGGCGGGG; match class: 0 Factor: MAZ; motif: GGGGAGGG; match class: 1 Factor: E2F-3; motif: GGCGGGN; match class: 1 Factor: WT1; motif: NNGGGNGGGSGN; match class: 0 Factor: Sp1; motif: NGGGGCGGGGN; match class: 0 Factor: Pax-4; m…
NA	NR_002766	61	Factor: ETF; motif: CCCCGCCCCYN; match class: 0 Factor: Sp1; motif: NGGGGGCGGGGYN; match class: 0 Factor: Sp2; motif: GYCCCGCCYCYNNNN; match class: 0 Factor: WT1; motif: GNGGGGGCGGGG; match class: 0 Factor: MAZ; motif: GGGGAGGG; match class: 1 Factor: E2F-3; motif: GGCGGGN; match class: 1 Factor: WT1; motif: NNGGGNGGGSGN; match class: 0 Factor: Sp1; motif: NGGGGCGGGGN; match class: 0 Factor: Pax-…
NA	ENST00000395807	60	Factor: ETF; motif: CCCCGCCCCYN; match class: 0 Factor: BTEB2; motif: RGGGNGKGGN; match class: 0 Factor: Sp1; motif: NGGGGGCGGGGYN; match class: 0 Factor: ZXDB; motif: NGGGGTC; match class: 1 Factor: Sp2; motif: GYCCCGCCYCYNNNN; match class: 0 Factor: Elk-1; motif: CTTCCKG; match class: 1 Factor: MAZ; motif: GGGGAGGG; match class: 1 Factor: E2F-3; motif: GGCGGGN; match class: 1 Factor: TFII-I; mo…
MYLK4	NM_001012418	60	Factor: ETF; motif: CCCCGCCCCYN; match class: 0 Factor: BTEB2; motif: RGGGNGKGGN; match class: 0 Factor: Sp1; motif: NGGGGGCGGGGYN; match class: 0 Factor: NF-1B; motif: CTGGCASGV; match class: 0 Factor: Sp2; motif: GYCCCGCCYCYNNNN; match class: 0 Factor: WT1; motif: GNGGGGGCGGGG; match class: 0 Factor: MAZ; motif: GGGGAGGG; match class: 1 Factor: E2F-3; motif: GGCGGGN; match class: 1 Factor: WT1;…
TK2	NM_004614	60	Factor: ETF; motif: CCCCGCCCCYN; match class: 0 Factor: BTEB2; motif: RGGGNGKGGN; match class: 0 Factor: LRF; motif: NGNSACCCMCN; match class: 0 Factor: Sp1; motif: NGGGGGCGGGGYN; match class: 0 Factor: BTEB2; motif: GNAGGGGGNGGGSSNN; match class: 1 Factor: Sp2; motif: GYCCCGCCYCYNNNN; match class: 0 Factor: Elk-1; motif: CTTCCKG; match class: 1 Factor: WT1; motif: GNGGGGGCGGGG; match class: 0 Fa…
OSBPL3	NM_015550	60	Factor: ETF; motif: CCCCGCCCCYN; match class: 0 Factor: BTEB2; motif: RGGGNGKGGN; match class: 0 Factor: Sp1; motif: NGGGGGCGGGGYN; match class: 0 Factor: BTEB2; motif: GNAGGGGGNGGGSSNN; match class: 1 Factor: NF-1B; motif: CTGGCASGV; match class: 0 Factor: Sp2; motif: GYCCCGCCYCYNNNN; match class: 0 Factor: WT1; motif: GNGGGGGCGGGG; match class: 0 Factor: E2F-3; motif: GGCGGGN; match class: 1 Fa…
PCDH11X	NM_032968	60	Factor: ETF; motif: CCCCGCCCCYN; match class: 0 Factor: BTEB2; motif: RGGGNGKGGN; match class: 0 Factor: LRF; motif: NGNSACCCMCN; match class: 0 Factor: Sp1; motif: NGGGGGCGGGGYN; match class: 0 Factor: BTEB2; motif: GNAGGGGGNGGGSSNN; match class: 1 Factor: NF-1B; motif: CTGGCASGV; match class: 0 Factor: MAZ; motif: GGGGAGGG; match class: 1 Factor: E2F-3; motif: GGCGGGN; match class: 1 Factor: WT…
COX20	NM_198076	60	Factor: ETF; motif: CCCCGCCCCYN; match class: 0 Factor: BTEB2; motif: RGGGNGKGGN; match class: 0 Factor: LRF; motif: NGNSACCCMCN; match class: 0 Factor: Sp1; motif: NGGGGGCGGGGYN; match class: 0 Factor: BTEB2; motif: GNAGGGGGNGGGSSNN; match class: 1 Factor: Sp2; motif: GYCCCGCCYCYNNNN; match class: 0 Factor: WT1; motif: GNGGGGGCGGGG; match class: 0 Factor: E2F-3; motif: GGCGGGN; match class: 1 Fa…
NA	ENST00000374933	59	Factor: BTEB2; motif: RGGGNGKGGN; match class: 0 Factor: LRF; motif: NGNSACCCMCN; match class: 0 Factor: Sp1; motif: NGGGGGCGGGGYN; match class: 0 Factor: BTEB2; motif: GNAGGGGGNGGGSSNN; match class: 1 Factor: Sp2; motif: GYCCCGCCYCYNNNN; match class: 0 Factor: Elk-1; motif: CTTCCKG; match class: 1 Factor: WT1; motif: GNGGGGGCGGGG; match class: 0 Factor: MAZ; motif: GGGGAGGG; match class: 1 Facto…
CKMT1A	NM_001015001	59	Factor: ETF; motif: CCCCGCCCCYN; match class: 0 Factor: LRF; motif: NGNSACCCMCN; match class: 0 Factor: Sp1; motif: NGGGGGCGGGGYN; match class: 0 Factor: ZXDB; motif: NGGGGTC; match class: 1 Factor: Elk-1; motif: CTTCCKG; match class: 1 Factor: MAZ; motif: GGGGAGGG; match class: 1 Factor: E2F-3; motif: GGCGGGN; match class: 1 Factor: WT1; motif: NNGGGNGGGSGN; match class: 0 Factor: TFII-I; motif:…
NFATC4	NM_001136022	59	Factor: ETF; motif: CCCCGCCCCYN; match class: 0 Factor: BTEB2; motif: RGGGNGKGGN; match class: 0 Factor: Sp1; motif: NGGGGGCGGGGYN; match class: 0 Factor: NF-1B; motif: CTGGCASGV; match class: 0 Factor: Sp2; motif: GYCCCGCCYCYNNNN; match class: 0 Factor: WT1; motif: GNGGGGGCGGGG; match class: 0 Factor: MAZ; motif: GGGGAGGG; match class: 1 Factor: E2F-3; motif: GGCGGGN; match class: 1 Factor: WT1;…
KIAA1549	NM_001164665	59	Factor: ETF; motif: CCCCGCCCCYN; match class: 0 Factor: Sp1; motif: NGGGGGCGGGGYN; match class: 0 Factor: NF-1B; motif: CTGGCASGV; match class: 0 Factor: Sp2; motif: GYCCCGCCYCYNNNN; match class: 0 Factor: WT1; motif: GNGGGGGCGGGG; match class: 0 Factor: MAZ; motif: GGGGAGGG; match class: 1 Factor: E2F-3; motif: GGCGGGN; match class: 1 Factor: TFII-I; motif: RGAGGKAGG; match class: 0 Factor: Sp1;…
CCDC177	NM_001271507	59	Factor: ETF; motif: CCCCGCCCCYN; match class: 0 Factor: Sp1; motif: NGGGGGCGGGGYN; match class: 0 Factor: NF-1B; motif: CTGGCASGV; match class: 0 Factor: Elk-1; motif: CTTCCKG; match class: 1 Factor: WT1; motif: GNGGGGGCGGGG; match class: 0 Factor: WT1; motif: NNGGGNGGGSGN; match class: 0 Factor: TFII-I; motif: RGAGGKAGG; match class: 0 Factor: Pax-4; motif: NNNNNYCACCCB; match class: 1 Factor: c…
NKG7	NM_005601	59	Factor: ETF; motif: CCCCGCCCCYN; match class: 0 Factor: BTEB2; motif: RGGGNGKGGN; match class: 0 Factor: LRF; motif: NGNSACCCMCN; match class: 0 Factor: Sp1; motif: NGGGGGCGGGGYN; match class: 0 Factor: BTEB2; motif: GNAGGGGGNGGGSSNN; match class: 1 Factor: NF-1B; motif: CTGGCASGV; match class: 0 Factor: Sp2; motif: GYCCCGCCYCYNNNN; match class: 0 Factor: Elk-1; motif: CTTCCKG; match class: 1 Fac…
NAA50	NM_025146	59	Factor: ETF; motif: CCCCGCCCCYN; match class: 0 Factor: BTEB2; motif: RGGGNGKGGN; match class: 0 Factor: Sp1; motif: NGGGGGCGGGGYN; match class: 0 Factor: BTEB2; motif: GNAGGGGGNGGGSSNN; match class: 1 Factor: Sp2; motif: GYCCCGCCYCYNNNN; match class: 0 Factor: WT1; motif: GNGGGGGCGGGG; match class: 0 Factor: E2F-3; motif: GGCGGGN; match class: 1 Factor: WT1; motif: NNGGGNGGGSGN; match class: 0 F…
FAM43B	NM_207334	59	Factor: ETF; motif: CCCCGCCCCYN; match class: 0 Factor: Sp1; motif: NGGGGGCGGGGYN; match class: 0 Factor: NF-1B; motif: CTGGCASGV; match class: 0 Factor: Sp2; motif: GYCCCGCCYCYNNNN; match class: 0 Factor: MAZ; motif: GGGGAGGG; match class: 1 Factor: E2F-3; motif: GGCGGGN; match class: 1 Factor: WT1; motif: NNGGGNGGGSGN; match class: 0 Factor: TFII-I; motif: RGAGGKAGG; match class: 0 Factor: Sp1;…
NA	A_33_P3253832	58	Factor: ETF; motif: CCCCGCCCCYN; match class: 0 Factor: BTEB2; motif: RGGGNGKGGN; match class: 0 Factor: Sp1; motif: NGGGGGCGGGGYN; match class: 0 Factor: Elk-1; motif: CTTCCKG; match class: 1 Factor: MAZ; motif: GGGGAGGG; match class: 1 Factor: WT1; motif: NNGGGNGGGSGN; match class: 0 Factor: Sp1; motif: NGGGGCGGGGN; match class: 0 Factor: TFAP2B; motif: NGCCCNNRGGCA; match class: 0 Factor: Pax-…
DHFR	NM_000791	58	Factor: ETF; motif: CCCCGCCCCYN; match class: 0 Factor: BTEB2; motif: RGGGNGKGGN; match class: 0 Factor: Sp1; motif: NGGGGGCGGGGYN; match class: 0 Factor: NF-1B; motif: CTGGCASGV; match class: 0 Factor: ZXDB; motif: NGGGGTC; match class: 1 Factor: Sp2; motif: GYCCCGCCYCYNNNN; match class: 0 Factor: Elk-1; motif: CTTCCKG; match class: 1 Factor: WT1; motif: GNGGGGGCGGGG; match class: 0 Factor: E2F-…
RGS10	NM_001005339	58	Factor: Sp1; motif: NGGGGGCGGGGYN; match class: 0 Factor: NF-1B; motif: CTGGCASGV; match class: 0 Factor: WT1; motif: GNGGGGGCGGGG; match class: 0 Factor: MAZ; motif: GGGGAGGG; match class: 1 Factor: E2F-3; motif: GGCGGGN; match class: 1 Factor: TFII-I; motif: RGAGGKAGG; match class: 0 Factor: Sp1; motif: NGGGGCGGGGN; match class: 0 Factor: Pax-4; motif: NNNNNYCACCCB; match class: 1 Factor: Sp1; …
ZNF541	NM_001277075	58	Factor: ETF; motif: CCCCGCCCCYN; match class: 0 Factor: BTEB2; motif: RGGGNGKGGN; match class: 0 Factor: Sp1; motif: NGGGGGCGGGGYN; match class: 0 Factor: BTEB2; motif: GNAGGGGGNGGGSSNN; match class: 1 Factor: Sp2; motif: GYCCCGCCYCYNNNN; match class: 0 Factor: MAZ; motif: GGGGAGGG; match class: 1 Factor: E2F-3; motif: GGCGGGN; match class: 1 Factor: Sp1; motif: NGGGGCGGGGN; match class: 0 Factor…
GOLGA2	NM_004486	58	Factor: ETF; motif: CCCCGCCCCYN; match class: 0 Factor: BTEB2; motif: RGGGNGKGGN; match class: 0 Factor: Sp1; motif: NGGGGGCGGGGYN; match class: 0 Factor: BTEB2; motif: GNAGGGGGNGGGSSNN; match class: 1 Factor: Sp2; motif: GYCCCGCCYCYNNNN; match class: 0 Factor: WT1; motif: GNGGGGGCGGGG; match class: 0 Factor: MAZ; motif: GGGGAGGG; match class: 1 Factor: E2F-3; motif: GGCGGGN; match class: 1 Facto…
BBC3	NM_014417	58	Factor: ETF; motif: CCCCGCCCCYN; match class: 0 Factor: BTEB2; motif: RGGGNGKGGN; match class: 0 Factor: Sp1; motif: NGGGGGCGGGGYN; match class: 0 Factor: NF-1B; motif: CTGGCASGV; match class: 0 Factor: Sp2; motif: GYCCCGCCYCYNNNN; match class: 0 Factor: WT1; motif: GNGGGGGCGGGG; match class: 0 Factor: E2F-3; motif: GGCGGGN; match class: 1 Factor: WT1; motif: NNGGGNGGGSGN; match class: 0 Factor: …
PELI2	NM_021255	58	Factor: ETF; motif: CCCCGCCCCYN; match class: 0 Factor: BTEB2; motif: RGGGNGKGGN; match class: 0 Factor: Sp1; motif: NGGGGGCGGGGYN; match class: 0 Factor: Sp2; motif: GYCCCGCCYCYNNNN; match class: 0 Factor: WT1; motif: GNGGGGGCGGGG; match class: 0 Factor: MAZ; motif: GGGGAGGG; match class: 1 Factor: E2F-3; motif: GGCGGGN; match class: 1 Factor: WT1; motif: NNGGGNGGGSGN; match class: 0 Factor: TFI…
CXCL16	NM_022059	58	Factor: ETF; motif: CCCCGCCCCYN; match class: 0 Factor: BTEB2; motif: RGGGNGKGGN; match class: 0 Factor: Sp1; motif: NGGGGGCGGGGYN; match class: 0 Factor: BTEB2; motif: GNAGGGGGNGGGSSNN; match class: 1 Factor: Sp2; motif: GYCCCGCCYCYNNNN; match class: 0 Factor: WT1; motif: GNGGGGGCGGGG; match class: 0 Factor: MAZ; motif: GGGGAGGG; match class: 1 Factor: E2F-3; motif: GGCGGGN; match class: 1 Facto…
NADK	NM_023018	58	Factor: ETF; motif: CCCCGCCCCYN; match class: 0 Factor: Sp1; motif: NGGGGGCGGGGYN; match class: 0 Factor: NF-1B; motif: CTGGCASGV; match class: 0 Factor: Sp2; motif: GYCCCGCCYCYNNNN; match class: 0 Factor: WT1; motif: GNGGGGGCGGGG; match class: 0 Factor: E2F-3; motif: GGCGGGN; match class: 1 Factor: WT1; motif: NNGGGNGGGSGN; match class: 0 Factor: Sp1; motif: NGGGGCGGGGN; match class: 0 Factor: P…
SLC47A2	NM_152908	58	Factor: ETF; motif: CCCCGCCCCYN; match class: 0 Factor: BTEB2; motif: RGGGNGKGGN; match class: 0 Factor: LRF; motif: NGNSACCCMCN; match class: 0 Factor: Sp1; motif: NGGGGGCGGGGYN; match class: 0 Factor: BTEB2; motif: GNAGGGGGNGGGSSNN; match class: 1 Factor: Elk-1; motif: CTTCCKG; match class: 1 Factor: E2F-3; motif: GGCGGGN; match class: 1 Factor: WT1; motif: NNGGGNGGGSGN; match class: 0 Factor: …
RAB12	NM_001025300	57	Factor: ETF; motif: CCCCGCCCCYN; match class: 0 Factor: BTEB2; motif: RGGGNGKGGN; match class: 0 Factor: LRF; motif: NGNSACCCMCN; match class: 0 Factor: Sp1; motif: NGGGGGCGGGGYN; match class: 0 Factor: WT1; motif: GNGGGGGCGGGG; match class: 0 Factor: E2F-3; motif: GGCGGGN; match class: 1 Factor: TFII-I; motif: RGAGGKAGG; match class: 0 Factor: Sp1; motif: NGGGGCGGGGN; match class: 0 Factor: Sp1;…
OTUD1	NM_001145373	57	Factor: ETF; motif: CCCCGCCCCYN; match class: 0 Factor: BTEB2; motif: RGGGNGKGGN; match class: 0 Factor: Sp1; motif: NGGGGGCGGGGYN; match class: 0 Factor: NF-1B; motif: CTGGCASGV; match class: 0 Factor: Sp2; motif: GYCCCGCCYCYNNNN; match class: 0 Factor: WT1; motif: GNGGGGGCGGGG; match class: 0 Factor: E2F-3; motif: GGCGGGN; match class: 1 Factor: WT1; motif: NNGGGNGGGSGN; match class: 0 Factor: …
CYR61	NM_001554	57	Factor: ETF; motif: CCCCGCCCCYN; match class: 0 Factor: BTEB2; motif: RGGGNGKGGN; match class: 0 Factor: LRF; motif: NGNSACCCMCN; match class: 0 Factor: Sp1; motif: NGGGGGCGGGGYN; match class: 0 Factor: Sp2; motif: GYCCCGCCYCYNNNN; match class: 0 Factor: Elk-1; motif: CTTCCKG; match class: 1 Factor: MAZ; motif: GGGGAGGG; match class: 1 Factor: E2F-3; motif: GGCGGGN; match class: 1 Factor: WT1; mo…
GPR137B	NM_003272	57	Factor: ETF; motif: CCCCGCCCCYN; match class: 0 Factor: BTEB2; motif: RGGGNGKGGN; match class: 0 Factor: Sp1; motif: NGGGGGCGGGGYN; match class: 0 Factor: Sp2; motif: GYCCCGCCYCYNNNN; match class: 0 Factor: WT1; motif: GNGGGGGCGGGG; match class: 0 Factor: MAZ; motif: GGGGAGGG; match class: 1 Factor: E2F-3; motif: GGCGGGN; match class: 1 Factor: TFII-I; motif: RGAGGKAGG; match class: 0 Factor: Sp1…
EYA2	NM_005244	57	Factor: ETF; motif: CCCCGCCCCYN; match class: 0 Factor: LRF; motif: NGNSACCCMCN; match class: 0 Factor: Sp1; motif: NGGGGGCGGGGYN; match class: 0 Factor: ZXDB; motif: NGGGGTC; match class: 1 Factor: Elk-1; motif: CTTCCKG; match class: 1 Factor: E2F-3; motif: GGCGGGN; match class: 1 Factor: TFII-I; motif: RGAGGKAGG; match class: 0 Factor: Sp1; motif: NGGGGCGGGGN; match class: 0 Factor: Pax-4; moti…
BASP1	NM_006317	57	Factor: ETF; motif: CCCCGCCCCYN; match class: 0 Factor: BTEB2; motif: RGGGNGKGGN; match class: 0 Factor: Sp1; motif: NGGGGGCGGGGYN; match class: 0 Factor: Sp2; motif: GYCCCGCCYCYNNNN; match class: 0 Factor: WT1; motif: GNGGGGGCGGGG; match class: 0 Factor: MAZ; motif: GGGGAGGG; match class: 1 Factor: E2F-3; motif: GGCGGGN; match class: 1 Factor: WT1; motif: NNGGGNGGGSGN; match class: 0 Factor: Sp1…
RBP4	NM_006744	57	Factor: ETF; motif: CCCCGCCCCYN; match class: 0 Factor: Sp1; motif: NGGGGGCGGGGYN; match class: 0 Factor: NF-1B; motif: CTGGCASGV; match class: 0 Factor: WT1; motif: GNGGGGGCGGGG; match class: 0 Factor: MAZ; motif: GGGGAGGG; match class: 1 Factor: E2F-3; motif: GGCGGGN; match class: 1 Factor: WT1; motif: NNGGGNGGGSGN; match class: 0 Factor: TFII-I; motif: RGAGGKAGG; match class: 0 Factor: Sp1; mo…
IL17D	NM_138284	57	Factor: ETF; motif: CCCCGCCCCYN; match class: 0 Factor: BTEB2; motif: RGGGNGKGGN; match class: 0 Factor: Sp1; motif: NGGGGGCGGGGYN; match class: 0 Factor: Sp2; motif: GYCCCGCCYCYNNNN; match class: 0 Factor: WT1; motif: GNGGGGGCGGGG; match class: 0 Factor: MAZ; motif: GGGGAGGG; match class: 1 Factor: E2F-3; motif: GGCGGGN; match class: 1 Factor: Sp1; motif: NGGGGCGGGGN; match class: 0 Factor: Pax-…
RPP25L	NM_148179	57	Factor: ETF; motif: CCCCGCCCCYN; match class: 0 Factor: BTEB2; motif: RGGGNGKGGN; match class: 0 Factor: Sp1; motif: NGGGGGCGGGGYN; match class: 0 Factor: NF-1B; motif: CTGGCASGV; match class: 0 Factor: Sp2; motif: GYCCCGCCYCYNNNN; match class: 0 Factor: WT1; motif: GNGGGGGCGGGG; match class: 0 Factor: MAZ; motif: GGGGAGGG; match class: 1 Factor: E2F-3; motif: GGCGGGN; match class: 1 Factor: WT1;…
RASSF1	NM_170713	57	Factor: Sp1; motif: NGGGGGCGGGGYN; match class: 0 Factor: NF-1B; motif: CTGGCASGV; match class: 0 Factor: MAZ; motif: GGGGAGGG; match class: 1 Factor: E2F-3; motif: GGCGGGN; match class: 1 Factor: Sp1; motif: NGGGGCGGGGN; match class: 0 Factor: Pax-4; motif: NNNNNYCACCCB; match class: 1 Factor: Sp1; motif: GGGGCGGGGC; match class: 0 Factor: ctcf; motif: CCNCNAGRKGGCRSTN; match class: 0 Factor: RN…
SLC25A47	NM_207117	57	Factor: BTEB2; motif: RGGGNGKGGN; match class: 0 Factor: Sp1; motif: NGGGGGCGGGGYN; match class: 0 Factor: NF-1B; motif: CTGGCASGV; match class: 0 Factor: MAZ; motif: GGGGAGGG; match class: 1 Factor: E2F-3; motif: GGCGGGN; match class: 1 Factor: WT1; motif: NNGGGNGGGSGN; match class: 0 Factor: TFII-I; motif: RGAGGKAGG; match class: 0 Factor: Sp1; motif: NGGGGCGGGGN; match class: 0 Factor: Pax-4; …
NA	NR_024607	57	Factor: ETF; motif: CCCCGCCCCYN; match class: 0 Factor: BTEB2; motif: RGGGNGKGGN; match class: 0 Factor: Sp1; motif: NGGGGGCGGGGYN; match class: 0 Factor: BTEB2; motif: GNAGGGGGNGGGSSNN; match class: 1 Factor: Sp2; motif: GYCCCGCCYCYNNNN; match class: 0 Factor: WT1; motif: GNGGGGGCGGGG; match class: 0 Factor: MAZ; motif: GGGGAGGG; match class: 1 Factor: E2F-3; motif: GGCGGGN; match class: 1 Facto…
FAM166B	NM_001164310	56	Factor: ETF; motif: CCCCGCCCCYN; match class: 0 Factor: BTEB2; motif: RGGGNGKGGN; match class: 0 Factor: Sp1; motif: NGGGGGCGGGGYN; match class: 0 Factor: NF-1B; motif: CTGGCASGV; match class: 0 Factor: Sp2; motif: GYCCCGCCYCYNNNN; match class: 0 Factor: Elk-1; motif: CTTCCKG; match class: 1 Factor: WT1; motif: GNGGGGGCGGGG; match class: 0 Factor: E2F-3; motif: GGCGGGN; match class: 1 Factor: WT1…
NAB2	NM_005967	56	Factor: ETF; motif: CCCCGCCCCYN; match class: 0 Factor: BTEB2; motif: RGGGNGKGGN; match class: 0 Factor: Sp1; motif: NGGGGGCGGGGYN; match class: 0 Factor: Sp2; motif: GYCCCGCCYCYNNNN; match class: 0 Factor: WT1; motif: GNGGGGGCGGGG; match class: 0 Factor: MAZ; motif: GGGGAGGG; match class: 1 Factor: E2F-3; motif: GGCGGGN; match class: 1 Factor: WT1; motif: NNGGGNGGGSGN; match class: 0 Factor: Sp1…
CA14	NM_012113	56	Factor: ETF; motif: CCCCGCCCCYN; match class: 0 Factor: LRF; motif: NGNSACCCMCN; match class: 0 Factor: NF-1B; motif: CTGGCASGV; match class: 0 Factor: Elk-1; motif: CTTCCKG; match class: 1 Factor: MAZ; motif: GGGGAGGG; match class: 1 Factor: WT1; motif: NNGGGNGGGSGN; match class: 0 Factor: TFII-I; motif: RGAGGKAGG; match class: 0 Factor: TFAP2B; motif: NGCCCNNRGGCA; match class: 0 Factor: Pax-4;…
SCN3B	NM_018400	56	Factor: ETF; motif: CCCCGCCCCYN; match class: 0 Factor: BTEB2; motif: RGGGNGKGGN; match class: 0 Factor: Sp1; motif: NGGGGGCGGGGYN; match class: 0 Factor: WT1; motif: GNGGGGGCGGGG; match class: 0 Factor: MAZ; motif: GGGGAGGG; match class: 1 Factor: E2F-3; motif: GGCGGGN; match class: 1 Factor: WT1; motif: NNGGGNGGGSGN; match class: 0 Factor: TFII-I; motif: RGAGGKAGG; match class: 0 Factor: Sp1; m…
COL13A1	NM_080801	56	Factor: LRF; motif: NGNSACCCMCN; match class: 0 Factor: BTEB2; motif: GNAGGGGGNGGGSSNN; match class: 1 Factor: NF-1B; motif: CTGGCASGV; match class: 0 Factor: Elk-1; motif: CTTCCKG; match class: 1 Factor: MAZ; motif: GGGGAGGG; match class: 1 Factor: WT1; motif: NNGGGNGGGSGN; match class: 0 Factor: TFII-I; motif: RGAGGKAGG; match class: 0 Factor: Pax-4; motif: NNNNNYCACCCB; match class: 1 Factor: …
RNF207	NM_207396	56	Factor: ETF; motif: CCCCGCCCCYN; match class: 0 Factor: BTEB2; motif: RGGGNGKGGN; match class: 0 Factor: Sp1; motif: NGGGGGCGGGGYN; match class: 0 Factor: Sp2; motif: GYCCCGCCYCYNNNN; match class: 0 Factor: WT1; motif: GNGGGGGCGGGG; match class: 0 Factor: MAZ; motif: GGGGAGGG; match class: 1 Factor: E2F-3; motif: GGCGGGN; match class: 1 Factor: WT1; motif: NNGGGNGGGSGN; match class: 0 Factor: TFI…
NA	ENST00000381177	55	Factor: ETF; motif: CCCCGCCCCYN; match class: 0 Factor: BTEB2; motif: RGGGNGKGGN; match class: 0 Factor: Sp1; motif: NGGGGGCGGGGYN; match class: 0 Factor: Sp2; motif: GYCCCGCCYCYNNNN; match class: 0 Factor: WT1; motif: GNGGGGGCGGGG; match class: 0 Factor: MAZ; motif: GGGGAGGG; match class: 1 Factor: E2F-3; motif: GGCGGGN; match class: 1 Factor: WT1; motif: NNGGGNGGGSGN; match class: 0 Factor: Sp1…
CACNB3	NM_000725	55	Factor: ETF; motif: CCCCGCCCCYN; match class: 0 Factor: BTEB2; motif: RGGGNGKGGN; match class: 0 Factor: Sp1; motif: NGGGGGCGGGGYN; match class: 0 Factor: NF-1B; motif: CTGGCASGV; match class: 0 Factor: MAZ; motif: GGGGAGGG; match class: 1 Factor: E2F-3; motif: GGCGGGN; match class: 1 Factor: WT1; motif: NNGGGNGGGSGN; match class: 0 Factor: TFII-I; motif: RGAGGKAGG; match class: 0 Factor: Sp1; mo…
HBEGF	NM_001945	55	Factor: ETF; motif: CCCCGCCCCYN; match class: 0 Factor: Sp1; motif: NGGGGGCGGGGYN; match class: 0 Factor: NF-1B; motif: CTGGCASGV; match class: 0 Factor: WT1; motif: GNGGGGGCGGGG; match class: 0 Factor: MAZ; motif: GGGGAGGG; match class: 1 Factor: WT1; motif: NNGGGNGGGSGN; match class: 0 Factor: TFII-I; motif: RGAGGKAGG; match class: 0 Factor: Sp1; motif: NGGGGCGGGGN; match class: 0 Factor: Pax-4…
PER1	NM_002616	55	Factor: ETF; motif: CCCCGCCCCYN; match class: 0 Factor: BTEB2; motif: RGGGNGKGGN; match class: 0 Factor: Sp1; motif: NGGGGGCGGGGYN; match class: 0 Factor: Sp2; motif: GYCCCGCCYCYNNNN; match class: 0 Factor: WT1; motif: GNGGGGGCGGGG; match class: 0 Factor: MAZ; motif: GGGGAGGG; match class: 1 Factor: E2F-3; motif: GGCGGGN; match class: 1 Factor: WT1; motif: NNGGGNGGGSGN; match class: 0 Factor: TFI…
SNCAIP	NM_005460	55	Factor: ETF; motif: CCCCGCCCCYN; match class: 0 Factor: Sp1; motif: NGGGGGCGGGGYN; match class: 0 Factor: ZXDB; motif: NGGGGTC; match class: 1 Factor: WT1; motif: GNGGGGGCGGGG; match class: 0 Factor: MAZ; motif: GGGGAGGG; match class: 1 Factor: E2F-3; motif: GGCGGGN; match class: 1 Factor: WT1; motif: NNGGGNGGGSGN; match class: 0 Factor: TFII-I; motif: RGAGGKAGG; match class: 0 Factor: Sp1; motif…
KIF25	NM_030615	55	Factor: ETF; motif: CCCCGCCCCYN; match class: 0 Factor: BTEB2; motif: RGGGNGKGGN; match class: 0 Factor: Sp1; motif: NGGGGGCGGGGYN; match class: 0 Factor: Sp2; motif: GYCCCGCCYCYNNNN; match class: 0 Factor: WT1; motif: GNGGGGGCGGGG; match class: 0 Factor: MAZ; motif: GGGGAGGG; match class: 1 Factor: E2F-3; motif: GGCGGGN; match class: 1 Factor: WT1; motif: NNGGGNGGGSGN; match class: 0 Factor: TFI…
APOLD1	NM_030817	55	Factor: ETF; motif: CCCCGCCCCYN; match class: 0 Factor: BTEB2; motif: RGGGNGKGGN; match class: 0 Factor: Sp1; motif: NGGGGGCGGGGYN; match class: 0 Factor: Sp2; motif: GYCCCGCCYCYNNNN; match class: 0 Factor: WT1; motif: GNGGGGGCGGGG; match class: 0 Factor: MAZ; motif: GGGGAGGG; match class: 1 Factor: E2F-3; motif: GGCGGGN; match class: 1 Factor: WT1; motif: NNGGGNGGGSGN; match class: 0 Factor: Sp1…
ARFGAP1	NM_175609	55	Factor: ETF; motif: CCCCGCCCCYN; match class: 0 Factor: BTEB2; motif: RGGGNGKGGN; match class: 0 Factor: Sp1; motif: NGGGGGCGGGGYN; match class: 0 Factor: Sp2; motif: GYCCCGCCYCYNNNN; match class: 0 Factor: WT1; motif: GNGGGGGCGGGG; match class: 0 Factor: MAZ; motif: GGGGAGGG; match class: 1 Factor: E2F-3; motif: GGCGGGN; match class: 1 Factor: WT1; motif: NNGGGNGGGSGN; match class: 0 Factor: Sp1…
GLDC	NM_000170	54	Factor: ETF; motif: CCCCGCCCCYN; match class: 0 Factor: BTEB2; motif: RGGGNGKGGN; match class: 0 Factor: Sp1; motif: NGGGGGCGGGGYN; match class: 0 Factor: BTEB2; motif: GNAGGGGGNGGGSSNN; match class: 1 Factor: Sp2; motif: GYCCCGCCYCYNNNN; match class: 0 Factor: WT1; motif: GNGGGGGCGGGG; match class: 0 Factor: MAZ; motif: GGGGAGGG; match class: 1 Factor: E2F-3; motif: GGCGGGN; match class: 1 Facto…
UCHL1	NM_004181	54	Factor: ETF; motif: CCCCGCCCCYN; match class: 0 Factor: BTEB2; motif: RGGGNGKGGN; match class: 0 Factor: LRF; motif: NGNSACCCMCN; match class: 0 Factor: Sp1; motif: NGGGGGCGGGGYN; match class: 0 Factor: BTEB2; motif: GNAGGGGGNGGGSSNN; match class: 1 Factor: NF-1B; motif: CTGGCASGV; match class: 0 Factor: Sp2; motif: GYCCCGCCYCYNNNN; match class: 0 Factor: Elk-1; motif: CTTCCKG; match class: 1 Fac…
RIN1	NM_004292	54	Factor: ETF; motif: CCCCGCCCCYN; match class: 0 Factor: BTEB2; motif: GNAGGGGGNGGGSSNN; match class: 1 Factor: NF-1B; motif: CTGGCASGV; match class: 0 Factor: MAZ; motif: GGGGAGGG; match class: 1 Factor: E2F-3; motif: GGCGGGN; match class: 1 Factor: WT1; motif: NNGGGNGGGSGN; match class: 0 Factor: TFII-I; motif: RGAGGKAGG; match class: 0 Factor: Pax-4; motif: NNNNNYCACCCB; match class: 1 Factor: …
ERBB4	NM_005235	54	Factor: ETF; motif: CCCCGCCCCYN; match class: 0 Factor: BTEB2; motif: RGGGNGKGGN; match class: 0 Factor: Sp1; motif: NGGGGGCGGGGYN; match class: 0 Factor: NF-1B; motif: CTGGCASGV; match class: 0 Factor: Sp2; motif: GYCCCGCCYCYNNNN; match class: 0 Factor: E2F-3; motif: GGCGGGN; match class: 1 Factor: WT1; motif: NNGGGNGGGSGN; match class: 0 Factor: Sp1; motif: NGGGGCGGGGN; match class: 0 Factor: P…
PRKG1	NM_006258	54	Factor: ETF; motif: CCCCGCCCCYN; match class: 0 Factor: Sp1; motif: NGGGGGCGGGGYN; match class: 0 Factor: NF-1B; motif: CTGGCASGV; match class: 0 Factor: Sp2; motif: GYCCCGCCYCYNNNN; match class: 0 Factor: WT1; motif: GNGGGGGCGGGG; match class: 0 Factor: WT1; motif: NNGGGNGGGSGN; match class: 0 Factor: Sp1; motif: NGGGGCGGGGN; match class: 0 Factor: Pax-4; motif: NNNNNYCACCCB; match class: 1 Fact…
STK26	NM_016542	54	Factor: ETF; motif: CCCCGCCCCYN; match class: 0 Factor: BTEB2; motif: RGGGNGKGGN; match class: 0 Factor: LRF; motif: NGNSACCCMCN; match class: 0 Factor: Sp1; motif: NGGGGGCGGGGYN; match class: 0 Factor: Elk-1; motif: CTTCCKG; match class: 1 Factor: WT1; motif: GNGGGGGCGGGG; match class: 0 Factor: E2F-3; motif: GGCGGGN; match class: 1 Factor: WT1; motif: NNGGGNGGGSGN; match class: 0 Factor: TFII-I…
SIPA1L2	NM_020808	54	Factor: ETF; motif: CCCCGCCCCYN; match class: 0 Factor: BTEB2; motif: RGGGNGKGGN; match class: 0 Factor: Sp1; motif: NGGGGGCGGGGYN; match class: 0 Factor: WT1; motif: GNGGGGGCGGGG; match class: 0 Factor: E2F-3; motif: GGCGGGN; match class: 1 Factor: WT1; motif: NNGGGNGGGSGN; match class: 0 Factor: Sp1; motif: NGGGGCGGGGN; match class: 0 Factor: NF-kappaB; motif: GGGGATYCCC; match class: 0 Factor:…
RASL11B	NM_023940	54	Factor: ETF; motif: CCCCGCCCCYN; match class: 0 Factor: BTEB2; motif: RGGGNGKGGN; match class: 0 Factor: Sp1; motif: NGGGGGCGGGGYN; match class: 0 Factor: BTEB2; motif: GNAGGGGGNGGGSSNN; match class: 1 Factor: Sp2; motif: GYCCCGCCYCYNNNN; match class: 0 Factor: WT1; motif: GNGGGGGCGGGG; match class: 0 Factor: E2F-3; motif: GGCGGGN; match class: 1 Factor: Sp1; motif: NGGGGCGGGGN; match class: 0 Fa…
LONRF1	NM_152271	54	Factor: ETF; motif: CCCCGCCCCYN; match class: 0 Factor: BTEB2; motif: RGGGNGKGGN; match class: 0 Factor: Sp1; motif: NGGGGGCGGGGYN; match class: 0 Factor: Sp2; motif: GYCCCGCCYCYNNNN; match class: 0 Factor: WT1; motif: GNGGGGGCGGGG; match class: 0 Factor: MAZ; motif: GGGGAGGG; match class: 1 Factor: E2F-3; motif: GGCGGGN; match class: 1 Factor: WT1; motif: NNGGGNGGGSGN; match class: 0 Factor: Sp1…
BHLHE22	NM_152414	54	Factor: ETF; motif: CCCCGCCCCYN; match class: 0 Factor: NF-1B; motif: CTGGCASGV; match class: 0 Factor: MAZ; motif: GGGGAGGG; match class: 1 Factor: E2F-3; motif: GGCGGGN; match class: 1 Factor: WT1; motif: NNGGGNGGGSGN; match class: 0 Factor: TFII-I; motif: RGAGGKAGG; match class: 0 Factor: Pax-4; motif: NNNNNYCACCCB; match class: 1 Factor: ctcf; motif: CCNCNAGRKGGCRSTN; match class: 0 Factor: R…
HAPLN3	NM_178232	54	Factor: BTEB2; motif: GNAGGGGGNGGGSSNN; match class: 1 Factor: NF-1B; motif: CTGGCASGV; match class: 0 Factor: ZXDB; motif: NGGGGTC; match class: 1 Factor: Elk-1; motif: CTTCCKG; match class: 1 Factor: WT1; motif: GNGGGGGCGGGG; match class: 0 Factor: MAZ; motif: GGGGAGGG; match class: 1 Factor: WT1; motif: NNGGGNGGGSGN; match class: 0 Factor: TFII-I; motif: RGAGGKAGG; match class: 0 Factor: NF-ka…
OTOF	NM_194248	54	Factor: ETF; motif: CCCCGCCCCYN; match class: 0 Factor: BTEB2; motif: RGGGNGKGGN; match class: 0 Factor: LRF; motif: NGNSACCCMCN; match class: 0 Factor: Sp1; motif: NGGGGGCGGGGYN; match class: 0 Factor: BTEB2; motif: GNAGGGGGNGGGSSNN; match class: 1 Factor: Elk-1; motif: CTTCCKG; match class: 1 Factor: E2F-3; motif: GGCGGGN; match class: 1 Factor: TFII-I; motif: RGAGGKAGG; match class: 0 Factor: …
MCUR1	NM_001031713	53	Factor: ETF; motif: CCCCGCCCCYN; match class: 0 Factor: BTEB2; motif: RGGGNGKGGN; match class: 0 Factor: Sp1; motif: NGGGGGCGGGGYN; match class: 0 Factor: Sp2; motif: GYCCCGCCYCYNNNN; match class: 0 Factor: WT1; motif: GNGGGGGCGGGG; match class: 0 Factor: E2F-3; motif: GGCGGGN; match class: 1 Factor: WT1; motif: NNGGGNGGGSGN; match class: 0 Factor: TFII-I; motif: RGAGGKAGG; match class: 0 Factor:…
CAMK2D	NM_001221	53	Factor: ETF; motif: CCCCGCCCCYN; match class: 0 Factor: BTEB2; motif: RGGGNGKGGN; match class: 0 Factor: Sp1; motif: NGGGGGCGGGGYN; match class: 0 Factor: NF-1B; motif: CTGGCASGV; match class: 0 Factor: Sp2; motif: GYCCCGCCYCYNNNN; match class: 0 Factor: WT1; motif: GNGGGGGCGGGG; match class: 0 Factor: MAZ; motif: GGGGAGGG; match class: 1 Factor: E2F-3; motif: GGCGGGN; match class: 1 Factor: WT1;…
PEA15	NM_003768	53	Factor: ETF; motif: CCCCGCCCCYN; match class: 0 Factor: BTEB2; motif: RGGGNGKGGN; match class: 0 Factor: Sp1; motif: NGGGGGCGGGGYN; match class: 0 Factor: NF-1B; motif: CTGGCASGV; match class: 0 Factor: Sp2; motif: GYCCCGCCYCYNNNN; match class: 0 Factor: WT1; motif: GNGGGGGCGGGG; match class: 0 Factor: MAZ; motif: GGGGAGGG; match class: 1 Factor: E2F-3; motif: GGCGGGN; match class: 1 Factor: WT1;…
PLK3	NM_004073	53	Factor: ETF; motif: CCCCGCCCCYN; match class: 0 Factor: Sp1; motif: NGGGGGCGGGGYN; match class: 0 Factor: Sp2; motif: GYCCCGCCYCYNNNN; match class: 0 Factor: WT1; motif: GNGGGGGCGGGG; match class: 0 Factor: MAZ; motif: GGGGAGGG; match class: 1 Factor: E2F-3; motif: GGCGGGN; match class: 1 Factor: WT1; motif: NNGGGNGGGSGN; match class: 0 Factor: Sp1; motif: NGGGGCGGGGN; match class: 0 Factor: Pax-…
CD8B	NM_004931	53	Factor: Sp1; motif: NGGGGGCGGGGYN; match class: 0 Factor: NF-1B; motif: CTGGCASGV; match class: 0 Factor: E2F-3; motif: GGCGGGN; match class: 1 Factor: Sp1; motif: NGGGGCGGGGN; match class: 0 Factor: Pax-4; motif: NNNNNYCACCCB; match class: 1 Factor: Sp1; motif: GGGGCGGGGC; match class: 0 Factor: RNF96; motif: BCCCGCRGCC; match class: 0 Factor: AP-2alpha; motif: NGCCYSNNGSN; match class: 1 Factor…
GAB2	NM_012296	53	Factor: ETF; motif: CCCCGCCCCYN; match class: 0 Factor: BTEB2; motif: RGGGNGKGGN; match class: 0 Factor: Sp1; motif: NGGGGGCGGGGYN; match class: 0 Factor: Sp2; motif: GYCCCGCCYCYNNNN; match class: 0 Factor: WT1; motif: GNGGGGGCGGGG; match class: 0 Factor: E2F-3; motif: GGCGGGN; match class: 1 Factor: WT1; motif: NNGGGNGGGSGN; match class: 0 Factor: Sp1; motif: NGGGGCGGGGN; match class: 0 Factor: …
MYBBP1A	NM_014520	53	Factor: ETF; motif: CCCCGCCCCYN; match class: 0 Factor: BTEB2; motif: RGGGNGKGGN; match class: 0 Factor: Sp1; motif: NGGGGGCGGGGYN; match class: 0 Factor: NF-1B; motif: CTGGCASGV; match class: 0 Factor: MAZ; motif: GGGGAGGG; match class: 1 Factor: E2F-3; motif: GGCGGGN; match class: 1 Factor: WT1; motif: NNGGGNGGGSGN; match class: 0 Factor: Sp1; motif: NGGGGCGGGGN; match class: 0 Factor: Pax-4; m…
GLRX5	NM_016417	53	Factor: ETF; motif: CCCCGCCCCYN; match class: 0 Factor: BTEB2; motif: RGGGNGKGGN; match class: 0 Factor: Sp1; motif: NGGGGGCGGGGYN; match class: 0 Factor: Sp2; motif: GYCCCGCCYCYNNNN; match class: 0 Factor: WT1; motif: GNGGGGGCGGGG; match class: 0 Factor: E2F-3; motif: GGCGGGN; match class: 1 Factor: WT1; motif: NNGGGNGGGSGN; match class: 0 Factor: Sp1; motif: NGGGGCGGGGN; match class: 0 Factor: …
ENOX1	NM_017993	53	Factor: ETF; motif: CCCCGCCCCYN; match class: 0 Factor: Sp1; motif: NGGGGGCGGGGYN; match class: 0 Factor: BTEB2; motif: GNAGGGGGNGGGSSNN; match class: 1 Factor: NF-1B; motif: CTGGCASGV; match class: 0 Factor: MAZ; motif: GGGGAGGG; match class: 1 Factor: E2F-3; motif: GGCGGGN; match class: 1 Factor: Sp1; motif: NGGGGCGGGGN; match class: 0 Factor: Pax-4; motif: NNNNNYCACCCB; match class: 1 Factor: …
LHPP	NM_022126	53	Factor: ETF; motif: CCCCGCCCCYN; match class: 0 Factor: BTEB2; motif: RGGGNGKGGN; match class: 0 Factor: LRF; motif: NGNSACCCMCN; match class: 0 Factor: Sp1; motif: NGGGGGCGGGGYN; match class: 0 Factor: BTEB2; motif: GNAGGGGGNGGGSSNN; match class: 1 Factor: NF-1B; motif: CTGGCASGV; match class: 0 Factor: Sp2; motif: GYCCCGCCYCYNNNN; match class: 0 Factor: Elk-1; motif: CTTCCKG; match class: 1 Fac…
CCDC8	NM_032040	53	Factor: ETF; motif: CCCCGCCCCYN; match class: 0 Factor: BTEB2; motif: RGGGNGKGGN; match class: 0 Factor: Sp1; motif: NGGGGGCGGGGYN; match class: 0 Factor: NF-1B; motif: CTGGCASGV; match class: 0 Factor: Sp2; motif: GYCCCGCCYCYNNNN; match class: 0 Factor: WT1; motif: GNGGGGGCGGGG; match class: 0 Factor: E2F-3; motif: GGCGGGN; match class: 1 Factor: WT1; motif: NNGGGNGGGSGN; match class: 0 Factor: …
RSPO3	NM_032784	53	Factor: ETF; motif: CCCCGCCCCYN; match class: 0 Factor: BTEB2; motif: RGGGNGKGGN; match class: 0 Factor: Sp1; motif: NGGGGGCGGGGYN; match class: 0 Factor: Sp2; motif: GYCCCGCCYCYNNNN; match class: 0 Factor: WT1; motif: GNGGGGGCGGGG; match class: 0 Factor: E2F-3; motif: GGCGGGN; match class: 1 Factor: WT1; motif: NNGGGNGGGSGN; match class: 0 Factor: Sp1; motif: NGGGGCGGGGN; match class: 0 Factor: …
C1orf122	NM_198446	53	Factor: ETF; motif: CCCCGCCCCYN; match class: 0 Factor: BTEB2; motif: RGGGNGKGGN; match class: 0 Factor: Sp1; motif: NGGGGGCGGGGYN; match class: 0 Factor: NF-1B; motif: CTGGCASGV; match class: 0 Factor: Sp2; motif: GYCCCGCCYCYNNNN; match class: 0 Factor: MAZ; motif: GGGGAGGG; match class: 1 Factor: E2F-3; motif: GGCGGGN; match class: 1 Factor: WT1; motif: NNGGGNGGGSGN; match class: 0 Factor: Sp1;…
DACT2	NM_214462	53	Factor: ETF; motif: CCCCGCCCCYN; match class: 0 Factor: Sp1; motif: NGGGGGCGGGGYN; match class: 0 Factor: WT1; motif: GNGGGGGCGGGG; match class: 0 Factor: E2F-3; motif: GGCGGGN; match class: 1 Factor: WT1; motif: NNGGGNGGGSGN; match class: 0 Factor: Sp1; motif: NGGGGCGGGGN; match class: 0 Factor: Pax-4; motif: NNNNNYCACCCB; match class: 1 Factor: Sp1; motif: GGGGCGGGGC; match class: 0 Factor: RNF…
NA	ENST00000334821	52	Factor: LRF; motif: NGNSACCCMCN; match class: 0 Factor: Sp1; motif: NGGGGGCGGGGYN; match class: 0 Factor: Elk-1; motif: CTTCCKG; match class: 1 Factor: E2F-3; motif: GGCGGGN; match class: 1 Factor: TFII-I; motif: RGAGGKAGG; match class: 0 Factor: Sp1; motif: NGGGGCGGGGN; match class: 0 Factor: Pax-4; motif: NNNNNYCACCCB; match class: 1 Factor: Sp1; motif: GGGGCGGGGC; match class: 0 Factor: ctcf; …
LDLR	NM_000527	52	Factor: ETF; motif: CCCCGCCCCYN; match class: 0 Factor: BTEB2; motif: RGGGNGKGGN; match class: 0 Factor: Sp1; motif: NGGGGGCGGGGYN; match class: 0 Factor: BTEB2; motif: GNAGGGGGNGGGSSNN; match class: 1 Factor: Sp2; motif: GYCCCGCCYCYNNNN; match class: 0 Factor: E2F-3; motif: GGCGGGN; match class: 1 Factor: WT1; motif: NNGGGNGGGSGN; match class: 0 Factor: TFII-I; motif: RGAGGKAGG; match class: 0 F…
DAPK3	NM_001348	52	Factor: ETF; motif: CCCCGCCCCYN; match class: 0 Factor: BTEB2; motif: RGGGNGKGGN; match class: 0 Factor: Sp1; motif: NGGGGGCGGGGYN; match class: 0 Factor: Sp2; motif: GYCCCGCCYCYNNNN; match class: 0 Factor: WT1; motif: GNGGGGGCGGGG; match class: 0 Factor: MAZ; motif: GGGGAGGG; match class: 1 Factor: E2F-3; motif: GGCGGGN; match class: 1 Factor: WT1; motif: NNGGGNGGGSGN; match class: 0 Factor: Sp1…
LMO1	NM_002315	52	Factor: ETF; motif: CCCCGCCCCYN; match class: 0 Factor: BTEB2; motif: RGGGNGKGGN; match class: 0 Factor: Sp1; motif: NGGGGGCGGGGYN; match class: 0 Factor: NF-1B; motif: CTGGCASGV; match class: 0 Factor: Sp1; motif: NGGGGCGGGGN; match class: 0 Factor: Pax-4; motif: NNNNNYCACCCB; match class: 1 Factor: Sp1; motif: GGGGCGGGGC; match class: 0 Factor: RNF96; motif: BCCCGCRGCC; match class: 0 Factor: A…
RPA1	NM_002945	52	Factor: ETF; motif: CCCCGCCCCYN; match class: 0 Factor: Sp1; motif: NGGGGGCGGGGYN; match class: 0 Factor: Sp2; motif: GYCCCGCCYCYNNNN; match class: 0 Factor: WT1; motif: NNGGGNGGGSGN; match class: 0 Factor: Sp1; motif: NGGGGCGGGGN; match class: 0 Factor: Pax-4; motif: NNNNNYCACCCB; match class: 1 Factor: Sp1; motif: GGGGCGGGGC; match class: 0 Factor: RNF96; motif: BCCCGCRGCC; match class: 0 Facto…
BAG4	NM_004874	52	Factor: BTEB2; motif: RGGGNGKGGN; match class: 0 Factor: Sp1; motif: NGGGGGCGGGGYN; match class: 0 Factor: NF-1B; motif: CTGGCASGV; match class: 0 Factor: Sp2; motif: GYCCCGCCYCYNNNN; match class: 0 Factor: Elk-1; motif: CTTCCKG; match class: 1 Factor: WT1; motif: GNGGGGGCGGGG; match class: 0 Factor: E2F-3; motif: GGCGGGN; match class: 1 Factor: WT1; motif: NNGGGNGGGSGN; match class: 0 Factor: Sp…
PRODH	NM_016335	52	Factor: ETF; motif: CCCCGCCCCYN; match class: 0 Factor: BTEB2; motif: RGGGNGKGGN; match class: 0 Factor: Sp1; motif: NGGGGGCGGGGYN; match class: 0 Factor: NF-1B; motif: CTGGCASGV; match class: 0 Factor: Sp2; motif: GYCCCGCCYCYNNNN; match class: 0 Factor: WT1; motif: GNGGGGGCGGGG; match class: 0 Factor: MAZ; motif: GGGGAGGG; match class: 1 Factor: E2F-3; motif: GGCGGGN; match class: 1 Factor: Sp1;…
CCNL2	NM_030937	52	Factor: ETF; motif: CCCCGCCCCYN; match class: 0 Factor: BTEB2; motif: RGGGNGKGGN; match class: 0 Factor: Sp1; motif: NGGGGGCGGGGYN; match class: 0 Factor: Sp2; motif: GYCCCGCCYCYNNNN; match class: 0 Factor: WT1; motif: GNGGGGGCGGGG; match class: 0 Factor: E2F-3; motif: GGCGGGN; match class: 1 Factor: WT1; motif: NNGGGNGGGSGN; match class: 0 Factor: Sp1; motif: NGGGGCGGGGN; match class: 0 Factor: …
LRRC25	NM_145256	52	Factor: ETF; motif: CCCCGCCCCYN; match class: 0 Factor: BTEB2; motif: RGGGNGKGGN; match class: 0 Factor: Sp1; motif: NGGGGGCGGGGYN; match class: 0 Factor: NF-1B; motif: CTGGCASGV; match class: 0 Factor: Sp2; motif: GYCCCGCCYCYNNNN; match class: 0 Factor: Elk-1; motif: CTTCCKG; match class: 1 Factor: WT1; motif: GNGGGGGCGGGG; match class: 0 Factor: TFII-I; motif: RGAGGKAGG; match class: 0 Factor: …
NUDT4	NM_199040	52	Factor: ETF; motif: CCCCGCCCCYN; match class: 0 Factor: BTEB2; motif: RGGGNGKGGN; match class: 0 Factor: Sp1; motif: NGGGGGCGGGGYN; match class: 0 Factor: BTEB2; motif: GNAGGGGGNGGGSSNN; match class: 1 Factor: Sp2; motif: GYCCCGCCYCYNNNN; match class: 0 Factor: WT1; motif: GNGGGGGCGGGG; match class: 0 Factor: E2F-3; motif: GGCGGGN; match class: 1 Factor: TFII-I; motif: RGAGGKAGG; match class: 0 F…
RUNX1	NM_001001890	51	Factor: ETF; motif: CCCCGCCCCYN; match class: 0 Factor: LRF; motif: NGNSACCCMCN; match class: 0 Factor: Sp1; motif: NGGGGGCGGGGYN; match class: 0 Factor: NF-1B; motif: CTGGCASGV; match class: 0 Factor: Sp2; motif: GYCCCGCCYCYNNNN; match class: 0 Factor: Elk-1; motif: CTTCCKG; match class: 1 Factor: WT1; motif: GNGGGGGCGGGG; match class: 0 Factor: MAZ; motif: GGGGAGGG; match class: 1 Factor: E2F-3…
COL12A1	NM_004370	51	Factor: ETF; motif: CCCCGCCCCYN; match class: 0 Factor: BTEB2; motif: RGGGNGKGGN; match class: 0 Factor: Sp1; motif: NGGGGGCGGGGYN; match class: 0 Factor: Sp2; motif: GYCCCGCCYCYNNNN; match class: 0 Factor: WT1; motif: GNGGGGGCGGGG; match class: 0 Factor: MAZ; motif: GGGGAGGG; match class: 1 Factor: E2F-3; motif: GGCGGGN; match class: 1 Factor: Sp1; motif: NGGGGCGGGGN; match class: 0 Factor: Pax-…
DHCR24	NM_014762	51	Factor: ETF; motif: CCCCGCCCCYN; match class: 0 Factor: BTEB2; motif: RGGGNGKGGN; match class: 0 Factor: Sp1; motif: NGGGGGCGGGGYN; match class: 0 Factor: Sp2; motif: GYCCCGCCYCYNNNN; match class: 0 Factor: WT1; motif: GNGGGGGCGGGG; match class: 0 Factor: E2F-3; motif: GGCGGGN; match class: 1 Factor: WT1; motif: NNGGGNGGGSGN; match class: 0 Factor: TFII-I; motif: RGAGGKAGG; match class: 0 Factor:…
AIG1	NM_016108	51	Factor: ETF; motif: CCCCGCCCCYN; match class: 0 Factor: BTEB2; motif: RGGGNGKGGN; match class: 0 Factor: Sp1; motif: NGGGGGCGGGGYN; match class: 0 Factor: BTEB2; motif: GNAGGGGGNGGGSSNN; match class: 1 Factor: NF-1B; motif: CTGGCASGV; match class: 0 Factor: Sp2; motif: GYCCCGCCYCYNNNN; match class: 0 Factor: WT1; motif: GNGGGGGCGGGG; match class: 0 Factor: E2F-3; motif: GGCGGGN; match class: 1 Fa…
BHMT2	NM_017614	51	Factor: ETF; motif: CCCCGCCCCYN; match class: 0 Factor: BTEB2; motif: RGGGNGKGGN; match class: 0 Factor: Sp1; motif: NGGGGGCGGGGYN; match class: 0 Factor: E2F-3; motif: GGCGGGN; match class: 1 Factor: WT1; motif: NNGGGNGGGSGN; match class: 0 Factor: Sp1; motif: NGGGGCGGGGN; match class: 0 Factor: Pax-4; motif: NNNNNYCACCCB; match class: 1 Factor: Sp1; motif: GGGGCGGGGC; match class: 0 Factor: RNF…
LRRC49	NM_017691	51	Factor: ETF; motif: CCCCGCCCCYN; match class: 0 Factor: BTEB2; motif: RGGGNGKGGN; match class: 0 Factor: Sp1; motif: NGGGGGCGGGGYN; match class: 0 Factor: Sp2; motif: GYCCCGCCYCYNNNN; match class: 0 Factor: WT1; motif: GNGGGGGCGGGG; match class: 0 Factor: MAZ; motif: GGGGAGGG; match class: 1 Factor: E2F-3; motif: GGCGGGN; match class: 1 Factor: WT1; motif: NNGGGNGGGSGN; match class: 0 Factor: Sp1…
BIVM	NM_017693	51	Factor: ETF; motif: CCCCGCCCCYN; match class: 0 Factor: BTEB2; motif: RGGGNGKGGN; match class: 0 Factor: LRF; motif: NGNSACCCMCN; match class: 0 Factor: Sp1; motif: NGGGGGCGGGGYN; match class: 0 Factor: ZXDB; motif: NGGGGTC; match class: 1 Factor: E2F-3; motif: GGCGGGN; match class: 1 Factor: WT1; motif: NNGGGNGGGSGN; match class: 0 Factor: TFII-I; motif: RGAGGKAGG; match class: 0 Factor: Sp1; mo…
RHCE	NM_020485	51	Factor: ETF; motif: CCCCGCCCCYN; match class: 0 Factor: BTEB2; motif: RGGGNGKGGN; match class: 0 Factor: LRF; motif: NGNSACCCMCN; match class: 0 Factor: Sp1; motif: NGGGGGCGGGGYN; match class: 0 Factor: BTEB2; motif: GNAGGGGGNGGGSSNN; match class: 1 Factor: ZXDB; motif: NGGGGTC; match class: 1 Factor: Sp2; motif: GYCCCGCCYCYNNNN; match class: 0 Factor: MAZ; motif: GGGGAGGG; match class: 1 Factor:…
ENPP5	NM_021572	51	Factor: ETF; motif: CCCCGCCCCYN; match class: 0 Factor: BTEB2; motif: RGGGNGKGGN; match class: 0 Factor: LRF; motif: NGNSACCCMCN; match class: 0 Factor: Sp1; motif: NGGGGGCGGGGYN; match class: 0 Factor: BTEB2; motif: GNAGGGGGNGGGSSNN; match class: 1 Factor: Sp2; motif: GYCCCGCCYCYNNNN; match class: 0 Factor: WT1; motif: GNGGGGGCGGGG; match class: 0 Factor: MAZ; motif: GGGGAGGG; match class: 1 Fac…
MRPL41	NM_032477	51	Factor: ETF; motif: CCCCGCCCCYN; match class: 0 Factor: BTEB2; motif: RGGGNGKGGN; match class: 0 Factor: Sp1; motif: NGGGGGCGGGGYN; match class: 0 Factor: Sp2; motif: GYCCCGCCYCYNNNN; match class: 0 Factor: MAZ; motif: GGGGAGGG; match class: 1 Factor: E2F-3; motif: GGCGGGN; match class: 1 Factor: Sp1; motif: NGGGGCGGGGN; match class: 0 Factor: Pax-4; motif: NNNNNYCACCCB; match class: 1 Factor: Sp…
NA	NR_027345	51	Factor: ETF; motif: CCCCGCCCCYN; match class: 0 Factor: BTEB2; motif: RGGGNGKGGN; match class: 0 Factor: Sp1; motif: NGGGGGCGGGGYN; match class: 0 Factor: BTEB2; motif: GNAGGGGGNGGGSSNN; match class: 1 Factor: NF-1B; motif: CTGGCASGV; match class: 0 Factor: Sp2; motif: GYCCCGCCYCYNNNN; match class: 0 Factor: WT1; motif: GNGGGGGCGGGG; match class: 0 Factor: MAZ; motif: GGGGAGGG; match class: 1 Fac…
NA	NR_038941	51	Factor: ETF; motif: CCCCGCCCCYN; match class: 0 Factor: LRF; motif: NGNSACCCMCN; match class: 0 Factor: BTEB2; motif: GNAGGGGGNGGGSSNN; match class: 1 Factor: NF-1B; motif: CTGGCASGV; match class: 0 Factor: Elk-1; motif: CTTCCKG; match class: 1 Factor: WT1; motif: GNGGGGGCGGGG; match class: 0 Factor: WT1; motif: NNGGGNGGGSGN; match class: 0 Factor: TFII-I; motif: RGAGGKAGG; match class: 0 Factor:…
PLAC9	NM_001012973	50	Factor: ETF; motif: CCCCGCCCCYN; match class: 0 Factor: BTEB2; motif: RGGGNGKGGN; match class: 0 Factor: Sp1; motif: NGGGGGCGGGGYN; match class: 0 Factor: WT1; motif: GNGGGGGCGGGG; match class: 0 Factor: E2F-3; motif: GGCGGGN; match class: 1 Factor: WT1; motif: NNGGGNGGGSGN; match class: 0 Factor: TFII-I; motif: RGAGGKAGG; match class: 0 Factor: Sp1; motif: NGGGGCGGGGN; match class: 0 Factor: Pax…
DMKN	NM_001035516	50	Factor: LRF; motif: NGNSACCCMCN; match class: 0 Factor: Sp1; motif: NGGGGGCGGGGYN; match class: 0 Factor: NF-1B; motif: CTGGCASGV; match class: 0 Factor: Sp2; motif: GYCCCGCCYCYNNNN; match class: 0 Factor: Elk-1; motif: CTTCCKG; match class: 1 Factor: TFII-I; motif: RGAGGKAGG; match class: 0 Factor: Sp1; motif: NGGGGCGGGGN; match class: 0 Factor: TFAP2B; motif: NGCCCNNRGGCA; match class: 0 Factor…
R3HDM1	NM_001282798	50	Factor: ETF; motif: CCCCGCCCCYN; match class: 0 Factor: Sp1; motif: NGGGGGCGGGGYN; match class: 0 Factor: WT1; motif: GNGGGGGCGGGG; match class: 0 Factor: MAZ; motif: GGGGAGGG; match class: 1 Factor: E2F-3; motif: GGCGGGN; match class: 1 Factor: WT1; motif: NNGGGNGGGSGN; match class: 0 Factor: Sp1; motif: NGGGGCGGGGN; match class: 0 Factor: Pax-4; motif: NNNNNYCACCCB; match class: 1 Factor: Sp1; …
AGTPBP1	NM_015239	50	Factor: ETF; motif: CCCCGCCCCYN; match class: 0 Factor: BTEB2; motif: RGGGNGKGGN; match class: 0 Factor: Sp1; motif: NGGGGGCGGGGYN; match class: 0 Factor: Sp2; motif: GYCCCGCCYCYNNNN; match class: 0 Factor: WT1; motif: GNGGGGGCGGGG; match class: 0 Factor: E2F-3; motif: GGCGGGN; match class: 1 Factor: WT1; motif: NNGGGNGGGSGN; match class: 0 Factor: Sp1; motif: NGGGGCGGGGN; match class: 0 Factor: …
PARM1	NM_015393	50	Factor: ETF; motif: CCCCGCCCCYN; match class: 0 Factor: LRF; motif: NGNSACCCMCN; match class: 0 Factor: Sp1; motif: NGGGGGCGGGGYN; match class: 0 Factor: BTEB2; motif: GNAGGGGGNGGGSSNN; match class: 1 Factor: NF-1B; motif: CTGGCASGV; match class: 0 Factor: Elk-1; motif: CTTCCKG; match class: 1 Factor: E2F-3; motif: GGCGGGN; match class: 1 Factor: TFII-I; motif: RGAGGKAGG; match class: 0 Factor: S…
PLA2G12A	NM_030821	50	Factor: ETF; motif: CCCCGCCCCYN; match class: 0 Factor: BTEB2; motif: RGGGNGKGGN; match class: 0 Factor: Sp1; motif: NGGGGGCGGGGYN; match class: 0 Factor: Sp2; motif: GYCCCGCCYCYNNNN; match class: 0 Factor: WT1; motif: GNGGGGGCGGGG; match class: 0 Factor: MAZ; motif: GGGGAGGG; match class: 1 Factor: E2F-3; motif: GGCGGGN; match class: 1 Factor: Sp1; motif: NGGGGCGGGGN; match class: 0 Factor: Sp1;…
ZRANB3	NM_032143	50	Factor: ETF; motif: CCCCGCCCCYN; match class: 0 Factor: Sp1; motif: NGGGGGCGGGGYN; match class: 0 Factor: WT1; motif: GNGGGGGCGGGG; match class: 0 Factor: MAZ; motif: GGGGAGGG; match class: 1 Factor: E2F-3; motif: GGCGGGN; match class: 1 Factor: WT1; motif: NNGGGNGGGSGN; match class: 0 Factor: Sp1; motif: NGGGGCGGGGN; match class: 0 Factor: Pax-4; motif: NNNNNYCACCCB; match class: 1 Factor: Sp1; …
SLC16A12	NM_213606	50	Factor: ETF; motif: CCCCGCCCCYN; match class: 0 Factor: BTEB2; motif: RGGGNGKGGN; match class: 0 Factor: Sp1; motif: NGGGGGCGGGGYN; match class: 0 Factor: BTEB2; motif: GNAGGGGGNGGGSSNN; match class: 1 Factor: NF-1B; motif: CTGGCASGV; match class: 0 Factor: WT1; motif: GNGGGGGCGGGG; match class: 0 Factor: MAZ; motif: GGGGAGGG; match class: 1 Factor: E2F-3; motif: GGCGGGN; match class: 1 Factor: T…
NA	NR_029422	50	Factor: ETF; motif: CCCCGCCCCYN; match class: 0 Factor: BTEB2; motif: RGGGNGKGGN; match class: 0 Factor: LRF; motif: NGNSACCCMCN; match class: 0 Factor: Sp1; motif: NGGGGGCGGGGYN; match class: 0 Factor: NF-1B; motif: CTGGCASGV; match class: 0 Factor: Sp2; motif: GYCCCGCCYCYNNNN; match class: 0 Factor: Elk-1; motif: CTTCCKG; match class: 1 Factor: E2F-3; motif: GGCGGGN; match class: 1 Factor: TFII…
FAM213A	NM_001243780	49	Factor: ETF; motif: CCCCGCCCCYN; match class: 0 Factor: BTEB2; motif: RGGGNGKGGN; match class: 0 Factor: LRF; motif: NGNSACCCMCN; match class: 0 Factor: Sp1; motif: NGGGGGCGGGGYN; match class: 0 Factor: NF-1B; motif: CTGGCASGV; match class: 0 Factor: Sp2; motif: GYCCCGCCYCYNNNN; match class: 0 Factor: Elk-1; motif: CTTCCKG; match class: 1 Factor: WT1; motif: GNGGGGGCGGGG; match class: 0 Factor: E…
PTPRD	NM_002839	49	Factor: ETF; motif: CCCCGCCCCYN; match class: 0 Factor: BTEB2; motif: RGGGNGKGGN; match class: 0 Factor: LRF; motif: NGNSACCCMCN; match class: 0 Factor: Sp1; motif: NGGGGGCGGGGYN; match class: 0 Factor: Elk-1; motif: CTTCCKG; match class: 1 Factor: WT1; motif: GNGGGGGCGGGG; match class: 0 Factor: E2F-3; motif: GGCGGGN; match class: 1 Factor: WT1; motif: NNGGGNGGGSGN; match class: 0 Factor: TFII-I…
STAC	NM_003149	49	Factor: ETF; motif: CCCCGCCCCYN; match class: 0 Factor: BTEB2; motif: RGGGNGKGGN; match class: 0 Factor: LRF; motif: NGNSACCCMCN; match class: 0 Factor: Sp1; motif: NGGGGGCGGGGYN; match class: 0 Factor: Sp2; motif: GYCCCGCCYCYNNNN; match class: 0 Factor: E2F-3; motif: GGCGGGN; match class: 1 Factor: Sp1; motif: NGGGGCGGGGN; match class: 0 Factor: NF-kappaB; motif: GGGGATYCCC; match class: 0 Facto…
THBS4	NM_003248	49	Factor: ETF; motif: CCCCGCCCCYN; match class: 0 Factor: BTEB2; motif: RGGGNGKGGN; match class: 0 Factor: LRF; motif: NGNSACCCMCN; match class: 0 Factor: Sp1; motif: NGGGGGCGGGGYN; match class: 0 Factor: Elk-1; motif: CTTCCKG; match class: 1 Factor: WT1; motif: GNGGGGGCGGGG; match class: 0 Factor: E2F-3; motif: GGCGGGN; match class: 1 Factor: Sp1; motif: NGGGGCGGGGN; match class: 0 Factor: NF-kapp…
PSTPIP1	NM_003978	49	Factor: LRF; motif: NGNSACCCMCN; match class: 0 Factor: Sp1; motif: NGGGGGCGGGGYN; match class: 0 Factor: NF-1B; motif: CTGGCASGV; match class: 0 Factor: ZXDB; motif: NGGGGTC; match class: 1 Factor: Elk-1; motif: CTTCCKG; match class: 1 Factor: MAZ; motif: GGGGAGGG; match class: 1 Factor: E2F-3; motif: GGCGGGN; match class: 1 Factor: TFAP2B; motif: NGCCCNNRGGCA; match class: 0 Factor: Pax-4; moti…
SPON1	NM_006108	49	Factor: Sp1; motif: NGGGGGCGGGGYN; match class: 0 Factor: Elk-1; motif: CTTCCKG; match class: 1 Factor: MAZ; motif: GGGGAGGG; match class: 1 Factor: TFII-I; motif: RGAGGKAGG; match class: 0 Factor: Sp1; motif: NGGGGCGGGGN; match class: 0 Factor: Pax-4; motif: NNNNNYCACCCB; match class: 1 Factor: RNF96; motif: BCCCGCRGCC; match class: 0 Factor: AP-2alpha; motif: NGCCYSNNGSN; match class: 1 Factor:…
MYLPF	NM_013292	49	Factor: ETF; motif: CCCCGCCCCYN; match class: 0 Factor: BTEB2; motif: RGGGNGKGGN; match class: 0 Factor: Sp1; motif: NGGGGGCGGGGYN; match class: 0 Factor: BTEB2; motif: GNAGGGGGNGGGSSNN; match class: 1 Factor: Sp2; motif: GYCCCGCCYCYNNNN; match class: 0 Factor: Elk-1; motif: CTTCCKG; match class: 1 Factor: MAZ; motif: GGGGAGGG; match class: 1 Factor: Sp1; motif: NGGGGCGGGGN; match class: 0 Factor…
CEP170	NM_014812	49	Factor: ETF; motif: CCCCGCCCCYN; match class: 0 Factor: BTEB2; motif: RGGGNGKGGN; match class: 0 Factor: Sp1; motif: NGGGGGCGGGGYN; match class: 0 Factor: Sp2; motif: GYCCCGCCYCYNNNN; match class: 0 Factor: E2F-3; motif: GGCGGGN; match class: 1 Factor: WT1; motif: NNGGGNGGGSGN; match class: 0 Factor: Sp1; motif: NGGGGCGGGGN; match class: 0 Factor: Pax-4; motif: NNNNNYCACCCB; match class: 1 Factor…
PLCE1	NM_016341	49	Factor: Sp1; motif: NGGGGGCGGGGYN; match class: 0 Factor: NF-1B; motif: CTGGCASGV; match class: 0 Factor: ZXDB; motif: NGGGGTC; match class: 1 Factor: Sp2; motif: GYCCCGCCYCYNNNN; match class: 0 Factor: WT1; motif: GNGGGGGCGGGG; match class: 0 Factor: E2F-3; motif: GGCGGGN; match class: 1 Factor: TFII-I; motif: RGAGGKAGG; match class: 0 Factor: Sp1; motif: NGGGGCGGGGN; match class: 0 Factor: Pax-…
SLC16A10	NM_018593	49	Factor: ETF; motif: CCCCGCCCCYN; match class: 0 Factor: BTEB2; motif: RGGGNGKGGN; match class: 0 Factor: Sp1; motif: NGGGGGCGGGGYN; match class: 0 Factor: Elk-1; motif: CTTCCKG; match class: 1 Factor: E2F-3; motif: GGCGGGN; match class: 1 Factor: WT1; motif: NNGGGNGGGSGN; match class: 0 Factor: TFII-I; motif: RGAGGKAGG; match class: 0 Factor: Sp1; motif: NGGGGCGGGGN; match class: 0 Factor: Sp1; m…
DDIT4	NM_019058	49	Factor: ETF; motif: CCCCGCCCCYN; match class: 0 Factor: BTEB2; motif: RGGGNGKGGN; match class: 0 Factor: Sp1; motif: NGGGGGCGGGGYN; match class: 0 Factor: WT1; motif: GNGGGGGCGGGG; match class: 0 Factor: MAZ; motif: GGGGAGGG; match class: 1 Factor: E2F-3; motif: GGCGGGN; match class: 1 Factor: WT1; motif: NNGGGNGGGSGN; match class: 0 Factor: Sp1; motif: NGGGGCGGGGN; match class: 0 Factor: Pax-4; …
SLFN5	NM_144975	49	Factor: ETF; motif: CCCCGCCCCYN; match class: 0 Factor: Sp1; motif: NGGGGGCGGGGYN; match class: 0 Factor: BTEB2; motif: GNAGGGGGNGGGSSNN; match class: 1 Factor: NF-1B; motif: CTGGCASGV; match class: 0 Factor: Elk-1; motif: CTTCCKG; match class: 1 Factor: MAZ; motif: GGGGAGGG; match class: 1 Factor: E2F-3; motif: GGCGGGN; match class: 1 Factor: WT1; motif: NNGGGNGGGSGN; match class: 0 Factor: TFII…
OLFML2A	NM_182487	49	Factor: ETF; motif: CCCCGCCCCYN; match class: 0 Factor: BTEB2; motif: RGGGNGKGGN; match class: 0 Factor: Sp1; motif: NGGGGGCGGGGYN; match class: 0 Factor: Sp2; motif: GYCCCGCCYCYNNNN; match class: 0 Factor: MAZ; motif: GGGGAGGG; match class: 1 Factor: E2F-3; motif: GGCGGGN; match class: 1 Factor: WT1; motif: NNGGGNGGGSGN; match class: 0 Factor: Sp1; motif: NGGGGCGGGGN; match class: 0 Factor: Pax-…
NA	ENST00000276974	48	Factor: ETF; motif: CCCCGCCCCYN; match class: 0 Factor: BTEB2; motif: RGGGNGKGGN; match class: 0 Factor: LRF; motif: NGNSACCCMCN; match class: 0 Factor: Sp1; motif: NGGGGGCGGGGYN; match class: 0 Factor: BTEB2; motif: GNAGGGGGNGGGSSNN; match class: 1 Factor: Sp2; motif: GYCCCGCCYCYNNNN; match class: 0 Factor: Elk-1; motif: CTTCCKG; match class: 1 Factor: WT1; motif: GNGGGGGCGGGG; match class: 0 Fa…
AFAP1L2	NM_001001936	48	Factor: ETF; motif: CCCCGCCCCYN; match class: 0 Factor: BTEB2; motif: RGGGNGKGGN; match class: 0 Factor: Sp1; motif: NGGGGGCGGGGYN; match class: 0 Factor: MAZ; motif: GGGGAGGG; match class: 1 Factor: E2F-3; motif: GGCGGGN; match class: 1 Factor: WT1; motif: NNGGGNGGGSGN; match class: 0 Factor: Sp1; motif: NGGGGCGGGGN; match class: 0 Factor: Pax-4; motif: NNNNNYCACCCB; match class: 1 Factor: Sp1; …
TMED7-TICAM2	NM_001164469	48	Factor: ETF; motif: CCCCGCCCCYN; match class: 0 Factor: BTEB2; motif: RGGGNGKGGN; match class: 0 Factor: Sp1; motif: NGGGGGCGGGGYN; match class: 0 Factor: NF-1B; motif: CTGGCASGV; match class: 0 Factor: Sp2; motif: GYCCCGCCYCYNNNN; match class: 0 Factor: Elk-1; motif: CTTCCKG; match class: 1 Factor: Sp1; motif: NGGGGCGGGGN; match class: 0 Factor: Pax-4; motif: NNNNNYCACCCB; match class: 1 Factor:…
ACTA2	NM_001613	48	Factor: ETF; motif: CCCCGCCCCYN; match class: 0 Factor: BTEB2; motif: RGGGNGKGGN; match class: 0 Factor: Sp1; motif: NGGGGGCGGGGYN; match class: 0 Factor: NF-1B; motif: CTGGCASGV; match class: 0 Factor: Sp2; motif: GYCCCGCCYCYNNNN; match class: 0 Factor: Elk-1; motif: CTTCCKG; match class: 1 Factor: WT1; motif: GNGGGGGCGGGG; match class: 0 Factor: E2F-3; motif: GGCGGGN; match class: 1 Factor: Sp1…
EDN1	NM_001955	48	Factor: ETF; motif: CCCCGCCCCYN; match class: 0 Factor: NF-1B; motif: CTGGCASGV; match class: 0 Factor: MAZ; motif: GGGGAGGG; match class: 1 Factor: E2F-3; motif: GGCGGGN; match class: 1 Factor: WT1; motif: NNGGGNGGGSGN; match class: 0 Factor: TFII-I; motif: RGAGGKAGG; match class: 0 Factor: Pax-4; motif: NNNNNYCACCCB; match class: 1 Factor: AP-2alpha; motif: NGCCYSNNGSN; match class: 1 Factor: S…
NME2	NM_002512	48	Factor: Sp1; motif: NGGGGGCGGGGYN; match class: 0 Factor: MAZ; motif: GGGGAGGG; match class: 1 Factor: E2F-3; motif: GGCGGGN; match class: 1 Factor: WT1; motif: NNGGGNGGGSGN; match class: 0 Factor: Sp1; motif: NGGGGCGGGGN; match class: 0 Factor: Pax-4; motif: NNNNNYCACCCB; match class: 1 Factor: Sp1; motif: GGGGCGGGGC; match class: 0 Factor: ctcf; motif: CCNCNAGRKGGCRSTN; match class: 0 Factor: R…
DFNA5	NM_004403	48	Factor: LRF; motif: NGNSACCCMCN; match class: 0 Factor: Sp1; motif: NGGGGGCGGGGYN; match class: 0 Factor: Sp2; motif: GYCCCGCCYCYNNNN; match class: 0 Factor: MAZ; motif: GGGGAGGG; match class: 1 Factor: Sp1; motif: NGGGGCGGGGN; match class: 0 Factor: Pax-4; motif: NNNNNYCACCCB; match class: 1 Factor: Sp1; motif: GGGGCGGGGC; match class: 0 Factor: ctcf; motif: CCNCNAGRKGGCRSTN; match class: 0 Fact…
RAB9B	NM_016370	48	Factor: ETF; motif: CCCCGCCCCYN; match class: 0 Factor: BTEB2; motif: RGGGNGKGGN; match class: 0 Factor: Sp1; motif: NGGGGGCGGGGYN; match class: 0 Factor: Elk-1; motif: CTTCCKG; match class: 1 Factor: E2F-3; motif: GGCGGGN; match class: 1 Factor: WT1; motif: NNGGGNGGGSGN; match class: 0 Factor: Sp1; motif: NGGGGCGGGGN; match class: 0 Factor: NF-kappaB; motif: GGGGATYCCC; match class: 0 Factor: Pa…
RNASEH2C	NM_032193	48	Factor: ETF; motif: CCCCGCCCCYN; match class: 0 Factor: Sp1; motif: NGGGGGCGGGGYN; match class: 0 Factor: NF-1B; motif: CTGGCASGV; match class: 0 Factor: Sp2; motif: GYCCCGCCYCYNNNN; match class: 0 Factor: WT1; motif: GNGGGGGCGGGG; match class: 0 Factor: MAZ; motif: GGGGAGGG; match class: 1 Factor: WT1; motif: NNGGGNGGGSGN; match class: 0 Factor: Sp1; motif: NGGGGCGGGGN; match class: 0 Factor: Pa…
FAM129A	NM_052966	48	Factor: ETF; motif: CCCCGCCCCYN; match class: 0 Factor: BTEB2; motif: RGGGNGKGGN; match class: 0 Factor: Sp1; motif: NGGGGGCGGGGYN; match class: 0 Factor: NF-1B; motif: CTGGCASGV; match class: 0 Factor: WT1; motif: GNGGGGGCGGGG; match class: 0 Factor: E2F-3; motif: GGCGGGN; match class: 1 Factor: WT1; motif: NNGGGNGGGSGN; match class: 0 Factor: Sp1; motif: NGGGGCGGGGN; match class: 0 Factor: Pax-…
GLT1D1	NM_144669	48	Factor: ETF; motif: CCCCGCCCCYN; match class: 0 Factor: BTEB2; motif: RGGGNGKGGN; match class: 0 Factor: Sp1; motif: NGGGGGCGGGGYN; match class: 0 Factor: Sp2; motif: GYCCCGCCYCYNNNN; match class: 0 Factor: WT1; motif: GNGGGGGCGGGG; match class: 0 Factor: MAZ; motif: GGGGAGGG; match class: 1 Factor: E2F-3; motif: GGCGGGN; match class: 1 Factor: Sp1; motif: NGGGGCGGGGN; match class: 0 Factor: Pax-…
INTS6L	NM_182540	48	Factor: ETF; motif: CCCCGCCCCYN; match class: 0 Factor: Sp1; motif: NGGGGGCGGGGYN; match class: 0 Factor: BTEB2; motif: GNAGGGGGNGGGSSNN; match class: 1 Factor: NF-1B; motif: CTGGCASGV; match class: 0 Factor: Sp2; motif: GYCCCGCCYCYNNNN; match class: 0 Factor: MAZ; motif: GGGGAGGG; match class: 1 Factor: E2F-3; motif: GGCGGGN; match class: 1 Factor: TFII-I; motif: RGAGGKAGG; match class: 0 Factor…
MYL3	NM_000258	47	Factor: ETF; motif: CCCCGCCCCYN; match class: 0 Factor: BTEB2; motif: RGGGNGKGGN; match class: 0 Factor: Sp1; motif: NGGGGGCGGGGYN; match class: 0 Factor: NF-1B; motif: CTGGCASGV; match class: 0 Factor: MAZ; motif: GGGGAGGG; match class: 1 Factor: Pax-4; motif: NNNNNYCACCCB; match class: 1 Factor: ctcf; motif: CCNCNAGRKGGCRSTN; match class: 0 Factor: AP-2alpha; motif: NGCCYSNNGSN; match class: 1 …
PLP2	NM_002668	47	Factor: ETF; motif: CCCCGCCCCYN; match class: 0 Factor: BTEB2; motif: RGGGNGKGGN; match class: 0 Factor: Sp1; motif: NGGGGGCGGGGYN; match class: 0 Factor: NF-1B; motif: CTGGCASGV; match class: 0 Factor: Sp2; motif: GYCCCGCCYCYNNNN; match class: 0 Factor: WT1; motif: GNGGGGGCGGGG; match class: 0 Factor: E2F-3; motif: GGCGGGN; match class: 1 Factor: WT1; motif: NNGGGNGGGSGN; match class: 0 Factor: …
PREP	NM_002726	47	Factor: ETF; motif: CCCCGCCCCYN; match class: 0 Factor: BTEB2; motif: RGGGNGKGGN; match class: 0 Factor: Sp1; motif: NGGGGGCGGGGYN; match class: 0 Factor: NF-1B; motif: CTGGCASGV; match class: 0 Factor: MAZ; motif: GGGGAGGG; match class: 1 Factor: WT1; motif: NNGGGNGGGSGN; match class: 0 Factor: RNF96; motif: BCCCGCRGCC; match class: 0 Factor: AP-2alpha; motif: NGCCYSNNGSN; match class: 1 Factor:…
TNNI1	NM_003281	47	Factor: ETF; motif: CCCCGCCCCYN; match class: 0 Factor: BTEB2; motif: RGGGNGKGGN; match class: 0 Factor: Sp1; motif: NGGGGGCGGGGYN; match class: 0 Factor: Sp2; motif: GYCCCGCCYCYNNNN; match class: 0 Factor: WT1; motif: GNGGGGGCGGGG; match class: 0 Factor: Sp1; motif: NGGGGCGGGGN; match class: 0 Factor: Pax-4; motif: NNNNNYCACCCB; match class: 1 Factor: Sp1; motif: GGGGCGGGGC; match class: 0 Facto…
EGFR	NM_005228	47	Factor: ETF; motif: CCCCGCCCCYN; match class: 0 Factor: BTEB2; motif: RGGGNGKGGN; match class: 0 Factor: Sp1; motif: NGGGGGCGGGGYN; match class: 0 Factor: Sp2; motif: GYCCCGCCYCYNNNN; match class: 0 Factor: WT1; motif: GNGGGGGCGGGG; match class: 0 Factor: MAZ; motif: GGGGAGGG; match class: 1 Factor: E2F-3; motif: GGCGGGN; match class: 1 Factor: Sp1; motif: NGGGGCGGGGN; match class: 0 Factor: Pax-…
FAM216A	NM_013300	47	Factor: ETF; motif: CCCCGCCCCYN; match class: 0 Factor: BTEB2; motif: RGGGNGKGGN; match class: 0 Factor: Sp1; motif: NGGGGGCGGGGYN; match class: 0 Factor: NF-1B; motif: CTGGCASGV; match class: 0 Factor: MAZ; motif: GGGGAGGG; match class: 1 Factor: Sp1; motif: NGGGGCGGGGN; match class: 0 Factor: Pax-4; motif: NNNNNYCACCCB; match class: 1 Factor: Sp1; motif: GGGGCGGGGC; match class: 0 Factor: ctcf;…
FAM214A	NM_019600	47	Factor: ETF; motif: CCCCGCCCCYN; match class: 0 Factor: Sp1; motif: NGGGGGCGGGGYN; match class: 0 Factor: NF-1B; motif: CTGGCASGV; match class: 0 Factor: E2F-3; motif: GGCGGGN; match class: 1 Factor: WT1; motif: NNGGGNGGGSGN; match class: 0 Factor: Sp1; motif: NGGGGCGGGGN; match class: 0 Factor: Pax-4; motif: NNNNNYCACCCB; match class: 1 Factor: Sp1; motif: GGGGCGGGGC; match class: 0 Factor: RNF9…
MLF1	NM_022443	47	Factor: ETF; motif: CCCCGCCCCYN; match class: 0 Factor: BTEB2; motif: RGGGNGKGGN; match class: 0 Factor: Sp1; motif: NGGGGGCGGGGYN; match class: 0 Factor: BTEB2; motif: GNAGGGGGNGGGSSNN; match class: 1 Factor: Sp2; motif: GYCCCGCCYCYNNNN; match class: 0 Factor: MAZ; motif: GGGGAGGG; match class: 1 Factor: E2F-3; motif: GGCGGGN; match class: 1 Factor: WT1; motif: NNGGGNGGGSGN; match class: 0 Facto…
GGT7	NM_178026	47	Factor: BTEB2; motif: RGGGNGKGGN; match class: 0 Factor: Sp1; motif: NGGGGGCGGGGYN; match class: 0 Factor: E2F-3; motif: GGCGGGN; match class: 1 Factor: Sp1; motif: NGGGGCGGGGN; match class: 0 Factor: NF-kappaB; motif: GGGGATYCCC; match class: 0 Factor: Pax-4; motif: NNNNNYCACCCB; match class: 1 Factor: Sp1; motif: GGGGCGGGGC; match class: 0 Factor: ctcf; motif: CCNCNAGRKGGCRSTN; match class: 0 F…
BOLA3	NM_212552	47	Factor: ETF; motif: CCCCGCCCCYN; match class: 0 Factor: BTEB2; motif: RGGGNGKGGN; match class: 0 Factor: Sp1; motif: NGGGGGCGGGGYN; match class: 0 Factor: BTEB2; motif: GNAGGGGGNGGGSSNN; match class: 1 Factor: E2F-3; motif: GGCGGGN; match class: 1 Factor: Sp1; motif: NGGGGCGGGGN; match class: 0 Factor: Pax-4; motif: NNNNNYCACCCB; match class: 1 Factor: Sp1; motif: GGGGCGGGGC; match class: 0 Facto…
SERPINA5	NM_000624	46	Factor: ETF; motif: CCCCGCCCCYN; match class: 0 Factor: BTEB2; motif: RGGGNGKGGN; match class: 0 Factor: LRF; motif: NGNSACCCMCN; match class: 0 Factor: Sp1; motif: NGGGGGCGGGGYN; match class: 0 Factor: Sp2; motif: GYCCCGCCYCYNNNN; match class: 0 Factor: Elk-1; motif: CTTCCKG; match class: 1 Factor: E2F-3; motif: GGCGGGN; match class: 1 Factor: WT1; motif: NNGGGNGGGSGN; match class: 0 Factor: Sp1…
FAM96A	NM_001014812	46	Factor: ETF; motif: CCCCGCCCCYN; match class: 0 Factor: BTEB2; motif: RGGGNGKGGN; match class: 0 Factor: Sp1; motif: NGGGGGCGGGGYN; match class: 0 Factor: Sp2; motif: GYCCCGCCYCYNNNN; match class: 0 Factor: WT1; motif: GNGGGGGCGGGG; match class: 0 Factor: E2F-3; motif: GGCGGGN; match class: 1 Factor: Sp1; motif: NGGGGCGGGGN; match class: 0 Factor: Pax-4; motif: NNNNNYCACCCB; match class: 1 Factor…
NKAIN2	NM_001040214	46	Factor: ETF; motif: CCCCGCCCCYN; match class: 0 Factor: BTEB2; motif: RGGGNGKGGN; match class: 0 Factor: Sp1; motif: NGGGGGCGGGGYN; match class: 0 Factor: E2F-3; motif: GGCGGGN; match class: 1 Factor: WT1; motif: NNGGGNGGGSGN; match class: 0 Factor: Sp1; motif: NGGGGCGGGGN; match class: 0 Factor: Sp1; motif: GGGGCGGGGC; match class: 0 Factor: ctcf; motif: CCNCNAGRKGGCRSTN; match class: 0 Factor: …
ME2	NM_002396	46	Factor: Sp1; motif: NGGGGGCGGGGYN; match class: 0 Factor: Elk-1; motif: CTTCCKG; match class: 1 Factor: WT1; motif: GNGGGGGCGGGG; match class: 0 Factor: MAZ; motif: GGGGAGGG; match class: 1 Factor: E2F-3; motif: GGCGGGN; match class: 1 Factor: WT1; motif: NNGGGNGGGSGN; match class: 0 Factor: Sp1; motif: NGGGGCGGGGN; match class: 0 Factor: Pax-4; motif: NNNNNYCACCCB; match class: 1 Factor: Sp1; mo…
RBP1	NM_002899	46	Factor: ETF; motif: CCCCGCCCCYN; match class: 0 Factor: BTEB2; motif: RGGGNGKGGN; match class: 0 Factor: Sp1; motif: NGGGGGCGGGGYN; match class: 0 Factor: BTEB2; motif: GNAGGGGGNGGGSSNN; match class: 1 Factor: E2F-3; motif: GGCGGGN; match class: 1 Factor: TFII-I; motif: RGAGGKAGG; match class: 0 Factor: Sp1; motif: NGGGGCGGGGN; match class: 0 Factor: NF-kappaB; motif: GGGGATYCCC; match class: 0 F…
TFF3	NM_003226	46	Factor: ETF; motif: CCCCGCCCCYN; match class: 0 Factor: BTEB2; motif: RGGGNGKGGN; match class: 0 Factor: Sp1; motif: NGGGGGCGGGGYN; match class: 0 Factor: NF-1B; motif: CTGGCASGV; match class: 0 Factor: WT1; motif: GNGGGGGCGGGG; match class: 0 Factor: MAZ; motif: GGGGAGGG; match class: 1 Factor: E2F-3; motif: GGCGGGN; match class: 1 Factor: WT1; motif: NNGGGNGGGSGN; match class: 0 Factor: Sp1; mo…
RGS9	NM_003835	46	Factor: Sp1; motif: NGGGGGCGGGGYN; match class: 0 Factor: Elk-1; motif: CTTCCKG; match class: 1 Factor: E2F-3; motif: GGCGGGN; match class: 1 Factor: WT1; motif: NNGGGNGGGSGN; match class: 0 Factor: Sp1; motif: NGGGGCGGGGN; match class: 0 Factor: TFAP2B; motif: NGCCCNNRGGCA; match class: 0 Factor: Pax-4; motif: NNNNNYCACCCB; match class: 1 Factor: Sp1; motif: GGGGCGGGGC; match class: 0 Factor: ct…
SLC1A7	NM_006671	46	Factor: ETF; motif: CCCCGCCCCYN; match class: 0 Factor: LRF; motif: NGNSACCCMCN; match class: 0 Factor: BTEB2; motif: GNAGGGGGNGGGSSNN; match class: 1 Factor: ZXDB; motif: NGGGGTC; match class: 1 Factor: Elk-1; motif: CTTCCKG; match class: 1 Factor: WT1; motif: NNGGGNGGGSGN; match class: 0 Factor: TFII-I; motif: RGAGGKAGG; match class: 0 Factor: NF-kappaB; motif: GGGGATYCCC; match class: 0 Factor…
GLDN	NM_181789	46	Factor: Sp1; motif: NGGGGGCGGGGYN; match class: 0 Factor: NF-1B; motif: CTGGCASGV; match class: 0 Factor: Elk-1; motif: CTTCCKG; match class: 1 Factor: E2F-3; motif: GGCGGGN; match class: 1 Factor: TFII-I; motif: RGAGGKAGG; match class: 0 Factor: Sp1; motif: NGGGGCGGGGN; match class: 0 Factor: TFAP2B; motif: NGCCCNNRGGCA; match class: 0 Factor: Pax-4; motif: NNNNNYCACCCB; match class: 1 Factor: S…
FITM1	NM_203402	46	Factor: ETF; motif: CCCCGCCCCYN; match class: 0 Factor: BTEB2; motif: RGGGNGKGGN; match class: 0 Factor: Sp1; motif: NGGGGGCGGGGYN; match class: 0 Factor: NF-1B; motif: CTGGCASGV; match class: 0 Factor: Sp2; motif: GYCCCGCCYCYNNNN; match class: 0 Factor: MAZ; motif: GGGGAGGG; match class: 1 Factor: E2F-3; motif: GGCGGGN; match class: 1 Factor: WT1; motif: NNGGGNGGGSGN; match class: 0 Factor: Sp1;…
NA	ENST00000372165	45	Factor: ETF; motif: CCCCGCCCCYN; match class: 0 Factor: BTEB2; motif: RGGGNGKGGN; match class: 0 Factor: Sp1; motif: NGGGGGCGGGGYN; match class: 0 Factor: BTEB2; motif: GNAGGGGGNGGGSSNN; match class: 1 Factor: Sp2; motif: GYCCCGCCYCYNNNN; match class: 0 Factor: WT1; motif: GNGGGGGCGGGG; match class: 0 Factor: E2F-3; motif: GGCGGGN; match class: 1 Factor: WT1; motif: NNGGGNGGGSGN; match class: 0 F…
C17orf97	NM_001013672	45	Factor: ETF; motif: CCCCGCCCCYN; match class: 0 Factor: BTEB2; motif: RGGGNGKGGN; match class: 0 Factor: Sp1; motif: NGGGGGCGGGGYN; match class: 0 Factor: E2F-3; motif: GGCGGGN; match class: 1 Factor: TFII-I; motif: RGAGGKAGG; match class: 0 Factor: Sp1; motif: NGGGGCGGGGN; match class: 0 Factor: Pax-4; motif: NNNNNYCACCCB; match class: 1 Factor: Sp1; motif: GGGGCGGGGC; match class: 0 Factor: AP-…
MGA	NM_001080541	45	Factor: ETF; motif: CCCCGCCCCYN; match class: 0 Factor: BTEB2; motif: RGGGNGKGGN; match class: 0 Factor: Sp1; motif: NGGGGGCGGGGYN; match class: 0 Factor: Sp2; motif: GYCCCGCCYCYNNNN; match class: 0 Factor: Elk-1; motif: CTTCCKG; match class: 1 Factor: WT1; motif: GNGGGGGCGGGG; match class: 0 Factor: E2F-3; motif: GGCGGGN; match class: 1 Factor: WT1; motif: NNGGGNGGGSGN; match class: 0 Factor: TF…
SLF2	NM_001243770	45	Factor: ETF; motif: CCCCGCCCCYN; match class: 0 Factor: BTEB2; motif: RGGGNGKGGN; match class: 0 Factor: LRF; motif: NGNSACCCMCN; match class: 0 Factor: Sp1; motif: NGGGGGCGGGGYN; match class: 0 Factor: NF-1B; motif: CTGGCASGV; match class: 0 Factor: WT1; motif: GNGGGGGCGGGG; match class: 0 Factor: E2F-3; motif: GGCGGGN; match class: 1 Factor: WT1; motif: NNGGGNGGGSGN; match class: 0 Factor: Sp1;…
HLA-DQB1	NM_001243961	45	Factor: ETF; motif: CCCCGCCCCYN; match class: 0 Factor: BTEB2; motif: RGGGNGKGGN; match class: 0 Factor: Sp1; motif: NGGGGGCGGGGYN; match class: 0 Factor: BTEB2; motif: GNAGGGGGNGGGSSNN; match class: 1 Factor: Elk-1; motif: CTTCCKG; match class: 1 Factor: WT1; motif: GNGGGGGCGGGG; match class: 0 Factor: E2F-3; motif: GGCGGGN; match class: 1 Factor: Sp1; motif: NGGGGCGGGGN; match class: 0 Factor: …
FRK	NM_002031	45	Factor: ETF; motif: CCCCGCCCCYN; match class: 0 Factor: BTEB2; motif: RGGGNGKGGN; match class: 0 Factor: Sp1; motif: NGGGGGCGGGGYN; match class: 0 Factor: BTEB2; motif: GNAGGGGGNGGGSSNN; match class: 1 Factor: Sp2; motif: GYCCCGCCYCYNNNN; match class: 0 Factor: E2F-3; motif: GGCGGGN; match class: 1 Factor: WT1; motif: NNGGGNGGGSGN; match class: 0 Factor: TFII-I; motif: RGAGGKAGG; match class: 0 F…
P3H2	NM_018192	45	Factor: ETF; motif: CCCCGCCCCYN; match class: 0 Factor: BTEB2; motif: RGGGNGKGGN; match class: 0 Factor: Sp1; motif: NGGGGGCGGGGYN; match class: 0 Factor: Sp2; motif: GYCCCGCCYCYNNNN; match class: 0 Factor: WT1; motif: GNGGGGGCGGGG; match class: 0 Factor: MAZ; motif: GGGGAGGG; match class: 1 Factor: E2F-3; motif: GGCGGGN; match class: 1 Factor: WT1; motif: NNGGGNGGGSGN; match class: 0 Factor: Sp1…
PLEKHA4	NM_020904	45	Factor: ETF; motif: CCCCGCCCCYN; match class: 0 Factor: BTEB2; motif: RGGGNGKGGN; match class: 0 Factor: Sp1; motif: NGGGGGCGGGGYN; match class: 0 Factor: E2F-3; motif: GGCGGGN; match class: 1 Factor: WT1; motif: NNGGGNGGGSGN; match class: 0 Factor: Sp1; motif: NGGGGCGGGGN; match class: 0 Factor: Pax-4; motif: NNNNNYCACCCB; match class: 1 Factor: Sp1; motif: GGGGCGGGGC; match class: 0 Factor: AP-…
LZTS1	NM_021020	45	Factor: ETF; motif: CCCCGCCCCYN; match class: 0 Factor: BTEB2; motif: RGGGNGKGGN; match class: 0 Factor: Sp1; motif: NGGGGGCGGGGYN; match class: 0 Factor: Sp2; motif: GYCCCGCCYCYNNNN; match class: 0 Factor: E2F-3; motif: GGCGGGN; match class: 1 Factor: WT1; motif: NNGGGNGGGSGN; match class: 0 Factor: Sp1; motif: NGGGGCGGGGN; match class: 0 Factor: Pax-4; motif: NNNNNYCACCCB; match class: 1 Factor…
TMEM110	NM_198563	45	Factor: ETF; motif: CCCCGCCCCYN; match class: 0 Factor: BTEB2; motif: RGGGNGKGGN; match class: 0 Factor: Sp1; motif: NGGGGGCGGGGYN; match class: 0 Factor: NF-1B; motif: CTGGCASGV; match class: 0 Factor: Sp2; motif: GYCCCGCCYCYNNNN; match class: 0 Factor: E2F-3; motif: GGCGGGN; match class: 1 Factor: WT1; motif: NNGGGNGGGSGN; match class: 0 Factor: TFII-I; motif: RGAGGKAGG; match class: 0 Factor: …
NA	NR_003003	45	Factor: Sp1; motif: NGGGGGCGGGGYN; match class: 0 Factor: Sp2; motif: GYCCCGCCYCYNNNN; match class: 0 Factor: MAZ; motif: GGGGAGGG; match class: 1 Factor: E2F-3; motif: GGCGGGN; match class: 1 Factor: TFII-I; motif: RGAGGKAGG; match class: 0 Factor: Sp1; motif: NGGGGCGGGGN; match class: 0 Factor: Pax-4; motif: NNNNNYCACCCB; match class: 1 Factor: Sp1; motif: GGGGCGGGGC; match class: 0 Factor: RNF…
BCKDHB	NM_000056	44	Factor: ETF; motif: CCCCGCCCCYN; match class: 0 Factor: BTEB2; motif: RGGGNGKGGN; match class: 0 Factor: Sp1; motif: NGGGGGCGGGGYN; match class: 0 Factor: MAZ; motif: GGGGAGGG; match class: 1 Factor: E2F-3; motif: GGCGGGN; match class: 1 Factor: WT1; motif: NNGGGNGGGSGN; match class: 0 Factor: Sp1; motif: NGGGGCGGGGN; match class: 0 Factor: Pax-4; motif: NNNNNYCACCCB; match class: 1 Factor: Sp1; …
IGSF1	NM_001555	44	Factor: ETF; motif: CCCCGCCCCYN; match class: 0 Factor: Sp1; motif: NGGGGGCGGGGYN; match class: 0 Factor: ZXDB; motif: NGGGGTC; match class: 1 Factor: Elk-1; motif: CTTCCKG; match class: 1 Factor: MAZ; motif: GGGGAGGG; match class: 1 Factor: E2F-3; motif: GGCGGGN; match class: 1 Factor: WT1; motif: NNGGGNGGGSGN; match class: 0 Factor: Sp1; motif: NGGGGCGGGGN; match class: 0 Factor: TFAP2B; motif:…
CTGF	NM_001901	44	Factor: Sp1; motif: NGGGGGCGGGGYN; match class: 0 Factor: Elk-1; motif: CTTCCKG; match class: 1 Factor: Sp1; motif: NGGGGCGGGGN; match class: 0 Factor: Pax-4; motif: NNNNNYCACCCB; match class: 1 Factor: Sp1; motif: GGGGCGGGGC; match class: 0 Factor: RNF96; motif: BCCCGCRGCC; match class: 0 Factor: AP-2alpha; motif: NGCCYSNNGSN; match class: 1 Factor: SALL2; motif: GGGTGGG; match class: 1 Factor: …
CPNE1	NM_003915	44	Factor: ETF; motif: CCCCGCCCCYN; match class: 0 Factor: BTEB2; motif: RGGGNGKGGN; match class: 0 Factor: LRF; motif: NGNSACCCMCN; match class: 0 Factor: Sp1; motif: NGGGGGCGGGGYN; match class: 0 Factor: BTEB2; motif: GNAGGGGGNGGGSSNN; match class: 1 Factor: Sp2; motif: GYCCCGCCYCYNNNN; match class: 0 Factor: TFII-I; motif: RGAGGKAGG; match class: 0 Factor: Sp1; motif: NGGGGCGGGGN; match class: 0 …
SELENBP1	NM_003944	44	Factor: ETF; motif: CCCCGCCCCYN; match class: 0 Factor: Sp1; motif: NGGGGGCGGGGYN; match class: 0 Factor: NF-1B; motif: CTGGCASGV; match class: 0 Factor: WT1; motif: GNGGGGGCGGGG; match class: 0 Factor: MAZ; motif: GGGGAGGG; match class: 1 Factor: WT1; motif: NNGGGNGGGSGN; match class: 0 Factor: TFII-I; motif: RGAGGKAGG; match class: 0 Factor: Pax-4; motif: NNNNNYCACCCB; match class: 1 Factor: AP…
TSC22D3	NM_004089	44	Factor: ETF; motif: CCCCGCCCCYN; match class: 0 Factor: BTEB2; motif: RGGGNGKGGN; match class: 0 Factor: Sp1; motif: NGGGGGCGGGGYN; match class: 0 Factor: WT1; motif: GNGGGGGCGGGG; match class: 0 Factor: MAZ; motif: GGGGAGGG; match class: 1 Factor: E2F-3; motif: GGCGGGN; match class: 1 Factor: WT1; motif: NNGGGNGGGSGN; match class: 0 Factor: Sp1; motif: NGGGGCGGGGN; match class: 0 Factor: Pax-4; …
AVPI1	NM_021732	44	Factor: ETF; motif: CCCCGCCCCYN; match class: 0 Factor: BTEB2; motif: RGGGNGKGGN; match class: 0 Factor: Sp1; motif: NGGGGGCGGGGYN; match class: 0 Factor: NF-1B; motif: CTGGCASGV; match class: 0 Factor: Sp2; motif: GYCCCGCCYCYNNNN; match class: 0 Factor: WT1; motif: GNGGGGGCGGGG; match class: 0 Factor: E2F-3; motif: GGCGGGN; match class: 1 Factor: Sp1; motif: NGGGGCGGGGN; match class: 0 Factor: S…
HSPA2	NM_021979	44	Factor: ETF; motif: CCCCGCCCCYN; match class: 0 Factor: LRF; motif: NGNSACCCMCN; match class: 0 Factor: Sp1; motif: NGGGGGCGGGGYN; match class: 0 Factor: Sp2; motif: GYCCCGCCYCYNNNN; match class: 0 Factor: Elk-1; motif: CTTCCKG; match class: 1 Factor: WT1; motif: NNGGGNGGGSGN; match class: 0 Factor: Sp1; motif: NGGGGCGGGGN; match class: 0 Factor: NF-kappaB; motif: GGGGATYCCC; match class: 0 Facto…
LY6G5C	NM_025262	44	Factor: ETF; motif: CCCCGCCCCYN; match class: 0 Factor: BTEB2; motif: RGGGNGKGGN; match class: 0 Factor: Sp1; motif: NGGGGGCGGGGYN; match class: 0 Factor: MAZ; motif: GGGGAGGG; match class: 1 Factor: E2F-3; motif: GGCGGGN; match class: 1 Factor: TFII-I; motif: RGAGGKAGG; match class: 0 Factor: Sp1; motif: NGGGGCGGGGN; match class: 0 Factor: Pax-4; motif: NNNNNYCACCCB; match class: 1 Factor: Sp1; …
NA	A_33_P3239102	43	Factor: BTEB2; motif: RGGGNGKGGN; match class: 0 Factor: Sp1; motif: NGGGGGCGGGGYN; match class: 0 Factor: WT1; motif: GNGGGGGCGGGG; match class: 0 Factor: MAZ; motif: GGGGAGGG; match class: 1 Factor: E2F-3; motif: GGCGGGN; match class: 1 Factor: TFII-I; motif: RGAGGKAGG; match class: 0 Factor: Sp1; motif: NGGGGCGGGGN; match class: 0 Factor: Pax-4; motif: NNNNNYCACCCB; match class: 1 Factor: RNF9…
NA	ENST00000370562	43	Factor: Sp1; motif: NGGGGGCGGGGYN; match class: 0 Factor: ZXDB; motif: NGGGGTC; match class: 1 Factor: Sp1; motif: NGGGGCGGGGN; match class: 0 Factor: Pax-4; motif: NNNNNYCACCCB; match class: 1 Factor: Sp1; motif: GGGGCGGGGC; match class: 0 Factor: RNF96; motif: BCCCGCRGCC; match class: 0 Factor: AP-2alpha; motif: NGCCYSNNGSN; match class: 1 Factor: SALL2; motif: GGGTGGG; match class: 1 Factor: B…
CD4	NM_000616	43	Factor: ETF; motif: CCCCGCCCCYN; match class: 0 Factor: LRF; motif: NGNSACCCMCN; match class: 0 Factor: NF-1B; motif: CTGGCASGV; match class: 0 Factor: ZXDB; motif: NGGGGTC; match class: 1 Factor: Elk-1; motif: CTTCCKG; match class: 1 Factor: MAZ; motif: GGGGAGGG; match class: 1 Factor: TFII-I; motif: RGAGGKAGG; match class: 0 Factor: Pax-4; motif: NNNNNYCACCCB; match class: 1 Factor: SALL2; moti…
C2CD4B	NM_001007595	43	Factor: Sp1; motif: NGGGGGCGGGGYN; match class: 0 Factor: MAZ; motif: GGGGAGGG; match class: 1 Factor: E2F-3; motif: GGCGGGN; match class: 1 Factor: Pax-4; motif: NNNNNYCACCCB; match class: 1 Factor: RNF96; motif: BCCCGCRGCC; match class: 0 Factor: AP-2alpha; motif: NGCCYSNNGSN; match class: 1 Factor: SALL2; motif: GGGTGGG; match class: 1 Factor: BEN; motif: CAGCGRNV; match class: 1 Factor: E2F; …
TNFRSF8	NM_001243	43	Factor: LRF; motif: NGNSACCCMCN; match class: 0 Factor: Sp1; motif: NGGGGGCGGGGYN; match class: 0 Factor: Elk-1; motif: CTTCCKG; match class: 1 Factor: TFII-I; motif: RGAGGKAGG; match class: 0 Factor: Sp1; motif: NGGGGCGGGGN; match class: 0 Factor: Pax-4; motif: NNNNNYCACCCB; match class: 1 Factor: Sp1; motif: GGGGCGGGGC; match class: 0 Factor: ctcf; motif: CCNCNAGRKGGCRSTN; match class: 0 Factor…
EMP2	NM_001424	43	Factor: ETF; motif: CCCCGCCCCYN; match class: 0 Factor: Sp1; motif: NGGGGGCGGGGYN; match class: 0 Factor: WT1; motif: GNGGGGGCGGGG; match class: 0 Factor: MAZ; motif: GGGGAGGG; match class: 1 Factor: E2F-3; motif: GGCGGGN; match class: 1 Factor: WT1; motif: NNGGGNGGGSGN; match class: 0 Factor: Pax-4; motif: NNNNNYCACCCB; match class: 1 Factor: RNF96; motif: BCCCGCRGCC; match class: 0 Factor: AP-2…
RGS16	NM_002928	43	Factor: ETF; motif: CCCCGCCCCYN; match class: 0 Factor: BTEB2; motif: RGGGNGKGGN; match class: 0 Factor: Sp1; motif: NGGGGGCGGGGYN; match class: 0 Factor: Sp2; motif: GYCCCGCCYCYNNNN; match class: 0 Factor: E2F-3; motif: GGCGGGN; match class: 1 Factor: WT1; motif: NNGGGNGGGSGN; match class: 0 Factor: TFII-I; motif: RGAGGKAGG; match class: 0 Factor: Sp1; motif: NGGGGCGGGGN; match class: 0 Factor: …
WISP2	NM_003881	43	Factor: ETF; motif: CCCCGCCCCYN; match class: 0 Factor: BTEB2; motif: RGGGNGKGGN; match class: 0 Factor: Sp1; motif: NGGGGGCGGGGYN; match class: 0 Factor: NF-1B; motif: CTGGCASGV; match class: 0 Factor: Sp2; motif: GYCCCGCCYCYNNNN; match class: 0 Factor: Elk-1; motif: CTTCCKG; match class: 1 Factor: WT1; motif: GNGGGGGCGGGG; match class: 0 Factor: WT1; motif: NNGGGNGGGSGN; match class: 0 Factor: …
MYO1D	NM_015194	43	Factor: Sp1; motif: NGGGGGCGGGGYN; match class: 0 Factor: E2F-3; motif: GGCGGGN; match class: 1 Factor: Sp1; motif: NGGGGCGGGGN; match class: 0 Factor: Pax-4; motif: NNNNNYCACCCB; match class: 1 Factor: Sp1; motif: GGGGCGGGGC; match class: 0 Factor: RNF96; motif: BCCCGCRGCC; match class: 0 Factor: AP-2alpha; motif: NGCCYSNNGSN; match class: 1 Factor: BEN; motif: CAGCGRNV; match class: 1 Factor: E…
F13A1	NM_000129	42	Factor: Sp1; motif: NGGGGGCGGGGYN; match class: 0 Factor: Sp2; motif: GYCCCGCCYCYNNNN; match class: 0 Factor: MAZ; motif: GGGGAGGG; match class: 1 Factor: WT1; motif: NNGGGNGGGSGN; match class: 0 Factor: TFII-I; motif: RGAGGKAGG; match class: 0 Factor: Sp1; motif: NGGGGCGGGGN; match class: 0 Factor: NF-kappaB; motif: GGGGATYCCC; match class: 0 Factor: Pax-4; motif: NNNNNYCACCCB; match class: 1 Fa…
TDRD6	NM_001010870	42	Factor: Sp1; motif: NGGGGGCGGGGYN; match class: 0 Factor: Elk-1; motif: CTTCCKG; match class: 1 Factor: WT1; motif: GNGGGGGCGGGG; match class: 0 Factor: E2F-3; motif: GGCGGGN; match class: 1 Factor: TFII-I; motif: RGAGGKAGG; match class: 0 Factor: Sp1; motif: NGGGGCGGGGN; match class: 0 Factor: Sp1; motif: GGGGCGGGGC; match class: 0 Factor: ctcf; motif: CCNCNAGRKGGCRSTN; match class: 0 Factor: RN…
BEX2	NM_001168399	42	Factor: ETF; motif: CCCCGCCCCYN; match class: 0 Factor: Sp1; motif: NGGGGGCGGGGYN; match class: 0 Factor: Sp2; motif: GYCCCGCCYCYNNNN; match class: 0 Factor: WT1; motif: GNGGGGGCGGGG; match class: 0 Factor: E2F-3; motif: GGCGGGN; match class: 1 Factor: WT1; motif: NNGGGNGGGSGN; match class: 0 Factor: Sp1; motif: NGGGGCGGGGN; match class: 0 Factor: Pax-4; motif: NNNNNYCACCCB; match class: 1 Factor…
ANKRD2	NM_001291218	42	Factor: NF-1B; motif: CTGGCASGV; match class: 0 Factor: ZXDB; motif: NGGGGTC; match class: 1 Factor: Elk-1; motif: CTTCCKG; match class: 1 Factor: MAZ; motif: GGGGAGGG; match class: 1 Factor: Pax-4; motif: NNNNNYCACCCB; match class: 1 Factor: ctcf; motif: CCNCNAGRKGGCRSTN; match class: 0 Factor: SALL2; motif: GGGTGGG; match class: 1 Factor: BEN; motif: CAGCGRNV; match class: 1 Factor: NF-1; motif…
MAP1A	NM_002373	42	Factor: ETF; motif: CCCCGCCCCYN; match class: 0 Factor: BTEB2; motif: RGGGNGKGGN; match class: 0 Factor: Sp1; motif: NGGGGGCGGGGYN; match class: 0 Factor: BTEB2; motif: GNAGGGGGNGGGSSNN; match class: 1 Factor: E2F-3; motif: GGCGGGN; match class: 1 Factor: WT1; motif: NNGGGNGGGSGN; match class: 0 Factor: TFII-I; motif: RGAGGKAGG; match class: 0 Factor: Sp1; motif: NGGGGCGGGGN; match class: 0 Facto…
ATP5G1	NM_005175	42	Factor: BTEB2; motif: RGGGNGKGGN; match class: 0 Factor: LRF; motif: NGNSACCCMCN; match class: 0 Factor: Sp1; motif: NGGGGGCGGGGYN; match class: 0 Factor: ZXDB; motif: NGGGGTC; match class: 1 Factor: WT1; motif: NNGGGNGGGSGN; match class: 0 Factor: TFII-I; motif: RGAGGKAGG; match class: 0 Factor: Sp1; motif: NGGGGCGGGGN; match class: 0 Factor: Pax-4; motif: NNNNNYCACCCB; match class: 1 Factor: Sp…
PKIA	NM_006823	42	Factor: ETF; motif: CCCCGCCCCYN; match class: 0 Factor: BTEB2; motif: RGGGNGKGGN; match class: 0 Factor: Sp1; motif: NGGGGGCGGGGYN; match class: 0 Factor: Sp2; motif: GYCCCGCCYCYNNNN; match class: 0 Factor: WT1; motif: GNGGGGGCGGGG; match class: 0 Factor: E2F-3; motif: GGCGGGN; match class: 1 Factor: WT1; motif: NNGGGNGGGSGN; match class: 0 Factor: Sp1; motif: NGGGGCGGGGN; match class: 0 Factor: …
PDSS1	NM_014317	42	Factor: ETF; motif: CCCCGCCCCYN; match class: 0 Factor: E2F-3; motif: GGCGGGN; match class: 1 Factor: WT1; motif: NNGGGNGGGSGN; match class: 0 Factor: Pax-4; motif: NNNNNYCACCCB; match class: 1 Factor: AP-2alpha; motif: NGCCYSNNGSN; match class: 1 Factor: SALL2; motif: GGGTGGG; match class: 1 Factor: BEN; motif: CAGCGRNV; match class: 1 Factor: SP1; motif: CCCCKCCCCC; match class: 0 Factor: E2F; …
FAM179A	NM_199280	42	Factor: Sp1; motif: NGGGGGCGGGGYN; match class: 0 Factor: NF-1B; motif: CTGGCASGV; match class: 0 Factor: MAZ; motif: GGGGAGGG; match class: 1 Factor: E2F-3; motif: GGCGGGN; match class: 1 Factor: Sp1; motif: NGGGGCGGGGN; match class: 0 Factor: Pax-4; motif: NNNNNYCACCCB; match class: 1 Factor: RNF96; motif: BCCCGCRGCC; match class: 0 Factor: AP-2alpha; motif: NGCCYSNNGSN; match class: 1 Factor: …
CTSG	NM_001911	41	Factor: LRF; motif: NGNSACCCMCN; match class: 0 Factor: Sp1; motif: NGGGGGCGGGGYN; match class: 0 Factor: Elk-1; motif: CTTCCKG; match class: 1 Factor: MAZ; motif: GGGGAGGG; match class: 1 Factor: TFII-I; motif: RGAGGKAGG; match class: 0 Factor: Sp1; motif: NGGGGCGGGGN; match class: 0 Factor: Pax-4; motif: NNNNNYCACCCB; match class: 1 Factor: Sp1; motif: GGGGCGGGGC; match class: 0 Factor: AP-2alp…
LDHA	NM_005566	41	Factor: Sp1; motif: NGGGGGCGGGGYN; match class: 0 Factor: NF-1B; motif: CTGGCASGV; match class: 0 Factor: E2F-3; motif: GGCGGGN; match class: 1 Factor: TFII-I; motif: RGAGGKAGG; match class: 0 Factor: Sp1; motif: NGGGGCGGGGN; match class: 0 Factor: Pax-4; motif: NNNNNYCACCCB; match class: 1 Factor: Sp1; motif: GGGGCGGGGC; match class: 0 Factor: AP-2alpha; motif: NGCCYSNNGSN; match class: 1 Factor…
ST3GAL6	NM_006100	41	Factor: ETF; motif: CCCCGCCCCYN; match class: 0 Factor: LRF; motif: NGNSACCCMCN; match class: 0 Factor: Sp1; motif: NGGGGGCGGGGYN; match class: 0 Factor: NF-1B; motif: CTGGCASGV; match class: 0 Factor: ZXDB; motif: NGGGGTC; match class: 1 Factor: Elk-1; motif: CTTCCKG; match class: 1 Factor: E2F-3; motif: GGCGGGN; match class: 1 Factor: Sp1; motif: NGGGGCGGGGN; match class: 0 Factor: Sp1; motif: …
CPPED1	NM_018340	41	Factor: ETF; motif: CCCCGCCCCYN; match class: 0 Factor: BTEB2; motif: RGGGNGKGGN; match class: 0 Factor: Sp1; motif: NGGGGGCGGGGYN; match class: 0 Factor: Sp2; motif: GYCCCGCCYCYNNNN; match class: 0 Factor: WT1; motif: GNGGGGGCGGGG; match class: 0 Factor: MAZ; motif: GGGGAGGG; match class: 1 Factor: E2F-3; motif: GGCGGGN; match class: 1 Factor: WT1; motif: NNGGGNGGGSGN; match class: 0 Factor: Sp1…
STK33	NM_030906	41	Factor: Sp1; motif: NGGGGGCGGGGYN; match class: 0 Factor: MAZ; motif: GGGGAGGG; match class: 1 Factor: WT1; motif: NNGGGNGGGSGN; match class: 0 Factor: TFII-I; motif: RGAGGKAGG; match class: 0 Factor: Sp1; motif: NGGGGCGGGGN; match class: 0 Factor: Pax-4; motif: NNNNNYCACCCB; match class: 1 Factor: Sp1; motif: GGGGCGGGGC; match class: 0 Factor: AP-2alpha; motif: NGCCYSNNGSN; match class: 1 Factor…
GGACT	NM_033110	41	Factor: ETF; motif: CCCCGCCCCYN; match class: 0 Factor: Sp1; motif: NGGGGGCGGGGYN; match class: 0 Factor: E2F-3; motif: GGCGGGN; match class: 1 Factor: WT1; motif: NNGGGNGGGSGN; match class: 0 Factor: Sp1; motif: NGGGGCGGGGN; match class: 0 Factor: Pax-4; motif: NNNNNYCACCCB; match class: 1 Factor: AP-2alpha; motif: NGCCYSNNGSN; match class: 1 Factor: SALL2; motif: GGGTGGG; match class: 1 Factor:…
FGD4	NM_139241	41	Factor: BTEB2; motif: RGGGNGKGGN; match class: 0 Factor: LRF; motif: NGNSACCCMCN; match class: 0 Factor: Sp1; motif: NGGGGGCGGGGYN; match class: 0 Factor: MAZ; motif: GGGGAGGG; match class: 1 Factor: E2F-3; motif: GGCGGGN; match class: 1 Factor: Sp1; motif: NGGGGCGGGGN; match class: 0 Factor: Pax-4; motif: NNNNNYCACCCB; match class: 1 Factor: Sp1; motif: GGGGCGGGGC; match class: 0 Factor: BEN; mo…
TMEM215	NM_212558	41	Factor: Elk-1; motif: CTTCCKG; match class: 1 Factor: TFII-I; motif: RGAGGKAGG; match class: 0 Factor: NF-kappaB; motif: GGGGATYCCC; match class: 0 Factor: Pax-4; motif: NNNNNYCACCCB; match class: 1 Factor: ctcf; motif: CCNCNAGRKGGCRSTN; match class: 0 Factor: AP-2alpha; motif: NGCCYSNNGSN; match class: 1 Factor: SALL2; motif: GGGTGGG; match class: 1 Factor: BEN; motif: CAGCGRNV; match class: 1 F…
QDPR	NM_000320	40	Factor: ETF; motif: CCCCGCCCCYN; match class: 0 Factor: BTEB2; motif: RGGGNGKGGN; match class: 0 Factor: Sp1; motif: NGGGGGCGGGGYN; match class: 0 Factor: Sp2; motif: GYCCCGCCYCYNNNN; match class: 0 Factor: E2F-3; motif: GGCGGGN; match class: 1 Factor: Sp1; motif: NGGGGCGGGGN; match class: 0 Factor: Pax-4; motif: NNNNNYCACCCB; match class: 1 Factor: Sp1; motif: GGGGCGGGGC; match class: 0 Factor: …
FCGR3A	NM_000569	40	Factor: ETF; motif: CCCCGCCCCYN; match class: 0 Factor: BTEB2; motif: RGGGNGKGGN; match class: 0 Factor: ZXDB; motif: NGGGGTC; match class: 1 Factor: Elk-1; motif: CTTCCKG; match class: 1 Factor: MAZ; motif: GGGGAGGG; match class: 1 Factor: TFII-I; motif: RGAGGKAGG; match class: 0 Factor: Pax-4; motif: NNNNNYCACCCB; match class: 1 Factor: SALL2; motif: GGGTGGG; match class: 1 Factor: BEN; motif: …
C1orf53	NM_001024594	40	Factor: ETF; motif: CCCCGCCCCYN; match class: 0 Factor: BTEB2; motif: RGGGNGKGGN; match class: 0 Factor: Sp1; motif: NGGGGGCGGGGYN; match class: 0 Factor: Sp2; motif: GYCCCGCCYCYNNNN; match class: 0 Factor: E2F-3; motif: GGCGGGN; match class: 1 Factor: Sp1; motif: NGGGGCGGGGN; match class: 0 Factor: Pax-4; motif: NNNNNYCACCCB; match class: 1 Factor: Sp1; motif: GGGGCGGGGC; match class: 0 Factor: …
STAT6	NM_003153	40	Factor: ETF; motif: CCCCGCCCCYN; match class: 0 Factor: BTEB2; motif: RGGGNGKGGN; match class: 0 Factor: Sp1; motif: NGGGGGCGGGGYN; match class: 0 Factor: Sp2; motif: GYCCCGCCYCYNNNN; match class: 0 Factor: MAZ; motif: GGGGAGGG; match class: 1 Factor: E2F-3; motif: GGCGGGN; match class: 1 Factor: Sp1; motif: NGGGGCGGGGN; match class: 0 Factor: Pax-4; motif: NNNNNYCACCCB; match class: 1 Factor: Sp…
ITGB1BP1	NM_004763	40	Factor: Sp1; motif: NGGGGGCGGGGYN; match class: 0 Factor: NF-1B; motif: CTGGCASGV; match class: 0 Factor: MAZ; motif: GGGGAGGG; match class: 1 Factor: Sp1; motif: NGGGGCGGGGN; match class: 0 Factor: Pax-4; motif: NNNNNYCACCCB; match class: 1 Factor: Sp1; motif: GGGGCGGGGC; match class: 0 Factor: RNF96; motif: BCCCGCRGCC; match class: 0 Factor: AP-2alpha; motif: NGCCYSNNGSN; match class: 1 Factor:…
SGK1	NM_005627	40	Factor: ETF; motif: CCCCGCCCCYN; match class: 0 Factor: BTEB2; motif: RGGGNGKGGN; match class: 0 Factor: Sp1; motif: NGGGGGCGGGGYN; match class: 0 Factor: NF-1B; motif: CTGGCASGV; match class: 0 Factor: Sp2; motif: GYCCCGCCYCYNNNN; match class: 0 Factor: WT1; motif: GNGGGGGCGGGG; match class: 0 Factor: TFII-I; motif: RGAGGKAGG; match class: 0 Factor: Sp1; motif: NGGGGCGGGGN; match class: 0 Factor…
EGLN1	NM_022051	40	Factor: ETF; motif: CCCCGCCCCYN; match class: 0 Factor: BTEB2; motif: RGGGNGKGGN; match class: 0 Factor: Sp1; motif: NGGGGGCGGGGYN; match class: 0 Factor: BTEB2; motif: GNAGGGGGNGGGSSNN; match class: 1 Factor: WT1; motif: GNGGGGGCGGGG; match class: 0 Factor: E2F-3; motif: GGCGGGN; match class: 1 Factor: TFII-I; motif: RGAGGKAGG; match class: 0 Factor: Sp1; motif: NGGGGCGGGGN; match class: 0 Facto…
TNS1	NM_022648	40	Factor: Sp1; motif: NGGGGGCGGGGYN; match class: 0 Factor: NF-1B; motif: CTGGCASGV; match class: 0 Factor: Sp2; motif: GYCCCGCCYCYNNNN; match class: 0 Factor: MAZ; motif: GGGGAGGG; match class: 1 Factor: TFII-I; motif: RGAGGKAGG; match class: 0 Factor: Sp1; motif: NGGGGCGGGGN; match class: 0 Factor: Pax-4; motif: NNNNNYCACCCB; match class: 1 Factor: Sp1; motif: GGGGCGGGGC; match class: 0 Factor: c…
CEP70	NM_024491	40	Factor: ETF; motif: CCCCGCCCCYN; match class: 0 Factor: BTEB2; motif: RGGGNGKGGN; match class: 0 Factor: Sp1; motif: NGGGGGCGGGGYN; match class: 0 Factor: Sp2; motif: GYCCCGCCYCYNNNN; match class: 0 Factor: WT1; motif: GNGGGGGCGGGG; match class: 0 Factor: MAZ; motif: GGGGAGGG; match class: 1 Factor: E2F-3; motif: GGCGGGN; match class: 1 Factor: Sp1; motif: NGGGGCGGGGN; match class: 0 Factor: Pax-…
HINT2	NM_032593	40	Factor: ETF; motif: CCCCGCCCCYN; match class: 0 Factor: BTEB2; motif: RGGGNGKGGN; match class: 0 Factor: Sp1; motif: NGGGGGCGGGGYN; match class: 0 Factor: Sp2; motif: GYCCCGCCYCYNNNN; match class: 0 Factor: WT1; motif: GNGGGGGCGGGG; match class: 0 Factor: E2F-3; motif: GGCGGGN; match class: 1 Factor: Sp1; motif: NGGGGCGGGGN; match class: 0 Factor: Pax-4; motif: NNNNNYCACCCB; match class: 1 Factor…
AZIN2	NM_052998	40	Factor: Sp1; motif: NGGGGGCGGGGYN; match class: 0 Factor: MAZ; motif: GGGGAGGG; match class: 1 Factor: E2F-3; motif: GGCGGGN; match class: 1 Factor: WT1; motif: NNGGGNGGGSGN; match class: 0 Factor: Sp1; motif: NGGGGCGGGGN; match class: 0 Factor: Pax-4; motif: NNNNNYCACCCB; match class: 1 Factor: Sp1; motif: GGGGCGGGGC; match class: 0 Factor: RNF96; motif: BCCCGCRGCC; match class: 0 Factor: AP-2al…
YBEY	NM_058181	40	Factor: BTEB2; motif: RGGGNGKGGN; match class: 0 Factor: Sp1; motif: NGGGGGCGGGGYN; match class: 0 Factor: Elk-1; motif: CTTCCKG; match class: 1 Factor: MAZ; motif: GGGGAGGG; match class: 1 Factor: E2F-3; motif: GGCGGGN; match class: 1 Factor: Sp1; motif: NGGGGCGGGGN; match class: 0 Factor: Pax-4; motif: NNNNNYCACCCB; match class: 1 Factor: Sp1; motif: GGGGCGGGGC; match class: 0 Factor: AP-2alpha…
BEST4	NM_153274	40	Factor: ETF; motif: CCCCGCCCCYN; match class: 0 Factor: LRF; motif: NGNSACCCMCN; match class: 0 Factor: BTEB2; motif: GNAGGGGGNGGGSSNN; match class: 1 Factor: Elk-1; motif: CTTCCKG; match class: 1 Factor: TFII-I; motif: RGAGGKAGG; match class: 0 Factor: Pax-4; motif: NNNNNYCACCCB; match class: 1 Factor: RNF96; motif: BCCCGCRGCC; match class: 0 Factor: AP-2alpha; motif: NGCCYSNNGSN; match class: 1…
NA	A_33_P3363305	39	Factor: LRF; motif: NGNSACCCMCN; match class: 0 Factor: Sp1; motif: NGGGGGCGGGGYN; match class: 0 Factor: NF-1B; motif: CTGGCASGV; match class: 0 Factor: Elk-1; motif: CTTCCKG; match class: 1 Factor: E2F-3; motif: GGCGGGN; match class: 1 Factor: TFII-I; motif: RGAGGKAGG; match class: 0 Factor: Sp1; motif: NGGGGCGGGGN; match class: 0 Factor: Pax-4; motif: NNNNNYCACCCB; match class: 1 Factor: Sp1; …
HIST2H2BF	NM_001024599	39	Factor: ETF; motif: CCCCGCCCCYN; match class: 0 Factor: Sp1; motif: NGGGGGCGGGGYN; match class: 0 Factor: BTEB2; motif: GNAGGGGGNGGGSSNN; match class: 1 Factor: E2F-3; motif: GGCGGGN; match class: 1 Factor: Sp1; motif: NGGGGCGGGGN; match class: 0 Factor: Pax-4; motif: NNNNNYCACCCB; match class: 1 Factor: SALL2; motif: GGGTGGG; match class: 1 Factor: BEN; motif: CAGCGRNV; match class: 1 Factor: SP…
EFEMP1	NM_001039348	39	Factor: ETF; motif: CCCCGCCCCYN; match class: 0 Factor: Sp1; motif: NGGGGGCGGGGYN; match class: 0 Factor: NF-1B; motif: CTGGCASGV; match class: 0 Factor: WT1; motif: GNGGGGGCGGGG; match class: 0 Factor: MAZ; motif: GGGGAGGG; match class: 1 Factor: TFII-I; motif: RGAGGKAGG; match class: 0 Factor: RNF96; motif: BCCCGCRGCC; match class: 0 Factor: AP-2alpha; motif: NGCCYSNNGSN; match class: 1 Factor:…
TEF	NM_003216	39	Factor: MAZ; motif: GGGGAGGG; match class: 1 Factor: WT1; motif: NNGGGNGGGSGN; match class: 0 Factor: TFII-I; motif: RGAGGKAGG; match class: 0 Factor: Pax-4; motif: NNNNNYCACCCB; match class: 1 Factor: AP-2alpha; motif: NGCCYSNNGSN; match class: 1 Factor: SALL2; motif: GGGTGGG; match class: 1 Factor: BEN; motif: CAGCGRNV; match class: 1 Factor: Sp2; motif: WGGGCGG; match class: 1 Factor: Spz1; mo…
HSD17B12	NM_016142	39	Factor: ETF; motif: CCCCGCCCCYN; match class: 0 Factor: Sp1; motif: NGGGGGCGGGGYN; match class: 0 Factor: E2F-3; motif: GGCGGGN; match class: 1 Factor: TFII-I; motif: RGAGGKAGG; match class: 0 Factor: Sp1; motif: NGGGGCGGGGN; match class: 0 Factor: Pax-4; motif: NNNNNYCACCCB; match class: 1 Factor: RNF96; motif: BCCCGCRGCC; match class: 0 Factor: BEN; motif: CAGCGRNV; match class: 1 Factor: SP1; …
APLN	NM_017413	39	Factor: Sp1; motif: NGGGGGCGGGGYN; match class: 0 Factor: E2F-3; motif: GGCGGGN; match class: 1 Factor: Pax-4; motif: NNNNNYCACCCB; match class: 1 Factor: ctcf; motif: CCNCNAGRKGGCRSTN; match class: 0 Factor: RNF96; motif: BCCCGCRGCC; match class: 0 Factor: AP-2alpha; motif: NGCCYSNNGSN; match class: 1 Factor: SALL2; motif: GGGTGGG; match class: 1 Factor: BEN; motif: CAGCGRNV; match class: 1 Fact…
HIST1H2AH	NM_080596	39	Factor: ETF; motif: CCCCGCCCCYN; match class: 0 Factor: BTEB2; motif: RGGGNGKGGN; match class: 0 Factor: Sp1; motif: NGGGGGCGGGGYN; match class: 0 Factor: BTEB2; motif: GNAGGGGGNGGGSSNN; match class: 1 Factor: Sp2; motif: GYCCCGCCYCYNNNN; match class: 0 Factor: Elk-1; motif: CTTCCKG; match class: 1 Factor: WT1; motif: GNGGGGGCGGGG; match class: 0 Factor: WT1; motif: NNGGGNGGGSGN; match class: 0 F…
GAS2L2	NM_139285	39	Factor: ETF; motif: CCCCGCCCCYN; match class: 0 Factor: TFII-I; motif: RGAGGKAGG; match class: 0 Factor: Pax-4; motif: NNNNNYCACCCB; match class: 1 Factor: RNF96; motif: BCCCGCRGCC; match class: 0 Factor: AP-2alpha; motif: NGCCYSNNGSN; match class: 1 Factor: SALL2; motif: GGGTGGG; match class: 1 Factor: BEN; motif: CAGCGRNV; match class: 1 Factor: SP1; motif: CCCCKCCCCC; match class: 0 Factor: NF…
CTAGE5	NM_203355	39	Factor: ETF; motif: CCCCGCCCCYN; match class: 0 Factor: Sp1; motif: NGGGGGCGGGGYN; match class: 0 Factor: E2F-3; motif: GGCGGGN; match class: 1 Factor: WT1; motif: NNGGGNGGGSGN; match class: 0 Factor: Sp1; motif: NGGGGCGGGGN; match class: 0 Factor: Pax-4; motif: NNNNNYCACCCB; match class: 1 Factor: ctcf; motif: CCNCNAGRKGGCRSTN; match class: 0 Factor: RNF96; motif: BCCCGCRGCC; match class: 0 Fact…
NUTM2G	NM_001045477	38	Factor: ETF; motif: CCCCGCCCCYN; match class: 0 Factor: BTEB2; motif: RGGGNGKGGN; match class: 0 Factor: Sp1; motif: NGGGGGCGGGGYN; match class: 0 Factor: WT1; motif: NNGGGNGGGSGN; match class: 0 Factor: Pax-4; motif: NNNNNYCACCCB; match class: 1 Factor: RNF96; motif: BCCCGCRGCC; match class: 0 Factor: SALL2; motif: GGGTGGG; match class: 1 Factor: BEN; motif: CAGCGRNV; match class: 1 Factor: SP1;…
CTSC	NM_001114173	38	Factor: ETF; motif: CCCCGCCCCYN; match class: 0 Factor: LRF; motif: NGNSACCCMCN; match class: 0 Factor: Sp1; motif: NGGGGGCGGGGYN; match class: 0 Factor: NF-1B; motif: CTGGCASGV; match class: 0 Factor: Elk-1; motif: CTTCCKG; match class: 1 Factor: E2F-3; motif: GGCGGGN; match class: 1 Factor: Sp1; motif: NGGGGCGGGGN; match class: 0 Factor: Pax-4; motif: NNNNNYCACCCB; match class: 1 Factor: Sp1; m…
ABCC6	NM_001171	38	Factor: ETF; motif: CCCCGCCCCYN; match class: 0 Factor: NF-1B; motif: CTGGCASGV; match class: 0 Factor: WT1; motif: NNGGGNGGGSGN; match class: 0 Factor: TFII-I; motif: RGAGGKAGG; match class: 0 Factor: Pax-4; motif: NNNNNYCACCCB; match class: 1 Factor: RNF96; motif: BCCCGCRGCC; match class: 0 Factor: SALL2; motif: GGGTGGG; match class: 1 Factor: BEN; motif: CAGCGRNV; match class: 1 Factor: SP1; m…
GOT1	NM_002079	38	Factor: Sp1; motif: NGGGGGCGGGGYN; match class: 0 Factor: NF-1B; motif: CTGGCASGV; match class: 0 Factor: Sp2; motif: GYCCCGCCYCYNNNN; match class: 0 Factor: WT1; motif: GNGGGGGCGGGG; match class: 0 Factor: Sp1; motif: NGGGGCGGGGN; match class: 0 Factor: Sp1; motif: GGGGCGGGGC; match class: 0 Factor: ctcf; motif: CCNCNAGRKGGCRSTN; match class: 0 Factor: RNF96; motif: BCCCGCRGCC; match class: 0 Fa…
CXCL2	NM_002089	38	Factor: LRF; motif: NGNSACCCMCN; match class: 0 Factor: NF-1B; motif: CTGGCASGV; match class: 0 Factor: Elk-1; motif: CTTCCKG; match class: 1 Factor: Pax-4; motif: NNNNNYCACCCB; match class: 1 Factor: ctcf; motif: CCNCNAGRKGGCRSTN; match class: 0 Factor: RNF96; motif: BCCCGCRGCC; match class: 0 Factor: AP-2alpha; motif: NGCCYSNNGSN; match class: 1 Factor: SALL2; motif: GGGTGGG; match class: 1 Fac…
DDX43	NM_018665	38	Factor: ETF; motif: CCCCGCCCCYN; match class: 0 Factor: BTEB2; motif: RGGGNGKGGN; match class: 0 Factor: Sp1; motif: NGGGGGCGGGGYN; match class: 0 Factor: NF-1B; motif: CTGGCASGV; match class: 0 Factor: Sp2; motif: GYCCCGCCYCYNNNN; match class: 0 Factor: WT1; motif: GNGGGGGCGGGG; match class: 0 Factor: E2F-3; motif: GGCGGGN; match class: 1 Factor: WT1; motif: NNGGGNGGGSGN; match class: 0 Factor: …
HSCB	NM_172002	38	Factor: ETF; motif: CCCCGCCCCYN; match class: 0 Factor: Sp1; motif: NGGGGGCGGGGYN; match class: 0 Factor: BTEB2; motif: GNAGGGGGNGGGSSNN; match class: 1 Factor: Sp2; motif: GYCCCGCCYCYNNNN; match class: 0 Factor: WT1; motif: GNGGGGGCGGGG; match class: 0 Factor: MAZ; motif: GGGGAGGG; match class: 1 Factor: E2F-3; motif: GGCGGGN; match class: 1 Factor: Sp1; motif: NGGGGCGGGGN; match class: 0 Factor…
HIBCH	NM_198047	38	Factor: ETF; motif: CCCCGCCCCYN; match class: 0 Factor: BTEB2; motif: RGGGNGKGGN; match class: 0 Factor: Sp1; motif: NGGGGGCGGGGYN; match class: 0 Factor: Elk-1; motif: CTTCCKG; match class: 1 Factor: E2F-3; motif: GGCGGGN; match class: 1 Factor: TFII-I; motif: RGAGGKAGG; match class: 0 Factor: Sp1; motif: NGGGGCGGGGN; match class: 0 Factor: Pax-4; motif: NNNNNYCACCCB; match class: 1 Factor: Sp1;…
NA	NR_024615	38	Factor: ETF; motif: CCCCGCCCCYN; match class: 0 Factor: BTEB2; motif: RGGGNGKGGN; match class: 0 Factor: Sp1; motif: NGGGGGCGGGGYN; match class: 0 Factor: NF-1B; motif: CTGGCASGV; match class: 0 Factor: ZXDB; motif: NGGGGTC; match class: 1 Factor: Sp1; motif: NGGGGCGGGGN; match class: 0 Factor: TFAP2B; motif: NGCCCNNRGGCA; match class: 0 Factor: NF-kappaB; motif: GGGGATYCCC; match class: 0 Factor…
NA	NR_110997	38	Factor: ETF; motif: CCCCGCCCCYN; match class: 0 Factor: Sp1; motif: NGGGGGCGGGGYN; match class: 0 Factor: NF-1B; motif: CTGGCASGV; match class: 0 Factor: E2F-3; motif: GGCGGGN; match class: 1 Factor: WT1; motif: NNGGGNGGGSGN; match class: 0 Factor: Sp1; motif: NGGGGCGGGGN; match class: 0 Factor: Sp1; motif: GGGGCGGGGC; match class: 0 Factor: RNF96; motif: BCCCGCRGCC; match class: 0 Factor: AP-2al…
NA	ENST00000570199	37	Factor: ETF; motif: CCCCGCCCCYN; match class: 0 Factor: LRF; motif: NGNSACCCMCN; match class: 0 Factor: BTEB2; motif: GNAGGGGGNGGGSSNN; match class: 1 Factor: WT1; motif: GNGGGGGCGGGG; match class: 0 Factor: MAZ; motif: GGGGAGGG; match class: 1 Factor: WT1; motif: NNGGGNGGGSGN; match class: 0 Factor: TFII-I; motif: RGAGGKAGG; match class: 0 Factor: TFAP2B; motif: NGCCCNNRGGCA; match class: 0 Fact…
ARPP21	NM_001025069	37	Factor: Sp1; motif: NGGGGGCGGGGYN; match class: 0 Factor: NF-1B; motif: CTGGCASGV; match class: 0 Factor: E2F-3; motif: GGCGGGN; match class: 1 Factor: TFII-I; motif: RGAGGKAGG; match class: 0 Factor: Sp1; motif: NGGGGCGGGGN; match class: 0 Factor: Pax-4; motif: NNNNNYCACCCB; match class: 1 Factor: ctcf; motif: CCNCNAGRKGGCRSTN; match class: 0 Factor: RNF96; motif: BCCCGCRGCC; match class: 0 Fact…
PGPEP1L	NM_001167902	37	Factor: Sp1; motif: NGGGGGCGGGGYN; match class: 0 Factor: NF-1B; motif: CTGGCASGV; match class: 0 Factor: WT1; motif: NNGGGNGGGSGN; match class: 0 Factor: Sp1; motif: NGGGGCGGGGN; match class: 0 Factor: Pax-4; motif: NNNNNYCACCCB; match class: 1 Factor: Sp1; motif: GGGGCGGGGC; match class: 0 Factor: ctcf; motif: CCNCNAGRKGGCRSTN; match class: 0 Factor: AP-2alpha; motif: NGCCYSNNGSN; match class: …
PSPH	NM_004577	37	Factor: Sp1; motif: NGGGGGCGGGGYN; match class: 0 Factor: Elk-1; motif: CTTCCKG; match class: 1 Factor: MAZ; motif: GGGGAGGG; match class: 1 Factor: E2F-3; motif: GGCGGGN; match class: 1 Factor: Sp1; motif: NGGGGCGGGGN; match class: 0 Factor: TFAP2B; motif: NGCCCNNRGGCA; match class: 0 Factor: Pax-4; motif: NNNNNYCACCCB; match class: 1 Factor: ctcf; motif: CCNCNAGRKGGCRSTN; match class: 0 Factor:…
NA	NR_026845	37	Factor: ETF; motif: CCCCGCCCCYN; match class: 0 Factor: BTEB2; motif: RGGGNGKGGN; match class: 0 Factor: Sp1; motif: NGGGGGCGGGGYN; match class: 0 Factor: Sp2; motif: GYCCCGCCYCYNNNN; match class: 0 Factor: WT1; motif: GNGGGGGCGGGG; match class: 0 Factor: MAZ; motif: GGGGAGGG; match class: 1 Factor: E2F-3; motif: GGCGGGN; match class: 1 Factor: WT1; motif: NNGGGNGGGSGN; match class: 0 Factor: Sp1…
NA	NR_027134	37	Factor: ETF; motif: CCCCGCCCCYN; match class: 0 Factor: ZXDB; motif: NGGGGTC; match class: 1 Factor: TFII-I; motif: RGAGGKAGG; match class: 0 Factor: Pax-4; motif: NNNNNYCACCCB; match class: 1 Factor: ctcf; motif: CCNCNAGRKGGCRSTN; match class: 0 Factor: SALL2; motif: GGGTGGG; match class: 1 Factor: BEN; motif: CAGCGRNV; match class: 1 Factor: SP1; motif: CCCCKCCCCC; match class: 0 Factor: NF-1; …
C1QB	NM_000491	36	Factor: NF-1B; motif: CTGGCASGV; match class: 0 Factor: E2F-3; motif: GGCGGGN; match class: 1 Factor: WT1; motif: NNGGGNGGGSGN; match class: 0 Factor: TFII-I; motif: RGAGGKAGG; match class: 0 Factor: Pax-4; motif: NNNNNYCACCCB; match class: 1 Factor: ctcf; motif: CCNCNAGRKGGCRSTN; match class: 0 Factor: RNF96; motif: BCCCGCRGCC; match class: 0 Factor: AP-2alpha; motif: NGCCYSNNGSN; match class: 1…
C9orf129	NM_001098808	36	Factor: LRF; motif: NGNSACCCMCN; match class: 0 Factor: Sp1; motif: NGGGGGCGGGGYN; match class: 0 Factor: ZXDB; motif: NGGGGTC; match class: 1 Factor: MAZ; motif: GGGGAGGG; match class: 1 Factor: Pax-4; motif: NNNNNYCACCCB; match class: 1 Factor: ctcf; motif: CCNCNAGRKGGCRSTN; match class: 0 Factor: RNF96; motif: BCCCGCRGCC; match class: 0 Factor: AP-2alpha; motif: NGCCYSNNGSN; match class: 1 Fac…
CCL2	NM_002982	36	Factor: Elk-1; motif: CTTCCKG; match class: 1 Factor: MAZ; motif: GGGGAGGG; match class: 1 Factor: TFII-I; motif: RGAGGKAGG; match class: 0 Factor: NF-kappaB; motif: GGGGATYCCC; match class: 0 Factor: Pax-4; motif: NNNNNYCACCCB; match class: 1 Factor: SALL2; motif: GGGTGGG; match class: 1 Factor: BEN; motif: CAGCGRNV; match class: 1 Factor: Sp2; motif: WGGGCGG; match class: 1 Factor: AP-4; motif:…
CCNG1	NM_004060	36	Factor: ETF; motif: CCCCGCCCCYN; match class: 0 Factor: BTEB2; motif: RGGGNGKGGN; match class: 0 Factor: Sp1; motif: NGGGGGCGGGGYN; match class: 0 Factor: MAZ; motif: GGGGAGGG; match class: 1 Factor: E2F-3; motif: GGCGGGN; match class: 1 Factor: Sp1; motif: NGGGGCGGGGN; match class: 0 Factor: Pax-4; motif: NNNNNYCACCCB; match class: 1 Factor: Sp1; motif: GGGGCGGGGC; match class: 0 Factor: SALL2; …
TUBA3C	NM_006001	36	Factor: MAZ; motif: GGGGAGGG; match class: 1 Factor: NF-kappaB; motif: GGGGATYCCC; match class: 0 Factor: Pax-4; motif: NNNNNYCACCCB; match class: 1 Factor: AP-2alpha; motif: NGCCYSNNGSN; match class: 1 Factor: SALL2; motif: GGGTGGG; match class: 1 Factor: BEN; motif: CAGCGRNV; match class: 1 Factor: Sp2; motif: WGGGCGG; match class: 1 Factor: NF-1; motif: NTGGNNNNNNGCCAANN; match class: 0 Factor…
CIT	NM_007174	36	Factor: Sp1; motif: NGGGGGCGGGGYN; match class: 0 Factor: MAZ; motif: GGGGAGGG; match class: 1 Factor: E2F-3; motif: GGCGGGN; match class: 1 Factor: Sp1; motif: NGGGGCGGGGN; match class: 0 Factor: Pax-4; motif: NNNNNYCACCCB; match class: 1 Factor: Sp1; motif: GGGGCGGGGC; match class: 0 Factor: RNF96; motif: BCCCGCRGCC; match class: 0 Factor: AP-2alpha; motif: NGCCYSNNGSN; match class: 1 Factor: B…
APOO	NM_024122	36	Factor: Sp1; motif: NGGGGGCGGGGYN; match class: 0 Factor: NF-1B; motif: CTGGCASGV; match class: 0 Factor: WT1; motif: GNGGGGGCGGGG; match class: 0 Factor: MAZ; motif: GGGGAGGG; match class: 1 Factor: WT1; motif: NNGGGNGGGSGN; match class: 0 Factor: Sp1; motif: NGGGGCGGGGN; match class: 0 Factor: Pax-4; motif: NNNNNYCACCCB; match class: 1 Factor: ctcf; motif: CCNCNAGRKGGCRSTN; match class: 0 Facto…
SCGB1D2	NM_006551	35	Factor: ETF; motif: CCCCGCCCCYN; match class: 0 Factor: NF-1B; motif: CTGGCASGV; match class: 0 Factor: Elk-1; motif: CTTCCKG; match class: 1 Factor: MAZ; motif: GGGGAGGG; match class: 1 Factor: WT1; motif: NNGGGNGGGSGN; match class: 0 Factor: TFAP2B; motif: NGCCCNNRGGCA; match class: 0 Factor: Pax-4; motif: NNNNNYCACCCB; match class: 1 Factor: SALL2; motif: GGGTGGG; match class: 1 Factor: BEN; m…
CASD1	NM_022900	35	Factor: RNF96; motif: BCCCGCRGCC; match class: 0 Factor: AP-2alpha; motif: NGCCYSNNGSN; match class: 1 Factor: BEN; motif: CAGCGRNV; match class: 1 Factor: EGR1; motif: NCNCCGCCCCCGCN; match class: 0 Factor: TFAP2C; motif: NGCCCNNRGGCA; match class: 0 Factor: TAFII250; motif: ACCGGAM; match class: 1 Factor: ETF; motif: GVGGMGG; match class: 1 Factor: SREBP-1; motif: KATCACCCCAC; match class: 1 Fa…
VWA8	NM_001009814	34	Factor: ETF; motif: CCCCGCCCCYN; match class: 0 Factor: BTEB2; motif: RGGGNGKGGN; match class: 0 Factor: Sp1; motif: NGGGGGCGGGGYN; match class: 0 Factor: NF-1B; motif: CTGGCASGV; match class: 0 Factor: Elk-1; motif: CTTCCKG; match class: 1 Factor: TFII-I; motif: RGAGGKAGG; match class: 0 Factor: Sp1; motif: NGGGGCGGGGN; match class: 0 Factor: Sp1; motif: GGGGCGGGGC; match class: 0 Factor: BEN; m…
DLG2	NM_001364	34	Factor: Sp1; motif: NGGGGGCGGGGYN; match class: 0 Factor: Sp2; motif: GYCCCGCCYCYNNNN; match class: 0 Factor: WT1; motif: GNGGGGGCGGGG; match class: 0 Factor: WT1; motif: NNGGGNGGGSGN; match class: 0 Factor: Sp1; motif: NGGGGCGGGGN; match class: 0 Factor: Sp1; motif: GGGGCGGGGC; match class: 0 Factor: BEN; motif: CAGCGRNV; match class: 1 Factor: E2F; motif: GGCGSG; match class: 1 Factor: Spz1; mo…
TNC	NM_002160	34	Factor: Sp1; motif: NGGGGGCGGGGYN; match class: 0 Factor: Elk-1; motif: CTTCCKG; match class: 1 Factor: TFII-I; motif: RGAGGKAGG; match class: 0 Factor: Sp1; motif: NGGGGCGGGGN; match class: 0 Factor: Sp1; motif: GGGGCGGGGC; match class: 0 Factor: AP-2alpha; motif: NGCCYSNNGSN; match class: 1 Factor: BEN; motif: CAGCGRNV; match class: 1 Factor: NF-1; motif: NTGGNNNNNNGCCAANN; match class: 0 Facto…
RGS2	NM_002923	34	Factor: ETF; motif: CCCCGCCCCYN; match class: 0 Factor: BTEB2; motif: RGGGNGKGGN; match class: 0 Factor: Sp1; motif: NGGGGGCGGGGYN; match class: 0 Factor: Sp2; motif: GYCCCGCCYCYNNNN; match class: 0 Factor: WT1; motif: GNGGGGGCGGGG; match class: 0 Factor: E2F-3; motif: GGCGGGN; match class: 1 Factor: Sp1; motif: NGGGGCGGGGN; match class: 0 Factor: Pax-4; motif: NNNNNYCACCCB; match class: 1 Factor…
QPRT	NM_014298	34	Factor: ETF; motif: CCCCGCCCCYN; match class: 0 Factor: ZXDB; motif: NGGGGTC; match class: 1 Factor: WT1; motif: NNGGGNGGGSGN; match class: 0 Factor: TFII-I; motif: RGAGGKAGG; match class: 0 Factor: Pax-4; motif: NNNNNYCACCCB; match class: 1 Factor: RNF96; motif: BCCCGCRGCC; match class: 0 Factor: AP-2alpha; motif: NGCCYSNNGSN; match class: 1 Factor: SALL2; motif: GGGTGGG; match class: 1 Factor: …
MAP3K7CL	NM_020152	34	Factor: Sp1; motif: NGGGGGCGGGGYN; match class: 0 Factor: NF-1B; motif: CTGGCASGV; match class: 0 Factor: Elk-1; motif: CTTCCKG; match class: 1 Factor: TFII-I; motif: RGAGGKAGG; match class: 0 Factor: Sp1; motif: NGGGGCGGGGN; match class: 0 Factor: Sp1; motif: GGGGCGGGGC; match class: 0 Factor: AP-2alpha; motif: NGCCYSNNGSN; match class: 1 Factor: BEN; motif: CAGCGRNV; match class: 1 Factor: NF-1…
ETNPPL	NM_031279	34	Factor: NF-1B; motif: CTGGCASGV; match class: 0 Factor: Elk-1; motif: CTTCCKG; match class: 1 Factor: E2F-3; motif: GGCGGGN; match class: 1 Factor: TFAP2B; motif: NGCCCNNRGGCA; match class: 0 Factor: Sp1; motif: GGGGCGGGGC; match class: 0 Factor: RNF96; motif: BCCCGCRGCC; match class: 0 Factor: AP-2alpha; motif: NGCCYSNNGSN; match class: 1 Factor: BEN; motif: CAGCGRNV; match class: 1 Factor: E2F;…
ACOT11	NM_147161	34	Factor: TFII-I; motif: RGAGGKAGG; match class: 0 Factor: Pax-4; motif: NNNNNYCACCCB; match class: 1 Factor: RNF96; motif: BCCCGCRGCC; match class: 0 Factor: SALL2; motif: GGGTGGG; match class: 1 Factor: BEN; motif: CAGCGRNV; match class: 1 Factor: E2F; motif: GGCGSG; match class: 1 Factor: NF-1; motif: NTGGNNNNNNGCCAANN; match class: 0 Factor: Spz1; motif: DNNGGRGGGWWNNNN; match class: 1 Factor: …
NA	ENST00000320736	33	Factor: LRF; motif: NGNSACCCMCN; match class: 0 Factor: Elk-1; motif: CTTCCKG; match class: 1 Factor: Pax-4; motif: NNNNNYCACCCB; match class: 1 Factor: AP-2alpha; motif: NGCCYSNNGSN; match class: 1 Factor: BEN; motif: CAGCGRNV; match class: 1 Factor: E2F; motif: GGCGSG; match class: 1 Factor: NF-1; motif: NTGGNNNNNNGCCAANN; match class: 0 Factor: AP-4; motif: CWCAGCTGGN; match class: 0 Factor: S…
NA	ENST00000338548	33	Factor: ETF; motif: CCCCGCCCCYN; match class: 0 Factor: Sp1; motif: NGGGGGCGGGGYN; match class: 0 Factor: NF-1B; motif: CTGGCASGV; match class: 0 Factor: Sp2; motif: GYCCCGCCYCYNNNN; match class: 0 Factor: WT1; motif: GNGGGGGCGGGG; match class: 0 Factor: E2F-3; motif: GGCGGGN; match class: 1 Factor: Sp1; motif: NGGGGCGGGGN; match class: 0 Factor: Pax-4; motif: NNNNNYCACCCB; match class: 1 Factor:…
NA	ENST00000361390	33	Factor: Sp1; motif: NGGGGGCGGGGYN; match class: 0 Factor: NF-1B; motif: CTGGCASGV; match class: 0 Factor: MAZ; motif: GGGGAGGG; match class: 1 Factor: E2F-3; motif: GGCGGGN; match class: 1 Factor: TFII-I; motif: RGAGGKAGG; match class: 0 Factor: Sp1; motif: NGGGGCGGGGN; match class: 0 Factor: Sp1; motif: GGGGCGGGGC; match class: 0 Factor: RNF96; motif: BCCCGCRGCC; match class: 0 Factor: SALL2; mo…
ALAS2	NM_000032	33	Factor: ETF; motif: CCCCGCCCCYN; match class: 0 Factor: Elk-1; motif: CTTCCKG; match class: 1 Factor: MAZ; motif: GGGGAGGG; match class: 1 Factor: WT1; motif: NNGGGNGGGSGN; match class: 0 Factor: TFII-I; motif: RGAGGKAGG; match class: 0 Factor: Pax-4; motif: NNNNNYCACCCB; match class: 1 Factor: SALL2; motif: GGGTGGG; match class: 1 Factor: SP1; motif: CCCCKCCCCC; match class: 0 Factor: NF-1; moti…
ZSWIM7	NM_001042697	33	Factor: Sp1; motif: NGGGGGCGGGGYN; match class: 0 Factor: NF-1B; motif: CTGGCASGV; match class: 0 Factor: WT1; motif: GNGGGGGCGGGG; match class: 0 Factor: E2F-3; motif: GGCGGGN; match class: 1 Factor: Sp1; motif: NGGGGCGGGGN; match class: 0 Factor: Sp1; motif: GGGGCGGGGC; match class: 0 Factor: ctcf; motif: CCNCNAGRKGGCRSTN; match class: 0 Factor: RNF96; motif: BCCCGCRGCC; match class: 0 Factor: …
RPP14	NM_001098783	33	Factor: ETF; motif: CCCCGCCCCYN; match class: 0 Factor: Sp1; motif: NGGGGGCGGGGYN; match class: 0 Factor: NF-1B; motif: CTGGCASGV; match class: 0 Factor: Sp1; motif: NGGGGCGGGGN; match class: 0 Factor: Pax-4; motif: NNNNNYCACCCB; match class: 1 Factor: Sp1; motif: GGGGCGGGGC; match class: 0 Factor: ctcf; motif: CCNCNAGRKGGCRSTN; match class: 0 Factor: AP-2alpha; motif: NGCCYSNNGSN; match class: 1…
NDUFB5	NM_001199958	33	Factor: ETF; motif: CCCCGCCCCYN; match class: 0 Factor: BTEB2; motif: RGGGNGKGGN; match class: 0 Factor: Sp1; motif: NGGGGGCGGGGYN; match class: 0 Factor: E2F-3; motif: GGCGGGN; match class: 1 Factor: WT1; motif: NNGGGNGGGSGN; match class: 0 Factor: Sp1; motif: NGGGGCGGGGN; match class: 0 Factor: Sp1; motif: GGGGCGGGGC; match class: 0 Factor: RNF96; motif: BCCCGCRGCC; match class: 0 Factor: SP1; …
HLA-DOA	NM_002119	33	Factor: ETF; motif: CCCCGCCCCYN; match class: 0 Factor: MAZ; motif: GGGGAGGG; match class: 1 Factor: WT1; motif: NNGGGNGGGSGN; match class: 0 Factor: Pax-4; motif: NNNNNYCACCCB; match class: 1 Factor: SALL2; motif: GGGTGGG; match class: 1 Factor: BEN; motif: CAGCGRNV; match class: 1 Factor: SP1; motif: CCCCKCCCCC; match class: 0 Factor: E2F; motif: GGCGSG; match class: 1 Factor: Spz1; motif: DNNG…
CCL19	NM_006274	33	Factor: ETF; motif: CCCCGCCCCYN; match class: 0 Factor: LRF; motif: NGNSACCCMCN; match class: 0 Factor: Elk-1; motif: CTTCCKG; match class: 1 Factor: MAZ; motif: GGGGAGGG; match class: 1 Factor: WT1; motif: NNGGGNGGGSGN; match class: 0 Factor: TFII-I; motif: RGAGGKAGG; match class: 0 Factor: Pax-4; motif: NNNNNYCACCCB; match class: 1 Factor: SP1; motif: CCCCKCCCCC; match class: 0 Factor: NF-1; mo…
SCGB1D1	NM_006552	33	Factor: LRF; motif: NGNSACCCMCN; match class: 0 Factor: Sp1; motif: NGGGGGCGGGGYN; match class: 0 Factor: ZXDB; motif: NGGGGTC; match class: 1 Factor: Elk-1; motif: CTTCCKG; match class: 1 Factor: TFAP2B; motif: NGCCCNNRGGCA; match class: 0 Factor: NF-kappaB; motif: GGGGATYCCC; match class: 0 Factor: Pax-4; motif: NNNNNYCACCCB; match class: 1 Factor: SALL2; motif: GGGTGGG; match class: 1 Factor: …
ITGB1BP2	NM_012278	33	Factor: ETF; motif: CCCCGCCCCYN; match class: 0 Factor: BTEB2; motif: RGGGNGKGGN; match class: 0 Factor: Sp1; motif: NGGGGGCGGGGYN; match class: 0 Factor: Sp2; motif: GYCCCGCCYCYNNNN; match class: 0 Factor: WT1; motif: GNGGGGGCGGGG; match class: 0 Factor: Sp1; motif: NGGGGCGGGGN; match class: 0 Factor: Pax-4; motif: NNNNNYCACCCB; match class: 1 Factor: Sp1; motif: GGGGCGGGGC; match class: 0 Facto…
ELMOD3	NM_032213	33	Factor: LRF; motif: NGNSACCCMCN; match class: 0 Factor: Elk-1; motif: CTTCCKG; match class: 1 Factor: TFII-I; motif: RGAGGKAGG; match class: 0 Factor: RNF96; motif: BCCCGCRGCC; match class: 0 Factor: AP-2alpha; motif: NGCCYSNNGSN; match class: 1 Factor: SALL2; motif: GGGTGGG; match class: 1 Factor: BEN; motif: CAGCGRNV; match class: 1 Factor: E2F; motif: GGCGSG; match class: 1 Factor: NF-1; motif…
NA	ENST00000557659	32	Factor: BTEB2; motif: GNAGGGGGNGGGSSNN; match class: 1 Factor: NF-1B; motif: CTGGCASGV; match class: 0 Factor: Pax-4; motif: NNNNNYCACCCB; match class: 1 Factor: RNF96; motif: BCCCGCRGCC; match class: 0 Factor: AP-2alpha; motif: NGCCYSNNGSN; match class: 1 Factor: SALL2; motif: GGGTGGG; match class: 1 Factor: BEN; motif: CAGCGRNV; match class: 1 Factor: E2F; motif: GGCGSG; match class: 1 Factor: …
ACTG2	NM_001615	32	Factor: LRF; motif: NGNSACCCMCN; match class: 0 Factor: NF-1B; motif: CTGGCASGV; match class: 0 Factor: ZXDB; motif: NGGGGTC; match class: 1 Factor: Elk-1; motif: CTTCCKG; match class: 1 Factor: WT1; motif: NNGGGNGGGSGN; match class: 0 Factor: TFII-I; motif: RGAGGKAGG; match class: 0 Factor: Pax-4; motif: NNNNNYCACCCB; match class: 1 Factor: RNF96; motif: BCCCGCRGCC; match class: 0 Factor: SALL2;…
INHBA	NM_002192	32	Factor: ETF; motif: CCCCGCCCCYN; match class: 0 Factor: NF-1B; motif: CTGGCASGV; match class: 0 Factor: MAZ; motif: GGGGAGGG; match class: 1 Factor: WT1; motif: NNGGGNGGGSGN; match class: 0 Factor: Pax-4; motif: NNNNNYCACCCB; match class: 1 Factor: RNF96; motif: BCCCGCRGCC; match class: 0 Factor: AP-2alpha; motif: NGCCYSNNGSN; match class: 1 Factor: SALL2; motif: GGGTGGG; match class: 1 Factor: B…
GZMB	NM_004131	32	Factor: LRF; motif: NGNSACCCMCN; match class: 0 Factor: Sp1; motif: NGGGGGCGGGGYN; match class: 0 Factor: Elk-1; motif: CTTCCKG; match class: 1 Factor: Sp1; motif: NGGGGCGGGGN; match class: 0 Factor: Pax-4; motif: NNNNNYCACCCB; match class: 1 Factor: Sp1; motif: GGGGCGGGGC; match class: 0 Factor: AP-2alpha; motif: NGCCYSNNGSN; match class: 1 Factor: SALL2; motif: GGGTGGG; match class: 1 Factor: S…
TSPAN15	NM_012339	32	Factor: ETF; motif: CCCCGCCCCYN; match class: 0 Factor: NF-1B; motif: CTGGCASGV; match class: 0 Factor: WT1; motif: NNGGGNGGGSGN; match class: 0 Factor: TFII-I; motif: RGAGGKAGG; match class: 0 Factor: Pax-4; motif: NNNNNYCACCCB; match class: 1 Factor: SALL2; motif: GGGTGGG; match class: 1 Factor: BEN; motif: CAGCGRNV; match class: 1 Factor: SP1; motif: CCCCKCCCCC; match class: 0 Factor: Spz1; mo…
RHOBTB2	NM_015178	32	Factor: ETF; motif: CCCCGCCCCYN; match class: 0 Factor: BTEB2; motif: RGGGNGKGGN; match class: 0 Factor: Sp1; motif: NGGGGGCGGGGYN; match class: 0 Factor: WT1; motif: NNGGGNGGGSGN; match class: 0 Factor: Pax-4; motif: NNNNNYCACCCB; match class: 1 Factor: AP-2alpha; motif: NGCCYSNNGSN; match class: 1 Factor: SALL2; motif: GGGTGGG; match class: 1 Factor: BEN; motif: CAGCGRNV; match class: 1 Factor:…
FAM208B	NM_017782	32	Factor: LRF; motif: NGNSACCCMCN; match class: 0 Factor: ZXDB; motif: NGGGGTC; match class: 1 Factor: NF-kappaB; motif: GGGGATYCCC; match class: 0 Factor: Pax-4; motif: NNNNNYCACCCB; match class: 1 Factor: RNF96; motif: BCCCGCRGCC; match class: 0 Factor: AP-2alpha; motif: NGCCYSNNGSN; match class: 1 Factor: BEN; motif: CAGCGRNV; match class: 1 Factor: TFAP2C; motif: NGCCCNNRGGCA; match class: 0 Fa…
DUPD1	NM_001003892	31	Factor: NF-1B; motif: CTGGCASGV; match class: 0 Factor: Pax-4; motif: NNNNNYCACCCB; match class: 1 Factor: AP-2alpha; motif: NGCCYSNNGSN; match class: 1 Factor: SALL2; motif: GGGTGGG; match class: 1 Factor: BEN; motif: CAGCGRNV; match class: 1 Factor: E2F; motif: GGCGSG; match class: 1 Factor: Spz1; motif: DNNGGRGGGWWNNNN; match class: 1 Factor: TFAP2C; motif: NGCCCNNRGGCA; match class: 0 Factor:…
ERBB2	NM_001005862	31	Factor: ETF; motif: CCCCGCCCCYN; match class: 0 Factor: BTEB2; motif: RGGGNGKGGN; match class: 0 Factor: Sp1; motif: NGGGGGCGGGGYN; match class: 0 Factor: Sp2; motif: GYCCCGCCYCYNNNN; match class: 0 Factor: E2F-3; motif: GGCGGGN; match class: 1 Factor: Sp1; motif: NGGGGCGGGGN; match class: 0 Factor: Pax-4; motif: NNNNNYCACCCB; match class: 1 Factor: Sp1; motif: GGGGCGGGGC; match class: 0 Factor: …
CD38	NM_001775	31	Factor: BTEB2; motif: RGGGNGKGGN; match class: 0 Factor: E2F-3; motif: GGCGGGN; match class: 1 Factor: WT1; motif: NNGGGNGGGSGN; match class: 0 Factor: TFII-I; motif: RGAGGKAGG; match class: 0 Factor: Pax-4; motif: NNNNNYCACCCB; match class: 1 Factor: AP-2alpha; motif: NGCCYSNNGSN; match class: 1 Factor: SALL2; motif: GGGTGGG; match class: 1 Factor: BEN; motif: CAGCGRNV; match class: 1 Factor: E2…
CKMT2	NM_001825	31	Factor: ETF; motif: CCCCGCCCCYN; match class: 0 Factor: BTEB2; motif: RGGGNGKGGN; match class: 0 Factor: Sp1; motif: NGGGGGCGGGGYN; match class: 0 Factor: Sp2; motif: GYCCCGCCYCYNNNN; match class: 0 Factor: E2F-3; motif: GGCGGGN; match class: 1 Factor: Sp1; motif: NGGGGCGGGGN; match class: 0 Factor: Pax-4; motif: NNNNNYCACCCB; match class: 1 Factor: Sp1; motif: GGGGCGGGGC; match class: 0 Factor: …
FMOD	NM_002023	31	Factor: LRF; motif: NGNSACCCMCN; match class: 0 Factor: Sp1; motif: NGGGGGCGGGGYN; match class: 0 Factor: Sp1; motif: NGGGGCGGGGN; match class: 0 Factor: Pax-4; motif: NNNNNYCACCCB; match class: 1 Factor: Sp1; motif: GGGGCGGGGC; match class: 0 Factor: SALL2; motif: GGGTGGG; match class: 1 Factor: BEN; motif: CAGCGRNV; match class: 1 Factor: NF-1; motif: NTGGNNNNNNGCCAANN; match class: 0 Factor: A…
GLRX2	NM_016066	31	Factor: ETF; motif: CCCCGCCCCYN; match class: 0 Factor: BTEB2; motif: RGGGNGKGGN; match class: 0 Factor: Sp1; motif: NGGGGGCGGGGYN; match class: 0 Factor: Sp2; motif: GYCCCGCCYCYNNNN; match class: 0 Factor: E2F-3; motif: GGCGGGN; match class: 1 Factor: Sp1; motif: NGGGGCGGGGN; match class: 0 Factor: Sp1; motif: GGGGCGGGGC; match class: 0 Factor: RNF96; motif: BCCCGCRGCC; match class: 0 Factor: BE…
MSTO1	NM_018116	31	Factor: ETF; motif: CCCCGCCCCYN; match class: 0 Factor: Sp1; motif: NGGGGGCGGGGYN; match class: 0 Factor: MAZ; motif: GGGGAGGG; match class: 1 Factor: E2F-3; motif: GGCGGGN; match class: 1 Factor: WT1; motif: NNGGGNGGGSGN; match class: 0 Factor: Pax-4; motif: NNNNNYCACCCB; match class: 1 Factor: Sp1; motif: GGGGCGGGGC; match class: 0 Factor: AP-2alpha; motif: NGCCYSNNGSN; match class: 1 Factor: S…
POPDC3	NM_022361	31	Factor: Sp1; motif: NGGGGGCGGGGYN; match class: 0 Factor: Sp2; motif: GYCCCGCCYCYNNNN; match class: 0 Factor: Sp1; motif: NGGGGCGGGGN; match class: 0 Factor: Pax-4; motif: NNNNNYCACCCB; match class: 1 Factor: Sp1; motif: GGGGCGGGGC; match class: 0 Factor: AP-2alpha; motif: NGCCYSNNGSN; match class: 1 Factor: SALL2; motif: GGGTGGG; match class: 1 Factor: BEN; motif: CAGCGRNV; match class: 1 Factor…
GZMH	NM_033423	31	Factor: Sp1; motif: NGGGGGCGGGGYN; match class: 0 Factor: NF-1B; motif: CTGGCASGV; match class: 0 Factor: ZXDB; motif: NGGGGTC; match class: 1 Factor: Elk-1; motif: CTTCCKG; match class: 1 Factor: Sp1; motif: NGGGGCGGGGN; match class: 0 Factor: NF-kappaB; motif: GGGGATYCCC; match class: 0 Factor: Pax-4; motif: NNNNNYCACCCB; match class: 1 Factor: Sp1; motif: GGGGCGGGGC; match class: 0 Factor: SAL…
FAM173B	NM_199133	31	Factor: Sp1; motif: NGGGGGCGGGGYN; match class: 0 Factor: E2F-3; motif: GGCGGGN; match class: 1 Factor: Sp1; motif: NGGGGCGGGGN; match class: 0 Factor: Pax-4; motif: NNNNNYCACCCB; match class: 1 Factor: AP-2alpha; motif: NGCCYSNNGSN; match class: 1 Factor: SALL2; motif: GGGTGGG; match class: 1 Factor: BEN; motif: CAGCGRNV; match class: 1 Factor: E2F; motif: GGCGSG; match class: 1 Factor: Sp1; mot…
NA	NR_038445	31	Factor: ETF; motif: CCCCGCCCCYN; match class: 0 Factor: BTEB2; motif: RGGGNGKGGN; match class: 0 Factor: Sp1; motif: NGGGGGCGGGGYN; match class: 0 Factor: MAZ; motif: GGGGAGGG; match class: 1 Factor: WT1; motif: NNGGGNGGGSGN; match class: 0 Factor: Sp1; motif: NGGGGCGGGGN; match class: 0 Factor: Sp1; motif: GGGGCGGGGC; match class: 0 Factor: ctcf; motif: CCNCNAGRKGGCRSTN; match class: 0 Factor: B…
ENOSF1	NM_001126123	30	Factor: Sp1; motif: NGGGGGCGGGGYN; match class: 0 Factor: E2F-3; motif: GGCGGGN; match class: 1 Factor: Sp1; motif: NGGGGCGGGGN; match class: 0 Factor: Sp1; motif: GGGGCGGGGC; match class: 0 Factor: RNF96; motif: BCCCGCRGCC; match class: 0 Factor: AP-2alpha; motif: NGCCYSNNGSN; match class: 1 Factor: BEN; motif: CAGCGRNV; match class: 1 Factor: Sp2; motif: WGGGCGG; match class: 1 Factor: E2F; mot…
CCL21	NM_002989	30	Factor: ZXDB; motif: NGGGGTC; match class: 1 Factor: Elk-1; motif: CTTCCKG; match class: 1 Factor: WT1; motif: NNGGGNGGGSGN; match class: 0 Factor: Pax-4; motif: NNNNNYCACCCB; match class: 1 Factor: SALL2; motif: GGGTGGG; match class: 1 Factor: NF-1; motif: NTGGNNNNNNGCCAANN; match class: 0 Factor: TFAP2C; motif: NGCCCNNRGGCA; match class: 0 Factor: TAFII250; motif: ACCGGAM; match class: 1 Factor…
ITGA10	NM_003637	30	Factor: ETF; motif: CCCCGCCCCYN; match class: 0 Factor: Sp1; motif: NGGGGGCGGGGYN; match class: 0 Factor: NF-1B; motif: CTGGCASGV; match class: 0 Factor: Elk-1; motif: CTTCCKG; match class: 1 Factor: NF-kappaB; motif: GGGGATYCCC; match class: 0 Factor: Pax-4; motif: NNNNNYCACCCB; match class: 1 Factor: ctcf; motif: CCNCNAGRKGGCRSTN; match class: 0 Factor: SALL2; motif: GGGTGGG; match class: 1 Fac…
MTHFD2	NM_006636	30	Factor: Sp1; motif: NGGGGGCGGGGYN; match class: 0 Factor: Sp2; motif: GYCCCGCCYCYNNNN; match class: 0 Factor: Elk-1; motif: CTTCCKG; match class: 1 Factor: E2F-3; motif: GGCGGGN; match class: 1 Factor: TFII-I; motif: RGAGGKAGG; match class: 0 Factor: BEN; motif: CAGCGRNV; match class: 1 Factor: E2F; motif: GGCGSG; match class: 1 Factor: NF-1; motif: NTGGNNNNNNGCCAANN; match class: 0 Factor: TAFII…
GRAMD1C	NM_017577	30	Factor: Sp1; motif: NGGGGGCGGGGYN; match class: 0 Factor: ZXDB; motif: NGGGGTC; match class: 1 Factor: Elk-1; motif: CTTCCKG; match class: 1 Factor: TFII-I; motif: RGAGGKAGG; match class: 0 Factor: Pax-4; motif: NNNNNYCACCCB; match class: 1 Factor: ctcf; motif: CCNCNAGRKGGCRSTN; match class: 0 Factor: AP-2alpha; motif: NGCCYSNNGSN; match class: 1 Factor: BEN; motif: CAGCGRNV; match class: 1 Facto…
HLA-DQA2	NM_020056	30	Factor: Sp1; motif: NGGGGGCGGGGYN; match class: 0 Factor: NF-1B; motif: CTGGCASGV; match class: 0 Factor: Elk-1; motif: CTTCCKG; match class: 1 Factor: Sp1; motif: NGGGGCGGGGN; match class: 0 Factor: Pax-4; motif: NNNNNYCACCCB; match class: 1 Factor: Sp1; motif: GGGGCGGGGC; match class: 0 Factor: AP-2alpha; motif: NGCCYSNNGSN; match class: 1 Factor: SALL2; motif: GGGTGGG; match class: 1 Factor: E…
FAM186B	NM_032130	30	Factor: LRF; motif: NGNSACCCMCN; match class: 0 Factor: Elk-1; motif: CTTCCKG; match class: 1 Factor: TFII-I; motif: RGAGGKAGG; match class: 0 Factor: TFAP2B; motif: NGCCCNNRGGCA; match class: 0 Factor: Pax-4; motif: NNNNNYCACCCB; match class: 1 Factor: ctcf; motif: CCNCNAGRKGGCRSTN; match class: 0 Factor: BEN; motif: CAGCGRNV; match class: 1 Factor: NF-1; motif: NTGGNNNNNNGCCAANN; match class: 0…
NA	ENST00000361739	29	Factor: Sp1; motif: NGGGGGCGGGGYN; match class: 0 Factor: E2F-3; motif: GGCGGGN; match class: 1 Factor: WT1; motif: NNGGGNGGGSGN; match class: 0 Factor: Sp1; motif: NGGGGCGGGGN; match class: 0 Factor: Pax-4; motif: NNNNNYCACCCB; match class: 1 Factor: RNF96; motif: BCCCGCRGCC; match class: 0 Factor: SALL2; motif: GGGTGGG; match class: 1 Factor: BEN; motif: CAGCGRNV; match class: 1 Factor: Spz1; m…
PPP1R1C	NM_001080545	29	Factor: ETF; motif: CCCCGCCCCYN; match class: 0 Factor: MAZ; motif: GGGGAGGG; match class: 1 Factor: Pax-4; motif: NNNNNYCACCCB; match class: 1 Factor: RNF96; motif: BCCCGCRGCC; match class: 0 Factor: SALL2; motif: GGGTGGG; match class: 1 Factor: BEN; motif: CAGCGRNV; match class: 1 Factor: SP1; motif: CCCCKCCCCC; match class: 0 Factor: Sp1; motif: CCCCGCCCCN; match class: 0 Factor: TFAP2C; motif…
HLA-DPB1	NM_002121	29	Factor: ETF; motif: CCCCGCCCCYN; match class: 0 Factor: MAZ; motif: GGGGAGGG; match class: 1 Factor: WT1; motif: NNGGGNGGGSGN; match class: 0 Factor: TFII-I; motif: RGAGGKAGG; match class: 0 Factor: Pax-4; motif: NNNNNYCACCCB; match class: 1 Factor: ctcf; motif: CCNCNAGRKGGCRSTN; match class: 0 Factor: RNF96; motif: BCCCGCRGCC; match class: 0 Factor: SALL2; motif: GGGTGGG; match class: 1 Factor: …
SLC25A27	NM_004277	29	Factor: ETF; motif: CCCCGCCCCYN; match class: 0 Factor: Sp1; motif: NGGGGGCGGGGYN; match class: 0 Factor: NF-1B; motif: CTGGCASGV; match class: 0 Factor: WT1; motif: GNGGGGGCGGGG; match class: 0 Factor: Pax-4; motif: NNNNNYCACCCB; match class: 1 Factor: RNF96; motif: BCCCGCRGCC; match class: 0 Factor: AP-2alpha; motif: NGCCYSNNGSN; match class: 1 Factor: SALL2; motif: GGGTGGG; match class: 1 Fact…
TRPC6	NM_004621	29	Factor: LRF; motif: NGNSACCCMCN; match class: 0 Factor: E2F-3; motif: GGCGGGN; match class: 1 Factor: TFII-I; motif: RGAGGKAGG; match class: 0 Factor: Pax-4; motif: NNNNNYCACCCB; match class: 1 Factor: RNF96; motif: BCCCGCRGCC; match class: 0 Factor: SALL2; motif: GGGTGGG; match class: 1 Factor: BEN; motif: CAGCGRNV; match class: 1 Factor: E2F; motif: GGCGSG; match class: 1 Factor: NF-1; motif: N…
CCDC69	NM_015621	29	Factor: TFII-I; motif: RGAGGKAGG; match class: 0 Factor: Pax-4; motif: NNNNNYCACCCB; match class: 1 Factor: RNF96; motif: BCCCGCRGCC; match class: 0 Factor: SALL2; motif: GGGTGGG; match class: 1 Factor: BEN; motif: CAGCGRNV; match class: 1 Factor: Sp2; motif: WGGGCGG; match class: 1 Factor: TFAP2C; motif: NGCCCNNRGGCA; match class: 0 Factor: TAFII250; motif: ACCGGAM; match class: 1 Factor: LBP-1;…
NBPF12	NM_001278141	28	Factor: Sp1; motif: NGGGGGCGGGGYN; match class: 0 Factor: NF-1B; motif: CTGGCASGV; match class: 0 Factor: Pax-4; motif: NNNNNYCACCCB; match class: 1 Factor: RNF96; motif: BCCCGCRGCC; match class: 0 Factor: AP-2alpha; motif: NGCCYSNNGSN; match class: 1 Factor: BEN; motif: CAGCGRNV; match class: 1 Factor: E2F; motif: GGCGSG; match class: 1 Factor: NF-1; motif: NTGGNNNNNNGCCAANN; match class: 0 Fact…
DECR1	NM_001359	28	Factor: Sp1; motif: NGGGGGCGGGGYN; match class: 0 Factor: BTEB2; motif: GNAGGGGGNGGGSSNN; match class: 1 Factor: Sp2; motif: GYCCCGCCYCYNNNN; match class: 0 Factor: Sp1; motif: NGGGGCGGGGN; match class: 0 Factor: Pax-4; motif: NNNNNYCACCCB; match class: 1 Factor: Sp1; motif: GGGGCGGGGC; match class: 0 Factor: AP-2alpha; motif: NGCCYSNNGSN; match class: 1 Factor: SALL2; motif: GGGTGGG; match class…
ACOX2	NM_003500	28	Factor: ETF; motif: CCCCGCCCCYN; match class: 0 Factor: NF-1B; motif: CTGGCASGV; match class: 0 Factor: Elk-1; motif: CTTCCKG; match class: 1 Factor: WT1; motif: NNGGGNGGGSGN; match class: 0 Factor: TFII-I; motif: RGAGGKAGG; match class: 0 Factor: ctcf; motif: CCNCNAGRKGGCRSTN; match class: 0 Factor: RNF96; motif: BCCCGCRGCC; match class: 0 Factor: SP1; motif: CCCCKCCCCC; match class: 0 Factor: N…
AK2	NM_013411	28	Factor: ETF; motif: CCCCGCCCCYN; match class: 0 Factor: Sp1; motif: NGGGGGCGGGGYN; match class: 0 Factor: NF-1B; motif: CTGGCASGV; match class: 0 Factor: Sp2; motif: GYCCCGCCYCYNNNN; match class: 0 Factor: Sp1; motif: NGGGGCGGGGN; match class: 0 Factor: Sp1; motif: GGGGCGGGGC; match class: 0 Factor: BEN; motif: CAGCGRNV; match class: 1 Factor: SP1; motif: CCCCKCCCCC; match class: 0 Factor: E2F; m…
CFAP61	NM_015585	28	Factor: Sp1; motif: NGGGGGCGGGGYN; match class: 0 Factor: WT1; motif: GNGGGGGCGGGG; match class: 0 Factor: WT1; motif: NNGGGNGGGSGN; match class: 0 Factor: TFII-I; motif: RGAGGKAGG; match class: 0 Factor: Sp1; motif: NGGGGCGGGGN; match class: 0 Factor: Pax-4; motif: NNNNNYCACCCB; match class: 1 Factor: Sp1; motif: GGGGCGGGGC; match class: 0 Factor: BEN; motif: CAGCGRNV; match class: 1 Factor: Sp2…
PLA1A	NM_015900	28	Factor: LRF; motif: NGNSACCCMCN; match class: 0 Factor: NF-1B; motif: CTGGCASGV; match class: 0 Factor: Elk-1; motif: CTTCCKG; match class: 1 Factor: WT1; motif: NNGGGNGGGSGN; match class: 0 Factor: TFII-I; motif: RGAGGKAGG; match class: 0 Factor: Pax-4; motif: NNNNNYCACCCB; match class: 1 Factor: AP-2alpha; motif: NGCCYSNNGSN; match class: 1 Factor: SALL2; motif: GGGTGGG; match class: 1 Factor: …
TBC1D7	NM_016495	28	Factor: BTEB2; motif: RGGGNGKGGN; match class: 0 Factor: MAZ; motif: GGGGAGGG; match class: 1 Factor: E2F-3; motif: GGCGGGN; match class: 1 Factor: TFII-I; motif: RGAGGKAGG; match class: 0 Factor: Pax-4; motif: NNNNNYCACCCB; match class: 1 Factor: RNF96; motif: BCCCGCRGCC; match class: 0 Factor: SALL2; motif: GGGTGGG; match class: 1 Factor: BEN; motif: CAGCGRNV; match class: 1 Factor: E2F; motif:…
DNAJC12	NM_201262	28	Factor: ETF; motif: CCCCGCCCCYN; match class: 0 Factor: BTEB2; motif: RGGGNGKGGN; match class: 0 Factor: Sp1; motif: NGGGGGCGGGGYN; match class: 0 Factor: Sp2; motif: GYCCCGCCYCYNNNN; match class: 0 Factor: Elk-1; motif: CTTCCKG; match class: 1 Factor: WT1; motif: GNGGGGGCGGGG; match class: 0 Factor: WT1; motif: NNGGGNGGGSGN; match class: 0 Factor: Sp1; motif: NGGGGCGGGGN; match class: 0 Factor: …
BDH1	NM_203314	28	Factor: BTEB2; motif: RGGGNGKGGN; match class: 0 Factor: NF-1B; motif: CTGGCASGV; match class: 0 Factor: TFII-I; motif: RGAGGKAGG; match class: 0 Factor: Pax-4; motif: NNNNNYCACCCB; match class: 1 Factor: SALL2; motif: GGGTGGG; match class: 1 Factor: BEN; motif: CAGCGRNV; match class: 1 Factor: Spz1; motif: DNNGGRGGGWWNNNN; match class: 1 Factor: TFAP2C; motif: NGCCCNNRGGCA; match class: 0 Factor…
FIBIN	NM_203371	28	Factor: ETF; motif: CCCCGCCCCYN; match class: 0 Factor: Elk-1; motif: CTTCCKG; match class: 1 Factor: MAZ; motif: GGGGAGGG; match class: 1 Factor: WT1; motif: NNGGGNGGGSGN; match class: 0 Factor: TFII-I; motif: RGAGGKAGG; match class: 0 Factor: NF-kappaB; motif: GGGGATYCCC; match class: 0 Factor: Pax-4; motif: NNNNNYCACCCB; match class: 1 Factor: SALL2; motif: GGGTGGG; match class: 1 Factor: BEN;…
AGT	NM_000029	27	Factor: Pax-4; motif: NNNNNYCACCCB; match class: 1 Factor: AP-2alpha; motif: NGCCYSNNGSN; match class: 1 Factor: SALL2; motif: GGGTGGG; match class: 1 Factor: BEN; motif: CAGCGRNV; match class: 1 Factor: Spz1; motif: DNNGGRGGGWWNNNN; match class: 1 Factor: TFAP2C; motif: NGCCCNNRGGCA; match class: 0 Factor: TAFII250; motif: ACCGGAM; match class: 1 Factor: LBP-1; motif: CAGCTGS; match class: 1 Fac…
PMP22	NM_000304	27	Factor: Sp1; motif: NGGGGGCGGGGYN; match class: 0 Factor: MAZ; motif: GGGGAGGG; match class: 1 Factor: Pax-4; motif: NNNNNYCACCCB; match class: 1 Factor: RNF96; motif: BCCCGCRGCC; match class: 0 Factor: AP-2alpha; motif: NGCCYSNNGSN; match class: 1 Factor: BEN; motif: CAGCGRNV; match class: 1 Factor: E2F; motif: GGCGSG; match class: 1 Factor: Spz1; motif: DNNGGRGGGWWNNNN; match class: 1 Factor: T…
RPS23	NM_001025	27	Factor: LRF; motif: NGNSACCCMCN; match class: 0 Factor: Sp1; motif: NGGGGGCGGGGYN; match class: 0 Factor: E2F-3; motif: GGCGGGN; match class: 1 Factor: Sp1; motif: NGGGGCGGGGN; match class: 0 Factor: Sp1; motif: GGGGCGGGGC; match class: 0 Factor: BEN; motif: CAGCGRNV; match class: 1 Factor: E2F; motif: GGCGSG; match class: 1 Factor: TAFII250; motif: ACCGGAM; match class: 1 Factor: Sp1; motif: NNG…
VBP1	NM_003372	27	Factor: ETF; motif: CCCCGCCCCYN; match class: 0 Factor: BTEB2; motif: RGGGNGKGGN; match class: 0 Factor: Sp1; motif: NGGGGGCGGGGYN; match class: 0 Factor: MAZ; motif: GGGGAGGG; match class: 1 Factor: TFII-I; motif: RGAGGKAGG; match class: 0 Factor: Pax-4; motif: NNNNNYCACCCB; match class: 1 Factor: Sp1; motif: GGGGCGGGGC; match class: 0 Factor: SALL2; motif: GGGTGGG; match class: 1 Factor: BEN; m…
PCP4	NM_006198	27	Factor: ZXDB; motif: NGGGGTC; match class: 1 Factor: E2F-3; motif: GGCGGGN; match class: 1 Factor: TFII-I; motif: RGAGGKAGG; match class: 0 Factor: Pax-4; motif: NNNNNYCACCCB; match class: 1 Factor: AP-2alpha; motif: NGCCYSNNGSN; match class: 1 Factor: BEN; motif: CAGCGRNV; match class: 1 Factor: TFAP2C; motif: NGCCCNNRGGCA; match class: 0 Factor: TAFII250; motif: ACCGGAM; match class: 1 Factor: …
OLFM4	NM_006418	27	Factor: NF-1B; motif: CTGGCASGV; match class: 0 Factor: ZXDB; motif: NGGGGTC; match class: 1 Factor: TFII-I; motif: RGAGGKAGG; match class: 0 Factor: Pax-4; motif: NNNNNYCACCCB; match class: 1 Factor: SALL2; motif: GGGTGGG; match class: 1 Factor: BEN; motif: CAGCGRNV; match class: 1 Factor: TFAP2C; motif: NGCCCNNRGGCA; match class: 0 Factor: TAFII250; motif: ACCGGAM; match class: 1 Factor: SREBP-…
FAM184A	NM_024581	27	Factor: Sp1; motif: NGGGGGCGGGGYN; match class: 0 Factor: NF-1B; motif: CTGGCASGV; match class: 0 Factor: Sp2; motif: GYCCCGCCYCYNNNN; match class: 0 Factor: Sp1; motif: NGGGGCGGGGN; match class: 0 Factor: Pax-4; motif: NNNNNYCACCCB; match class: 1 Factor: Sp1; motif: GGGGCGGGGC; match class: 0 Factor: ctcf; motif: CCNCNAGRKGGCRSTN; match class: 0 Factor: SALL2; motif: GGGTGGG; match class: 1 Fac…
SDSL	NM_138432	27	Factor: LRF; motif: NGNSACCCMCN; match class: 0 Factor: NF-1B; motif: CTGGCASGV; match class: 0 Factor: Elk-1; motif: CTTCCKG; match class: 1 Factor: Pax-4; motif: NNNNNYCACCCB; match class: 1 Factor: AP-2alpha; motif: NGCCYSNNGSN; match class: 1 Factor: SALL2; motif: GGGTGGG; match class: 1 Factor: BEN; motif: CAGCGRNV; match class: 1 Factor: E2F; motif: GGCGSG; match class: 1 Factor: NF-1; moti…
AMMECR1	NM_001171689	26	Factor: LRF; motif: NGNSACCCMCN; match class: 0 Factor: NF-1B; motif: CTGGCASGV; match class: 0 Factor: WT1; motif: GNGGGGGCGGGG; match class: 0 Factor: Pax-4; motif: NNNNNYCACCCB; match class: 1 Factor: SALL2; motif: GGGTGGG; match class: 1 Factor: BEN; motif: CAGCGRNV; match class: 1 Factor: EGR1; motif: NCNCCGCCCCCGCN; match class: 0 Factor: TAFII250; motif: ACCGGAM; match class: 1 Factor: AP-…
DDX58	NM_014314	26	Factor: Sp1; motif: NGGGGGCGGGGYN; match class: 0 Factor: NF-1B; motif: CTGGCASGV; match class: 0 Factor: ZXDB; motif: NGGGGTC; match class: 1 Factor: Sp1; motif: NGGGGCGGGGN; match class: 0 Factor: Pax-4; motif: NNNNNYCACCCB; match class: 1 Factor: BEN; motif: CAGCGRNV; match class: 1 Factor: Spz1; motif: DNNGGRGGGWWNNNN; match class: 1 Factor: TAFII250; motif: ACCGGAM; match class: 1 Factor: Sp…
SERF1B	NM_022978	26	Factor: Sp1; motif: NGGGGGCGGGGYN; match class: 0 Factor: E2F-3; motif: GGCGGGN; match class: 1 Factor: WT1; motif: NNGGGNGGGSGN; match class: 0 Factor: Sp1; motif: NGGGGCGGGGN; match class: 0 Factor: Pax-4; motif: NNNNNYCACCCB; match class: 1 Factor: Sp1; motif: GGGGCGGGGC; match class: 0 Factor: SALL2; motif: GGGTGGG; match class: 1 Factor: BEN; motif: CAGCGRNV; match class: 1 Factor: E2F; moti…
PABPC3	NM_030979	26	Factor: Elk-1; motif: CTTCCKG; match class: 1 Factor: TFII-I; motif: RGAGGKAGG; match class: 0 Factor: TFAP2B; motif: NGCCCNNRGGCA; match class: 0 Factor: NF-kappaB; motif: GGGGATYCCC; match class: 0 Factor: BEN; motif: CAGCGRNV; match class: 1 Factor: E2F; motif: GGCGSG; match class: 1 Factor: NF-1; motif: NTGGNNNNNNGCCAANN; match class: 0 Factor: TFAP2C; motif: NGCCCNNRGGCA; match class: 0 Fact…
ADAT2	NM_001286259	25	Factor: Elk-1; motif: CTTCCKG; match class: 1 Factor: Pax-4; motif: NNNNNYCACCCB; match class: 1 Factor: SALL2; motif: GGGTGGG; match class: 1 Factor: BEN; motif: CAGCGRNV; match class: 1 Factor: NF-1; motif: NTGGNNNNNNGCCAANN; match class: 0 Factor: TAFII250; motif: ACCGGAM; match class: 1 Factor: ETF; motif: GVGGMGG; match class: 1 Factor: LBP-1; motif: CAGCTGS; match class: 1 Factor: RREB-1; m…
NA	NM_002284	25	Factor: BTEB2; motif: RGGGNGKGGN; match class: 0 Factor: NF-1B; motif: CTGGCASGV; match class: 0 Factor: AP-2alpha; motif: NGCCYSNNGSN; match class: 1 Factor: SALL2; motif: GGGTGGG; match class: 1 Factor: BEN; motif: CAGCGRNV; match class: 1 Factor: Spz1; motif: DNNGGRGGGWWNNNN; match class: 1 Factor: TAFII250; motif: ACCGGAM; match class: 1 Factor: LBP-1; motif: CAGCTGS; match class: 1 Factor: A…
ACSM5	NM_017888	25	Factor: LRF; motif: NGNSACCCMCN; match class: 0 Factor: Sp1; motif: NGGGGGCGGGGYN; match class: 0 Factor: Elk-1; motif: CTTCCKG; match class: 1 Factor: Sp1; motif: NGGGGCGGGGN; match class: 0 Factor: Pax-4; motif: NNNNNYCACCCB; match class: 1 Factor: Sp1; motif: GGGGCGGGGC; match class: 0 Factor: SALL2; motif: GGGTGGG; match class: 1 Factor: E2F; motif: GGCGSG; match class: 1 Factor: NF-1; motif:…
CIDEC	NM_022094	25	Factor: ETF; motif: CCCCGCCCCYN; match class: 0 Factor: Sp1; motif: NGGGGGCGGGGYN; match class: 0 Factor: NF-1B; motif: CTGGCASGV; match class: 0 Factor: Pax-4; motif: NNNNNYCACCCB; match class: 1 Factor: SALL2; motif: GGGTGGG; match class: 1 Factor: BEN; motif: CAGCGRNV; match class: 1 Factor: E2F; motif: GGCGSG; match class: 1 Factor: TAFII250; motif: ACCGGAM; match class: 1 Factor: Sp1; motif:…
LPIN1	NM_001261429	24	Factor: Sp1; motif: NGGGGGCGGGGYN; match class: 0 Factor: MAZ; motif: GGGGAGGG; match class: 1 Factor: AP-2alpha; motif: NGCCYSNNGSN; match class: 1 Factor: SALL2; motif: GGGTGGG; match class: 1 Factor: BEN; motif: CAGCGRNV; match class: 1 Factor: TFAP2C; motif: NGCCCNNRGGCA; match class: 0 Factor: TAFII250; motif: ACCGGAM; match class: 1 Factor: LBP-1; motif: CAGCTGS; match class: 1 Factor: SREB…
GDA	NM_004293	24	Factor: Elk-1; motif: CTTCCKG; match class: 1 Factor: WT1; motif: NNGGGNGGGSGN; match class: 0 Factor: Pax-4; motif: NNNNNYCACCCB; match class: 1 Factor: BEN; motif: CAGCGRNV; match class: 1 Factor: E2F; motif: GGCGSG; match class: 1 Factor: TAFII250; motif: ACCGGAM; match class: 1 Factor: LBP-1; motif: CAGCTGS; match class: 1 Factor: TF3C-beta; motif: CCNGGAGGGCTTCCTGGAGGAG; match class: 1 Facto…
UBE2T	NM_014176	24	Factor: ETF; motif: CCCCGCCCCYN; match class: 0 Factor: Sp1; motif: NGGGGGCGGGGYN; match class: 0 Factor: WT1; motif: GNGGGGGCGGGG; match class: 0 Factor: Pax-4; motif: NNNNNYCACCCB; match class: 1 Factor: SALL2; motif: GGGTGGG; match class: 1 Factor: BEN; motif: CAGCGRNV; match class: 1 Factor: SP1; motif: CCCCKCCCCC; match class: 0 Factor: E2F; motif: GGCGSG; match class: 1 Factor: Sp1; motif: …
NCEH1	NM_020792	24	Factor: ZXDB; motif: NGGGGTC; match class: 1 Factor: MAZ; motif: GGGGAGGG; match class: 1 Factor: TFII-I; motif: RGAGGKAGG; match class: 0 Factor: NF-kappaB; motif: GGGGATYCCC; match class: 0 Factor: Pax-4; motif: NNNNNYCACCCB; match class: 1 Factor: RNF96; motif: BCCCGCRGCC; match class: 0 Factor: SALL2; motif: GGGTGGG; match class: 1 Factor: BEN; motif: CAGCGRNV; match class: 1 Factor: TAFII250…
MANBAL	NM_022077	24	Factor: Pax-4; motif: NNNNNYCACCCB; match class: 1 Factor: ctcf; motif: CCNCNAGRKGGCRSTN; match class: 0 Factor: AP-2alpha; motif: NGCCYSNNGSN; match class: 1 Factor: SALL2; motif: GGGTGGG; match class: 1 Factor: BEN; motif: CAGCGRNV; match class: 1 Factor: E2F; motif: GGCGSG; match class: 1 Factor: Spz1; motif: DNNGGRGGGWWNNNN; match class: 1 Factor: TAFII250; motif: ACCGGAM; match class: 1 Fact…
CCR1	NM_001295	23	Factor: NF-1B; motif: CTGGCASGV; match class: 0 Factor: Pax-4; motif: NNNNNYCACCCB; match class: 1 Factor: SALL2; motif: GGGTGGG; match class: 1 Factor: BEN; motif: CAGCGRNV; match class: 1 Factor: Spz1; motif: DNNGGRGGGWWNNNN; match class: 1 Factor: TFAP2C; motif: NGCCCNNRGGCA; match class: 0 Factor: TAFII250; motif: ACCGGAM; match class: 1 Factor: SREBP-1; motif: KATCACCCCAC; match class: 1 Fac…
HIST1H2AK	NM_003510	23	Factor: ETF; motif: CCCCGCCCCYN; match class: 0 Factor: Sp1; motif: NGGGGGCGGGGYN; match class: 0 Factor: WT1; motif: NNGGGNGGGSGN; match class: 0 Factor: Pax-4; motif: NNNNNYCACCCB; match class: 1 Factor: SALL2; motif: GGGTGGG; match class: 1 Factor: BEN; motif: CAGCGRNV; match class: 1 Factor: SP1; motif: CCCCKCCCCC; match class: 0 Factor: Sp2; motif: WGGGCGG; match class: 1 Factor: E2F; motif:…
ARL17A	NM_016632	23	Factor: ETF; motif: CCCCGCCCCYN; match class: 0 Factor: WT1; motif: NNGGGNGGGSGN; match class: 0 Factor: TFII-I; motif: RGAGGKAGG; match class: 0 Factor: RNF96; motif: BCCCGCRGCC; match class: 0 Factor: BEN; motif: CAGCGRNV; match class: 1 Factor: SP1; motif: CCCCKCCCCC; match class: 0 Factor: E2F; motif: GGCGSG; match class: 1 Factor: NF-1; motif: NTGGNNNNNNGCCAANN; match class: 0 Factor: Sp1; m…
ARL17B	NM_016632	23	Factor: ETF; motif: CCCCGCCCCYN; match class: 0 Factor: WT1; motif: NNGGGNGGGSGN; match class: 0 Factor: TFII-I; motif: RGAGGKAGG; match class: 0 Factor: RNF96; motif: BCCCGCRGCC; match class: 0 Factor: BEN; motif: CAGCGRNV; match class: 1 Factor: SP1; motif: CCCCKCCCCC; match class: 0 Factor: E2F; motif: GGCGSG; match class: 1 Factor: NF-1; motif: NTGGNNNNNNGCCAANN; match class: 0 Factor: Sp1; m…
ANGPTL7	NM_021146	23	Factor: ETF; motif: CCCCGCCCCYN; match class: 0 Factor: NF-1B; motif: CTGGCASGV; match class: 0 Factor: Elk-1; motif: CTTCCKG; match class: 1 Factor: Pax-4; motif: NNNNNYCACCCB; match class: 1 Factor: SALL2; motif: GGGTGGG; match class: 1 Factor: SP1; motif: CCCCKCCCCC; match class: 0 Factor: NF-1; motif: NTGGNNNNNNGCCAANN; match class: 0 Factor: AP-4; motif: CWCAGCTGGN; match class: 0 Factor: Sp…
PIH1D2	NM_138789	23	Factor: Elk-1; motif: CTTCCKG; match class: 1 Factor: E2F-3; motif: GGCGGGN; match class: 1 Factor: Pax-4; motif: NNNNNYCACCCB; match class: 1 Factor: BEN; motif: CAGCGRNV; match class: 1 Factor: Spz1; motif: DNNGGRGGGWWNNNN; match class: 1 Factor: TAFII250; motif: ACCGGAM; match class: 1 Factor: LBP-1; motif: CAGCTGS; match class: 1 Factor: SREBP-1; motif: KATCACCCCAC; match class: 1 Factor: RRE…
XG	NM_175569	23	Factor: LRF; motif: NGNSACCCMCN; match class: 0 Factor: Elk-1; motif: CTTCCKG; match class: 1 Factor: TFII-I; motif: RGAGGKAGG; match class: 0 Factor: Pax-4; motif: NNNNNYCACCCB; match class: 1 Factor: SALL2; motif: GGGTGGG; match class: 1 Factor: BEN; motif: CAGCGRNV; match class: 1 Factor: E2F; motif: GGCGSG; match class: 1 Factor: NF-1; motif: NTGGNNNNNNGCCAANN; match class: 0 Factor: Spz1; mo…
TRAF3IP3	NM_001287754	22	Factor: LRF; motif: NGNSACCCMCN; match class: 0 Factor: BTEB2; motif: GNAGGGGGNGGGSSNN; match class: 1 Factor: NF-1B; motif: CTGGCASGV; match class: 0 Factor: Elk-1; motif: CTTCCKG; match class: 1 Factor: NF-kappaB; motif: GGGGATYCCC; match class: 0 Factor: Pax-4; motif: NNNNNYCACCCB; match class: 1 Factor: SALL2; motif: GGGTGGG; match class: 1 Factor: NF-1; motif: NTGGNNNNNNGCCAANN; match class:…
NIPAL3	NM_020448	22	Factor: NF-1B; motif: CTGGCASGV; match class: 0 Factor: Pax-4; motif: NNNNNYCACCCB; match class: 1 Factor: SALL2; motif: GGGTGGG; match class: 1 Factor: BEN; motif: CAGCGRNV; match class: 1 Factor: E2F; motif: GGCGSG; match class: 1 Factor: TFAP2C; motif: NGCCCNNRGGCA; match class: 0 Factor: TAFII250; motif: ACCGGAM; match class: 1 Factor: SREBP-1; motif: KATCACCCCAC; match class: 1 Factor: SREBP…
NA	NR_003242	22	Factor: Sp1; motif: NGGGGGCGGGGYN; match class: 0 Factor: NF-1B; motif: CTGGCASGV; match class: 0 Factor: Elk-1; motif: CTTCCKG; match class: 1 Factor: WT1; motif: NNGGGNGGGSGN; match class: 0 Factor: Sp1; motif: NGGGGCGGGGN; match class: 0 Factor: Pax-4; motif: NNNNNYCACCCB; match class: 1 Factor: Sp1; motif: GGGGCGGGGC; match class: 0 Factor: SALL2; motif: GGGTGGG; match class: 1 Factor: BEN; m…
MYOC	NM_000261	21	Factor: Elk-1; motif: CTTCCKG; match class: 1 Factor: SALL2; motif: GGGTGGG; match class: 1 Factor: BEN; motif: CAGCGRNV; match class: 1 Factor: AP-4; motif: CWCAGCTGGN; match class: 0 Factor: TAFII250; motif: ACCGGAM; match class: 1 Factor: LBP-1; motif: CAGCTGS; match class: 1 Factor: SREBP-1; motif: KATCACCCCAC; match class: 1 Factor: Zic2; motif: KGGGTGGTC; match class: 1 Factor: HIC1; motif:…
MASP1	NM_001031849	21	Factor: Pax-4; motif: NNNNNYCACCCB; match class: 1 Factor: SALL2; motif: GGGTGGG; match class: 1 Factor: NF-1; motif: NTGGNNNNNNGCCAANN; match class: 0 Factor: TAFII250; motif: ACCGGAM; match class: 1 Factor: SREBP-1; motif: KATCACCCCAC; match class: 1 Factor: MAZ; motif: NKGGGAGGGGRGGR; match class: 0 Factor: Zic2; motif: KGGGTGGTC; match class: 1 Factor: AP-2alpha; motif: NSCCNCRGGSN; match cla…
MYH1	NM_005963	21	Factor: ETF; motif: CCCCGCCCCYN; match class: 0 Factor: Sp1; motif: NGGGGGCGGGGYN; match class: 0 Factor: NF-1B; motif: CTGGCASGV; match class: 0 Factor: Elk-1; motif: CTTCCKG; match class: 1 Factor: Sp1; motif: NGGGGCGGGGN; match class: 0 Factor: Sp1; motif: GGGGCGGGGC; match class: 0 Factor: BEN; motif: CAGCGRNV; match class: 1 Factor: AP-4; motif: CWCAGCTGGN; match class: 0 Factor: Spz1; motif…
NA	NR_024417	21	Factor: ZXDB; motif: NGGGGTC; match class: 1 Factor: Elk-1; motif: CTTCCKG; match class: 1 Factor: Pax-4; motif: NNNNNYCACCCB; match class: 1 Factor: AP-2alpha; motif: NGCCYSNNGSN; match class: 1 Factor: SALL2; motif: GGGTGGG; match class: 1 Factor: NF-1; motif: NTGGNNNNNNGCCAANN; match class: 0 Factor: AP-4; motif: CWCAGCTGGN; match class: 0 Factor: TAFII250; motif: ACCGGAM; match class: 1 Facto…
NA	NR_033870	21	Factor: ETF; motif: CCCCGCCCCYN; match class: 0 Factor: NF-1B; motif: CTGGCASGV; match class: 0 Factor: Elk-1; motif: CTTCCKG; match class: 1 Factor: MAZ; motif: GGGGAGGG; match class: 1 Factor: BEN; motif: CAGCGRNV; match class: 1 Factor: SP1; motif: CCCCKCCCCC; match class: 0 Factor: AP-4; motif: CWCAGCTGGN; match class: 0 Factor: Spz1; motif: DNNGGRGGGWWNNNN; match class: 1 Factor: Sp1; motif:…
NDUFA4	NM_002489	20	Factor: WT1; motif: NNGGGNGGGSGN; match class: 0 Factor: Pax-4; motif: NNNNNYCACCCB; match class: 1 Factor: SALL2; motif: GGGTGGG; match class: 1 Factor: BEN; motif: CAGCGRNV; match class: 1 Factor: E2F; motif: GGCGSG; match class: 1 Factor: Spz1; motif: DNNGGRGGGWWNNNN; match class: 1 Factor: EGR1; motif: NCNCCGCCCCCGCN; match class: 0 Factor: TAFII250; motif: ACCGGAM; match class: 1 Factor: LBP…
TNMD	NM_022144	20	Factor: NF-1B; motif: CTGGCASGV; match class: 0 Factor: Elk-1; motif: CTTCCKG; match class: 1 Factor: Pax-4; motif: NNNNNYCACCCB; match class: 1 Factor: SALL2; motif: GGGTGGG; match class: 1 Factor: AP-4; motif: CWCAGCTGGN; match class: 0 Factor: TFAP2C; motif: NGCCCNNRGGCA; match class: 0 Factor: LBP-1; motif: CAGCTGS; match class: 1 Factor: SREBP-1; motif: KATCACCCCAC; match class: 1 Factor: SR…
EGR2	NM_000399	19	Factor: ETF; motif: CCCCGCCCCYN; match class: 0 Factor: LRF; motif: NGNSACCCMCN; match class: 0 Factor: SALL2; motif: GGGTGGG; match class: 1 Factor: BEN; motif: CAGCGRNV; match class: 1 Factor: SP1; motif: CCCCKCCCCC; match class: 0 Factor: AP-4; motif: CWCAGCTGGN; match class: 0 Factor: Spz1; motif: DNNGGRGGGWWNNNN; match class: 1 Factor: Sp1; motif: CCCCGCCCCN; match class: 0 Factor: TAFII250;…
NNMT	NM_006169	18	Factor: ETF; motif: CCCCGCCCCYN; match class: 0 Factor: Sp1; motif: NGGGGGCGGGGYN; match class: 0 Factor: WT1; motif: GNGGGGGCGGGG; match class: 0 Factor: Pax-4; motif: NNNNNYCACCCB; match class: 1 Factor: AP-2alpha; motif: NGCCYSNNGSN; match class: 1 Factor: Spz1; motif: DNNGGRGGGWWNNNN; match class: 1 Factor: TAFII250; motif: ACCGGAM; match class: 1 Factor: Sp1; motif: NNGGGGCGGGGNN; match clas…
DZIP3	NM_014648	18	Factor: ETF; motif: CCCCGCCCCYN; match class: 0 Factor: Sp1; motif: NGGGGGCGGGGYN; match class: 0 Factor: Sp1; motif: NGGGGCGGGGN; match class: 0 Factor: Pax-4; motif: NNNNNYCACCCB; match class: 1 Factor: Sp1; motif: GGGGCGGGGC; match class: 0 Factor: RNF96; motif: BCCCGCRGCC; match class: 0 Factor: SALL2; motif: GGGTGGG; match class: 1 Factor: BEN; motif: CAGCGRNV; match class: 1 Factor: SP1; mo…
NA	NR_022006	18	Factor: Elk-1; motif: CTTCCKG; match class: 1 Factor: TFII-I; motif: RGAGGKAGG; match class: 0 Factor: Pax-4; motif: NNNNNYCACCCB; match class: 1 Factor: NF-1; motif: NTGGNNNNNNGCCAANN; match class: 0 Factor: AP-4; motif: CWCAGCTGGN; match class: 0 Factor: TFAP2C; motif: NGCCCNNRGGCA; match class: 0 Factor: TAFII250; motif: ACCGGAM; match class: 1 Factor: TF3C-beta; motif: CCNGGAGGGCTTCCTGGAGGAG;…
NA	NR_027026	18	Factor: LRF; motif: NGNSACCCMCN; match class: 0 Factor: Pax-4; motif: NNNNNYCACCCB; match class: 1 Factor: ctcf; motif: CCNCNAGRKGGCRSTN; match class: 0 Factor: SALL2; motif: GGGTGGG; match class: 1 Factor: BEN; motif: CAGCGRNV; match class: 1 Factor: NF-1; motif: NTGGNNNNNNGCCAANN; match class: 0 Factor: TFAP2C; motif: NGCCCNNRGGCA; match class: 0 Factor: TAFII250; motif: ACCGGAM; match class: 1…
NA	ENST00000369425	17	Factor: BEN; motif: CAGCGRNV; match class: 1 Factor: TAFII250; motif: ACCGGAM; match class: 1 Factor: LBP-1; motif: CAGCTGS; match class: 1 Factor: SREBP-1; motif: KATCACCCCAC; match class: 1 Factor: RREB-1; motif: GGGWCSA; match class: 0 Factor: TF3C-beta; motif: CCNGGAGGGCTTCCTGGAGGAG; match class: 1 Factor: ZIC4; motif: GRCCCCCCGCNGNGN; match class: 0 Factor: SREBP-1; motif: CACSCCA; match cla…
OR2A42	NM_001001802	17	Factor: Elk-1; motif: CTTCCKG; match class: 1 Factor: ctcf; motif: CCNCNAGRKGGCRSTN; match class: 0 Factor: SALL2; motif: GGGTGGG; match class: 1 Factor: NF-1; motif: NTGGNNNNNNGCCAANN; match class: 0 Factor: TAFII250; motif: ACCGGAM; match class: 1 Factor: RREB-1; motif: GGGWCSA; match class: 0 Factor: TF3C-beta; motif: CCNGGAGGGCTTCCTGGAGGAG; match class: 1 Factor: ZF5; motif: NRNGNGCGCGCWN; ma…
PARPBP	NM_017915	17	Factor: RNF96; motif: BCCCGCRGCC; match class: 0 Factor: AP-2alpha; motif: NGCCYSNNGSN; match class: 1 Factor: BEN; motif: CAGCGRNV; match class: 1 Factor: TFAP2C; motif: NGCCCNNRGGCA; match class: 0 Factor: TAFII250; motif: ACCGGAM; match class: 1 Factor: AP-2gamma; motif: NNNNWGCCYNCRGSCN; match class: 1 Factor: TF3C-beta; motif: CCNGGAGGGCTTCCTGGAGGAG; match class: 1 Factor: AP-2alpha; motif: …
LRP1B	NM_018557	17	Factor: BEN; motif: CAGCGRNV; match class: 1 Factor: E2F; motif: GGCGSG; match class: 1 Factor: TAFII250; motif: ACCGGAM; match class: 1 Factor: ETF; motif: GVGGMGG; match class: 1 Factor: MAZ; motif: NKGGGAGGGGRGGR; match class: 0 Factor: TF3C-beta; motif: CCNGGAGGGCTTCCTGGAGGAG; match class: 1 Factor: ZF5; motif: NRNGNGCGCGCWN; match class: 1 Factor: Zic2; motif: KGGGTGGTC; match class: 1 Facto…
RTN4IP1	NM_032730	17	Factor: ETF; motif: CCCCGCCCCYN; match class: 0 Factor: Sp1; motif: NGGGGGCGGGGYN; match class: 0 Factor: WT1; motif: GNGGGGGCGGGG; match class: 0 Factor: Pax-4; motif: NNNNNYCACCCB; match class: 1 Factor: Sp1; motif: GGGGCGGGGC; match class: 0 Factor: BEN; motif: CAGCGRNV; match class: 1 Factor: SP1; motif: CCCCKCCCCC; match class: 0 Factor: E2F; motif: GGCGSG; match class: 1 Factor: Sp1; motif:…
BTNL3	NM_197975	17	Factor: Sp1; motif: NGGGGGCGGGGYN; match class: 0 Factor: NF-1B; motif: CTGGCASGV; match class: 0 Factor: TFII-I; motif: RGAGGKAGG; match class: 0 Factor: Pax-4; motif: NNNNNYCACCCB; match class: 1 Factor: BEN; motif: CAGCGRNV; match class: 1 Factor: TAFII250; motif: ACCGGAM; match class: 1 Factor: PLAG1; motif: GRGGCNNHNNNRRGGG; match class: 0 Factor: Zic2; motif: KGGGTGGTC; match class: 1 Facto…
PRR4	NM_007244	16	Factor: ZXDB; motif: NGGGGTC; match class: 1 Factor: Elk-1; motif: CTTCCKG; match class: 1 Factor: Pax-4; motif: NNNNNYCACCCB; match class: 1 Factor: BEN; motif: CAGCGRNV; match class: 1 Factor: AP-4; motif: CWCAGCTGGN; match class: 0 Factor: TAFII250; motif: ACCGGAM; match class: 1 Factor: SREBP-1; motif: KATCACCCCAC; match class: 1 Factor: Zic2; motif: KGGGTGGTC; match class: 1 Factor: AP-2gamm…
CHODL	NM_024944	16	Factor: LRF; motif: NGNSACCCMCN; match class: 0 Factor: Elk-1; motif: CTTCCKG; match class: 1 Factor: MAZ; motif: GGGGAGGG; match class: 1 Factor: AP-4; motif: CWCAGCTGGN; match class: 0 Factor: MAZ; motif: NKGGGAGGGGRGGR; match class: 0 Factor: RREB-1; motif: GGGWCSA; match class: 0 Factor: ZF5; motif: NRNGNGCGCGCWN; match class: 1 Factor: c-Ets-2; motif: CTTCCTG; match class: 1 Factor: MZF-1; m…
SPIRE1	NM_001128626	15	Factor: WT1; motif: GNGGGGGCGGGG; match class: 0 Factor: E2F-3; motif: GGCGGGN; match class: 1 Factor: TFII-I; motif: RGAGGKAGG; match class: 0 Factor: RNF96; motif: BCCCGCRGCC; match class: 0 Factor: BEN; motif: CAGCGRNV; match class: 1 Factor: E2F; motif: GGCGSG; match class: 1 Factor: TAFII250; motif: ACCGGAM; match class: 1 Factor: SREBP-1; motif: KATCACCCCAC; match class: 1 Factor: AP-2alpha…
MYH13	NM_003802	15	Factor: TFII-I; motif: RGAGGKAGG; match class: 0 Factor: Pax-4; motif: NNNNNYCACCCB; match class: 1 Factor: TAFII250; motif: ACCGGAM; match class: 1 Factor: LBP-1; motif: CAGCTGS; match class: 1 Factor: AP-2gamma; motif: NNNNWGCCYNCRGSCN; match class: 1 Factor: Zic2; motif: KGGGTGGTC; match class: 1 Factor: GLI; motif: NGACCMCCCAN; match class: 0 Factor: GKLF; motif: CCTCCYN; match class: 1 Facto…
C15orf41	NM_032499	15	Factor: NF-1B; motif: CTGGCASGV; match class: 0 Factor: ctcf; motif: CCNCNAGRKGGCRSTN; match class: 0 Factor: BEN; motif: CAGCGRNV; match class: 1 Factor: Sp2; motif: WGGGCGG; match class: 1 Factor: E2F; motif: GGCGSG; match class: 1 Factor: Spz1; motif: DNNGGRGGGWWNNNN; match class: 1 Factor: TAFII250; motif: ACCGGAM; match class: 1 Factor: Sp6; motif: WGGGCGG; match class: 1 Factor: TF3C-beta; …
MBNL2	NM_207304	15	Factor: NF-1B; motif: CTGGCASGV; match class: 0 Factor: BEN; motif: CAGCGRNV; match class: 1 Factor: NF-1; motif: NTGGNNNNNNGCCAANN; match class: 0 Factor: TAFII250; motif: ACCGGAM; match class: 1 Factor: RREB-1; motif: GGGWCSA; match class: 0 Factor: TF3C-beta; motif: CCNGGAGGGCTTCCTGGAGGAG; match class: 1 Factor: Kaiso; motif: GCMGGGRGCRGS; match class: 0 Factor: AP-2alpha; motif: NSCCNCRGGSN; …
SLC9A4	NM_001011552	14	Factor: ETF; motif: CCCCGCCCCYN; match class: 0 Factor: WT1; motif: NNGGGNGGGSGN; match class: 0 Factor: NF-kappaB; motif: GGGGATYCCC; match class: 0 Factor: SP1; motif: CCCCKCCCCC; match class: 0 Factor: Sp1; motif: CCCCGCCCCN; match class: 0 Factor: TFAP2C; motif: NGCCCNNRGGCA; match class: 0 Factor: Sp1; motif: NNGGGGCGGGGNN; match class: 0 Factor: AP-2gamma; motif: NNNNWGCCYNCRGSCN; match cla…
KCNK2	NM_001017424	14	Factor: Elk-1; motif: CTTCCKG; match class: 1 Factor: BEN; motif: CAGCGRNV; match class: 1 Factor: NF-1; motif: NTGGNNNNNNGCCAANN; match class: 0 Factor: TAFII250; motif: ACCGGAM; match class: 1 Factor: RREB-1; motif: GGGWCSA; match class: 0 Factor: ZF5; motif: NRNGNGCGCGCWN; match class: 1 Factor: Zic2; motif: KGGGTGGTC; match class: 1 Factor: AP-2alpha; motif: NSCCNCRGGSN; match class: 0 Factor…
CPED1	NM_001105533	14	Factor: Sp1; motif: NGGGGGCGGGGYN; match class: 0 Factor: ctcf; motif: CCNCNAGRKGGCRSTN; match class: 0 Factor: BEN; motif: CAGCGRNV; match class: 1 Factor: NF-1; motif: NTGGNNNNNNGCCAANN; match class: 0 Factor: TFAP2C; motif: NGCCCNNRGGCA; match class: 0 Factor: TAFII250; motif: ACCGGAM; match class: 1 Factor: RREB-1; motif: GGGWCSA; match class: 0 Factor: ZF5; motif: NRNGNGCGCGCWN; match class:…
GREM2	NM_022469	14	Factor: Pax-4; motif: NNNNNYCACCCB; match class: 1 Factor: RNF96; motif: BCCCGCRGCC; match class: 0 Factor: BEN; motif: CAGCGRNV; match class: 1 Factor: E2F; motif: GGCGSG; match class: 1 Factor: NF-1; motif: NTGGNNNNNNGCCAANN; match class: 0 Factor: TAFII250; motif: ACCGGAM; match class: 1 Factor: ETF; motif: GVGGMGG; match class: 1 Factor: RREB-1; motif: GGGWCSA; match class: 0 Factor: ZF5; mot…
SAMD9L	NM_152703	14	Factor: ZXDB; motif: NGGGGTC; match class: 1 Factor: Elk-1; motif: CTTCCKG; match class: 1 Factor: Pax-4; motif: NNNNNYCACCCB; match class: 1 Factor: NF-1; motif: NTGGNNNNNNGCCAANN; match class: 0 Factor: Spz1; motif: DNNGGRGGGWWNNNN; match class: 1 Factor: TAFII250; motif: ACCGGAM; match class: 1 Factor: SREBP-1; motif: CACSCCA; match class: 1 Factor: c-Ets-2; motif: CTTCCTG; match class: 1 Fact…
HS3ST5	NM_153612	14	Factor: NF-1B; motif: CTGGCASGV; match class: 0 Factor: Pax-4; motif: NNNNNYCACCCB; match class: 1 Factor: SALL2; motif: GGGTGGG; match class: 1 Factor: E2F; motif: GGCGSG; match class: 1 Factor: Spz1; motif: DNNGGRGGGWWNNNN; match class: 1 Factor: TAFII250; motif: ACCGGAM; match class: 1 Factor: LBP-1; motif: CAGCTGS; match class: 1 Factor: SREBP-1; motif: CACSCCA; match class: 1 Factor: AP-2gam…
DNASE1L3	NM_004944	13	Factor: NF-1B; motif: CTGGCASGV; match class: 0 Factor: BEN; motif: CAGCGRNV; match class: 1 Factor: TAFII250; motif: ACCGGAM; match class: 1 Factor: SREBP-1; motif: KATCACCCCAC; match class: 1 Factor: Kaiso; motif: GCMGGGRGCRGS; match class: 0 Factor: AP-2alpha; motif: NSCCNCRGGSN; match class: 0 Factor: MZF-1; motif: TGGGGAR; match class: 1 Factor: VDR; motif: GGGKNARNRRGGWSA; match class: 1 Fa…
CMSS1	NM_032359	13	Factor: Sp1; motif: NGGGGGCGGGGYN; match class: 0 Factor: Pax-4; motif: NNNNNYCACCCB; match class: 1 Factor: SALL2; motif: GGGTGGG; match class: 1 Factor: BEN; motif: CAGCGRNV; match class: 1 Factor: TAFII250; motif: ACCGGAM; match class: 1 Factor: SREBP-1; motif: KATCACCCCAC; match class: 1 Factor: RREB-1; motif: GGGWCSA; match class: 0 Factor: ZF5; motif: NRNGNGCGCGCWN; match class: 1 Factor: Z…
PTN	NM_002825	12	Factor: ZXDB; motif: NGGGGTC; match class: 1 Factor: Elk-1; motif: CTTCCKG; match class: 1 Factor: E2F-3; motif: GGCGGGN; match class: 1 Factor: BEN; motif: CAGCGRNV; match class: 1 Factor: NF-1; motif: NTGGNNNNNNGCCAANN; match class: 0 Factor: TAFII250; motif: ACCGGAM; match class: 1 Factor: RREB-1; motif: GGGWCSA; match class: 0 Factor: c-Ets-2; motif: CTTCCTG; match class: 1 Factor: GKLF; moti…
ERAP2	NM_022350	12	Factor: LRF; motif: NGNSACCCMCN; match class: 0 Factor: Elk-1; motif: CTTCCKG; match class: 1 Factor: TAFII250; motif: ACCGGAM; match class: 1 Factor: RREB-1; motif: GGGWCSA; match class: 0 Factor: SREBP-1; motif: CACSCCA; match class: 1 Factor: c-Ets-2; motif: CTTCCTG; match class: 1 Factor: VDR; motif: GGGKNARNRRGGWSA; match class: 1 Factor: GKLF; motif: CCTCCYN; match class: 1 Factor: AP-2rep;…
KRTAP19-2	NM_181608	12	Factor: LRF; motif: NGNSACCCMCN; match class: 0 Factor: Zic2; motif: KGGGTGGTC; match class: 1 Factor: AP-2gamma; motif: GCCYNCRGSN; match class: 0 Factor: GLI; motif: NGACCMCCCAN; match class: 0 Factor: GKLF; motif: CCTCCYN; match class: 1 Factor: WT1; motif: SMCNCCNSC; match class: 1 Factor: AP-4; motif: NCAGCTGYNGNCN; match class: 0 Factor: Zic1; motif: KGGGTGGTC; match class: 1 Factor: ZF5; m…
CARD8	NM_014959	11	Factor: Sp1; motif: NGGGGGCGGGGYN; match class: 0 Factor: Sp1; motif: NGGGGCGGGGN; match class: 0 Factor: Sp1; motif: GGGGCGGGGC; match class: 0 Factor: TAFII250; motif: ACCGGAM; match class: 1 Factor: Sp1; motif: NNGGGGCGGGGNN; match class: 0 Factor: MZF-1; motif: TGGGGAR; match class: 1 Factor: GKLF; motif: NNNRGGNGNGGSN; match class: 1 Factor: MOVO-B; motif: GNGGGGG; match class: 0 Factor: AP-…
SORBS2	NM_021069	11	Factor: Pax-4; motif: NNNNNYCACCCB; match class: 1 Factor: BEN; motif: CAGCGRNV; match class: 1 Factor: NF-1; motif: NTGGNNNNNNGCCAANN; match class: 0 Factor: Spz1; motif: DNNGGRGGGWWNNNN; match class: 1 Factor: TFAP2C; motif: NGCCCNNRGGCA; match class: 0 Factor: TAFII250; motif: ACCGGAM; match class: 1 Factor: ZF5; motif: NRNGNGCGCGCWN; match class: 1 Factor: AP-2gamma; motif: GCCYNCRGSN; match …
CASP1	NM_033292	11	Factor: NF-1B; motif: CTGGCASGV; match class: 0 Factor: TFII-I; motif: RGAGGKAGG; match class: 0 Factor: Pax-4; motif: NNNNNYCACCCB; match class: 1 Factor: SALL2; motif: GGGTGGG; match class: 1 Factor: TAFII250; motif: ACCGGAM; match class: 1 Factor: SREBP-1; motif: KATCACCCCAC; match class: 1 Factor: TF3C-beta; motif: CCNGGAGGGCTTCCTGGAGGAG; match class: 1 Factor: MZF-1; motif: TGGGGAR; match cl…
ADAMTSL1	NM_001040272	10	Factor: Elk-1; motif: CTTCCKG; match class: 1 Factor: TFII-I; motif: RGAGGKAGG; match class: 0 Factor: Pax-4; motif: NNNNNYCACCCB; match class: 1 Factor: SALL2; motif: GGGTGGG; match class: 1 Factor: NF-1; motif: NTGGNNNNNNGCCAANN; match class: 0 Factor: TFAP2C; motif: NGCCCNNRGGCA; match class: 0 Factor: TAFII250; motif: ACCGGAM; match class: 1 Factor: c-Ets-2; motif: CTTCCTG; match class: 1 Fac…
LRRD1	NM_001161528	10	Factor: AP-4; motif: CWCAGCTGGN; match class: 0 Factor: TFAP2C; motif: NGCCCNNRGGCA; match class: 0 Factor: TAFII250; motif: ACCGGAM; match class: 1 Factor: AP-2alpha; motif: NSCCNCRGGSN; match class: 0 Factor: CKROX; motif: SCCCTCCCC; match class: 0 Factor: GKLF; motif: CCTCCYN; match class: 1 Factor: AP-4; motif: NCAGCTGYNGNCN; match class: 0 Factor: TR4; motif: CCMGGAA; match class: 1 Factor: …
LRRN3	NM_018334	10	Factor: Elk-1; motif: CTTCCKG; match class: 1 Factor: BEN; motif: CAGCGRNV; match class: 1 Factor: TAFII250; motif: ACCGGAM; match class: 1 Factor: LBP-1; motif: CAGCTGS; match class: 1 Factor: c-Ets-2; motif: CTTCCTG; match class: 1 Factor: MZF-1; motif: TGGGGAR; match class: 1 Factor: GKLF; motif: CCTCCYN; match class: 1 Factor: GKLF; motif: NNRRGRRNGNSNNN; match class: 1 Factor: TR4; motif: CC…
IDO1	NM_002164	8	Factor: Pax-4; motif: NNNNNYCACCCB; match class: 1 Factor: TAFII250; motif: ACCGGAM; match class: 1 Factor: ZIC4; motif: GRCCCCCCGCNGNGN; match class: 0 Factor: AP-2alpha; motif: NSCCNCRGGSN; match class: 0 Factor: PUR1; motif: GGGNCAGNN; match class: 1 Factor: GKLF; motif: CCTCCYN; match class: 1 Factor: MOVO-B; motif: GNGGGGG; match class: 0 Factor: Churchill; motif: CGGGNN; match class: 1
FILIP1	NM_015687	8	Factor: BEN; motif: CAGCGRNV; match class: 1 Factor: TAFII250; motif: ACCGGAM; match class: 1 Factor: LBP-1; motif: CAGCTGS; match class: 1 Factor: SREBP-1; motif: KATCACCCCAC; match class: 1 Factor: PUR1; motif: GGGNCAGNN; match class: 1 Factor: AP-4; motif: NCAGCTGYNGNCN; match class: 0 Factor: LRF; motif: NGNAGNGGGTYN; match class: 0 Factor: Sp1; motif: GGGGCGGGGT; match class: 0
KRTAP1-3	NM_030966	8	Factor: Elk-1; motif: CTTCCKG; match class: 1 Factor: TAFII250; motif: ACCGGAM; match class: 1 Factor: LBP-1; motif: CAGCTGS; match class: 1 Factor: TF3C-beta; motif: CCNGGAGGGCTTCCTGGAGGAG; match class: 1 Factor: ZIC4; motif: GRCCCCCCGCNGNGN; match class: 0 Factor: Kaiso; motif: GCMGGGRGCRGS; match class: 0 Factor: c-Ets-2; motif: CTTCCTG; match class: 1 Factor: AP-4; motif: NCAGCTGYNGNCN; match…
FMO3	NM_001002294	7	Factor: SALL2; motif: GGGTGGG; match class: 1 Factor: BEN; motif: CAGCGRNV; match class: 1 Factor: Spz1; motif: DNNGGRGGGWWNNNN; match class: 1 Factor: TFAP2C; motif: NGCCCNNRGGCA; match class: 0 Factor: TAFII250; motif: ACCGGAM; match class: 1 Factor: LBP-1; motif: CAGCTGS; match class: 1 Factor: ZIC4; motif: GRCCCCCCGCNGNGN; match class: 0
SPTA1	NM_003126	7	Factor: LRF; motif: NGNSACCCMCN; match class: 0 Factor: EGR1; motif: NCNCCGCCCCCGCN; match class: 0 Factor: TAFII250; motif: ACCGGAM; match class: 1 Factor: GKLF; motif: CCTCCYN; match class: 1 Factor: AP-2rep; motif: CAGTGGG; match class: 1 Factor: MOVO-B; motif: GNGGGGG; match class: 0 Factor: LRF; motif: NGNAGNGGGTYN; match class: 0
POSTN	NM_006475	7	Factor: Elk-1; motif: CTTCCKG; match class: 1 Factor: Pax-4; motif: NNNNNYCACCCB; match class: 1 Factor: TAFII250; motif: ACCGGAM; match class: 1 Factor: c-Ets-2; motif: CTTCCTG; match class: 1 Factor: AP-2rep; motif: CAGTGGG; match class: 1 Factor: TR4; motif: CCMGGAA; match class: 1 Factor: Sp1; motif: GGGGCGGGGT; match class: 0
ATP8B4	NM_024837	7	Factor: Elk-1; motif: CTTCCKG; match class: 1 Factor: TFII-I; motif: RGAGGKAGG; match class: 0 Factor: BEN; motif: CAGCGRNV; match class: 1 Factor: TAFII250; motif: ACCGGAM; match class: 1 Factor: c-Ets-2; motif: CTTCCTG; match class: 1 Factor: GKLF; motif: CCTCCYN; match class: 1 Factor: LRF; motif: NGNAGNGGGTYN; match class: 0
AKR1C1	NM_001353	5	Factor: Elk-1; motif: CTTCCKG; match class: 1 Factor: TAFII250; motif: ACCGGAM; match class: 1 Factor: LBP-1; motif: CAGCTGS; match class: 1 Factor: c-Ets-2; motif: CTTCCTG; match class: 1 Factor: GKLF; motif: CCTCCYN; match class: 1
DIRC1	NM_052952	5	Factor: NF-1; motif: NTGGNNNNNNGCCAANN; match class: 0 Factor: AP-4; motif: CWCAGCTGGN; match class: 0 Factor: TFAP2C; motif: NGCCCNNRGGCA; match class: 0 Factor: Kaiso; motif: GCMGGGRGCRGS; match class: 0 Factor: GKLF; motif: CCTCCYN; match class: 1
CD163L1	NM_174941	5	Factor: NF-1B; motif: CTGGCASGV; match class: 0 Factor: Spz1; motif: DNNGGRGGGWWNNNN; match class: 1 Factor: TAFII250; motif: ACCGGAM; match class: 1 Factor: AP-4; motif: NCAGCTGYNGNCN; match class: 0 Factor: LRF; motif: NGNAGNGGGTYN; match class: 0
MYH8	NM_002472	4	Factor: Spz1; motif: DNNGGRGGGWWNNNN; match class: 1 Factor: TAFII250; motif: ACCGGAM; match class: 1 Factor: MZF-1; motif: TGGGGAR; match class: 1 Factor: PUR1; motif: GGGNCAGNN; match class: 1
FGF7	NM_002009	3	Factor: BEN; motif: CAGCGRNV; match class: 1 Factor: MAZ; motif: NKGGGAGGGGRGGR; match class: 0 Factor: ZF5; motif: NRNGNGCGCGCWN; match class: 1

## Sheet: p7322 and p2638 
external_gene_name	refseq_mrna	TF_num	TF_list
FGFRL1	NM_001004356	93	Factor: GKLF; motif: NNRRGRRNGNSNNN; match class: 1 Factor: SALL2; motif: GGGTGGG; match class: 1 Factor: E2F; motif: GGCGSG; match class: 1 Factor: KROX; motif: CCCGCCCCCRCCCC; match class: 0 Factor: HIC1; motif: NSNNNNTGCCCSSNN; match class: 0 Factor: SP2; motif: GNNGGGGGCGGGGSN; match class: 0 Factor: myogenin; motif: CAGCTG; match class: 0 Factor: BEN; motif: CAGCGRNV; match class: 1 Factor: …
CRLF1	NM_004750	93	Factor: GKLF; motif: NNRRGRRNGNSNNN; match class: 1 Factor: SALL2; motif: GGGTGGG; match class: 1 Factor: E2F; motif: GGCGSG; match class: 1 Factor: LKLF; motif: GGGGTGGKSN; match class: 0 Factor: KROX; motif: CCCGCCCCCRCCCC; match class: 0 Factor: HIC1; motif: NSNNNNTGCCCSSNN; match class: 0 Factor: SP2; motif: GNNGGGGGCGGGGSN; match class: 0 Factor: myogenin; motif: CAGCTG; match class: 0 Facto…
HCN2	NM_001194	91	Factor: GKLF; motif: NNRRGRRNGNSNNN; match class: 1 Factor: SALL2; motif: GGGTGGG; match class: 1 Factor: E2F; motif: GGCGSG; match class: 1 Factor: KROX; motif: CCCGCCCCCRCCCC; match class: 0 Factor: HIC1; motif: NSNNNNTGCCCSSNN; match class: 0 Factor: SP2; motif: GNNGGGGGCGGGGSN; match class: 0 Factor: myogenin; motif: CAGCTG; match class: 0 Factor: BEN; motif: CAGCGRNV; match class: 1 Factor: …
RCOR2	NM_173587	91	Factor: GKLF; motif: NNRRGRRNGNSNNN; match class: 1 Factor: SALL2; motif: GGGTGGG; match class: 1 Factor: E2F; motif: GGCGSG; match class: 1 Factor: LKLF; motif: GGGGTGGKSN; match class: 0 Factor: KROX; motif: CCCGCCCCCRCCCC; match class: 0 Factor: HIC1; motif: NSNNNNTGCCCSSNN; match class: 0 Factor: SP2; motif: GNNGGGGGCGGGGSN; match class: 0 Factor: myogenin; motif: CAGCTG; match class: 0 Facto…
NA	ENST00000370177	90	Factor: GKLF; motif: NNRRGRRNGNSNNN; match class: 1 Factor: SALL2; motif: GGGTGGG; match class: 1 Factor: E2F; motif: GGCGSG; match class: 1 Factor: KROX; motif: CCCGCCCCCRCCCC; match class: 0 Factor: HIC1; motif: NSNNNNTGCCCSSNN; match class: 0 Factor: SP2; motif: GNNGGGGGCGGGGSN; match class: 0 Factor: myogenin; motif: CAGCTG; match class: 0 Factor: BEN; motif: CAGCGRNV; match class: 1 Factor: …
TNNT3	NM_001042780	88	Factor: GKLF; motif: NNRRGRRNGNSNNN; match class: 1 Factor: SALL2; motif: GGGTGGG; match class: 1 Factor: LKLF; motif: GGGGTGGKSN; match class: 0 Factor: KROX; motif: CCCGCCCCCRCCCC; match class: 0 Factor: HIC1; motif: NSNNNNTGCCCSSNN; match class: 0 Factor: SP2; motif: GNNGGGGGCGGGGSN; match class: 0 Factor: myogenin; motif: CAGCTG; match class: 0 Factor: BEN; motif: CAGCGRNV; match class: 1 Fac…
RGS11	NM_003834	88	Factor: GKLF; motif: NNRRGRRNGNSNNN; match class: 1 Factor: SALL2; motif: GGGTGGG; match class: 1 Factor: E2F; motif: GGCGSG; match class: 1 Factor: LKLF; motif: GGGGTGGKSN; match class: 0 Factor: KROX; motif: CCCGCCCCCRCCCC; match class: 0 Factor: HIC1; motif: NSNNNNTGCCCSSNN; match class: 0 Factor: SP2; motif: GNNGGGGGCGGGGSN; match class: 0 Factor: myogenin; motif: CAGCTG; match class: 0 Facto…
NA	ENST00000572798	87	Factor: GKLF; motif: NNRRGRRNGNSNNN; match class: 1 Factor: SALL2; motif: GGGTGGG; match class: 1 Factor: E2F; motif: GGCGSG; match class: 1 Factor: LKLF; motif: GGGGTGGKSN; match class: 0 Factor: KROX; motif: CCCGCCCCCRCCCC; match class: 0 Factor: HIC1; motif: NSNNNNTGCCCSSNN; match class: 0 Factor: SP2; motif: GNNGGGGGCGGGGSN; match class: 0 Factor: myogenin; motif: CAGCTG; match class: 0 Facto…
FBRSL1	NM_001142641	87	Factor: GKLF; motif: NNRRGRRNGNSNNN; match class: 1 Factor: SALL2; motif: GGGTGGG; match class: 1 Factor: E2F; motif: GGCGSG; match class: 1 Factor: LKLF; motif: GGGGTGGKSN; match class: 0 Factor: KROX; motif: CCCGCCCCCRCCCC; match class: 0 Factor: HIC1; motif: NSNNNNTGCCCSSNN; match class: 0 Factor: SP2; motif: GNNGGGGGCGGGGSN; match class: 0 Factor: myogenin; motif: CAGCTG; match class: 0 Facto…
TNNI2	NM_003282	87	Factor: GKLF; motif: NNRRGRRNGNSNNN; match class: 1 Factor: SALL2; motif: GGGTGGG; match class: 1 Factor: LKLF; motif: GGGGTGGKSN; match class: 0 Factor: KROX; motif: CCCGCCCCCRCCCC; match class: 0 Factor: HIC1; motif: NSNNNNTGCCCSSNN; match class: 0 Factor: SP2; motif: GNNGGGGGCGGGGSN; match class: 0 Factor: myogenin; motif: CAGCTG; match class: 0 Factor: BEN; motif: CAGCGRNV; match class: 1 Fac…
FASN	NM_004104	87	Factor: GKLF; motif: NNRRGRRNGNSNNN; match class: 1 Factor: SALL2; motif: GGGTGGG; match class: 1 Factor: E2F; motif: GGCGSG; match class: 1 Factor: LKLF; motif: GGGGTGGKSN; match class: 0 Factor: KROX; motif: CCCGCCCCCRCCCC; match class: 0 Factor: HIC1; motif: NSNNNNTGCCCSSNN; match class: 0 Factor: SP2; motif: GNNGGGGGCGGGGSN; match class: 0 Factor: myogenin; motif: CAGCTG; match class: 0 Facto…
TNFRSF12A	NM_016639	86	Factor: GKLF; motif: NNRRGRRNGNSNNN; match class: 1 Factor: SALL2; motif: GGGTGGG; match class: 1 Factor: E2F; motif: GGCGSG; match class: 1 Factor: LKLF; motif: GGGGTGGKSN; match class: 0 Factor: KROX; motif: CCCGCCCCCRCCCC; match class: 0 Factor: HIC1; motif: NSNNNNTGCCCSSNN; match class: 0 Factor: SP2; motif: GNNGGGGGCGGGGSN; match class: 0 Factor: myogenin; motif: CAGCTG; match class: 0 Facto…
TYMP	NM_001113756	85	Factor: GKLF; motif: NNRRGRRNGNSNNN; match class: 1 Factor: SALL2; motif: GGGTGGG; match class: 1 Factor: E2F; motif: GGCGSG; match class: 1 Factor: LKLF; motif: GGGGTGGKSN; match class: 0 Factor: KROX; motif: CCCGCCCCCRCCCC; match class: 0 Factor: HIC1; motif: NSNNNNTGCCCSSNN; match class: 0 Factor: SP2; motif: GNNGGGGGCGGGGSN; match class: 0 Factor: myogenin; motif: CAGCTG; match class: 0 Facto…
INHBB	NM_002193	84	Factor: GKLF; motif: NNRRGRRNGNSNNN; match class: 1 Factor: SALL2; motif: GGGTGGG; match class: 1 Factor: E2F; motif: GGCGSG; match class: 1 Factor: LKLF; motif: GGGGTGGKSN; match class: 0 Factor: KROX; motif: CCCGCCCCCRCCCC; match class: 0 Factor: HIC1; motif: NSNNNNTGCCCSSNN; match class: 0 Factor: SP2; motif: GNNGGGGGCGGGGSN; match class: 0 Factor: myogenin; motif: CAGCTG; match class: 0 Facto…
UTS2R	NM_018949	84	Factor: GKLF; motif: NNRRGRRNGNSNNN; match class: 1 Factor: SALL2; motif: GGGTGGG; match class: 1 Factor: E2F; motif: GGCGSG; match class: 1 Factor: LKLF; motif: GGGGTGGKSN; match class: 0 Factor: KROX; motif: CCCGCCCCCRCCCC; match class: 0 Factor: HIC1; motif: NSNNNNTGCCCSSNN; match class: 0 Factor: SP2; motif: GNNGGGGGCGGGGSN; match class: 0 Factor: myogenin; motif: CAGCTG; match class: 0 Facto…
ZMIZ1	NM_020338	84	Factor: GKLF; motif: NNRRGRRNGNSNNN; match class: 1 Factor: SALL2; motif: GGGTGGG; match class: 1 Factor: E2F; motif: GGCGSG; match class: 1 Factor: LKLF; motif: GGGGTGGKSN; match class: 0 Factor: KROX; motif: CCCGCCCCCRCCCC; match class: 0 Factor: HIC1; motif: NSNNNNTGCCCSSNN; match class: 0 Factor: SP2; motif: GNNGGGGGCGGGGSN; match class: 0 Factor: myogenin; motif: CAGCTG; match class: 0 Facto…
KCNH2	NM_000238	83	Factor: GKLF; motif: NNRRGRRNGNSNNN; match class: 1 Factor: SALL2; motif: GGGTGGG; match class: 1 Factor: E2F; motif: GGCGSG; match class: 1 Factor: LKLF; motif: GGGGTGGKSN; match class: 0 Factor: KROX; motif: CCCGCCCCCRCCCC; match class: 0 Factor: HIC1; motif: NSNNNNTGCCCSSNN; match class: 0 Factor: SP2; motif: GNNGGGGGCGGGGSN; match class: 0 Factor: myogenin; motif: CAGCTG; match class: 0 Facto…
C8orf58	NM_001013842	83	Factor: GKLF; motif: NNRRGRRNGNSNNN; match class: 1 Factor: SALL2; motif: GGGTGGG; match class: 1 Factor: E2F; motif: GGCGSG; match class: 1 Factor: LKLF; motif: GGGGTGGKSN; match class: 0 Factor: KROX; motif: CCCGCCCCCRCCCC; match class: 0 Factor: HIC1; motif: NSNNNNTGCCCSSNN; match class: 0 Factor: SP2; motif: GNNGGGGGCGGGGSN; match class: 0 Factor: myogenin; motif: CAGCTG; match class: 0 Facto…
SLC16A3	NM_001042422	83	Factor: GKLF; motif: NNRRGRRNGNSNNN; match class: 1 Factor: SALL2; motif: GGGTGGG; match class: 1 Factor: E2F; motif: GGCGSG; match class: 1 Factor: LKLF; motif: GGGGTGGKSN; match class: 0 Factor: KROX; motif: CCCGCCCCCRCCCC; match class: 0 Factor: HIC1; motif: NSNNNNTGCCCSSNN; match class: 0 Factor: SP2; motif: GNNGGGGGCGGGGSN; match class: 0 Factor: myogenin; motif: CAGCTG; match class: 0 Facto…
RHBDL1	NM_001278720	83	Factor: GKLF; motif: NNRRGRRNGNSNNN; match class: 1 Factor: SALL2; motif: GGGTGGG; match class: 1 Factor: E2F; motif: GGCGSG; match class: 1 Factor: LKLF; motif: GGGGTGGKSN; match class: 0 Factor: KROX; motif: CCCGCCCCCRCCCC; match class: 0 Factor: HIC1; motif: NSNNNNTGCCCSSNN; match class: 0 Factor: SP2; motif: GNNGGGGGCGGGGSN; match class: 0 Factor: myogenin; motif: CAGCTG; match class: 0 Facto…
IGF2BP2	NM_006548	83	Factor: GKLF; motif: NNRRGRRNGNSNNN; match class: 1 Factor: SALL2; motif: GGGTGGG; match class: 1 Factor: E2F; motif: GGCGSG; match class: 1 Factor: KROX; motif: CCCGCCCCCRCCCC; match class: 0 Factor: HIC1; motif: NSNNNNTGCCCSSNN; match class: 0 Factor: SP2; motif: GNNGGGGGCGGGGSN; match class: 0 Factor: myogenin; motif: CAGCTG; match class: 0 Factor: BEN; motif: CAGCGRNV; match class: 1 Factor: …
CALY	NM_015722	83	Factor: GKLF; motif: NNRRGRRNGNSNNN; match class: 1 Factor: SALL2; motif: GGGTGGG; match class: 1 Factor: E2F; motif: GGCGSG; match class: 1 Factor: LKLF; motif: GGGGTGGKSN; match class: 0 Factor: KROX; motif: CCCGCCCCCRCCCC; match class: 0 Factor: HIC1; motif: NSNNNNTGCCCSSNN; match class: 0 Factor: SP2; motif: GNNGGGGGCGGGGSN; match class: 0 Factor: myogenin; motif: CAGCTG; match class: 0 Facto…
KCTD15	NM_024076	83	Factor: GKLF; motif: NNRRGRRNGNSNNN; match class: 1 Factor: SALL2; motif: GGGTGGG; match class: 1 Factor: E2F; motif: GGCGSG; match class: 1 Factor: LKLF; motif: GGGGTGGKSN; match class: 0 Factor: KROX; motif: CCCGCCCCCRCCCC; match class: 0 Factor: HIC1; motif: NSNNNNTGCCCSSNN; match class: 0 Factor: SP2; motif: GNNGGGGGCGGGGSN; match class: 0 Factor: myogenin; motif: CAGCTG; match class: 0 Facto…
DIRAS1	NM_145173	83	Factor: GKLF; motif: NNRRGRRNGNSNNN; match class: 1 Factor: SALL2; motif: GGGTGGG; match class: 1 Factor: E2F; motif: GGCGSG; match class: 1 Factor: LKLF; motif: GGGGTGGKSN; match class: 0 Factor: KROX; motif: CCCGCCCCCRCCCC; match class: 0 Factor: HIC1; motif: NSNNNNTGCCCSSNN; match class: 0 Factor: SP2; motif: GNNGGGGGCGGGGSN; match class: 0 Factor: myogenin; motif: CAGCTG; match class: 0 Facto…
KCNQ2	NM_172109	83	Factor: GKLF; motif: NNRRGRRNGNSNNN; match class: 1 Factor: SALL2; motif: GGGTGGG; match class: 1 Factor: E2F; motif: GGCGSG; match class: 1 Factor: LKLF; motif: GGGGTGGKSN; match class: 0 Factor: KROX; motif: CCCGCCCCCRCCCC; match class: 0 Factor: HIC1; motif: NSNNNNTGCCCSSNN; match class: 0 Factor: SP2; motif: GNNGGGGGCGGGGSN; match class: 0 Factor: myogenin; motif: CAGCTG; match class: 0 Facto…
APC2	NM_005883	82	Factor: GKLF; motif: NNRRGRRNGNSNNN; match class: 1 Factor: SALL2; motif: GGGTGGG; match class: 1 Factor: E2F; motif: GGCGSG; match class: 1 Factor: LKLF; motif: GGGGTGGKSN; match class: 0 Factor: KROX; motif: CCCGCCCCCRCCCC; match class: 0 Factor: HIC1; motif: NSNNNNTGCCCSSNN; match class: 0 Factor: SP2; motif: GNNGGGGGCGGGGSN; match class: 0 Factor: myogenin; motif: CAGCTG; match class: 0 Facto…
LHX3	NM_014564	82	Factor: GKLF; motif: NNRRGRRNGNSNNN; match class: 1 Factor: SALL2; motif: GGGTGGG; match class: 1 Factor: E2F; motif: GGCGSG; match class: 1 Factor: KROX; motif: CCCGCCCCCRCCCC; match class: 0 Factor: HIC1; motif: NSNNNNTGCCCSSNN; match class: 0 Factor: SP2; motif: GNNGGGGGCGGGGSN; match class: 0 Factor: myogenin; motif: CAGCTG; match class: 0 Factor: BEN; motif: CAGCGRNV; match class: 1 Factor: …
RFLNA	NM_181709	82	Factor: GKLF; motif: NNRRGRRNGNSNNN; match class: 1 Factor: SALL2; motif: GGGTGGG; match class: 1 Factor: E2F; motif: GGCGSG; match class: 1 Factor: LKLF; motif: GGGGTGGKSN; match class: 0 Factor: KROX; motif: CCCGCCCCCRCCCC; match class: 0 Factor: HIC1; motif: NSNNNNTGCCCSSNN; match class: 0 Factor: SP2; motif: GNNGGGGGCGGGGSN; match class: 0 Factor: myogenin; motif: CAGCTG; match class: 0 Facto…
ABLIM2	NM_001130088	81	Factor: GKLF; motif: NNRRGRRNGNSNNN; match class: 1 Factor: SALL2; motif: GGGTGGG; match class: 1 Factor: E2F; motif: GGCGSG; match class: 1 Factor: LKLF; motif: GGGGTGGKSN; match class: 0 Factor: KROX; motif: CCCGCCCCCRCCCC; match class: 0 Factor: HIC1; motif: NSNNNNTGCCCSSNN; match class: 0 Factor: SP2; motif: GNNGGGGGCGGGGSN; match class: 0 Factor: myogenin; motif: CAGCTG; match class: 0 Facto…
KCNB1	NM_004975	81	Factor: GKLF; motif: NNRRGRRNGNSNNN; match class: 1 Factor: SALL2; motif: GGGTGGG; match class: 1 Factor: E2F; motif: GGCGSG; match class: 1 Factor: LKLF; motif: GGGGTGGKSN; match class: 0 Factor: KROX; motif: CCCGCCCCCRCCCC; match class: 0 Factor: HIC1; motif: NSNNNNTGCCCSSNN; match class: 0 Factor: SP2; motif: GNNGGGGGCGGGGSN; match class: 0 Factor: myogenin; motif: CAGCTG; match class: 0 Facto…
BHLHE23	NM_080606	81	Factor: GKLF; motif: NNRRGRRNGNSNNN; match class: 1 Factor: SALL2; motif: GGGTGGG; match class: 1 Factor: E2F; motif: GGCGSG; match class: 1 Factor: LKLF; motif: GGGGTGGKSN; match class: 0 Factor: KROX; motif: CCCGCCCCCRCCCC; match class: 0 Factor: HIC1; motif: NSNNNNTGCCCSSNN; match class: 0 Factor: SP2; motif: GNNGGGGGCGGGGSN; match class: 0 Factor: myogenin; motif: CAGCTG; match class: 0 Facto…
MIDN	NM_177401	81	Factor: GKLF; motif: NNRRGRRNGNSNNN; match class: 1 Factor: SALL2; motif: GGGTGGG; match class: 1 Factor: E2F; motif: GGCGSG; match class: 1 Factor: LKLF; motif: GGGGTGGKSN; match class: 0 Factor: KROX; motif: CCCGCCCCCRCCCC; match class: 0 Factor: HIC1; motif: NSNNNNTGCCCSSNN; match class: 0 Factor: SP2; motif: GNNGGGGGCGGGGSN; match class: 0 Factor: myogenin; motif: CAGCTG; match class: 0 Facto…
ATXN1	NM_000332	80	Factor: GKLF; motif: NNRRGRRNGNSNNN; match class: 1 Factor: SALL2; motif: GGGTGGG; match class: 1 Factor: E2F; motif: GGCGSG; match class: 1 Factor: LKLF; motif: GGGGTGGKSN; match class: 0 Factor: KROX; motif: CCCGCCCCCRCCCC; match class: 0 Factor: SP2; motif: GNNGGGGGCGGGGSN; match class: 0 Factor: myogenin; motif: CAGCTG; match class: 0 Factor: BEN; motif: CAGCGRNV; match class: 1 Factor: NF-ka…
SCX	NM_001080514	80	Factor: GKLF; motif: NNRRGRRNGNSNNN; match class: 1 Factor: SALL2; motif: GGGTGGG; match class: 1 Factor: E2F; motif: GGCGSG; match class: 1 Factor: LKLF; motif: GGGGTGGKSN; match class: 0 Factor: KROX; motif: CCCGCCCCCRCCCC; match class: 0 Factor: HIC1; motif: NSNNNNTGCCCSSNN; match class: 0 Factor: SP2; motif: GNNGGGGGCGGGGSN; match class: 0 Factor: myogenin; motif: CAGCTG; match class: 0 Facto…
ACTN1	NM_001102	80	Factor: GKLF; motif: NNRRGRRNGNSNNN; match class: 1 Factor: SALL2; motif: GGGTGGG; match class: 1 Factor: E2F; motif: GGCGSG; match class: 1 Factor: KROX; motif: CCCGCCCCCRCCCC; match class: 0 Factor: HIC1; motif: NSNNNNTGCCCSSNN; match class: 0 Factor: SP2; motif: GNNGGGGGCGGGGSN; match class: 0 Factor: myogenin; motif: CAGCTG; match class: 0 Factor: BEN; motif: CAGCGRNV; match class: 1 Factor: …
ZNF469	NM_001127464	80	Factor: GKLF; motif: NNRRGRRNGNSNNN; match class: 1 Factor: SALL2; motif: GGGTGGG; match class: 1 Factor: LKLF; motif: GGGGTGGKSN; match class: 0 Factor: KROX; motif: CCCGCCCCCRCCCC; match class: 0 Factor: HIC1; motif: NSNNNNTGCCCSSNN; match class: 0 Factor: SP2; motif: GNNGGGGGCGGGGSN; match class: 0 Factor: myogenin; motif: CAGCTG; match class: 0 Factor: BEN; motif: CAGCGRNV; match class: 1 Fac…
MDFI	NM_005586	80	Factor: GKLF; motif: NNRRGRRNGNSNNN; match class: 1 Factor: SALL2; motif: GGGTGGG; match class: 1 Factor: E2F; motif: GGCGSG; match class: 1 Factor: KROX; motif: CCCGCCCCCRCCCC; match class: 0 Factor: HIC1; motif: NSNNNNTGCCCSSNN; match class: 0 Factor: SP2; motif: GNNGGGGGCGGGGSN; match class: 0 Factor: myogenin; motif: CAGCTG; match class: 0 Factor: BEN; motif: CAGCGRNV; match class: 1 Factor: …
CACNA2D3	NM_018398	80	Factor: GKLF; motif: NNRRGRRNGNSNNN; match class: 1 Factor: SALL2; motif: GGGTGGG; match class: 1 Factor: E2F; motif: GGCGSG; match class: 1 Factor: LKLF; motif: GGGGTGGKSN; match class: 0 Factor: KROX; motif: CCCGCCCCCRCCCC; match class: 0 Factor: SP2; motif: GNNGGGGGCGGGGSN; match class: 0 Factor: myogenin; motif: CAGCTG; match class: 0 Factor: BEN; motif: CAGCGRNV; match class: 1 Factor: NF-ka…
NA	NR_002196	80	Factor: GKLF; motif: NNRRGRRNGNSNNN; match class: 1 Factor: SALL2; motif: GGGTGGG; match class: 1 Factor: E2F; motif: GGCGSG; match class: 1 Factor: LKLF; motif: GGGGTGGKSN; match class: 0 Factor: HIC1; motif: NSNNNNTGCCCSSNN; match class: 0 Factor: SP2; motif: GNNGGGGGCGGGGSN; match class: 0 Factor: myogenin; motif: CAGCTG; match class: 0 Factor: BEN; motif: CAGCGRNV; match class: 1 Factor: MAZ;…
CKB	NM_001823	79	Factor: GKLF; motif: NNRRGRRNGNSNNN; match class: 1 Factor: SALL2; motif: GGGTGGG; match class: 1 Factor: E2F; motif: GGCGSG; match class: 1 Factor: KROX; motif: CCCGCCCCCRCCCC; match class: 0 Factor: HIC1; motif: NSNNNNTGCCCSSNN; match class: 0 Factor: SP2; motif: GNNGGGGGCGGGGSN; match class: 0 Factor: myogenin; motif: CAGCTG; match class: 0 Factor: BEN; motif: CAGCGRNV; match class: 1 Factor: …
MYL5	NM_002477	79	Factor: GKLF; motif: NNRRGRRNGNSNNN; match class: 1 Factor: SALL2; motif: GGGTGGG; match class: 1 Factor: E2F; motif: GGCGSG; match class: 1 Factor: LKLF; motif: GGGGTGGKSN; match class: 0 Factor: KROX; motif: CCCGCCCCCRCCCC; match class: 0 Factor: HIC1; motif: NSNNNNTGCCCSSNN; match class: 0 Factor: SP2; motif: GNNGGGGGCGGGGSN; match class: 0 Factor: myogenin; motif: CAGCTG; match class: 0 Facto…
SLC9A3R2	NM_004785	79	Factor: GKLF; motif: NNRRGRRNGNSNNN; match class: 1 Factor: SALL2; motif: GGGTGGG; match class: 1 Factor: E2F; motif: GGCGSG; match class: 1 Factor: LKLF; motif: GGGGTGGKSN; match class: 0 Factor: KROX; motif: CCCGCCCCCRCCCC; match class: 0 Factor: HIC1; motif: NSNNNNTGCCCSSNN; match class: 0 Factor: SP2; motif: GNNGGGGGCGGGGSN; match class: 0 Factor: myogenin; motif: CAGCTG; match class: 0 Facto…
LBX1	NM_006562	79	Factor: GKLF; motif: NNRRGRRNGNSNNN; match class: 1 Factor: SALL2; motif: GGGTGGG; match class: 1 Factor: E2F; motif: GGCGSG; match class: 1 Factor: LKLF; motif: GGGGTGGKSN; match class: 0 Factor: KROX; motif: CCCGCCCCCRCCCC; match class: 0 Factor: HIC1; motif: NSNNNNTGCCCSSNN; match class: 0 Factor: SP2; motif: GNNGGGGGCGGGGSN; match class: 0 Factor: myogenin; motif: CAGCTG; match class: 0 Facto…
AGPAT3	NM_020132	79	Factor: GKLF; motif: NNRRGRRNGNSNNN; match class: 1 Factor: SALL2; motif: GGGTGGG; match class: 1 Factor: E2F; motif: GGCGSG; match class: 1 Factor: LKLF; motif: GGGGTGGKSN; match class: 0 Factor: KROX; motif: CCCGCCCCCRCCCC; match class: 0 Factor: SP2; motif: GNNGGGGGCGGGGSN; match class: 0 Factor: myogenin; motif: CAGCTG; match class: 0 Factor: BEN; motif: CAGCGRNV; match class: 1 Factor: SMAD5…
FAM69B	NM_152421	79	Factor: GKLF; motif: NNRRGRRNGNSNNN; match class: 1 Factor: SALL2; motif: GGGTGGG; match class: 1 Factor: E2F; motif: GGCGSG; match class: 1 Factor: KROX; motif: CCCGCCCCCRCCCC; match class: 0 Factor: HIC1; motif: NSNNNNTGCCCSSNN; match class: 0 Factor: SP2; motif: GNNGGGGGCGGGGSN; match class: 0 Factor: myogenin; motif: CAGCTG; match class: 0 Factor: BEN; motif: CAGCGRNV; match class: 1 Factor: …
PRR36	NM_001190467	78	Factor: GKLF; motif: NNRRGRRNGNSNNN; match class: 1 Factor: SALL2; motif: GGGTGGG; match class: 1 Factor: E2F; motif: GGCGSG; match class: 1 Factor: KROX; motif: CCCGCCCCCRCCCC; match class: 0 Factor: HIC1; motif: NSNNNNTGCCCSSNN; match class: 0 Factor: SP2; motif: GNNGGGGGCGGGGSN; match class: 0 Factor: myogenin; motif: CAGCTG; match class: 0 Factor: BEN; motif: CAGCGRNV; match class: 1 Factor: …
IRF7	NM_004031	78	Factor: GKLF; motif: NNRRGRRNGNSNNN; match class: 1 Factor: SALL2; motif: GGGTGGG; match class: 1 Factor: E2F; motif: GGCGSG; match class: 1 Factor: LKLF; motif: GGGGTGGKSN; match class: 0 Factor: KROX; motif: CCCGCCCCCRCCCC; match class: 0 Factor: HIC1; motif: NSNNNNTGCCCSSNN; match class: 0 Factor: SP2; motif: GNNGGGGGCGGGGSN; match class: 0 Factor: myogenin; motif: CAGCTG; match class: 0 Facto…
MYBPC2	NM_004533	78	Factor: GKLF; motif: NNRRGRRNGNSNNN; match class: 1 Factor: SALL2; motif: GGGTGGG; match class: 1 Factor: E2F; motif: GGCGSG; match class: 1 Factor: KROX; motif: CCCGCCCCCRCCCC; match class: 0 Factor: SP2; motif: GNNGGGGGCGGGGSN; match class: 0 Factor: myogenin; motif: CAGCTG; match class: 0 Factor: BEN; motif: CAGCGRNV; match class: 1 Factor: NF-kappaB; motif: GGGGATYCCC; match class: 0 Factor: …
HMG20B	NM_006339	78	Factor: GKLF; motif: NNRRGRRNGNSNNN; match class: 1 Factor: SALL2; motif: GGGTGGG; match class: 1 Factor: E2F; motif: GGCGSG; match class: 1 Factor: KROX; motif: CCCGCCCCCRCCCC; match class: 0 Factor: HIC1; motif: NSNNNNTGCCCSSNN; match class: 0 Factor: SP2; motif: GNNGGGGGCGGGGSN; match class: 0 Factor: myogenin; motif: CAGCTG; match class: 0 Factor: BEN; motif: CAGCGRNV; match class: 1 Factor: …
TPPP3	NM_016140	78	Factor: GKLF; motif: NNRRGRRNGNSNNN; match class: 1 Factor: SALL2; motif: GGGTGGG; match class: 1 Factor: E2F; motif: GGCGSG; match class: 1 Factor: KROX; motif: CCCGCCCCCRCCCC; match class: 0 Factor: HIC1; motif: NSNNNNTGCCCSSNN; match class: 0 Factor: SP2; motif: GNNGGGGGCGGGGSN; match class: 0 Factor: myogenin; motif: CAGCTG; match class: 0 Factor: BEN; motif: CAGCGRNV; match class: 1 Factor: …
NA	ENST00000370354	77	Factor: GKLF; motif: NNRRGRRNGNSNNN; match class: 1 Factor: SALL2; motif: GGGTGGG; match class: 1 Factor: E2F; motif: GGCGSG; match class: 1 Factor: LKLF; motif: GGGGTGGKSN; match class: 0 Factor: KROX; motif: CCCGCCCCCRCCCC; match class: 0 Factor: HIC1; motif: NSNNNNTGCCCSSNN; match class: 0 Factor: SP2; motif: GNNGGGGGCGGGGSN; match class: 0 Factor: myogenin; motif: CAGCTG; match class: 0 Facto…
NA	ENST00000523812	77	Factor: GKLF; motif: NNRRGRRNGNSNNN; match class: 1 Factor: E2F; motif: GGCGSG; match class: 1 Factor: KROX; motif: CCCGCCCCCRCCCC; match class: 0 Factor: HIC1; motif: NSNNNNTGCCCSSNN; match class: 0 Factor: SP2; motif: GNNGGGGGCGGGGSN; match class: 0 Factor: myogenin; motif: CAGCTG; match class: 0 Factor: BEN; motif: CAGCGRNV; match class: 1 Factor: NF-kappaB; motif: GGGGATYCCC; match class: 0 F…
SOX9	NM_000346	77	Factor: GKLF; motif: NNRRGRRNGNSNNN; match class: 1 Factor: SALL2; motif: GGGTGGG; match class: 1 Factor: E2F; motif: GGCGSG; match class: 1 Factor: LKLF; motif: GGGGTGGKSN; match class: 0 Factor: KROX; motif: CCCGCCCCCRCCCC; match class: 0 Factor: HIC1; motif: NSNNNNTGCCCSSNN; match class: 0 Factor: SP2; motif: GNNGGGGGCGGGGSN; match class: 0 Factor: myogenin; motif: CAGCTG; match class: 0 Facto…
KCNMA1	NM_001014797	77	Factor: GKLF; motif: NNRRGRRNGNSNNN; match class: 1 Factor: SALL2; motif: GGGTGGG; match class: 1 Factor: E2F; motif: GGCGSG; match class: 1 Factor: KROX; motif: CCCGCCCCCRCCCC; match class: 0 Factor: HIC1; motif: NSNNNNTGCCCSSNN; match class: 0 Factor: SP2; motif: GNNGGGGGCGGGGSN; match class: 0 Factor: myogenin; motif: CAGCTG; match class: 0 Factor: BEN; motif: CAGCGRNV; match class: 1 Factor: …
HSPG2	NM_001291860	77	Factor: GKLF; motif: NNRRGRRNGNSNNN; match class: 1 Factor: SALL2; motif: GGGTGGG; match class: 1 Factor: E2F; motif: GGCGSG; match class: 1 Factor: KROX; motif: CCCGCCCCCRCCCC; match class: 0 Factor: SP2; motif: GNNGGGGGCGGGGSN; match class: 0 Factor: myogenin; motif: CAGCTG; match class: 0 Factor: BEN; motif: CAGCGRNV; match class: 1 Factor: MAZ; motif: NKGGGAGGGGRGGR; match class: 0 Factor: SM…
SLC9A5	NM_004594	77	Factor: GKLF; motif: NNRRGRRNGNSNNN; match class: 1 Factor: SALL2; motif: GGGTGGG; match class: 1 Factor: E2F; motif: GGCGSG; match class: 1 Factor: LKLF; motif: GGGGTGGKSN; match class: 0 Factor: KROX; motif: CCCGCCCCCRCCCC; match class: 0 Factor: HIC1; motif: NSNNNNTGCCCSSNN; match class: 0 Factor: SP2; motif: GNNGGGGGCGGGGSN; match class: 0 Factor: myogenin; motif: CAGCTG; match class: 0 Facto…
VPS9D1	NM_004913	77	Factor: GKLF; motif: NNRRGRRNGNSNNN; match class: 1 Factor: SALL2; motif: GGGTGGG; match class: 1 Factor: E2F; motif: GGCGSG; match class: 1 Factor: KROX; motif: CCCGCCCCCRCCCC; match class: 0 Factor: HIC1; motif: NSNNNNTGCCCSSNN; match class: 0 Factor: SP2; motif: GNNGGGGGCGGGGSN; match class: 0 Factor: myogenin; motif: CAGCTG; match class: 0 Factor: BEN; motif: CAGCGRNV; match class: 1 Factor: …
SLC7A10	NM_019849	77	Factor: GKLF; motif: NNRRGRRNGNSNNN; match class: 1 Factor: SALL2; motif: GGGTGGG; match class: 1 Factor: E2F; motif: GGCGSG; match class: 1 Factor: LKLF; motif: GGGGTGGKSN; match class: 0 Factor: KROX; motif: CCCGCCCCCRCCCC; match class: 0 Factor: HIC1; motif: NSNNNNTGCCCSSNN; match class: 0 Factor: SP2; motif: GNNGGGGGCGGGGSN; match class: 0 Factor: myogenin; motif: CAGCTG; match class: 0 Facto…
CCDC136	NM_022742	77	Factor: GKLF; motif: NNRRGRRNGNSNNN; match class: 1 Factor: SALL2; motif: GGGTGGG; match class: 1 Factor: E2F; motif: GGCGSG; match class: 1 Factor: LKLF; motif: GGGGTGGKSN; match class: 0 Factor: KROX; motif: CCCGCCCCCRCCCC; match class: 0 Factor: HIC1; motif: NSNNNNTGCCCSSNN; match class: 0 Factor: SP2; motif: GNNGGGGGCGGGGSN; match class: 0 Factor: myogenin; motif: CAGCTG; match class: 0 Facto…
ATP2A1	NM_173201	77	Factor: GKLF; motif: NNRRGRRNGNSNNN; match class: 1 Factor: SALL2; motif: GGGTGGG; match class: 1 Factor: E2F; motif: GGCGSG; match class: 1 Factor: LKLF; motif: GGGGTGGKSN; match class: 0 Factor: HIC1; motif: NSNNNNTGCCCSSNN; match class: 0 Factor: SP2; motif: GNNGGGGGCGGGGSN; match class: 0 Factor: myogenin; motif: CAGCTG; match class: 0 Factor: BEN; motif: CAGCGRNV; match class: 1 Factor: NF-k…
ZNF467	NM_207336	77	Factor: GKLF; motif: NNRRGRRNGNSNNN; match class: 1 Factor: SALL2; motif: GGGTGGG; match class: 1 Factor: LKLF; motif: GGGGTGGKSN; match class: 0 Factor: KROX; motif: CCCGCCCCCRCCCC; match class: 0 Factor: HIC1; motif: NSNNNNTGCCCSSNN; match class: 0 Factor: SP2; motif: GNNGGGGGCGGGGSN; match class: 0 Factor: myogenin; motif: CAGCTG; match class: 0 Factor: BEN; motif: CAGCGRNV; match class: 1 Fac…
MYLK4	NM_001012418	76	Factor: GKLF; motif: NNRRGRRNGNSNNN; match class: 1 Factor: SALL2; motif: GGGTGGG; match class: 1 Factor: E2F; motif: GGCGSG; match class: 1 Factor: KROX; motif: CCCGCCCCCRCCCC; match class: 0 Factor: HIC1; motif: NSNNNNTGCCCSSNN; match class: 0 Factor: SP2; motif: GNNGGGGGCGGGGSN; match class: 0 Factor: myogenin; motif: CAGCTG; match class: 0 Factor: BEN; motif: CAGCGRNV; match class: 1 Factor: …
SOCS2	NM_003877	76	Factor: GKLF; motif: NNRRGRRNGNSNNN; match class: 1 Factor: SALL2; motif: GGGTGGG; match class: 1 Factor: E2F; motif: GGCGSG; match class: 1 Factor: LKLF; motif: GGGGTGGKSN; match class: 0 Factor: KROX; motif: CCCGCCCCCRCCCC; match class: 0 Factor: HIC1; motif: NSNNNNTGCCCSSNN; match class: 0 Factor: SP2; motif: GNNGGGGGCGGGGSN; match class: 0 Factor: myogenin; motif: CAGCTG; match class: 0 Facto…
EPHA4	NM_004438	76	Factor: GKLF; motif: NNRRGRRNGNSNNN; match class: 1 Factor: E2F; motif: GGCGSG; match class: 1 Factor: KROX; motif: CCCGCCCCCRCCCC; match class: 0 Factor: HIC1; motif: NSNNNNTGCCCSSNN; match class: 0 Factor: SP2; motif: GNNGGGGGCGGGGSN; match class: 0 Factor: myogenin; motif: CAGCTG; match class: 0 Factor: BEN; motif: CAGCGRNV; match class: 1 Factor: MAZ; motif: NKGGGAGGGGRGGR; match class: 0 Fac…
FHL3	NM_004468	76	Factor: GKLF; motif: NNRRGRRNGNSNNN; match class: 1 Factor: SALL2; motif: GGGTGGG; match class: 1 Factor: E2F; motif: GGCGSG; match class: 1 Factor: LKLF; motif: GGGGTGGKSN; match class: 0 Factor: KROX; motif: CCCGCCCCCRCCCC; match class: 0 Factor: HIC1; motif: NSNNNNTGCCCSSNN; match class: 0 Factor: SP2; motif: GNNGGGGGCGGGGSN; match class: 0 Factor: myogenin; motif: CAGCTG; match class: 0 Facto…
FOSL2	NM_005253	76	Factor: GKLF; motif: NNRRGRRNGNSNNN; match class: 1 Factor: SALL2; motif: GGGTGGG; match class: 1 Factor: E2F; motif: GGCGSG; match class: 1 Factor: LKLF; motif: GGGGTGGKSN; match class: 0 Factor: KROX; motif: CCCGCCCCCRCCCC; match class: 0 Factor: HIC1; motif: NSNNNNTGCCCSSNN; match class: 0 Factor: SP2; motif: GNNGGGGGCGGGGSN; match class: 0 Factor: myogenin; motif: CAGCTG; match class: 0 Facto…
DPYSL4	NM_006426	76	Factor: GKLF; motif: NNRRGRRNGNSNNN; match class: 1 Factor: SALL2; motif: GGGTGGG; match class: 1 Factor: E2F; motif: GGCGSG; match class: 1 Factor: LKLF; motif: GGGGTGGKSN; match class: 0 Factor: KROX; motif: CCCGCCCCCRCCCC; match class: 0 Factor: HIC1; motif: NSNNNNTGCCCSSNN; match class: 0 Factor: SP2; motif: GNNGGGGGCGGGGSN; match class: 0 Factor: myogenin; motif: CAGCTG; match class: 0 Facto…
TPSG1	NM_012467	76	Factor: GKLF; motif: NNRRGRRNGNSNNN; match class: 1 Factor: SALL2; motif: GGGTGGG; match class: 1 Factor: LKLF; motif: GGGGTGGKSN; match class: 0 Factor: HIC1; motif: NSNNNNTGCCCSSNN; match class: 0 Factor: SP2; motif: GNNGGGGGCGGGGSN; match class: 0 Factor: myogenin; motif: CAGCTG; match class: 0 Factor: BEN; motif: CAGCGRNV; match class: 1 Factor: SMAD5; motif: GSGGCAGM; match class: 0 Factor: …
DDN	NM_015086	76	Factor: GKLF; motif: NNRRGRRNGNSNNN; match class: 1 Factor: SALL2; motif: GGGTGGG; match class: 1 Factor: E2F; motif: GGCGSG; match class: 1 Factor: KROX; motif: CCCGCCCCCRCCCC; match class: 0 Factor: HIC1; motif: NSNNNNTGCCCSSNN; match class: 0 Factor: SP2; motif: GNNGGGGGCGGGGSN; match class: 0 Factor: myogenin; motif: CAGCTG; match class: 0 Factor: BEN; motif: CAGCGRNV; match class: 1 Factor: …
SHD	NM_020209	76	Factor: GKLF; motif: NNRRGRRNGNSNNN; match class: 1 Factor: SALL2; motif: GGGTGGG; match class: 1 Factor: E2F; motif: GGCGSG; match class: 1 Factor: LKLF; motif: GGGGTGGKSN; match class: 0 Factor: KROX; motif: CCCGCCCCCRCCCC; match class: 0 Factor: HIC1; motif: NSNNNNTGCCCSSNN; match class: 0 Factor: SP2; motif: GNNGGGGGCGGGGSN; match class: 0 Factor: myogenin; motif: CAGCTG; match class: 0 Facto…
NA	NR_103738	76	Factor: GKLF; motif: NNRRGRRNGNSNNN; match class: 1 Factor: SALL2; motif: GGGTGGG; match class: 1 Factor: E2F; motif: GGCGSG; match class: 1 Factor: LKLF; motif: GGGGTGGKSN; match class: 0 Factor: KROX; motif: CCCGCCCCCRCCCC; match class: 0 Factor: HIC1; motif: NSNNNNTGCCCSSNN; match class: 0 Factor: SP2; motif: GNNGGGGGCGGGGSN; match class: 0 Factor: myogenin; motif: CAGCTG; match class: 0 Facto…
NA	A_33_P3347522	75	Factor: GKLF; motif: NNRRGRRNGNSNNN; match class: 1 Factor: SALL2; motif: GGGTGGG; match class: 1 Factor: E2F; motif: GGCGSG; match class: 1 Factor: KROX; motif: CCCGCCCCCRCCCC; match class: 0 Factor: HIC1; motif: NSNNNNTGCCCSSNN; match class: 0 Factor: SP2; motif: GNNGGGGGCGGGGSN; match class: 0 Factor: myogenin; motif: CAGCTG; match class: 0 Factor: BEN; motif: CAGCGRNV; match class: 1 Factor: …
NA	ENST00000376463	75	Factor: GKLF; motif: NNRRGRRNGNSNNN; match class: 1 Factor: SALL2; motif: GGGTGGG; match class: 1 Factor: E2F; motif: GGCGSG; match class: 1 Factor: LKLF; motif: GGGGTGGKSN; match class: 0 Factor: KROX; motif: CCCGCCCCCRCCCC; match class: 0 Factor: HIC1; motif: NSNNNNTGCCCSSNN; match class: 0 Factor: SP2; motif: GNNGGGGGCGGGGSN; match class: 0 Factor: myogenin; motif: CAGCTG; match class: 0 Facto…
PPP1R27	NM_001007533	75	Factor: GKLF; motif: NNRRGRRNGNSNNN; match class: 1 Factor: SALL2; motif: GGGTGGG; match class: 1 Factor: E2F; motif: GGCGSG; match class: 1 Factor: LKLF; motif: GGGGTGGKSN; match class: 0 Factor: KROX; motif: CCCGCCCCCRCCCC; match class: 0 Factor: HIC1; motif: NSNNNNTGCCCSSNN; match class: 0 Factor: SP2; motif: GNNGGGGGCGGGGSN; match class: 0 Factor: myogenin; motif: CAGCTG; match class: 0 Facto…
TWIST2	NM_001271893	75	Factor: GKLF; motif: NNRRGRRNGNSNNN; match class: 1 Factor: SALL2; motif: GGGTGGG; match class: 1 Factor: E2F; motif: GGCGSG; match class: 1 Factor: LKLF; motif: GGGGTGGKSN; match class: 0 Factor: KROX; motif: CCCGCCCCCRCCCC; match class: 0 Factor: HIC1; motif: NSNNNNTGCCCSSNN; match class: 0 Factor: SP2; motif: GNNGGGGGCGGGGSN; match class: 0 Factor: myogenin; motif: CAGCTG; match class: 0 Facto…
CEBPD	NM_005195	75	Factor: GKLF; motif: NNRRGRRNGNSNNN; match class: 1 Factor: SALL2; motif: GGGTGGG; match class: 1 Factor: E2F; motif: GGCGSG; match class: 1 Factor: KROX; motif: CCCGCCCCCRCCCC; match class: 0 Factor: HIC1; motif: NSNNNNTGCCCSSNN; match class: 0 Factor: SP2; motif: GNNGGGGGCGGGGSN; match class: 0 Factor: myogenin; motif: CAGCTG; match class: 0 Factor: BEN; motif: CAGCGRNV; match class: 1 Factor: …
HDAC4	NM_006037	75	Factor: GKLF; motif: NNRRGRRNGNSNNN; match class: 1 Factor: SALL2; motif: GGGTGGG; match class: 1 Factor: E2F; motif: GGCGSG; match class: 1 Factor: KROX; motif: CCCGCCCCCRCCCC; match class: 0 Factor: HIC1; motif: NSNNNNTGCCCSSNN; match class: 0 Factor: SP2; motif: GNNGGGGGCGGGGSN; match class: 0 Factor: myogenin; motif: CAGCTG; match class: 0 Factor: BEN; motif: CAGCGRNV; match class: 1 Factor: …
C19orf73	NM_018111	75	Factor: GKLF; motif: NNRRGRRNGNSNNN; match class: 1 Factor: SALL2; motif: GGGTGGG; match class: 1 Factor: E2F; motif: GGCGSG; match class: 1 Factor: LKLF; motif: GGGGTGGKSN; match class: 0 Factor: HIC1; motif: NSNNNNTGCCCSSNN; match class: 0 Factor: SP2; motif: GNNGGGGGCGGGGSN; match class: 0 Factor: myogenin; motif: CAGCTG; match class: 0 Factor: BEN; motif: CAGCGRNV; match class: 1 Factor: NF-k…
RTN4RL1	NM_178568	75	Factor: GKLF; motif: NNRRGRRNGNSNNN; match class: 1 Factor: SALL2; motif: GGGTGGG; match class: 1 Factor: E2F; motif: GGCGSG; match class: 1 Factor: KROX; motif: CCCGCCCCCRCCCC; match class: 0 Factor: HIC1; motif: NSNNNNTGCCCSSNN; match class: 0 Factor: SP2; motif: GNNGGGGGCGGGGSN; match class: 0 Factor: myogenin; motif: CAGCTG; match class: 0 Factor: BEN; motif: CAGCGRNV; match class: 1 Factor: …
RAB15	NM_198686	75	Factor: GKLF; motif: NNRRGRRNGNSNNN; match class: 1 Factor: SALL2; motif: GGGTGGG; match class: 1 Factor: E2F; motif: GGCGSG; match class: 1 Factor: KROX; motif: CCCGCCCCCRCCCC; match class: 0 Factor: HIC1; motif: NSNNNNTGCCCSSNN; match class: 0 Factor: SP2; motif: GNNGGGGGCGGGGSN; match class: 0 Factor: myogenin; motif: CAGCTG; match class: 0 Factor: BEN; motif: CAGCGRNV; match class: 1 Factor: …
NANOS1	NM_199461	75	Factor: GKLF; motif: NNRRGRRNGNSNNN; match class: 1 Factor: SALL2; motif: GGGTGGG; match class: 1 Factor: E2F; motif: GGCGSG; match class: 1 Factor: KROX; motif: CCCGCCCCCRCCCC; match class: 0 Factor: HIC1; motif: NSNNNNTGCCCSSNN; match class: 0 Factor: SP2; motif: GNNGGGGGCGGGGSN; match class: 0 Factor: myogenin; motif: CAGCTG; match class: 0 Factor: BEN; motif: CAGCGRNV; match class: 1 Factor: …
CNN1	NM_001299	74	Factor: GKLF; motif: NNRRGRRNGNSNNN; match class: 1 Factor: SALL2; motif: GGGTGGG; match class: 1 Factor: LKLF; motif: GGGGTGGKSN; match class: 0 Factor: KROX; motif: CCCGCCCCCRCCCC; match class: 0 Factor: SP2; motif: GNNGGGGGCGGGGSN; match class: 0 Factor: myogenin; motif: CAGCTG; match class: 0 Factor: BEN; motif: CAGCGRNV; match class: 1 Factor: MAZ; motif: NKGGGAGGGGRGGR; match class: 0 Facto…
LRRC4	NM_022143	74	Factor: GKLF; motif: NNRRGRRNGNSNNN; match class: 1 Factor: SALL2; motif: GGGTGGG; match class: 1 Factor: E2F; motif: GGCGSG; match class: 1 Factor: LKLF; motif: GGGGTGGKSN; match class: 0 Factor: KROX; motif: CCCGCCCCCRCCCC; match class: 0 Factor: HIC1; motif: NSNNNNTGCCCSSNN; match class: 0 Factor: SP2; motif: GNNGGGGGCGGGGSN; match class: 0 Factor: myogenin; motif: CAGCTG; match class: 0 Facto…
ANGPTL4	NM_139314	74	Factor: GKLF; motif: NNRRGRRNGNSNNN; match class: 1 Factor: E2F; motif: GGCGSG; match class: 1 Factor: KROX; motif: CCCGCCCCCRCCCC; match class: 0 Factor: HIC1; motif: NSNNNNTGCCCSSNN; match class: 0 Factor: SP2; motif: GNNGGGGGCGGGGSN; match class: 0 Factor: myogenin; motif: CAGCTG; match class: 0 Factor: BEN; motif: CAGCGRNV; match class: 1 Factor: NF-kappaB; motif: GGGGATYCCC; match class: 0 F…
HSPB6	NM_144617	74	Factor: GKLF; motif: NNRRGRRNGNSNNN; match class: 1 Factor: SALL2; motif: GGGTGGG; match class: 1 Factor: E2F; motif: GGCGSG; match class: 1 Factor: LKLF; motif: GGGGTGGKSN; match class: 0 Factor: KROX; motif: CCCGCCCCCRCCCC; match class: 0 Factor: HIC1; motif: NSNNNNTGCCCSSNN; match class: 0 Factor: SP2; motif: GNNGGGGGCGGGGSN; match class: 0 Factor: myogenin; motif: CAGCTG; match class: 0 Facto…
ARHGAP27	NM_174919	74	Factor: GKLF; motif: NNRRGRRNGNSNNN; match class: 1 Factor: SALL2; motif: GGGTGGG; match class: 1 Factor: E2F; motif: GGCGSG; match class: 1 Factor: LKLF; motif: GGGGTGGKSN; match class: 0 Factor: KROX; motif: CCCGCCCCCRCCCC; match class: 0 Factor: HIC1; motif: NSNNNNTGCCCSSNN; match class: 0 Factor: SP2; motif: GNNGGGGGCGGGGSN; match class: 0 Factor: myogenin; motif: CAGCTG; match class: 0 Facto…
NA	NR_102735	74	Factor: GKLF; motif: NNRRGRRNGNSNNN; match class: 1 Factor: SALL2; motif: GGGTGGG; match class: 1 Factor: E2F; motif: GGCGSG; match class: 1 Factor: KROX; motif: CCCGCCCCCRCCCC; match class: 0 Factor: SP2; motif: GNNGGGGGCGGGGSN; match class: 0 Factor: myogenin; motif: CAGCTG; match class: 0 Factor: BEN; motif: CAGCGRNV; match class: 1 Factor: NF-kappaB; motif: GGGGATYCCC; match class: 0 Factor: …
RCAN2	NM_001251973	73	Factor: GKLF; motif: NNRRGRRNGNSNNN; match class: 1 Factor: SALL2; motif: GGGTGGG; match class: 1 Factor: E2F; motif: GGCGSG; match class: 1 Factor: LKLF; motif: GGGGTGGKSN; match class: 0 Factor: KROX; motif: CCCGCCCCCRCCCC; match class: 0 Factor: HIC1; motif: NSNNNNTGCCCSSNN; match class: 0 Factor: SP2; motif: GNNGGGGGCGGGGSN; match class: 0 Factor: myogenin; motif: CAGCTG; match class: 0 Facto…
SOX3	NM_005634	73	Factor: GKLF; motif: NNRRGRRNGNSNNN; match class: 1 Factor: SALL2; motif: GGGTGGG; match class: 1 Factor: E2F; motif: GGCGSG; match class: 1 Factor: LKLF; motif: GGGGTGGKSN; match class: 0 Factor: KROX; motif: CCCGCCCCCRCCCC; match class: 0 Factor: HIC1; motif: NSNNNNTGCCCSSNN; match class: 0 Factor: myogenin; motif: CAGCTG; match class: 0 Factor: BEN; motif: CAGCGRNV; match class: 1 Factor: NF-k…
PYCR1	NM_006907	73	Factor: GKLF; motif: NNRRGRRNGNSNNN; match class: 1 Factor: SALL2; motif: GGGTGGG; match class: 1 Factor: E2F; motif: GGCGSG; match class: 1 Factor: LKLF; motif: GGGGTGGKSN; match class: 0 Factor: KROX; motif: CCCGCCCCCRCCCC; match class: 0 Factor: HIC1; motif: NSNNNNTGCCCSSNN; match class: 0 Factor: SP2; motif: GNNGGGGGCGGGGSN; match class: 0 Factor: myogenin; motif: CAGCTG; match class: 0 Facto…
FZD4	NM_012193	73	Factor: GKLF; motif: NNRRGRRNGNSNNN; match class: 1 Factor: SALL2; motif: GGGTGGG; match class: 1 Factor: E2F; motif: GGCGSG; match class: 1 Factor: LKLF; motif: GGGGTGGKSN; match class: 0 Factor: KROX; motif: CCCGCCCCCRCCCC; match class: 0 Factor: HIC1; motif: NSNNNNTGCCCSSNN; match class: 0 Factor: SP2; motif: GNNGGGGGCGGGGSN; match class: 0 Factor: myogenin; motif: CAGCTG; match class: 0 Facto…
IRX6	NM_024335	73	Factor: GKLF; motif: NNRRGRRNGNSNNN; match class: 1 Factor: SALL2; motif: GGGTGGG; match class: 1 Factor: E2F; motif: GGCGSG; match class: 1 Factor: LKLF; motif: GGGGTGGKSN; match class: 0 Factor: KROX; motif: CCCGCCCCCRCCCC; match class: 0 Factor: HIC1; motif: NSNNNNTGCCCSSNN; match class: 0 Factor: SP2; motif: GNNGGGGGCGGGGSN; match class: 0 Factor: myogenin; motif: CAGCTG; match class: 0 Facto…
SCGB3A1	NM_052863	73	Factor: GKLF; motif: NNRRGRRNGNSNNN; match class: 1 Factor: SALL2; motif: GGGTGGG; match class: 1 Factor: E2F; motif: GGCGSG; match class: 1 Factor: KROX; motif: CCCGCCCCCRCCCC; match class: 0 Factor: HIC1; motif: NSNNNNTGCCCSSNN; match class: 0 Factor: SP2; motif: GNNGGGGGCGGGGSN; match class: 0 Factor: myogenin; motif: CAGCTG; match class: 0 Factor: BEN; motif: CAGCGRNV; match class: 1 Factor: …
BLOC1S3	NM_212550	73	Factor: GKLF; motif: NNRRGRRNGNSNNN; match class: 1 Factor: SALL2; motif: GGGTGGG; match class: 1 Factor: E2F; motif: GGCGSG; match class: 1 Factor: LKLF; motif: GGGGTGGKSN; match class: 0 Factor: KROX; motif: CCCGCCCCCRCCCC; match class: 0 Factor: HIC1; motif: NSNNNNTGCCCSSNN; match class: 0 Factor: SP2; motif: GNNGGGGGCGGGGSN; match class: 0 Factor: myogenin; motif: CAGCTG; match class: 0 Facto…
LTBP2	NM_000428	72	Factor: GKLF; motif: NNRRGRRNGNSNNN; match class: 1 Factor: SALL2; motif: GGGTGGG; match class: 1 Factor: E2F; motif: GGCGSG; match class: 1 Factor: KROX; motif: CCCGCCCCCRCCCC; match class: 0 Factor: HIC1; motif: NSNNNNTGCCCSSNN; match class: 0 Factor: SP2; motif: GNNGGGGGCGGGGSN; match class: 0 Factor: myogenin; motif: CAGCTG; match class: 0 Factor: BEN; motif: CAGCGRNV; match class: 1 Factor: …
RFX2	NM_000635	72	Factor: GKLF; motif: NNRRGRRNGNSNNN; match class: 1 Factor: SALL2; motif: GGGTGGG; match class: 1 Factor: E2F; motif: GGCGSG; match class: 1 Factor: KROX; motif: CCCGCCCCCRCCCC; match class: 0 Factor: HIC1; motif: NSNNNNTGCCCSSNN; match class: 0 Factor: SP2; motif: GNNGGGGGCGGGGSN; match class: 0 Factor: myogenin; motif: CAGCTG; match class: 0 Factor: BEN; motif: CAGCGRNV; match class: 1 Factor: …
CISD3	NM_001136498	72	Factor: GKLF; motif: NNRRGRRNGNSNNN; match class: 1 Factor: SALL2; motif: GGGTGGG; match class: 1 Factor: E2F; motif: GGCGSG; match class: 1 Factor: KROX; motif: CCCGCCCCCRCCCC; match class: 0 Factor: HIC1; motif: NSNNNNTGCCCSSNN; match class: 0 Factor: SP2; motif: GNNGGGGGCGGGGSN; match class: 0 Factor: myogenin; motif: CAGCTG; match class: 0 Factor: BEN; motif: CAGCGRNV; match class: 1 Factor: …
CIDEA	NM_001279	72	Factor: GKLF; motif: NNRRGRRNGNSNNN; match class: 1 Factor: SALL2; motif: GGGTGGG; match class: 1 Factor: E2F; motif: GGCGSG; match class: 1 Factor: KROX; motif: CCCGCCCCCRCCCC; match class: 0 Factor: HIC1; motif: NSNNNNTGCCCSSNN; match class: 0 Factor: SP2; motif: GNNGGGGGCGGGGSN; match class: 0 Factor: myogenin; motif: CAGCTG; match class: 0 Factor: BEN; motif: CAGCGRNV; match class: 1 Factor: …
SLC29A2	NM_001532	72	Factor: GKLF; motif: NNRRGRRNGNSNNN; match class: 1 Factor: E2F; motif: GGCGSG; match class: 1 Factor: KROX; motif: CCCGCCCCCRCCCC; match class: 0 Factor: HIC1; motif: NSNNNNTGCCCSSNN; match class: 0 Factor: SP2; motif: GNNGGGGGCGGGGSN; match class: 0 Factor: myogenin; motif: CAGCTG; match class: 0 Factor: BEN; motif: CAGCGRNV; match class: 1 Factor: SMAD5; motif: GSGGCAGM; match class: 0 Factor:…
XYLT1	NM_022166	72	Factor: GKLF; motif: NNRRGRRNGNSNNN; match class: 1 Factor: SALL2; motif: GGGTGGG; match class: 1 Factor: E2F; motif: GGCGSG; match class: 1 Factor: LKLF; motif: GGGGTGGKSN; match class: 0 Factor: KROX; motif: CCCGCCCCCRCCCC; match class: 0 Factor: HIC1; motif: NSNNNNTGCCCSSNN; match class: 0 Factor: SP2; motif: GNNGGGGGCGGGGSN; match class: 0 Factor: myogenin; motif: CAGCTG; match class: 0 Facto…
TIGD5	NM_032862	72	Factor: GKLF; motif: NNRRGRRNGNSNNN; match class: 1 Factor: SALL2; motif: GGGTGGG; match class: 1 Factor: E2F; motif: GGCGSG; match class: 1 Factor: LKLF; motif: GGGGTGGKSN; match class: 0 Factor: KROX; motif: CCCGCCCCCRCCCC; match class: 0 Factor: HIC1; motif: NSNNNNTGCCCSSNN; match class: 0 Factor: SP2; motif: GNNGGGGGCGGGGSN; match class: 0 Factor: myogenin; motif: CAGCTG; match class: 0 Facto…
ST6GALNAC4	NM_175039	72	Factor: GKLF; motif: NNRRGRRNGNSNNN; match class: 1 Factor: SALL2; motif: GGGTGGG; match class: 1 Factor: E2F; motif: GGCGSG; match class: 1 Factor: LKLF; motif: GGGGTGGKSN; match class: 0 Factor: KROX; motif: CCCGCCCCCRCCCC; match class: 0 Factor: HIC1; motif: NSNNNNTGCCCSSNN; match class: 0 Factor: SP2; motif: GNNGGGGGCGGGGSN; match class: 0 Factor: myogenin; motif: CAGCTG; match class: 0 Facto…
NA	ENST00000257572	71	Factor: GKLF; motif: NNRRGRRNGNSNNN; match class: 1 Factor: SALL2; motif: GGGTGGG; match class: 1 Factor: E2F; motif: GGCGSG; match class: 1 Factor: LKLF; motif: GGGGTGGKSN; match class: 0 Factor: KROX; motif: CCCGCCCCCRCCCC; match class: 0 Factor: SP2; motif: GNNGGGGGCGGGGSN; match class: 0 Factor: myogenin; motif: CAGCTG; match class: 0 Factor: BEN; motif: CAGCGRNV; match class: 1 Factor: NF-ka…
PFKFB3	NM_004566	71	Factor: GKLF; motif: NNRRGRRNGNSNNN; match class: 1 Factor: SALL2; motif: GGGTGGG; match class: 1 Factor: E2F; motif: GGCGSG; match class: 1 Factor: KROX; motif: CCCGCCCCCRCCCC; match class: 0 Factor: HIC1; motif: NSNNNNTGCCCSSNN; match class: 0 Factor: SP2; motif: GNNGGGGGCGGGGSN; match class: 0 Factor: myogenin; motif: CAGCTG; match class: 0 Factor: BEN; motif: CAGCGRNV; match class: 1 Factor: …
MAPK8IP1	NM_005456	71	Factor: GKLF; motif: NNRRGRRNGNSNNN; match class: 1 Factor: SALL2; motif: GGGTGGG; match class: 1 Factor: E2F; motif: GGCGSG; match class: 1 Factor: LKLF; motif: GGGGTGGKSN; match class: 0 Factor: KROX; motif: CCCGCCCCCRCCCC; match class: 0 Factor: SP2; motif: GNNGGGGGCGGGGSN; match class: 0 Factor: myogenin; motif: CAGCTG; match class: 0 Factor: BEN; motif: CAGCGRNV; match class: 1 Factor: NF-ka…
LAD1	NM_005558	71	Factor: GKLF; motif: NNRRGRRNGNSNNN; match class: 1 Factor: SALL2; motif: GGGTGGG; match class: 1 Factor: E2F; motif: GGCGSG; match class: 1 Factor: KROX; motif: CCCGCCCCCRCCCC; match class: 0 Factor: HIC1; motif: NSNNNNTGCCCSSNN; match class: 0 Factor: SP2; motif: GNNGGGGGCGGGGSN; match class: 0 Factor: myogenin; motif: CAGCTG; match class: 0 Factor: BEN; motif: CAGCGRNV; match class: 1 Factor: …
TFEB	NM_007162	71	Factor: GKLF; motif: NNRRGRRNGNSNNN; match class: 1 Factor: SALL2; motif: GGGTGGG; match class: 1 Factor: E2F; motif: GGCGSG; match class: 1 Factor: KROX; motif: CCCGCCCCCRCCCC; match class: 0 Factor: HIC1; motif: NSNNNNTGCCCSSNN; match class: 0 Factor: SP2; motif: GNNGGGGGCGGGGSN; match class: 0 Factor: myogenin; motif: CAGCTG; match class: 0 Factor: BEN; motif: CAGCGRNV; match class: 1 Factor: …
OLFM1	NM_014279	71	Factor: GKLF; motif: NNRRGRRNGNSNNN; match class: 1 Factor: SALL2; motif: GGGTGGG; match class: 1 Factor: E2F; motif: GGCGSG; match class: 1 Factor: KROX; motif: CCCGCCCCCRCCCC; match class: 0 Factor: HIC1; motif: NSNNNNTGCCCSSNN; match class: 0 Factor: SP2; motif: GNNGGGGGCGGGGSN; match class: 0 Factor: myogenin; motif: CAGCTG; match class: 0 Factor: BEN; motif: CAGCGRNV; match class: 1 Factor: …
PRKD2	NM_016457	71	Factor: GKLF; motif: NNRRGRRNGNSNNN; match class: 1 Factor: SALL2; motif: GGGTGGG; match class: 1 Factor: KROX; motif: CCCGCCCCCRCCCC; match class: 0 Factor: HIC1; motif: NSNNNNTGCCCSSNN; match class: 0 Factor: SP2; motif: GNNGGGGGCGGGGSN; match class: 0 Factor: myogenin; motif: CAGCTG; match class: 0 Factor: BEN; motif: CAGCGRNV; match class: 1 Factor: MAZ; motif: NKGGGAGGGGRGGR; match class: 0 …
RIMKLB	NM_020734	71	Factor: GKLF; motif: NNRRGRRNGNSNNN; match class: 1 Factor: SALL2; motif: GGGTGGG; match class: 1 Factor: E2F; motif: GGCGSG; match class: 1 Factor: LKLF; motif: GGGGTGGKSN; match class: 0 Factor: KROX; motif: CCCGCCCCCRCCCC; match class: 0 Factor: SP2; motif: GNNGGGGGCGGGGSN; match class: 0 Factor: myogenin; motif: CAGCTG; match class: 0 Factor: BEN; motif: CAGCGRNV; match class: 1 Factor: MAZ; …
CASP2	NM_032982	71	Factor: GKLF; motif: NNRRGRRNGNSNNN; match class: 1 Factor: SALL2; motif: GGGTGGG; match class: 1 Factor: E2F; motif: GGCGSG; match class: 1 Factor: KROX; motif: CCCGCCCCCRCCCC; match class: 0 Factor: HIC1; motif: NSNNNNTGCCCSSNN; match class: 0 Factor: SP2; motif: GNNGGGGGCGGGGSN; match class: 0 Factor: myogenin; motif: CAGCTG; match class: 0 Factor: BEN; motif: CAGCGRNV; match class: 1 Factor: …
AK1	NM_000476	70	Factor: GKLF; motif: NNRRGRRNGNSNNN; match class: 1 Factor: SALL2; motif: GGGTGGG; match class: 1 Factor: KROX; motif: CCCGCCCCCRCCCC; match class: 0 Factor: HIC1; motif: NSNNNNTGCCCSSNN; match class: 0 Factor: SP2; motif: GNNGGGGGCGGGGSN; match class: 0 Factor: myogenin; motif: CAGCTG; match class: 0 Factor: BEN; motif: CAGCGRNV; match class: 1 Factor: MAZ; motif: NKGGGAGGGGRGGR; match class: 0 …
PDE4C	NM_000923	70	Factor: GKLF; motif: NNRRGRRNGNSNNN; match class: 1 Factor: SALL2; motif: GGGTGGG; match class: 1 Factor: E2F; motif: GGCGSG; match class: 1 Factor: LKLF; motif: GGGGTGGKSN; match class: 0 Factor: HIC1; motif: NSNNNNTGCCCSSNN; match class: 0 Factor: SP2; motif: GNNGGGGGCGGGGSN; match class: 0 Factor: myogenin; motif: CAGCTG; match class: 0 Factor: BEN; motif: CAGCGRNV; match class: 1 Factor: MAZ;…
SHISA2	NM_001007538	70	Factor: GKLF; motif: NNRRGRRNGNSNNN; match class: 1 Factor: SALL2; motif: GGGTGGG; match class: 1 Factor: E2F; motif: GGCGSG; match class: 1 Factor: LKLF; motif: GGGGTGGKSN; match class: 0 Factor: KROX; motif: CCCGCCCCCRCCCC; match class: 0 Factor: HIC1; motif: NSNNNNTGCCCSSNN; match class: 0 Factor: SP2; motif: GNNGGGGGCGGGGSN; match class: 0 Factor: myogenin; motif: CAGCTG; match class: 0 Facto…
B4GALNT1	NM_001478	70	Factor: GKLF; motif: NNRRGRRNGNSNNN; match class: 1 Factor: SALL2; motif: GGGTGGG; match class: 1 Factor: E2F; motif: GGCGSG; match class: 1 Factor: KROX; motif: CCCGCCCCCRCCCC; match class: 0 Factor: myogenin; motif: CAGCTG; match class: 0 Factor: BEN; motif: CAGCGRNV; match class: 1 Factor: MAZ; motif: NKGGGAGGGGRGGR; match class: 0 Factor: LRF; motif: VNNRMCCCC; match class: 1 Factor: Sp1; mot…
ID4	NM_001546	70	Factor: GKLF; motif: NNRRGRRNGNSNNN; match class: 1 Factor: SALL2; motif: GGGTGGG; match class: 1 Factor: E2F; motif: GGCGSG; match class: 1 Factor: LKLF; motif: GGGGTGGKSN; match class: 0 Factor: KROX; motif: CCCGCCCCCRCCCC; match class: 0 Factor: HIC1; motif: NSNNNNTGCCCSSNN; match class: 0 Factor: SP2; motif: GNNGGGGGCGGGGSN; match class: 0 Factor: myogenin; motif: CAGCTG; match class: 0 Facto…
DDAH1	NM_012137	70	Factor: GKLF; motif: NNRRGRRNGNSNNN; match class: 1 Factor: SALL2; motif: GGGTGGG; match class: 1 Factor: E2F; motif: GGCGSG; match class: 1 Factor: KROX; motif: CCCGCCCCCRCCCC; match class: 0 Factor: HIC1; motif: NSNNNNTGCCCSSNN; match class: 0 Factor: SP2; motif: GNNGGGGGCGGGGSN; match class: 0 Factor: myogenin; motif: CAGCTG; match class: 0 Factor: BEN; motif: CAGCGRNV; match class: 1 Factor: …
FOXD3	NM_012183	70	Factor: GKLF; motif: NNRRGRRNGNSNNN; match class: 1 Factor: SALL2; motif: GGGTGGG; match class: 1 Factor: E2F; motif: GGCGSG; match class: 1 Factor: KROX; motif: CCCGCCCCCRCCCC; match class: 0 Factor: HIC1; motif: NSNNNNTGCCCSSNN; match class: 0 Factor: SP2; motif: GNNGGGGGCGGGGSN; match class: 0 Factor: myogenin; motif: CAGCTG; match class: 0 Factor: BEN; motif: CAGCGRNV; match class: 1 Factor: …
EFR3B	NM_014971	70	Factor: GKLF; motif: NNRRGRRNGNSNNN; match class: 1 Factor: SALL2; motif: GGGTGGG; match class: 1 Factor: E2F; motif: GGCGSG; match class: 1 Factor: KROX; motif: CCCGCCCCCRCCCC; match class: 0 Factor: HIC1; motif: NSNNNNTGCCCSSNN; match class: 0 Factor: SP2; motif: GNNGGGGGCGGGGSN; match class: 0 Factor: myogenin; motif: CAGCTG; match class: 0 Factor: BEN; motif: CAGCGRNV; match class: 1 Factor: …
HDAC7	NM_015401	70	Factor: GKLF; motif: NNRRGRRNGNSNNN; match class: 1 Factor: SALL2; motif: GGGTGGG; match class: 1 Factor: E2F; motif: GGCGSG; match class: 1 Factor: LKLF; motif: GGGGTGGKSN; match class: 0 Factor: KROX; motif: CCCGCCCCCRCCCC; match class: 0 Factor: HIC1; motif: NSNNNNTGCCCSSNN; match class: 0 Factor: SP2; motif: GNNGGGGGCGGGGSN; match class: 0 Factor: myogenin; motif: CAGCTG; match class: 0 Facto…
HCFC1R1	NM_017885	70	Factor: GKLF; motif: NNRRGRRNGNSNNN; match class: 1 Factor: SALL2; motif: GGGTGGG; match class: 1 Factor: E2F; motif: GGCGSG; match class: 1 Factor: LKLF; motif: GGGGTGGKSN; match class: 0 Factor: KROX; motif: CCCGCCCCCRCCCC; match class: 0 Factor: SP2; motif: GNNGGGGGCGGGGSN; match class: 0 Factor: myogenin; motif: CAGCTG; match class: 0 Factor: BEN; motif: CAGCGRNV; match class: 1 Factor: NF-ka…
CALML6	NM_138705	70	Factor: GKLF; motif: NNRRGRRNGNSNNN; match class: 1 Factor: SALL2; motif: GGGTGGG; match class: 1 Factor: E2F; motif: GGCGSG; match class: 1 Factor: LKLF; motif: GGGGTGGKSN; match class: 0 Factor: KROX; motif: CCCGCCCCCRCCCC; match class: 0 Factor: HIC1; motif: NSNNNNTGCCCSSNN; match class: 0 Factor: SP2; motif: GNNGGGGGCGGGGSN; match class: 0 Factor: myogenin; motif: CAGCTG; match class: 0 Facto…
ALDH1A3	NM_000693	69	Factor: GKLF; motif: NNRRGRRNGNSNNN; match class: 1 Factor: SALL2; motif: GGGTGGG; match class: 1 Factor: E2F; motif: GGCGSG; match class: 1 Factor: KROX; motif: CCCGCCCCCRCCCC; match class: 0 Factor: HIC1; motif: NSNNNNTGCCCSSNN; match class: 0 Factor: SP2; motif: GNNGGGGGCGGGGSN; match class: 0 Factor: myogenin; motif: CAGCTG; match class: 0 Factor: BEN; motif: CAGCGRNV; match class: 1 Factor: …
CPTP	NM_001029885	69	Factor: GKLF; motif: NNRRGRRNGNSNNN; match class: 1 Factor: SALL2; motif: GGGTGGG; match class: 1 Factor: E2F; motif: GGCGSG; match class: 1 Factor: LKLF; motif: GGGGTGGKSN; match class: 0 Factor: KROX; motif: CCCGCCCCCRCCCC; match class: 0 Factor: HIC1; motif: NSNNNNTGCCCSSNN; match class: 0 Factor: SP2; motif: GNNGGGGGCGGGGSN; match class: 0 Factor: myogenin; motif: CAGCTG; match class: 0 Facto…
GREB1L	NM_001142966	69	Factor: GKLF; motif: NNRRGRRNGNSNNN; match class: 1 Factor: SALL2; motif: GGGTGGG; match class: 1 Factor: E2F; motif: GGCGSG; match class: 1 Factor: KROX; motif: CCCGCCCCCRCCCC; match class: 0 Factor: HIC1; motif: NSNNNNTGCCCSSNN; match class: 0 Factor: SP2; motif: GNNGGGGGCGGGGSN; match class: 0 Factor: myogenin; motif: CAGCTG; match class: 0 Factor: BEN; motif: CAGCGRNV; match class: 1 Factor: …
C14orf180	NM_001286400	69	Factor: GKLF; motif: NNRRGRRNGNSNNN; match class: 1 Factor: SALL2; motif: GGGTGGG; match class: 1 Factor: LKLF; motif: GGGGTGGKSN; match class: 0 Factor: KROX; motif: CCCGCCCCCRCCCC; match class: 0 Factor: myogenin; motif: CAGCTG; match class: 0 Factor: BEN; motif: CAGCGRNV; match class: 1 Factor: NF-kappaB; motif: GGGGATYCCC; match class: 0 Factor: SMAD5; motif: GSGGCAGM; match class: 0 Factor: …
DNM1	NM_001288739	69	Factor: GKLF; motif: NNRRGRRNGNSNNN; match class: 1 Factor: SALL2; motif: GGGTGGG; match class: 1 Factor: E2F; motif: GGCGSG; match class: 1 Factor: LKLF; motif: GGGGTGGKSN; match class: 0 Factor: KROX; motif: CCCGCCCCCRCCCC; match class: 0 Factor: HIC1; motif: NSNNNNTGCCCSSNN; match class: 0 Factor: SP2; motif: GNNGGGGGCGGGGSN; match class: 0 Factor: myogenin; motif: CAGCTG; match class: 0 Facto…
FOXO1	NM_002015	69	Factor: GKLF; motif: NNRRGRRNGNSNNN; match class: 1 Factor: SALL2; motif: GGGTGGG; match class: 1 Factor: E2F; motif: GGCGSG; match class: 1 Factor: LKLF; motif: GGGGTGGKSN; match class: 0 Factor: KROX; motif: CCCGCCCCCRCCCC; match class: 0 Factor: HIC1; motif: NSNNNNTGCCCSSNN; match class: 0 Factor: SP2; motif: GNNGGGGGCGGGGSN; match class: 0 Factor: myogenin; motif: CAGCTG; match class: 0 Facto…
GLUL	NM_002065	69	Factor: GKLF; motif: NNRRGRRNGNSNNN; match class: 1 Factor: SALL2; motif: GGGTGGG; match class: 1 Factor: E2F; motif: GGCGSG; match class: 1 Factor: LKLF; motif: GGGGTGGKSN; match class: 0 Factor: KROX; motif: CCCGCCCCCRCCCC; match class: 0 Factor: HIC1; motif: NSNNNNTGCCCSSNN; match class: 0 Factor: myogenin; motif: CAGCTG; match class: 0 Factor: BEN; motif: CAGCGRNV; match class: 1 Factor: LRF;…
JUP	NM_002230	69	Factor: GKLF; motif: NNRRGRRNGNSNNN; match class: 1 Factor: SALL2; motif: GGGTGGG; match class: 1 Factor: E2F; motif: GGCGSG; match class: 1 Factor: LKLF; motif: GGGGTGGKSN; match class: 0 Factor: KROX; motif: CCCGCCCCCRCCCC; match class: 0 Factor: HIC1; motif: NSNNNNTGCCCSSNN; match class: 0 Factor: SP2; motif: GNNGGGGGCGGGGSN; match class: 0 Factor: myogenin; motif: CAGCTG; match class: 0 Facto…
P2RX5	NM_002561	69	Factor: GKLF; motif: NNRRGRRNGNSNNN; match class: 1 Factor: SALL2; motif: GGGTGGG; match class: 1 Factor: E2F; motif: GGCGSG; match class: 1 Factor: LKLF; motif: GGGGTGGKSN; match class: 0 Factor: KROX; motif: CCCGCCCCCRCCCC; match class: 0 Factor: SP2; motif: GNNGGGGGCGGGGSN; match class: 0 Factor: myogenin; motif: CAGCTG; match class: 0 Factor: BEN; motif: CAGCGRNV; match class: 1 Factor: SMAD5…
COL8A2	NM_005202	69	Factor: GKLF; motif: NNRRGRRNGNSNNN; match class: 1 Factor: SALL2; motif: GGGTGGG; match class: 1 Factor: E2F; motif: GGCGSG; match class: 1 Factor: LKLF; motif: GGGGTGGKSN; match class: 0 Factor: KROX; motif: CCCGCCCCCRCCCC; match class: 0 Factor: HIC1; motif: NSNNNNTGCCCSSNN; match class: 0 Factor: SP2; motif: GNNGGGGGCGGGGSN; match class: 0 Factor: myogenin; motif: CAGCTG; match class: 0 Facto…
NRG2	NM_013982	69	Factor: GKLF; motif: NNRRGRRNGNSNNN; match class: 1 Factor: SALL2; motif: GGGTGGG; match class: 1 Factor: E2F; motif: GGCGSG; match class: 1 Factor: LKLF; motif: GGGGTGGKSN; match class: 0 Factor: KROX; motif: CCCGCCCCCRCCCC; match class: 0 Factor: HIC1; motif: NSNNNNTGCCCSSNN; match class: 0 Factor: SP2; motif: GNNGGGGGCGGGGSN; match class: 0 Factor: myogenin; motif: CAGCTG; match class: 0 Facto…
MCTP1	NM_024717	69	Factor: GKLF; motif: NNRRGRRNGNSNNN; match class: 1 Factor: SALL2; motif: GGGTGGG; match class: 1 Factor: E2F; motif: GGCGSG; match class: 1 Factor: KROX; motif: CCCGCCCCCRCCCC; match class: 0 Factor: HIC1; motif: NSNNNNTGCCCSSNN; match class: 0 Factor: SP2; motif: GNNGGGGGCGGGGSN; match class: 0 Factor: myogenin; motif: CAGCTG; match class: 0 Factor: BEN; motif: CAGCGRNV; match class: 1 Factor: …
ACSS1	NM_032501	69	Factor: GKLF; motif: NNRRGRRNGNSNNN; match class: 1 Factor: SALL2; motif: GGGTGGG; match class: 1 Factor: E2F; motif: GGCGSG; match class: 1 Factor: HIC1; motif: NSNNNNTGCCCSSNN; match class: 0 Factor: SP2; motif: GNNGGGGGCGGGGSN; match class: 0 Factor: myogenin; motif: CAGCTG; match class: 0 Factor: BEN; motif: CAGCGRNV; match class: 1 Factor: SMAD5; motif: GSGGCAGM; match class: 0 Factor: LRF; …
CISH	NM_145071	69	Factor: GKLF; motif: NNRRGRRNGNSNNN; match class: 1 Factor: SALL2; motif: GGGTGGG; match class: 1 Factor: E2F; motif: GGCGSG; match class: 1 Factor: LKLF; motif: GGGGTGGKSN; match class: 0 Factor: KROX; motif: CCCGCCCCCRCCCC; match class: 0 Factor: SP2; motif: GNNGGGGGCGGGGSN; match class: 0 Factor: myogenin; motif: CAGCTG; match class: 0 Factor: BEN; motif: CAGCGRNV; match class: 1 Factor: MAZ; …
TMEM178B	NM_001195278	68	Factor: GKLF; motif: NNRRGRRNGNSNNN; match class: 1 Factor: SALL2; motif: GGGTGGG; match class: 1 Factor: E2F; motif: GGCGSG; match class: 1 Factor: KROX; motif: CCCGCCCCCRCCCC; match class: 0 Factor: HIC1; motif: NSNNNNTGCCCSSNN; match class: 0 Factor: SP2; motif: GNNGGGGGCGGGGSN; match class: 0 Factor: myogenin; motif: CAGCTG; match class: 0 Factor: BEN; motif: CAGCGRNV; match class: 1 Factor: …
PCSK6	NM_002570	68	Factor: GKLF; motif: NNRRGRRNGNSNNN; match class: 1 Factor: SALL2; motif: GGGTGGG; match class: 1 Factor: E2F; motif: GGCGSG; match class: 1 Factor: LKLF; motif: GGGGTGGKSN; match class: 0 Factor: KROX; motif: CCCGCCCCCRCCCC; match class: 0 Factor: myogenin; motif: CAGCTG; match class: 0 Factor: BEN; motif: CAGCGRNV; match class: 1 Factor: MAZ; motif: NKGGGAGGGGRGGR; match class: 0 Factor: LRF; m…
TRIM3	NM_006458	68	Factor: GKLF; motif: NNRRGRRNGNSNNN; match class: 1 Factor: SALL2; motif: GGGTGGG; match class: 1 Factor: E2F; motif: GGCGSG; match class: 1 Factor: LKLF; motif: GGGGTGGKSN; match class: 0 Factor: KROX; motif: CCCGCCCCCRCCCC; match class: 0 Factor: SP2; motif: GNNGGGGGCGGGGSN; match class: 0 Factor: myogenin; motif: CAGCTG; match class: 0 Factor: BEN; motif: CAGCGRNV; match class: 1 Factor: NF-ka…
ADAMTS7	NM_014272	68	Factor: GKLF; motif: NNRRGRRNGNSNNN; match class: 1 Factor: SALL2; motif: GGGTGGG; match class: 1 Factor: E2F; motif: GGCGSG; match class: 1 Factor: KROX; motif: CCCGCCCCCRCCCC; match class: 0 Factor: HIC1; motif: NSNNNNTGCCCSSNN; match class: 0 Factor: SP2; motif: GNNGGGGGCGGGGSN; match class: 0 Factor: myogenin; motif: CAGCTG; match class: 0 Factor: BEN; motif: CAGCGRNV; match class: 1 Factor: …
SIX2	NM_016932	68	Factor: GKLF; motif: NNRRGRRNGNSNNN; match class: 1 Factor: SALL2; motif: GGGTGGG; match class: 1 Factor: E2F; motif: GGCGSG; match class: 1 Factor: SP2; motif: GNNGGGGGCGGGGSN; match class: 0 Factor: myogenin; motif: CAGCTG; match class: 0 Factor: BEN; motif: CAGCGRNV; match class: 1 Factor: NF-kappaB; motif: GGGGATYCCC; match class: 0 Factor: Sp1; motif: NGGGGCGGGGN; match class: 1 Factor: TF3C…
FAM43B	NM_207334	68	Factor: GKLF; motif: NNRRGRRNGNSNNN; match class: 1 Factor: SALL2; motif: GGGTGGG; match class: 1 Factor: E2F; motif: GGCGSG; match class: 1 Factor: LKLF; motif: GGGGTGGKSN; match class: 0 Factor: KROX; motif: CCCGCCCCCRCCCC; match class: 0 Factor: HIC1; motif: NSNNNNTGCCCSSNN; match class: 0 Factor: myogenin; motif: CAGCTG; match class: 0 Factor: BEN; motif: CAGCGRNV; match class: 1 Factor: NF-k…
PRR25	NM_001013638	67	Factor: GKLF; motif: NNRRGRRNGNSNNN; match class: 1 Factor: SALL2; motif: GGGTGGG; match class: 1 Factor: E2F; motif: GGCGSG; match class: 1 Factor: LKLF; motif: GGGGTGGKSN; match class: 0 Factor: KROX; motif: CCCGCCCCCRCCCC; match class: 0 Factor: HIC1; motif: NSNNNNTGCCCSSNN; match class: 0 Factor: SP2; motif: GNNGGGGGCGGGGSN; match class: 0 Factor: myogenin; motif: CAGCTG; match class: 0 Facto…
GAREM2	NM_001191033	67	Factor: GKLF; motif: NNRRGRRNGNSNNN; match class: 1 Factor: SALL2; motif: GGGTGGG; match class: 1 Factor: E2F; motif: GGCGSG; match class: 1 Factor: KROX; motif: CCCGCCCCCRCCCC; match class: 0 Factor: HIC1; motif: NSNNNNTGCCCSSNN; match class: 0 Factor: SP2; motif: GNNGGGGGCGGGGSN; match class: 0 Factor: myogenin; motif: CAGCTG; match class: 0 Factor: BEN; motif: CAGCGRNV; match class: 1 Factor: …
MYH10	NM_001256012	67	Factor: GKLF; motif: NNRRGRRNGNSNNN; match class: 1 Factor: SALL2; motif: GGGTGGG; match class: 1 Factor: E2F; motif: GGCGSG; match class: 1 Factor: LKLF; motif: GGGGTGGKSN; match class: 0 Factor: KROX; motif: CCCGCCCCCRCCCC; match class: 0 Factor: HIC1; motif: NSNNNNTGCCCSSNN; match class: 0 Factor: SP2; motif: GNNGGGGGCGGGGSN; match class: 0 Factor: myogenin; motif: CAGCTG; match class: 0 Facto…
HMGB1	NM_002128	67	Factor: GKLF; motif: NNRRGRRNGNSNNN; match class: 1 Factor: SALL2; motif: GGGTGGG; match class: 1 Factor: E2F; motif: GGCGSG; match class: 1 Factor: KROX; motif: CCCGCCCCCRCCCC; match class: 0 Factor: HIC1; motif: NSNNNNTGCCCSSNN; match class: 0 Factor: SP2; motif: GNNGGGGGCGGGGSN; match class: 0 Factor: myogenin; motif: CAGCTG; match class: 0 Factor: BEN; motif: CAGCGRNV; match class: 1 Factor: …
PRKAR2B	NM_002736	67	Factor: GKLF; motif: NNRRGRRNGNSNNN; match class: 1 Factor: SALL2; motif: GGGTGGG; match class: 1 Factor: E2F; motif: GGCGSG; match class: 1 Factor: KROX; motif: CCCGCCCCCRCCCC; match class: 0 Factor: HIC1; motif: NSNNNNTGCCCSSNN; match class: 0 Factor: SP2; motif: GNNGGGGGCGGGGSN; match class: 0 Factor: myogenin; motif: CAGCTG; match class: 0 Factor: BEN; motif: CAGCGRNV; match class: 1 Factor: …
APBB2	NM_004307	67	Factor: GKLF; motif: NNRRGRRNGNSNNN; match class: 1 Factor: SALL2; motif: GGGTGGG; match class: 1 Factor: E2F; motif: GGCGSG; match class: 1 Factor: LKLF; motif: GGGGTGGKSN; match class: 0 Factor: KROX; motif: CCCGCCCCCRCCCC; match class: 0 Factor: SP2; motif: GNNGGGGGCGGGGSN; match class: 0 Factor: myogenin; motif: CAGCTG; match class: 0 Factor: BEN; motif: CAGCGRNV; match class: 1 Factor: NF-ka…
TUBA4A	NM_006000	67	Factor: GKLF; motif: NNRRGRRNGNSNNN; match class: 1 Factor: E2F; motif: GGCGSG; match class: 1 Factor: KROX; motif: CCCGCCCCCRCCCC; match class: 0 Factor: HIC1; motif: NSNNNNTGCCCSSNN; match class: 0 Factor: SP2; motif: GNNGGGGGCGGGGSN; match class: 0 Factor: myogenin; motif: CAGCTG; match class: 0 Factor: BEN; motif: CAGCGRNV; match class: 1 Factor: MAZ; motif: NKGGGAGGGGRGGR; match class: 0 Fac…
SYNGR4	NM_012451	67	Factor: GKLF; motif: NNRRGRRNGNSNNN; match class: 1 Factor: SALL2; motif: GGGTGGG; match class: 1 Factor: E2F; motif: GGCGSG; match class: 1 Factor: LKLF; motif: GGGGTGGKSN; match class: 0 Factor: KROX; motif: CCCGCCCCCRCCCC; match class: 0 Factor: HIC1; motif: NSNNNNTGCCCSSNN; match class: 0 Factor: SP2; motif: GNNGGGGGCGGGGSN; match class: 0 Factor: myogenin; motif: CAGCTG; match class: 0 Facto…
PRDM8	NM_020226	67	Factor: GKLF; motif: NNRRGRRNGNSNNN; match class: 1 Factor: SALL2; motif: GGGTGGG; match class: 1 Factor: E2F; motif: GGCGSG; match class: 1 Factor: LKLF; motif: GGGGTGGKSN; match class: 0 Factor: KROX; motif: CCCGCCCCCRCCCC; match class: 0 Factor: SP2; motif: GNNGGGGGCGGGGSN; match class: 0 Factor: myogenin; motif: CAGCTG; match class: 0 Factor: BEN; motif: CAGCGRNV; match class: 1 Factor: NF-ka…
NEFH	NM_021076	67	Factor: GKLF; motif: NNRRGRRNGNSNNN; match class: 1 Factor: SALL2; motif: GGGTGGG; match class: 1 Factor: E2F; motif: GGCGSG; match class: 1 Factor: LKLF; motif: GGGGTGGKSN; match class: 0 Factor: SP2; motif: GNNGGGGGCGGGGSN; match class: 0 Factor: myogenin; motif: CAGCTG; match class: 0 Factor: BEN; motif: CAGCGRNV; match class: 1 Factor: SMAD5; motif: GSGGCAGM; match class: 0 Factor: LRF; motif…
SELENOM	NM_080430	67	Factor: GKLF; motif: NNRRGRRNGNSNNN; match class: 1 Factor: SALL2; motif: GGGTGGG; match class: 1 Factor: E2F; motif: GGCGSG; match class: 1 Factor: LKLF; motif: GGGGTGGKSN; match class: 0 Factor: KROX; motif: CCCGCCCCCRCCCC; match class: 0 Factor: HIC1; motif: NSNNNNTGCCCSSNN; match class: 0 Factor: SP2; motif: GNNGGGGGCGGGGSN; match class: 0 Factor: myogenin; motif: CAGCTG; match class: 0 Facto…
CBLN4	NM_080617	67	Factor: GKLF; motif: NNRRGRRNGNSNNN; match class: 1 Factor: SALL2; motif: GGGTGGG; match class: 1 Factor: E2F; motif: GGCGSG; match class: 1 Factor: KROX; motif: CCCGCCCCCRCCCC; match class: 0 Factor: HIC1; motif: NSNNNNTGCCCSSNN; match class: 0 Factor: SP2; motif: GNNGGGGGCGGGGSN; match class: 0 Factor: myogenin; motif: CAGCTG; match class: 0 Factor: BEN; motif: CAGCGRNV; match class: 1 Factor: …
CDC42EP5	NM_145057	67	Factor: GKLF; motif: NNRRGRRNGNSNNN; match class: 1 Factor: SALL2; motif: GGGTGGG; match class: 1 Factor: E2F; motif: GGCGSG; match class: 1 Factor: KROX; motif: CCCGCCCCCRCCCC; match class: 0 Factor: SP2; motif: GNNGGGGGCGGGGSN; match class: 0 Factor: myogenin; motif: CAGCTG; match class: 0 Factor: BEN; motif: CAGCGRNV; match class: 1 Factor: SMAD5; motif: GSGGCAGM; match class: 0 Factor: LRF; m…
KLHL34	NM_153270	67	Factor: GKLF; motif: NNRRGRRNGNSNNN; match class: 1 Factor: SALL2; motif: GGGTGGG; match class: 1 Factor: E2F; motif: GGCGSG; match class: 1 Factor: KROX; motif: CCCGCCCCCRCCCC; match class: 0 Factor: HIC1; motif: NSNNNNTGCCCSSNN; match class: 0 Factor: SP2; motif: GNNGGGGGCGGGGSN; match class: 0 Factor: myogenin; motif: CAGCTG; match class: 0 Factor: BEN; motif: CAGCGRNV; match class: 1 Factor: …
UBALD2	NM_182565	67	Factor: GKLF; motif: NNRRGRRNGNSNNN; match class: 1 Factor: E2F; motif: GGCGSG; match class: 1 Factor: KROX; motif: CCCGCCCCCRCCCC; match class: 0 Factor: HIC1; motif: NSNNNNTGCCCSSNN; match class: 0 Factor: SP2; motif: GNNGGGGGCGGGGSN; match class: 0 Factor: myogenin; motif: CAGCTG; match class: 0 Factor: BEN; motif: CAGCGRNV; match class: 1 Factor: NF-kappaB; motif: GGGGATYCCC; match class: 0 F…
ADAM15	NM_207191	67	Factor: GKLF; motif: NNRRGRRNGNSNNN; match class: 1 Factor: SALL2; motif: GGGTGGG; match class: 1 Factor: E2F; motif: GGCGSG; match class: 1 Factor: LKLF; motif: GGGGTGGKSN; match class: 0 Factor: KROX; motif: CCCGCCCCCRCCCC; match class: 0 Factor: HIC1; motif: NSNNNNTGCCCSSNN; match class: 0 Factor: SP2; motif: GNNGGGGGCGGGGSN; match class: 0 Factor: myogenin; motif: CAGCTG; match class: 0 Facto…
IGF2	NM_000612	66	Factor: GKLF; motif: NNRRGRRNGNSNNN; match class: 1 Factor: SALL2; motif: GGGTGGG; match class: 1 Factor: SP2; motif: GNNGGGGGCGGGGSN; match class: 0 Factor: myogenin; motif: CAGCTG; match class: 0 Factor: BEN; motif: CAGCGRNV; match class: 1 Factor: NF-kappaB; motif: GGGGATYCCC; match class: 0 Factor: MAZ; motif: NKGGGAGGGGRGGR; match class: 0 Factor: SMAD5; motif: GSGGCAGM; match class: 0 Facto…
TCTEX1D4	NM_001013632	66	Factor: GKLF; motif: NNRRGRRNGNSNNN; match class: 1 Factor: SALL2; motif: GGGTGGG; match class: 1 Factor: E2F; motif: GGCGSG; match class: 1 Factor: LKLF; motif: GGGGTGGKSN; match class: 0 Factor: KROX; motif: CCCGCCCCCRCCCC; match class: 0 Factor: HIC1; motif: NSNNNNTGCCCSSNN; match class: 0 Factor: myogenin; motif: CAGCTG; match class: 0 Factor: BEN; motif: CAGCGRNV; match class: 1 Factor: NF-k…
ARRDC2	NM_001025604	66	Factor: GKLF; motif: NNRRGRRNGNSNNN; match class: 1 Factor: SALL2; motif: GGGTGGG; match class: 1 Factor: E2F; motif: GGCGSG; match class: 1 Factor: KROX; motif: CCCGCCCCCRCCCC; match class: 0 Factor: HIC1; motif: NSNNNNTGCCCSSNN; match class: 0 Factor: myogenin; motif: CAGCTG; match class: 0 Factor: BEN; motif: CAGCGRNV; match class: 1 Factor: NF-kappaB; motif: GGGGATYCCC; match class: 0 Factor:…
ACTN3	NM_001104	66	Factor: GKLF; motif: NNRRGRRNGNSNNN; match class: 1 Factor: SALL2; motif: GGGTGGG; match class: 1 Factor: KROX; motif: CCCGCCCCCRCCCC; match class: 0 Factor: HIC1; motif: NSNNNNTGCCCSSNN; match class: 0 Factor: SP2; motif: GNNGGGGGCGGGGSN; match class: 0 Factor: myogenin; motif: CAGCTG; match class: 0 Factor: BEN; motif: CAGCGRNV; match class: 1 Factor: NF-kappaB; motif: GGGGATYCCC; match class: …
RCAN1	NM_004414	66	Factor: GKLF; motif: NNRRGRRNGNSNNN; match class: 1 Factor: SALL2; motif: GGGTGGG; match class: 1 Factor: E2F; motif: GGCGSG; match class: 1 Factor: LKLF; motif: GGGGTGGKSN; match class: 0 Factor: KROX; motif: CCCGCCCCCRCCCC; match class: 0 Factor: SP2; motif: GNNGGGGGCGGGGSN; match class: 0 Factor: myogenin; motif: CAGCTG; match class: 0 Factor: BEN; motif: CAGCGRNV; match class: 1 Factor: SMAD5…
DSP	NM_004415	66	Factor: GKLF; motif: NNRRGRRNGNSNNN; match class: 1 Factor: SALL2; motif: GGGTGGG; match class: 1 Factor: E2F; motif: GGCGSG; match class: 1 Factor: KROX; motif: CCCGCCCCCRCCCC; match class: 0 Factor: HIC1; motif: NSNNNNTGCCCSSNN; match class: 0 Factor: SP2; motif: GNNGGGGGCGGGGSN; match class: 0 Factor: myogenin; motif: CAGCTG; match class: 0 Factor: BEN; motif: CAGCGRNV; match class: 1 Factor: …
PDLIM7	NM_005451	66	Factor: GKLF; motif: NNRRGRRNGNSNNN; match class: 1 Factor: SALL2; motif: GGGTGGG; match class: 1 Factor: KROX; motif: CCCGCCCCCRCCCC; match class: 0 Factor: HIC1; motif: NSNNNNTGCCCSSNN; match class: 0 Factor: SP2; motif: GNNGGGGGCGGGGSN; match class: 0 Factor: myogenin; motif: CAGCTG; match class: 0 Factor: BEN; motif: CAGCGRNV; match class: 1 Factor: MAZ; motif: NKGGGAGGGGRGGR; match class: 0 …
ADAMTSL2	NM_014694	66	Factor: GKLF; motif: NNRRGRRNGNSNNN; match class: 1 Factor: SALL2; motif: GGGTGGG; match class: 1 Factor: E2F; motif: GGCGSG; match class: 1 Factor: LKLF; motif: GGGGTGGKSN; match class: 0 Factor: KROX; motif: CCCGCCCCCRCCCC; match class: 0 Factor: HIC1; motif: NSNNNNTGCCCSSNN; match class: 0 Factor: SP2; motif: GNNGGGGGCGGGGSN; match class: 0 Factor: myogenin; motif: CAGCTG; match class: 0 Facto…
CHRAC1	NM_017444	66	Factor: GKLF; motif: NNRRGRRNGNSNNN; match class: 1 Factor: SALL2; motif: GGGTGGG; match class: 1 Factor: E2F; motif: GGCGSG; match class: 1 Factor: KROX; motif: CCCGCCCCCRCCCC; match class: 0 Factor: HIC1; motif: NSNNNNTGCCCSSNN; match class: 0 Factor: SP2; motif: GNNGGGGGCGGGGSN; match class: 0 Factor: myogenin; motif: CAGCTG; match class: 0 Factor: BEN; motif: CAGCGRNV; match class: 1 Factor: …
SMYD2	NM_020197	66	Factor: GKLF; motif: NNRRGRRNGNSNNN; match class: 1 Factor: SALL2; motif: GGGTGGG; match class: 1 Factor: E2F; motif: GGCGSG; match class: 1 Factor: LKLF; motif: GGGGTGGKSN; match class: 0 Factor: KROX; motif: CCCGCCCCCRCCCC; match class: 0 Factor: HIC1; motif: NSNNNNTGCCCSSNN; match class: 0 Factor: SP2; motif: GNNGGGGGCGGGGSN; match class: 0 Factor: myogenin; motif: CAGCTG; match class: 0 Facto…
SCUBE2	NM_020974	66	Factor: GKLF; motif: NNRRGRRNGNSNNN; match class: 1 Factor: SALL2; motif: GGGTGGG; match class: 1 Factor: E2F; motif: GGCGSG; match class: 1 Factor: KROX; motif: CCCGCCCCCRCCCC; match class: 0 Factor: HIC1; motif: NSNNNNTGCCCSSNN; match class: 0 Factor: SP2; motif: GNNGGGGGCGGGGSN; match class: 0 Factor: myogenin; motif: CAGCTG; match class: 0 Factor: BEN; motif: CAGCGRNV; match class: 1 Factor: …
RSPO3	NM_032784	66	Factor: GKLF; motif: NNRRGRRNGNSNNN; match class: 1 Factor: SALL2; motif: GGGTGGG; match class: 1 Factor: E2F; motif: GGCGSG; match class: 1 Factor: LKLF; motif: GGGGTGGKSN; match class: 0 Factor: KROX; motif: CCCGCCCCCRCCCC; match class: 0 Factor: SP2; motif: GNNGGGGGCGGGGSN; match class: 0 Factor: myogenin; motif: CAGCTG; match class: 0 Factor: BEN; motif: CAGCGRNV; match class: 1 Factor: MAZ; …
SLC41A1	NM_173854	66	Factor: GKLF; motif: NNRRGRRNGNSNNN; match class: 1 Factor: SALL2; motif: GGGTGGG; match class: 1 Factor: E2F; motif: GGCGSG; match class: 1 Factor: LKLF; motif: GGGGTGGKSN; match class: 0 Factor: KROX; motif: CCCGCCCCCRCCCC; match class: 0 Factor: HIC1; motif: NSNNNNTGCCCSSNN; match class: 0 Factor: myogenin; motif: CAGCTG; match class: 0 Factor: BEN; motif: CAGCGRNV; match class: 1 Factor: MAZ;…
ADAMTS9	NM_182920	66	Factor: GKLF; motif: NNRRGRRNGNSNNN; match class: 1 Factor: SALL2; motif: GGGTGGG; match class: 1 Factor: E2F; motif: GGCGSG; match class: 1 Factor: LKLF; motif: GGGGTGGKSN; match class: 0 Factor: KROX; motif: CCCGCCCCCRCCCC; match class: 0 Factor: HIC1; motif: NSNNNNTGCCCSSNN; match class: 0 Factor: SP2; motif: GNNGGGGGCGGGGSN; match class: 0 Factor: myogenin; motif: CAGCTG; match class: 0 Facto…
ENAH	NM_001008493	65	Factor: GKLF; motif: NNRRGRRNGNSNNN; match class: 1 Factor: E2F; motif: GGCGSG; match class: 1 Factor: LKLF; motif: GGGGTGGKSN; match class: 0 Factor: KROX; motif: CCCGCCCCCRCCCC; match class: 0 Factor: HIC1; motif: NSNNNNTGCCCSSNN; match class: 0 Factor: SP2; motif: GNNGGGGGCGGGGSN; match class: 0 Factor: myogenin; motif: CAGCTG; match class: 0 Factor: BEN; motif: CAGCGRNV; match class: 1 Factor…
TPM1	NM_001018005	65	Factor: GKLF; motif: NNRRGRRNGNSNNN; match class: 1 Factor: SALL2; motif: GGGTGGG; match class: 1 Factor: E2F; motif: GGCGSG; match class: 1 Factor: KROX; motif: CCCGCCCCCRCCCC; match class: 0 Factor: HIC1; motif: NSNNNNTGCCCSSNN; match class: 0 Factor: SP2; motif: GNNGGGGGCGGGGSN; match class: 0 Factor: myogenin; motif: CAGCTG; match class: 0 Factor: BEN; motif: CAGCGRNV; match class: 1 Factor: …
KALRN	NM_001024660	65	Factor: GKLF; motif: NNRRGRRNGNSNNN; match class: 1 Factor: SALL2; motif: GGGTGGG; match class: 1 Factor: E2F; motif: GGCGSG; match class: 1 Factor: KROX; motif: CCCGCCCCCRCCCC; match class: 0 Factor: HIC1; motif: NSNNNNTGCCCSSNN; match class: 0 Factor: SP2; motif: GNNGGGGGCGGGGSN; match class: 0 Factor: myogenin; motif: CAGCTG; match class: 0 Factor: BEN; motif: CAGCGRNV; match class: 1 Factor: …
GALR3	NM_003614	65	Factor: GKLF; motif: NNRRGRRNGNSNNN; match class: 1 Factor: SALL2; motif: GGGTGGG; match class: 1 Factor: E2F; motif: GGCGSG; match class: 1 Factor: LKLF; motif: GGGGTGGKSN; match class: 0 Factor: KROX; motif: CCCGCCCCCRCCCC; match class: 0 Factor: HIC1; motif: NSNNNNTGCCCSSNN; match class: 0 Factor: SP2; motif: GNNGGGGGCGGGGSN; match class: 0 Factor: myogenin; motif: CAGCTG; match class: 0 Facto…
GDF10	NM_004962	65	Factor: GKLF; motif: NNRRGRRNGNSNNN; match class: 1 Factor: SALL2; motif: GGGTGGG; match class: 1 Factor: E2F; motif: GGCGSG; match class: 1 Factor: KROX; motif: CCCGCCCCCRCCCC; match class: 0 Factor: HIC1; motif: NSNNNNTGCCCSSNN; match class: 0 Factor: SP2; motif: GNNGGGGGCGGGGSN; match class: 0 Factor: myogenin; motif: CAGCTG; match class: 0 Factor: BEN; motif: CAGCGRNV; match class: 1 Factor: …
FOXL1	NM_005250	65	Factor: GKLF; motif: NNRRGRRNGNSNNN; match class: 1 Factor: SALL2; motif: GGGTGGG; match class: 1 Factor: E2F; motif: GGCGSG; match class: 1 Factor: KROX; motif: CCCGCCCCCRCCCC; match class: 0 Factor: HIC1; motif: NSNNNNTGCCCSSNN; match class: 0 Factor: SP2; motif: GNNGGGGGCGGGGSN; match class: 0 Factor: myogenin; motif: CAGCTG; match class: 0 Factor: BEN; motif: CAGCGRNV; match class: 1 Factor: …
TWF2	NM_007284	65	Factor: GKLF; motif: NNRRGRRNGNSNNN; match class: 1 Factor: SALL2; motif: GGGTGGG; match class: 1 Factor: E2F; motif: GGCGSG; match class: 1 Factor: HIC1; motif: NSNNNNTGCCCSSNN; match class: 0 Factor: SP2; motif: GNNGGGGGCGGGGSN; match class: 0 Factor: myogenin; motif: CAGCTG; match class: 0 Factor: BEN; motif: CAGCGRNV; match class: 1 Factor: MAZ; motif: NKGGGAGGGGRGGR; match class: 0 Factor: L…
HSPB7	NM_014424	65	Factor: GKLF; motif: NNRRGRRNGNSNNN; match class: 1 Factor: SALL2; motif: GGGTGGG; match class: 1 Factor: LKLF; motif: GGGGTGGKSN; match class: 0 Factor: HIC1; motif: NSNNNNTGCCCSSNN; match class: 0 Factor: SP2; motif: GNNGGGGGCGGGGSN; match class: 0 Factor: myogenin; motif: CAGCTG; match class: 0 Factor: BEN; motif: CAGCGRNV; match class: 1 Factor: MAZ; motif: NKGGGAGGGGRGGR; match class: 0 Fact…
RAB17	NM_022449	65	Factor: GKLF; motif: NNRRGRRNGNSNNN; match class: 1 Factor: SALL2; motif: GGGTGGG; match class: 1 Factor: LKLF; motif: GGGGTGGKSN; match class: 0 Factor: KROX; motif: CCCGCCCCCRCCCC; match class: 0 Factor: SP2; motif: GNNGGGGGCGGGGSN; match class: 0 Factor: myogenin; motif: CAGCTG; match class: 0 Factor: BEN; motif: CAGCGRNV; match class: 1 Factor: SMAD5; motif: GSGGCAGM; match class: 0 Factor: L…
ECHDC3	NM_024693	65	Factor: GKLF; motif: NNRRGRRNGNSNNN; match class: 1 Factor: SALL2; motif: GGGTGGG; match class: 1 Factor: E2F; motif: GGCGSG; match class: 1 Factor: KROX; motif: CCCGCCCCCRCCCC; match class: 0 Factor: SP2; motif: GNNGGGGGCGGGGSN; match class: 0 Factor: myogenin; motif: CAGCTG; match class: 0 Factor: BEN; motif: CAGCGRNV; match class: 1 Factor: MAZ; motif: NKGGGAGGGGRGGR; match class: 0 Factor: SM…
ESRRG	NM_206594	65	Factor: GKLF; motif: NNRRGRRNGNSNNN; match class: 1 Factor: SALL2; motif: GGGTGGG; match class: 1 Factor: E2F; motif: GGCGSG; match class: 1 Factor: LKLF; motif: GGGGTGGKSN; match class: 0 Factor: KROX; motif: CCCGCCCCCRCCCC; match class: 0 Factor: HIC1; motif: NSNNNNTGCCCSSNN; match class: 0 Factor: SP2; motif: GNNGGGGGCGGGGSN; match class: 0 Factor: myogenin; motif: CAGCTG; match class: 0 Facto…
NA	ENST00000399694	64	Factor: GKLF; motif: NNRRGRRNGNSNNN; match class: 1 Factor: SALL2; motif: GGGTGGG; match class: 1 Factor: E2F; motif: GGCGSG; match class: 1 Factor: HIC1; motif: NSNNNNTGCCCSSNN; match class: 0 Factor: SP2; motif: GNNGGGGGCGGGGSN; match class: 0 Factor: myogenin; motif: CAGCTG; match class: 0 Factor: BEN; motif: CAGCGRNV; match class: 1 Factor: NF-kappaB; motif: GGGGATYCCC; match class: 0 Factor:…
FEZ2	NM_001042548	64	Factor: GKLF; motif: NNRRGRRNGNSNNN; match class: 1 Factor: SALL2; motif: GGGTGGG; match class: 1 Factor: E2F; motif: GGCGSG; match class: 1 Factor: KROX; motif: CCCGCCCCCRCCCC; match class: 0 Factor: HIC1; motif: NSNNNNTGCCCSSNN; match class: 0 Factor: SP2; motif: GNNGGGGGCGGGGSN; match class: 0 Factor: myogenin; motif: CAGCTG; match class: 0 Factor: BEN; motif: CAGCGRNV; match class: 1 Factor: …
MTSS1	NM_001282971	64	Factor: GKLF; motif: NNRRGRRNGNSNNN; match class: 1 Factor: SALL2; motif: GGGTGGG; match class: 1 Factor: E2F; motif: GGCGSG; match class: 1 Factor: LKLF; motif: GGGGTGGKSN; match class: 0 Factor: KROX; motif: CCCGCCCCCRCCCC; match class: 0 Factor: HIC1; motif: NSNNNNTGCCCSSNN; match class: 0 Factor: SP2; motif: GNNGGGGGCGGGGSN; match class: 0 Factor: myogenin; motif: CAGCTG; match class: 0 Facto…
BAMBI	NM_012342	64	Factor: GKLF; motif: NNRRGRRNGNSNNN; match class: 1 Factor: SALL2; motif: GGGTGGG; match class: 1 Factor: E2F; motif: GGCGSG; match class: 1 Factor: LKLF; motif: GGGGTGGKSN; match class: 0 Factor: HIC1; motif: NSNNNNTGCCCSSNN; match class: 0 Factor: SP2; motif: GNNGGGGGCGGGGSN; match class: 0 Factor: myogenin; motif: CAGCTG; match class: 0 Factor: BEN; motif: CAGCGRNV; match class: 1 Factor: LRF;…
VPREB3	NM_013378	64	Factor: GKLF; motif: NNRRGRRNGNSNNN; match class: 1 Factor: SALL2; motif: GGGTGGG; match class: 1 Factor: E2F; motif: GGCGSG; match class: 1 Factor: KROX; motif: CCCGCCCCCRCCCC; match class: 0 Factor: HIC1; motif: NSNNNNTGCCCSSNN; match class: 0 Factor: SP2; motif: GNNGGGGGCGGGGSN; match class: 0 Factor: myogenin; motif: CAGCTG; match class: 0 Factor: BEN; motif: CAGCGRNV; match class: 1 Factor: …
MYRIP	NM_015460	64	Factor: GKLF; motif: NNRRGRRNGNSNNN; match class: 1 Factor: SALL2; motif: GGGTGGG; match class: 1 Factor: E2F; motif: GGCGSG; match class: 1 Factor: LKLF; motif: GGGGTGGKSN; match class: 0 Factor: KROX; motif: CCCGCCCCCRCCCC; match class: 0 Factor: HIC1; motif: NSNNNNTGCCCSSNN; match class: 0 Factor: SP2; motif: GNNGGGGGCGGGGSN; match class: 0 Factor: myogenin; motif: CAGCTG; match class: 0 Facto…
OSBPL3	NM_015550	64	Factor: GKLF; motif: NNRRGRRNGNSNNN; match class: 1 Factor: SALL2; motif: GGGTGGG; match class: 1 Factor: E2F; motif: GGCGSG; match class: 1 Factor: KROX; motif: CCCGCCCCCRCCCC; match class: 0 Factor: HIC1; motif: NSNNNNTGCCCSSNN; match class: 0 Factor: SP2; motif: GNNGGGGGCGGGGSN; match class: 0 Factor: myogenin; motif: CAGCTG; match class: 0 Factor: BEN; motif: CAGCGRNV; match class: 1 Factor: …
B9D1	NM_015681	64	Factor: GKLF; motif: NNRRGRRNGNSNNN; match class: 1 Factor: SALL2; motif: GGGTGGG; match class: 1 Factor: E2F; motif: GGCGSG; match class: 1 Factor: KROX; motif: CCCGCCCCCRCCCC; match class: 0 Factor: HIC1; motif: NSNNNNTGCCCSSNN; match class: 0 Factor: SP2; motif: GNNGGGGGCGGGGSN; match class: 0 Factor: myogenin; motif: CAGCTG; match class: 0 Factor: BEN; motif: CAGCGRNV; match class: 1 Factor: …
MAP6D1	NM_024871	64	Factor: GKLF; motif: NNRRGRRNGNSNNN; match class: 1 Factor: SALL2; motif: GGGTGGG; match class: 1 Factor: E2F; motif: GGCGSG; match class: 1 Factor: KROX; motif: CCCGCCCCCRCCCC; match class: 0 Factor: HIC1; motif: NSNNNNTGCCCSSNN; match class: 0 Factor: SP2; motif: GNNGGGGGCGGGGSN; match class: 0 Factor: myogenin; motif: CAGCTG; match class: 0 Factor: BEN; motif: CAGCGRNV; match class: 1 Factor: …
KIF25	NM_030615	64	Factor: GKLF; motif: NNRRGRRNGNSNNN; match class: 1 Factor: E2F; motif: GGCGSG; match class: 1 Factor: KROX; motif: CCCGCCCCCRCCCC; match class: 0 Factor: HIC1; motif: NSNNNNTGCCCSSNN; match class: 0 Factor: SP2; motif: GNNGGGGGCGGGGSN; match class: 0 Factor: myogenin; motif: CAGCTG; match class: 0 Factor: BEN; motif: CAGCGRNV; match class: 1 Factor: NF-kappaB; motif: GGGGATYCCC; match class: 0 F…
FBXO32	NM_058229	64	Factor: GKLF; motif: NNRRGRRNGNSNNN; match class: 1 Factor: SALL2; motif: GGGTGGG; match class: 1 Factor: E2F; motif: GGCGSG; match class: 1 Factor: KROX; motif: CCCGCCCCCRCCCC; match class: 0 Factor: HIC1; motif: NSNNNNTGCCCSSNN; match class: 0 Factor: SP2; motif: GNNGGGGGCGGGGSN; match class: 0 Factor: myogenin; motif: CAGCTG; match class: 0 Factor: BEN; motif: CAGCGRNV; match class: 1 Factor: …
TMEM37	NM_183240	64	Factor: GKLF; motif: NNRRGRRNGNSNNN; match class: 1 Factor: SALL2; motif: GGGTGGG; match class: 1 Factor: E2F; motif: GGCGSG; match class: 1 Factor: HIC1; motif: NSNNNNTGCCCSSNN; match class: 0 Factor: SP2; motif: GNNGGGGGCGGGGSN; match class: 0 Factor: myogenin; motif: CAGCTG; match class: 0 Factor: BEN; motif: CAGCGRNV; match class: 1 Factor: SMAD5; motif: GSGGCAGM; match class: 0 Factor: LRF; …
PAQR9	NM_198504	64	Factor: GKLF; motif: NNRRGRRNGNSNNN; match class: 1 Factor: E2F; motif: GGCGSG; match class: 1 Factor: HIC1; motif: NSNNNNTGCCCSSNN; match class: 0 Factor: SP2; motif: GNNGGGGGCGGGGSN; match class: 0 Factor: myogenin; motif: CAGCTG; match class: 0 Factor: BEN; motif: CAGCGRNV; match class: 1 Factor: MAZ; motif: NKGGGAGGGGRGGR; match class: 0 Factor: LRF; motif: VNNRMCCCC; match class: 1 Factor: S…
NA	NR_024399	64	Factor: GKLF; motif: NNRRGRRNGNSNNN; match class: 1 Factor: SALL2; motif: GGGTGGG; match class: 1 Factor: E2F; motif: GGCGSG; match class: 1 Factor: SP2; motif: GNNGGGGGCGGGGSN; match class: 0 Factor: myogenin; motif: CAGCTG; match class: 0 Factor: BEN; motif: CAGCGRNV; match class: 1 Factor: NF-kappaB; motif: GGGGATYCCC; match class: 0 Factor: MAZ; motif: NKGGGAGGGGRGGR; match class: 0 Factor: L…
APOE	NM_000041	63	Factor: GKLF; motif: NNRRGRRNGNSNNN; match class: 1 Factor: SALL2; motif: GGGTGGG; match class: 1 Factor: E2F; motif: GGCGSG; match class: 1 Factor: LKLF; motif: GGGGTGGKSN; match class: 0 Factor: KROX; motif: CCCGCCCCCRCCCC; match class: 0 Factor: HIC1; motif: NSNNNNTGCCCSSNN; match class: 0 Factor: SP2; motif: GNNGGGGGCGGGGSN; match class: 0 Factor: myogenin; motif: CAGCTG; match class: 0 Facto…
C3	NM_000064	63	Factor: GKLF; motif: NNRRGRRNGNSNNN; match class: 1 Factor: SALL2; motif: GGGTGGG; match class: 1 Factor: LKLF; motif: GGGGTGGKSN; match class: 0 Factor: KROX; motif: CCCGCCCCCRCCCC; match class: 0 Factor: HIC1; motif: NSNNNNTGCCCSSNN; match class: 0 Factor: SP2; motif: GNNGGGGGCGGGGSN; match class: 0 Factor: myogenin; motif: CAGCTG; match class: 0 Factor: BEN; motif: CAGCGRNV; match class: 1 Fac…
PPP3CA	NM_000944	63	Factor: GKLF; motif: NNRRGRRNGNSNNN; match class: 1 Factor: SALL2; motif: GGGTGGG; match class: 1 Factor: E2F; motif: GGCGSG; match class: 1 Factor: KROX; motif: CCCGCCCCCRCCCC; match class: 0 Factor: HIC1; motif: NSNNNNTGCCCSSNN; match class: 0 Factor: SP2; motif: GNNGGGGGCGGGGSN; match class: 0 Factor: myogenin; motif: CAGCTG; match class: 0 Factor: BEN; motif: CAGCGRNV; match class: 1 Factor: …
OTUD1	NM_001145373	63	Factor: GKLF; motif: NNRRGRRNGNSNNN; match class: 1 Factor: E2F; motif: GGCGSG; match class: 1 Factor: KROX; motif: CCCGCCCCCRCCCC; match class: 0 Factor: HIC1; motif: NSNNNNTGCCCSSNN; match class: 0 Factor: SP2; motif: GNNGGGGGCGGGGSN; match class: 0 Factor: myogenin; motif: CAGCTG; match class: 0 Factor: BEN; motif: CAGCGRNV; match class: 1 Factor: NF-kappaB; motif: GGGGATYCCC; match class: 0 F…
KIAA1549	NM_001164665	63	Factor: GKLF; motif: NNRRGRRNGNSNNN; match class: 1 Factor: SALL2; motif: GGGTGGG; match class: 1 Factor: E2F; motif: GGCGSG; match class: 1 Factor: LKLF; motif: GGGGTGGKSN; match class: 0 Factor: KROX; motif: CCCGCCCCCRCCCC; match class: 0 Factor: HIC1; motif: NSNNNNTGCCCSSNN; match class: 0 Factor: SP2; motif: GNNGGGGGCGGGGSN; match class: 0 Factor: myogenin; motif: CAGCTG; match class: 0 Facto…
TMEM238	NM_001190764	63	Factor: GKLF; motif: NNRRGRRNGNSNNN; match class: 1 Factor: SALL2; motif: GGGTGGG; match class: 1 Factor: E2F; motif: GGCGSG; match class: 1 Factor: KROX; motif: CCCGCCCCCRCCCC; match class: 0 Factor: HIC1; motif: NSNNNNTGCCCSSNN; match class: 0 Factor: SP2; motif: GNNGGGGGCGGGGSN; match class: 0 Factor: myogenin; motif: CAGCTG; match class: 0 Factor: BEN; motif: CAGCGRNV; match class: 1 Factor: …
GPR68	NM_003485	63	Factor: GKLF; motif: NNRRGRRNGNSNNN; match class: 1 Factor: SALL2; motif: GGGTGGG; match class: 1 Factor: KROX; motif: CCCGCCCCCRCCCC; match class: 0 Factor: HIC1; motif: NSNNNNTGCCCSSNN; match class: 0 Factor: SP2; motif: GNNGGGGGCGGGGSN; match class: 0 Factor: myogenin; motif: CAGCTG; match class: 0 Factor: BEN; motif: CAGCGRNV; match class: 1 Factor: MAZ; motif: NKGGGAGGGGRGGR; match class: 0 …
EGFR	NM_005228	63	Factor: GKLF; motif: NNRRGRRNGNSNNN; match class: 1 Factor: E2F; motif: GGCGSG; match class: 1 Factor: KROX; motif: CCCGCCCCCRCCCC; match class: 0 Factor: HIC1; motif: NSNNNNTGCCCSSNN; match class: 0 Factor: SP2; motif: GNNGGGGGCGGGGSN; match class: 0 Factor: myogenin; motif: CAGCTG; match class: 0 Factor: BEN; motif: CAGCGRNV; match class: 1 Factor: LRF; motif: VNNRMCCCC; match class: 1 Factor: …
MLLT11	NM_006818	63	Factor: GKLF; motif: NNRRGRRNGNSNNN; match class: 1 Factor: SALL2; motif: GGGTGGG; match class: 1 Factor: E2F; motif: GGCGSG; match class: 1 Factor: LKLF; motif: GGGGTGGKSN; match class: 0 Factor: KROX; motif: CCCGCCCCCRCCCC; match class: 0 Factor: HIC1; motif: NSNNNNTGCCCSSNN; match class: 0 Factor: SP2; motif: GNNGGGGGCGGGGSN; match class: 0 Factor: myogenin; motif: CAGCTG; match class: 0 Facto…
MAP4	NM_030885	63	Factor: GKLF; motif: NNRRGRRNGNSNNN; match class: 1 Factor: SALL2; motif: GGGTGGG; match class: 1 Factor: E2F; motif: GGCGSG; match class: 1 Factor: KROX; motif: CCCGCCCCCRCCCC; match class: 0 Factor: SP2; motif: GNNGGGGGCGGGGSN; match class: 0 Factor: myogenin; motif: CAGCTG; match class: 0 Factor: BEN; motif: CAGCGRNV; match class: 1 Factor: MAZ; motif: NKGGGAGGGGRGGR; match class: 0 Factor: SM…
ARID5B	NM_032199	63	Factor: GKLF; motif: NNRRGRRNGNSNNN; match class: 1 Factor: SALL2; motif: GGGTGGG; match class: 1 Factor: LKLF; motif: GGGGTGGKSN; match class: 0 Factor: KROX; motif: CCCGCCCCCRCCCC; match class: 0 Factor: SP2; motif: GNNGGGGGCGGGGSN; match class: 0 Factor: myogenin; motif: CAGCTG; match class: 0 Factor: BEN; motif: CAGCGRNV; match class: 1 Factor: MAZ; motif: NKGGGAGGGGRGGR; match class: 0 Facto…
TMEM266	NM_152335	63	Factor: GKLF; motif: NNRRGRRNGNSNNN; match class: 1 Factor: SALL2; motif: GGGTGGG; match class: 1 Factor: E2F; motif: GGCGSG; match class: 1 Factor: LKLF; motif: GGGGTGGKSN; match class: 0 Factor: KROX; motif: CCCGCCCCCRCCCC; match class: 0 Factor: HIC1; motif: NSNNNNTGCCCSSNN; match class: 0 Factor: SP2; motif: GNNGGGGGCGGGGSN; match class: 0 Factor: myogenin; motif: CAGCTG; match class: 0 Facto…
NA	NR_038453	63	Factor: GKLF; motif: NNRRGRRNGNSNNN; match class: 1 Factor: SALL2; motif: GGGTGGG; match class: 1 Factor: LKLF; motif: GGGGTGGKSN; match class: 0 Factor: myogenin; motif: CAGCTG; match class: 0 Factor: BEN; motif: CAGCGRNV; match class: 1 Factor: NF-kappaB; motif: GGGGATYCCC; match class: 0 Factor: MAZ; motif: NKGGGAGGGGRGGR; match class: 0 Factor: SMAD5; motif: GSGGCAGM; match class: 0 Factor: L…
ADCY1	NM_021116	62	Factor: GKLF; motif: NNRRGRRNGNSNNN; match class: 1 Factor: SALL2; motif: GGGTGGG; match class: 1 Factor: E2F; motif: GGCGSG; match class: 1 Factor: KROX; motif: CCCGCCCCCRCCCC; match class: 0 Factor: HIC1; motif: NSNNNNTGCCCSSNN; match class: 0 Factor: SP2; motif: GNNGGGGGCGGGGSN; match class: 0 Factor: myogenin; motif: CAGCTG; match class: 0 Factor: BEN; motif: CAGCGRNV; match class: 1 Factor: …
FAM57B	NM_031478	62	Factor: GKLF; motif: NNRRGRRNGNSNNN; match class: 1 Factor: SALL2; motif: GGGTGGG; match class: 1 Factor: E2F; motif: GGCGSG; match class: 1 Factor: HIC1; motif: NSNNNNTGCCCSSNN; match class: 0 Factor: SP2; motif: GNNGGGGGCGGGGSN; match class: 0 Factor: myogenin; motif: CAGCTG; match class: 0 Factor: BEN; motif: CAGCGRNV; match class: 1 Factor: MAZ; motif: NKGGGAGGGGRGGR; match class: 0 Factor: L…
FAM129A	NM_052966	62	Factor: SALL2; motif: GGGTGGG; match class: 1 Factor: E2F; motif: GGCGSG; match class: 1 Factor: LKLF; motif: GGGGTGGKSN; match class: 0 Factor: KROX; motif: CCCGCCCCCRCCCC; match class: 0 Factor: SP2; motif: GNNGGGGGCGGGGSN; match class: 0 Factor: myogenin; motif: CAGCTG; match class: 0 Factor: BEN; motif: CAGCGRNV; match class: 1 Factor: NF-kappaB; motif: GGGGATYCCC; match class: 0 Factor: Sp1;…
CACNA2D4	NM_172364	62	Factor: GKLF; motif: NNRRGRRNGNSNNN; match class: 1 Factor: SALL2; motif: GGGTGGG; match class: 1 Factor: SP2; motif: GNNGGGGGCGGGGSN; match class: 0 Factor: myogenin; motif: CAGCTG; match class: 0 Factor: BEN; motif: CAGCGRNV; match class: 1 Factor: NF-kappaB; motif: GGGGATYCCC; match class: 0 Factor: MAZ; motif: NKGGGAGGGGRGGR; match class: 0 Factor: SMAD5; motif: GSGGCAGM; match class: 0 Facto…
IGFBP5	NM_000599	61	Factor: GKLF; motif: NNRRGRRNGNSNNN; match class: 1 Factor: SALL2; motif: GGGTGGG; match class: 1 Factor: LKLF; motif: GGGGTGGKSN; match class: 0 Factor: KROX; motif: CCCGCCCCCRCCCC; match class: 0 Factor: HIC1; motif: NSNNNNTGCCCSSNN; match class: 0 Factor: SP2; motif: GNNGGGGGCGGGGSN; match class: 0 Factor: myogenin; motif: CAGCTG; match class: 0 Factor: BEN; motif: CAGCGRNV; match class: 1 Fac…
BMF	NM_001003940	61	Factor: GKLF; motif: NNRRGRRNGNSNNN; match class: 1 Factor: KROX; motif: CCCGCCCCCRCCCC; match class: 0 Factor: HIC1; motif: NSNNNNTGCCCSSNN; match class: 0 Factor: SP2; motif: GNNGGGGGCGGGGSN; match class: 0 Factor: myogenin; motif: CAGCTG; match class: 0 Factor: BEN; motif: CAGCGRNV; match class: 1 Factor: NF-kappaB; motif: GGGGATYCCC; match class: 0 Factor: LRF; motif: VNNRMCCCC; match class: …
RGS10	NM_001005339	61	Factor: GKLF; motif: NNRRGRRNGNSNNN; match class: 1 Factor: SALL2; motif: GGGTGGG; match class: 1 Factor: E2F; motif: GGCGSG; match class: 1 Factor: KROX; motif: CCCGCCCCCRCCCC; match class: 0 Factor: HIC1; motif: NSNNNNTGCCCSSNN; match class: 0 Factor: SP2; motif: GNNGGGGGCGGGGSN; match class: 0 Factor: BEN; motif: CAGCGRNV; match class: 1 Factor: LRF; motif: VNNRMCCCC; match class: 1 Factor: Sp…
TMEM150A	NM_001031738	61	Factor: GKLF; motif: NNRRGRRNGNSNNN; match class: 1 Factor: SALL2; motif: GGGTGGG; match class: 1 Factor: E2F; motif: GGCGSG; match class: 1 Factor: KROX; motif: CCCGCCCCCRCCCC; match class: 0 Factor: HIC1; motif: NSNNNNTGCCCSSNN; match class: 0 Factor: SP2; motif: GNNGGGGGCGGGGSN; match class: 0 Factor: myogenin; motif: CAGCTG; match class: 0 Factor: BEN; motif: CAGCGRNV; match class: 1 Factor: …
WIPF3	NM_001080529	61	Factor: GKLF; motif: NNRRGRRNGNSNNN; match class: 1 Factor: SALL2; motif: GGGTGGG; match class: 1 Factor: E2F; motif: GGCGSG; match class: 1 Factor: KROX; motif: CCCGCCCCCRCCCC; match class: 0 Factor: HIC1; motif: NSNNNNTGCCCSSNN; match class: 0 Factor: myogenin; motif: CAGCTG; match class: 0 Factor: BEN; motif: CAGCGRNV; match class: 1 Factor: NF-kappaB; motif: GGGGATYCCC; match class: 0 Factor:…
EMP2	NM_001424	61	Factor: GKLF; motif: NNRRGRRNGNSNNN; match class: 1 Factor: SALL2; motif: GGGTGGG; match class: 1 Factor: E2F; motif: GGCGSG; match class: 1 Factor: LKLF; motif: GGGGTGGKSN; match class: 0 Factor: KROX; motif: CCCGCCCCCRCCCC; match class: 0 Factor: HIC1; motif: NSNNNNTGCCCSSNN; match class: 0 Factor: myogenin; motif: CAGCTG; match class: 0 Factor: BEN; motif: CAGCGRNV; match class: 1 Factor: MAZ;…
GPC4	NM_001448	61	Factor: GKLF; motif: NNRRGRRNGNSNNN; match class: 1 Factor: SALL2; motif: GGGTGGG; match class: 1 Factor: E2F; motif: GGCGSG; match class: 1 Factor: LKLF; motif: GGGGTGGKSN; match class: 0 Factor: KROX; motif: CCCGCCCCCRCCCC; match class: 0 Factor: HIC1; motif: NSNNNNTGCCCSSNN; match class: 0 Factor: SP2; motif: GNNGGGGGCGGGGSN; match class: 0 Factor: myogenin; motif: CAGCTG; match class: 0 Facto…
PTPN11	NM_002834	61	Factor: GKLF; motif: NNRRGRRNGNSNNN; match class: 1 Factor: SALL2; motif: GGGTGGG; match class: 1 Factor: E2F; motif: GGCGSG; match class: 1 Factor: LKLF; motif: GGGGTGGKSN; match class: 0 Factor: KROX; motif: CCCGCCCCCRCCCC; match class: 0 Factor: HIC1; motif: NSNNNNTGCCCSSNN; match class: 0 Factor: SP2; motif: GNNGGGGGCGGGGSN; match class: 0 Factor: myogenin; motif: CAGCTG; match class: 0 Facto…
HEY2	NM_012259	61	Factor: GKLF; motif: NNRRGRRNGNSNNN; match class: 1 Factor: SALL2; motif: GGGTGGG; match class: 1 Factor: E2F; motif: GGCGSG; match class: 1 Factor: KROX; motif: CCCGCCCCCRCCCC; match class: 0 Factor: SP2; motif: GNNGGGGGCGGGGSN; match class: 0 Factor: myogenin; motif: CAGCTG; match class: 0 Factor: BEN; motif: CAGCGRNV; match class: 1 Factor: LRF; motif: VNNRMCCCC; match class: 1 Factor: Sp1; mo…
CNNM4	NM_020184	61	Factor: SALL2; motif: GGGTGGG; match class: 1 Factor: E2F; motif: GGCGSG; match class: 1 Factor: LKLF; motif: GGGGTGGKSN; match class: 0 Factor: KROX; motif: CCCGCCCCCRCCCC; match class: 0 Factor: HIC1; motif: NSNNNNTGCCCSSNN; match class: 0 Factor: SP2; motif: GNNGGGGGCGGGGSN; match class: 0 Factor: myogenin; motif: CAGCTG; match class: 0 Factor: BEN; motif: CAGCGRNV; match class: 1 Factor: MAZ;…
RIPK4	NM_020639	61	Factor: GKLF; motif: NNRRGRRNGNSNNN; match class: 1 Factor: SALL2; motif: GGGTGGG; match class: 1 Factor: E2F; motif: GGCGSG; match class: 1 Factor: KROX; motif: CCCGCCCCCRCCCC; match class: 0 Factor: HIC1; motif: NSNNNNTGCCCSSNN; match class: 0 Factor: SP2; motif: GNNGGGGGCGGGGSN; match class: 0 Factor: myogenin; motif: CAGCTG; match class: 0 Factor: BEN; motif: CAGCGRNV; match class: 1 Factor: …
RABEP2	NM_024816	61	Factor: GKLF; motif: NNRRGRRNGNSNNN; match class: 1 Factor: SALL2; motif: GGGTGGG; match class: 1 Factor: E2F; motif: GGCGSG; match class: 1 Factor: KROX; motif: CCCGCCCCCRCCCC; match class: 0 Factor: SP2; motif: GNNGGGGGCGGGGSN; match class: 0 Factor: myogenin; motif: CAGCTG; match class: 0 Factor: BEN; motif: CAGCGRNV; match class: 1 Factor: Sp1; motif: NGGGGCGGGGN; match class: 1 Factor: TF3C-…
SLCO5A1	NM_030958	61	Factor: GKLF; motif: NNRRGRRNGNSNNN; match class: 1 Factor: SALL2; motif: GGGTGGG; match class: 1 Factor: E2F; motif: GGCGSG; match class: 1 Factor: LKLF; motif: GGGGTGGKSN; match class: 0 Factor: HIC1; motif: NSNNNNTGCCCSSNN; match class: 0 Factor: myogenin; motif: CAGCTG; match class: 0 Factor: BEN; motif: CAGCGRNV; match class: 1 Factor: NF-kappaB; motif: GGGGATYCCC; match class: 0 Factor: SMA…
BDNF	NM_170735	61	Factor: GKLF; motif: NNRRGRRNGNSNNN; match class: 1 Factor: SALL2; motif: GGGTGGG; match class: 1 Factor: LKLF; motif: GGGGTGGKSN; match class: 0 Factor: KROX; motif: CCCGCCCCCRCCCC; match class: 0 Factor: SP2; motif: GNNGGGGGCGGGGSN; match class: 0 Factor: myogenin; motif: CAGCTG; match class: 0 Factor: BEN; motif: CAGCGRNV; match class: 1 Factor: MAZ; motif: NKGGGAGGGGRGGR; match class: 0 Facto…
PKM	NM_182470	61	Factor: GKLF; motif: NNRRGRRNGNSNNN; match class: 1 Factor: SALL2; motif: GGGTGGG; match class: 1 Factor: E2F; motif: GGCGSG; match class: 1 Factor: KROX; motif: CCCGCCCCCRCCCC; match class: 0 Factor: HIC1; motif: NSNNNNTGCCCSSNN; match class: 0 Factor: SP2; motif: GNNGGGGGCGGGGSN; match class: 0 Factor: myogenin; motif: CAGCTG; match class: 0 Factor: BEN; motif: CAGCGRNV; match class: 1 Factor: …
ALDOA	NM_000034	60	Factor: GKLF; motif: NNRRGRRNGNSNNN; match class: 1 Factor: SALL2; motif: GGGTGGG; match class: 1 Factor: E2F; motif: GGCGSG; match class: 1 Factor: HIC1; motif: NSNNNNTGCCCSSNN; match class: 0 Factor: SP2; motif: GNNGGGGGCGGGGSN; match class: 0 Factor: myogenin; motif: CAGCTG; match class: 0 Factor: BEN; motif: CAGCGRNV; match class: 1 Factor: MAZ; motif: NKGGGAGGGGRGGR; match class: 0 Factor: L…
GRB10	NM_001001555	60	Factor: GKLF; motif: NNRRGRRNGNSNNN; match class: 1 Factor: SALL2; motif: GGGTGGG; match class: 1 Factor: E2F; motif: GGCGSG; match class: 1 Factor: KROX; motif: CCCGCCCCCRCCCC; match class: 0 Factor: SP2; motif: GNNGGGGGCGGGGSN; match class: 0 Factor: myogenin; motif: CAGCTG; match class: 0 Factor: BEN; motif: CAGCGRNV; match class: 1 Factor: MAZ; motif: NKGGGAGGGGRGGR; match class: 0 Factor: LR…
EBF3	NM_001005463	60	Factor: GKLF; motif: NNRRGRRNGNSNNN; match class: 1 Factor: SALL2; motif: GGGTGGG; match class: 1 Factor: E2F; motif: GGCGSG; match class: 1 Factor: LKLF; motif: GGGGTGGKSN; match class: 0 Factor: KROX; motif: CCCGCCCCCRCCCC; match class: 0 Factor: HIC1; motif: NSNNNNTGCCCSSNN; match class: 0 Factor: SP2; motif: GNNGGGGGCGGGGSN; match class: 0 Factor: myogenin; motif: CAGCTG; match class: 0 Facto…
ARHGAP4	NM_001164741	60	Factor: GKLF; motif: NNRRGRRNGNSNNN; match class: 1 Factor: SALL2; motif: GGGTGGG; match class: 1 Factor: E2F; motif: GGCGSG; match class: 1 Factor: LKLF; motif: GGGGTGGKSN; match class: 0 Factor: KROX; motif: CCCGCCCCCRCCCC; match class: 0 Factor: HIC1; motif: NSNNNNTGCCCSSNN; match class: 0 Factor: SP2; motif: GNNGGGGGCGGGGSN; match class: 0 Factor: myogenin; motif: CAGCTG; match class: 0 Facto…
GAPDH	NM_002046	60	Factor: GKLF; motif: NNRRGRRNGNSNNN; match class: 1 Factor: SALL2; motif: GGGTGGG; match class: 1 Factor: E2F; motif: GGCGSG; match class: 1 Factor: LKLF; motif: GGGGTGGKSN; match class: 0 Factor: KROX; motif: CCCGCCCCCRCCCC; match class: 0 Factor: HIC1; motif: NSNNNNTGCCCSSNN; match class: 0 Factor: SP2; motif: GNNGGGGGCGGGGSN; match class: 0 Factor: myogenin; motif: CAGCTG; match class: 0 Facto…
UCP2	NM_003355	60	Factor: GKLF; motif: NNRRGRRNGNSNNN; match class: 1 Factor: SALL2; motif: GGGTGGG; match class: 1 Factor: E2F; motif: GGCGSG; match class: 1 Factor: LKLF; motif: GGGGTGGKSN; match class: 0 Factor: KROX; motif: CCCGCCCCCRCCCC; match class: 0 Factor: SP2; motif: GNNGGGGGCGGGGSN; match class: 0 Factor: myogenin; motif: CAGCTG; match class: 0 Factor: BEN; motif: CAGCGRNV; match class: 1 Factor: MAZ; …
VIPR2	NM_003382	60	Factor: GKLF; motif: NNRRGRRNGNSNNN; match class: 1 Factor: SALL2; motif: GGGTGGG; match class: 1 Factor: E2F; motif: GGCGSG; match class: 1 Factor: LKLF; motif: GGGGTGGKSN; match class: 0 Factor: KROX; motif: CCCGCCCCCRCCCC; match class: 0 Factor: SP2; motif: GNNGGGGGCGGGGSN; match class: 0 Factor: myogenin; motif: CAGCTG; match class: 0 Factor: BEN; motif: CAGCGRNV; match class: 1 Factor: NF-ka…
WASF1	NM_003931	60	Factor: GKLF; motif: NNRRGRRNGNSNNN; match class: 1 Factor: SALL2; motif: GGGTGGG; match class: 1 Factor: E2F; motif: GGCGSG; match class: 1 Factor: LKLF; motif: GGGGTGGKSN; match class: 0 Factor: KROX; motif: CCCGCCCCCRCCCC; match class: 0 Factor: SP2; motif: GNNGGGGGCGGGGSN; match class: 0 Factor: myogenin; motif: CAGCTG; match class: 0 Factor: BEN; motif: CAGCGRNV; match class: 1 Factor: Sp1; …
DOPEY2	NM_005128	60	Factor: GKLF; motif: NNRRGRRNGNSNNN; match class: 1 Factor: SALL2; motif: GGGTGGG; match class: 1 Factor: E2F; motif: GGCGSG; match class: 1 Factor: KROX; motif: CCCGCCCCCRCCCC; match class: 0 Factor: HIC1; motif: NSNNNNTGCCCSSNN; match class: 0 Factor: SP2; motif: GNNGGGGGCGGGGSN; match class: 0 Factor: myogenin; motif: CAGCTG; match class: 0 Factor: BEN; motif: CAGCGRNV; match class: 1 Factor: …
SPEF1	NM_015417	60	Factor: GKLF; motif: NNRRGRRNGNSNNN; match class: 1 Factor: SALL2; motif: GGGTGGG; match class: 1 Factor: LKLF; motif: GGGGTGGKSN; match class: 0 Factor: myogenin; motif: CAGCTG; match class: 0 Factor: BEN; motif: CAGCGRNV; match class: 1 Factor: NF-kappaB; motif: GGGGATYCCC; match class: 0 Factor: MAZ; motif: NKGGGAGGGGRGGR; match class: 0 Factor: LRF; motif: VNNRMCCCC; match class: 1 Factor: Sp…
GAREM1	NM_022751	60	Factor: GKLF; motif: NNRRGRRNGNSNNN; match class: 1 Factor: SALL2; motif: GGGTGGG; match class: 1 Factor: E2F; motif: GGCGSG; match class: 1 Factor: LKLF; motif: GGGGTGGKSN; match class: 0 Factor: KROX; motif: CCCGCCCCCRCCCC; match class: 0 Factor: HIC1; motif: NSNNNNTGCCCSSNN; match class: 0 Factor: SP2; motif: GNNGGGGGCGGGGSN; match class: 0 Factor: myogenin; motif: CAGCTG; match class: 0 Facto…
GLT1D1	NM_144669	60	Factor: GKLF; motif: NNRRGRRNGNSNNN; match class: 1 Factor: E2F; motif: GGCGSG; match class: 1 Factor: KROX; motif: CCCGCCCCCRCCCC; match class: 0 Factor: HIC1; motif: NSNNNNTGCCCSSNN; match class: 0 Factor: SP2; motif: GNNGGGGGCGGGGSN; match class: 0 Factor: myogenin; motif: CAGCTG; match class: 0 Factor: BEN; motif: CAGCGRNV; match class: 1 Factor: MAZ; motif: NKGGGAGGGGRGGR; match class: 0 Fac…
ADAMTSL5	NM_213604	60	Factor: GKLF; motif: NNRRGRRNGNSNNN; match class: 1 Factor: SALL2; motif: GGGTGGG; match class: 1 Factor: E2F; motif: GGCGSG; match class: 1 Factor: KROX; motif: CCCGCCCCCRCCCC; match class: 0 Factor: HIC1; motif: NSNNNNTGCCCSSNN; match class: 0 Factor: SP2; motif: GNNGGGGGCGGGGSN; match class: 0 Factor: myogenin; motif: CAGCTG; match class: 0 Factor: BEN; motif: CAGCGRNV; match class: 1 Factor: …
PFKFB2	NM_001018053	59	Factor: SALL2; motif: GGGTGGG; match class: 1 Factor: KROX; motif: CCCGCCCCCRCCCC; match class: 0 Factor: HIC1; motif: NSNNNNTGCCCSSNN; match class: 0 Factor: SP2; motif: GNNGGGGGCGGGGSN; match class: 0 Factor: myogenin; motif: CAGCTG; match class: 0 Factor: BEN; motif: CAGCGRNV; match class: 1 Factor: MAZ; motif: NKGGGAGGGGRGGR; match class: 0 Factor: Sp1; motif: NGGGGCGGGGN; match class: 1 Fact…
VSX1	NM_001256272	59	Factor: GKLF; motif: NNRRGRRNGNSNNN; match class: 1 Factor: SALL2; motif: GGGTGGG; match class: 1 Factor: E2F; motif: GGCGSG; match class: 1 Factor: KROX; motif: CCCGCCCCCRCCCC; match class: 0 Factor: HIC1; motif: NSNNNNTGCCCSSNN; match class: 0 Factor: myogenin; motif: CAGCTG; match class: 0 Factor: BEN; motif: CAGCGRNV; match class: 1 Factor: MAZ; motif: NKGGGAGGGGRGGR; match class: 0 Factor: S…
ZNF541	NM_001277075	59	Factor: GKLF; motif: NNRRGRRNGNSNNN; match class: 1 Factor: SALL2; motif: GGGTGGG; match class: 1 Factor: E2F; motif: GGCGSG; match class: 1 Factor: KROX; motif: CCCGCCCCCRCCCC; match class: 0 Factor: HIC1; motif: NSNNNNTGCCCSSNN; match class: 0 Factor: SP2; motif: GNNGGGGGCGGGGSN; match class: 0 Factor: BEN; motif: CAGCGRNV; match class: 1 Factor: LRF; motif: VNNRMCCCC; match class: 1 Factor: Sp…
PVALB	NM_002854	59	Factor: GKLF; motif: NNRRGRRNGNSNNN; match class: 1 Factor: SALL2; motif: GGGTGGG; match class: 1 Factor: E2F; motif: GGCGSG; match class: 1 Factor: KROX; motif: CCCGCCCCCRCCCC; match class: 0 Factor: HIC1; motif: NSNNNNTGCCCSSNN; match class: 0 Factor: SP2; motif: GNNGGGGGCGGGGSN; match class: 0 Factor: myogenin; motif: CAGCTG; match class: 0 Factor: BEN; motif: CAGCGRNV; match class: 1 Factor: …
TFRC	NM_003234	59	Factor: GKLF; motif: NNRRGRRNGNSNNN; match class: 1 Factor: SALL2; motif: GGGTGGG; match class: 1 Factor: E2F; motif: GGCGSG; match class: 1 Factor: KROX; motif: CCCGCCCCCRCCCC; match class: 0 Factor: HIC1; motif: NSNNNNTGCCCSSNN; match class: 0 Factor: SP2; motif: GNNGGGGGCGGGGSN; match class: 0 Factor: myogenin; motif: CAGCTG; match class: 0 Factor: BEN; motif: CAGCGRNV; match class: 1 Factor: …
SGPL1	NM_003901	59	Factor: GKLF; motif: NNRRGRRNGNSNNN; match class: 1 Factor: SALL2; motif: GGGTGGG; match class: 1 Factor: E2F; motif: GGCGSG; match class: 1 Factor: LKLF; motif: GGGGTGGKSN; match class: 0 Factor: KROX; motif: CCCGCCCCCRCCCC; match class: 0 Factor: HIC1; motif: NSNNNNTGCCCSSNN; match class: 0 Factor: SP2; motif: GNNGGGGGCGGGGSN; match class: 0 Factor: myogenin; motif: CAGCTG; match class: 0 Facto…
EIF4EBP1	NM_004095	59	Factor: GKLF; motif: NNRRGRRNGNSNNN; match class: 1 Factor: SALL2; motif: GGGTGGG; match class: 1 Factor: E2F; motif: GGCGSG; match class: 1 Factor: LKLF; motif: GGGGTGGKSN; match class: 0 Factor: KROX; motif: CCCGCCCCCRCCCC; match class: 0 Factor: HIC1; motif: NSNNNNTGCCCSSNN; match class: 0 Factor: SP2; motif: GNNGGGGGCGGGGSN; match class: 0 Factor: myogenin; motif: CAGCTG; match class: 0 Facto…
CITED2	NM_006079	59	Factor: GKLF; motif: NNRRGRRNGNSNNN; match class: 1 Factor: SALL2; motif: GGGTGGG; match class: 1 Factor: E2F; motif: GGCGSG; match class: 1 Factor: LKLF; motif: GGGGTGGKSN; match class: 0 Factor: KROX; motif: CCCGCCCCCRCCCC; match class: 0 Factor: HIC1; motif: NSNNNNTGCCCSSNN; match class: 0 Factor: SP2; motif: GNNGGGGGCGGGGSN; match class: 0 Factor: myogenin; motif: CAGCTG; match class: 0 Facto…
HOOK2	NM_013312	59	Factor: GKLF; motif: NNRRGRRNGNSNNN; match class: 1 Factor: SALL2; motif: GGGTGGG; match class: 1 Factor: E2F; motif: GGCGSG; match class: 1 Factor: KROX; motif: CCCGCCCCCRCCCC; match class: 0 Factor: HIC1; motif: NSNNNNTGCCCSSNN; match class: 0 Factor: SP2; motif: GNNGGGGGCGGGGSN; match class: 0 Factor: myogenin; motif: CAGCTG; match class: 0 Factor: BEN; motif: CAGCGRNV; match class: 1 Factor: …
RAB26	NM_014353	59	Factor: GKLF; motif: NNRRGRRNGNSNNN; match class: 1 Factor: SALL2; motif: GGGTGGG; match class: 1 Factor: E2F; motif: GGCGSG; match class: 1 Factor: KROX; motif: CCCGCCCCCRCCCC; match class: 0 Factor: HIC1; motif: NSNNNNTGCCCSSNN; match class: 0 Factor: SP2; motif: GNNGGGGGCGGGGSN; match class: 0 Factor: myogenin; motif: CAGCTG; match class: 0 Factor: BEN; motif: CAGCGRNV; match class: 1 Factor: …
BBC3	NM_014417	59	Factor: GKLF; motif: NNRRGRRNGNSNNN; match class: 1 Factor: E2F; motif: GGCGSG; match class: 1 Factor: KROX; motif: CCCGCCCCCRCCCC; match class: 0 Factor: HIC1; motif: NSNNNNTGCCCSSNN; match class: 0 Factor: SP2; motif: GNNGGGGGCGGGGSN; match class: 0 Factor: BEN; motif: CAGCGRNV; match class: 1 Factor: NF-kappaB; motif: GGGGATYCCC; match class: 0 Factor: MAZ; motif: NKGGGAGGGGRGGR; match class: …
RNF150	NM_020724	59	Factor: GKLF; motif: NNRRGRRNGNSNNN; match class: 1 Factor: E2F; motif: GGCGSG; match class: 1 Factor: KROX; motif: CCCGCCCCCRCCCC; match class: 0 Factor: SP2; motif: GNNGGGGGCGGGGSN; match class: 0 Factor: myogenin; motif: CAGCTG; match class: 0 Factor: BEN; motif: CAGCGRNV; match class: 1 Factor: MAZ; motif: NKGGGAGGGGRGGR; match class: 0 Factor: Sp1; motif: NGGGGCGGGGN; match class: 1 Factor: …
E2F8	NM_024680	59	Factor: GKLF; motif: NNRRGRRNGNSNNN; match class: 1 Factor: E2F; motif: GGCGSG; match class: 1 Factor: KROX; motif: CCCGCCCCCRCCCC; match class: 0 Factor: SP2; motif: GNNGGGGGCGGGGSN; match class: 0 Factor: myogenin; motif: CAGCTG; match class: 0 Factor: BEN; motif: CAGCGRNV; match class: 1 Factor: MAZ; motif: NKGGGAGGGGRGGR; match class: 0 Factor: SMAD5; motif: GSGGCAGM; match class: 0 Factor: S…
ADAMTS19	NM_133638	59	Factor: GKLF; motif: NNRRGRRNGNSNNN; match class: 1 Factor: SALL2; motif: GGGTGGG; match class: 1 Factor: E2F; motif: GGCGSG; match class: 1 Factor: LKLF; motif: GGGGTGGKSN; match class: 0 Factor: KROX; motif: CCCGCCCCCRCCCC; match class: 0 Factor: HIC1; motif: NSNNNNTGCCCSSNN; match class: 0 Factor: SP2; motif: GNNGGGGGCGGGGSN; match class: 0 Factor: myogenin; motif: CAGCTG; match class: 0 Facto…
COL4A3	NM_000091	58	Factor: GKLF; motif: NNRRGRRNGNSNNN; match class: 1 Factor: SALL2; motif: GGGTGGG; match class: 1 Factor: E2F; motif: GGCGSG; match class: 1 Factor: LKLF; motif: GGGGTGGKSN; match class: 0 Factor: HIC1; motif: NSNNNNTGCCCSSNN; match class: 0 Factor: myogenin; motif: CAGCTG; match class: 0 Factor: BEN; motif: CAGCGRNV; match class: 1 Factor: NF-kappaB; motif: GGGGATYCCC; match class: 0 Factor: MAZ…
COL4A4	NM_000092	58	Factor: GKLF; motif: NNRRGRRNGNSNNN; match class: 1 Factor: SALL2; motif: GGGTGGG; match class: 1 Factor: E2F; motif: GGCGSG; match class: 1 Factor: LKLF; motif: GGGGTGGKSN; match class: 0 Factor: HIC1; motif: NSNNNNTGCCCSSNN; match class: 0 Factor: myogenin; motif: CAGCTG; match class: 0 Factor: BEN; motif: CAGCGRNV; match class: 1 Factor: NF-kappaB; motif: GGGGATYCCC; match class: 0 Factor: MAZ…
ADM	NM_001124	58	Factor: GKLF; motif: NNRRGRRNGNSNNN; match class: 1 Factor: SALL2; motif: GGGTGGG; match class: 1 Factor: E2F; motif: GGCGSG; match class: 1 Factor: LKLF; motif: GGGGTGGKSN; match class: 0 Factor: SP2; motif: GNNGGGGGCGGGGSN; match class: 0 Factor: myogenin; motif: CAGCTG; match class: 0 Factor: BEN; motif: CAGCGRNV; match class: 1 Factor: LRF; motif: VNNRMCCCC; match class: 1 Factor: Sp1; motif:…
UCHL1	NM_004181	58	Factor: GKLF; motif: NNRRGRRNGNSNNN; match class: 1 Factor: E2F; motif: GGCGSG; match class: 1 Factor: KROX; motif: CCCGCCCCCRCCCC; match class: 0 Factor: HIC1; motif: NSNNNNTGCCCSSNN; match class: 0 Factor: SP2; motif: GNNGGGGGCGGGGSN; match class: 0 Factor: BEN; motif: CAGCGRNV; match class: 1 Factor: NF-kappaB; motif: GGGGATYCCC; match class: 0 Factor: MAZ; motif: NKGGGAGGGGRGGR; match class: …
SCD	NM_005063	58	Factor: GKLF; motif: NNRRGRRNGNSNNN; match class: 1 Factor: SALL2; motif: GGGTGGG; match class: 1 Factor: E2F; motif: GGCGSG; match class: 1 Factor: HIC1; motif: NSNNNNTGCCCSSNN; match class: 0 Factor: SP2; motif: GNNGGGGGCGGGGSN; match class: 0 Factor: myogenin; motif: CAGCTG; match class: 0 Factor: BEN; motif: CAGCGRNV; match class: 1 Factor: NF-kappaB; motif: GGGGATYCCC; match class: 0 Factor:…
DHCR24	NM_014762	58	Factor: GKLF; motif: NNRRGRRNGNSNNN; match class: 1 Factor: SALL2; motif: GGGTGGG; match class: 1 Factor: E2F; motif: GGCGSG; match class: 1 Factor: LKLF; motif: GGGGTGGKSN; match class: 0 Factor: KROX; motif: CCCGCCCCCRCCCC; match class: 0 Factor: SP2; motif: GNNGGGGGCGGGGSN; match class: 0 Factor: myogenin; motif: CAGCTG; match class: 0 Factor: BEN; motif: CAGCGRNV; match class: 1 Factor: SMAD5…
SATB2	NM_015265	58	Factor: GKLF; motif: NNRRGRRNGNSNNN; match class: 1 Factor: SALL2; motif: GGGTGGG; match class: 1 Factor: LKLF; motif: GGGGTGGKSN; match class: 0 Factor: HIC1; motif: NSNNNNTGCCCSSNN; match class: 0 Factor: SP2; motif: GNNGGGGGCGGGGSN; match class: 0 Factor: myogenin; motif: CAGCTG; match class: 0 Factor: BEN; motif: CAGCGRNV; match class: 1 Factor: LRF; motif: VNNRMCCCC; match class: 1 Factor: S…
LOXL4	NM_032211	58	Factor: GKLF; motif: NNRRGRRNGNSNNN; match class: 1 Factor: KROX; motif: CCCGCCCCCRCCCC; match class: 0 Factor: HIC1; motif: NSNNNNTGCCCSSNN; match class: 0 Factor: SP2; motif: GNNGGGGGCGGGGSN; match class: 0 Factor: myogenin; motif: CAGCTG; match class: 0 Factor: BEN; motif: CAGCGRNV; match class: 1 Factor: MAZ; motif: NKGGGAGGGGRGGR; match class: 0 Factor: LRF; motif: VNNRMCCCC; match class: 1 …
C10orf35	NM_145306	58	Factor: GKLF; motif: NNRRGRRNGNSNNN; match class: 1 Factor: SALL2; motif: GGGTGGG; match class: 1 Factor: E2F; motif: GGCGSG; match class: 1 Factor: LKLF; motif: GGGGTGGKSN; match class: 0 Factor: KROX; motif: CCCGCCCCCRCCCC; match class: 0 Factor: SP2; motif: GNNGGGGGCGGGGSN; match class: 0 Factor: myogenin; motif: CAGCTG; match class: 0 Factor: BEN; motif: CAGCGRNV; match class: 1 Factor: SMAD5…
HOXA4	NM_002141	57	Factor: GKLF; motif: NNRRGRRNGNSNNN; match class: 1 Factor: SALL2; motif: GGGTGGG; match class: 1 Factor: E2F; motif: GGCGSG; match class: 1 Factor: HIC1; motif: NSNNNNTGCCCSSNN; match class: 0 Factor: SP2; motif: GNNGGGGGCGGGGSN; match class: 0 Factor: myogenin; motif: CAGCTG; match class: 0 Factor: BEN; motif: CAGCGRNV; match class: 1 Factor: MAZ; motif: NKGGGAGGGGRGGR; match class: 0 Factor: L…
RFTN1	NM_015150	57	Factor: GKLF; motif: NNRRGRRNGNSNNN; match class: 1 Factor: SALL2; motif: GGGTGGG; match class: 1 Factor: E2F; motif: GGCGSG; match class: 1 Factor: LKLF; motif: GGGGTGGKSN; match class: 0 Factor: KROX; motif: CCCGCCCCCRCCCC; match class: 0 Factor: HIC1; motif: NSNNNNTGCCCSSNN; match class: 0 Factor: myogenin; motif: CAGCTG; match class: 0 Factor: BEN; motif: CAGCGRNV; match class: 1 Factor: NF-k…
KBTBD2	NM_015483	57	Factor: GKLF; motif: NNRRGRRNGNSNNN; match class: 1 Factor: E2F; motif: GGCGSG; match class: 1 Factor: KROX; motif: CCCGCCCCCRCCCC; match class: 0 Factor: HIC1; motif: NSNNNNTGCCCSSNN; match class: 0 Factor: SP2; motif: GNNGGGGGCGGGGSN; match class: 0 Factor: myogenin; motif: CAGCTG; match class: 0 Factor: BEN; motif: CAGCGRNV; match class: 1 Factor: Sp1; motif: NGGGGCGGGGN; match class: 1 Factor…
FAM46A	NM_017633	57	Factor: GKLF; motif: NNRRGRRNGNSNNN; match class: 1 Factor: E2F; motif: GGCGSG; match class: 1 Factor: KROX; motif: CCCGCCCCCRCCCC; match class: 0 Factor: HIC1; motif: NSNNNNTGCCCSSNN; match class: 0 Factor: myogenin; motif: CAGCTG; match class: 0 Factor: BEN; motif: CAGCGRNV; match class: 1 Factor: NF-kappaB; motif: GGGGATYCCC; match class: 0 Factor: MAZ; motif: NKGGGAGGGGRGGR; match class: 0 Fa…
LYNX1	NM_023946	57	Factor: GKLF; motif: NNRRGRRNGNSNNN; match class: 1 Factor: SALL2; motif: GGGTGGG; match class: 1 Factor: E2F; motif: GGCGSG; match class: 1 Factor: KROX; motif: CCCGCCCCCRCCCC; match class: 0 Factor: HIC1; motif: NSNNNNTGCCCSSNN; match class: 0 Factor: SP2; motif: GNNGGGGGCGGGGSN; match class: 0 Factor: myogenin; motif: CAGCTG; match class: 0 Factor: BEN; motif: CAGCGRNV; match class: 1 Factor: …
LRRC3B	NM_052953	57	Factor: GKLF; motif: NNRRGRRNGNSNNN; match class: 1 Factor: SALL2; motif: GGGTGGG; match class: 1 Factor: E2F; motif: GGCGSG; match class: 1 Factor: HIC1; motif: NSNNNNTGCCCSSNN; match class: 0 Factor: SP2; motif: GNNGGGGGCGGGGSN; match class: 0 Factor: myogenin; motif: CAGCTG; match class: 0 Factor: BEN; motif: CAGCGRNV; match class: 1 Factor: NF-kappaB; motif: GGGGATYCCC; match class: 0 Factor:…
DHFR	NM_000791	56	Factor: GKLF; motif: NNRRGRRNGNSNNN; match class: 1 Factor: E2F; motif: GGCGSG; match class: 1 Factor: KROX; motif: CCCGCCCCCRCCCC; match class: 0 Factor: SP2; motif: GNNGGGGGCGGGGSN; match class: 0 Factor: myogenin; motif: CAGCTG; match class: 0 Factor: BEN; motif: CAGCGRNV; match class: 1 Factor: SMAD5; motif: GSGGCAGM; match class: 0 Factor: LRF; motif: VNNRMCCCC; match class: 1 Factor: Sp1; m…
RBM20	NM_001134363	56	Factor: GKLF; motif: NNRRGRRNGNSNNN; match class: 1 Factor: E2F; motif: GGCGSG; match class: 1 Factor: KROX; motif: CCCGCCCCCRCCCC; match class: 0 Factor: HIC1; motif: NSNNNNTGCCCSSNN; match class: 0 Factor: SP2; motif: GNNGGGGGCGGGGSN; match class: 0 Factor: myogenin; motif: CAGCTG; match class: 0 Factor: BEN; motif: CAGCGRNV; match class: 1 Factor: MAZ; motif: NKGGGAGGGGRGGR; match class: 0 Fac…
DIABLO	NM_001278302	56	Factor: GKLF; motif: NNRRGRRNGNSNNN; match class: 1 Factor: SALL2; motif: GGGTGGG; match class: 1 Factor: E2F; motif: GGCGSG; match class: 1 Factor: KROX; motif: CCCGCCCCCRCCCC; match class: 0 Factor: HIC1; motif: NSNNNNTGCCCSSNN; match class: 0 Factor: SP2; motif: GNNGGGGGCGGGGSN; match class: 0 Factor: myogenin; motif: CAGCTG; match class: 0 Factor: BEN; motif: CAGCGRNV; match class: 1 Factor: …
GNAI1	NM_002069	56	Factor: GKLF; motif: NNRRGRRNGNSNNN; match class: 1 Factor: SALL2; motif: GGGTGGG; match class: 1 Factor: E2F; motif: GGCGSG; match class: 1 Factor: LKLF; motif: GGGGTGGKSN; match class: 0 Factor: KROX; motif: CCCGCCCCCRCCCC; match class: 0 Factor: SP2; motif: GNNGGGGGCGGGGSN; match class: 0 Factor: myogenin; motif: CAGCTG; match class: 0 Factor: BEN; motif: CAGCGRNV; match class: 1 Factor: MAZ; …
TSC22D3	NM_004089	56	Factor: GKLF; motif: NNRRGRRNGNSNNN; match class: 1 Factor: SALL2; motif: GGGTGGG; match class: 1 Factor: E2F; motif: GGCGSG; match class: 1 Factor: KROX; motif: CCCGCCCCCRCCCC; match class: 0 Factor: HIC1; motif: NSNNNNTGCCCSSNN; match class: 0 Factor: SP2; motif: GNNGGGGGCGGGGSN; match class: 0 Factor: myogenin; motif: CAGCTG; match class: 0 Factor: BEN; motif: CAGCGRNV; match class: 1 Factor: …
USP25	NM_013396	56	Factor: GKLF; motif: NNRRGRRNGNSNNN; match class: 1 Factor: SALL2; motif: GGGTGGG; match class: 1 Factor: E2F; motif: GGCGSG; match class: 1 Factor: KROX; motif: CCCGCCCCCRCCCC; match class: 0 Factor: HIC1; motif: NSNNNNTGCCCSSNN; match class: 0 Factor: SP2; motif: GNNGGGGGCGGGGSN; match class: 0 Factor: myogenin; motif: CAGCTG; match class: 0 Factor: BEN; motif: CAGCGRNV; match class: 1 Factor: …
PLEKHM1	NM_014798	56	Factor: GKLF; motif: NNRRGRRNGNSNNN; match class: 1 Factor: SALL2; motif: GGGTGGG; match class: 1 Factor: E2F; motif: GGCGSG; match class: 1 Factor: SP2; motif: GNNGGGGGCGGGGSN; match class: 0 Factor: myogenin; motif: CAGCTG; match class: 0 Factor: BEN; motif: CAGCGRNV; match class: 1 Factor: NF-kappaB; motif: GGGGATYCCC; match class: 0 Factor: SMAD5; motif: GSGGCAGM; match class: 0 Factor: LRF; …
MAP1S	NM_018174	56	Factor: GKLF; motif: NNRRGRRNGNSNNN; match class: 1 Factor: SALL2; motif: GGGTGGG; match class: 1 Factor: E2F; motif: GGCGSG; match class: 1 Factor: KROX; motif: CCCGCCCCCRCCCC; match class: 0 Factor: HIC1; motif: NSNNNNTGCCCSSNN; match class: 0 Factor: SP2; motif: GNNGGGGGCGGGGSN; match class: 0 Factor: myogenin; motif: CAGCTG; match class: 0 Factor: BEN; motif: CAGCGRNV; match class: 1 Factor: …
DNAJA4	NM_018602	56	Factor: GKLF; motif: NNRRGRRNGNSNNN; match class: 1 Factor: SALL2; motif: GGGTGGG; match class: 1 Factor: E2F; motif: GGCGSG; match class: 1 Factor: LKLF; motif: GGGGTGGKSN; match class: 0 Factor: KROX; motif: CCCGCCCCCRCCCC; match class: 0 Factor: HIC1; motif: NSNNNNTGCCCSSNN; match class: 0 Factor: SP2; motif: GNNGGGGGCGGGGSN; match class: 0 Factor: myogenin; motif: CAGCTG; match class: 0 Facto…
CENPM	NM_024053	56	Factor: GKLF; motif: NNRRGRRNGNSNNN; match class: 1 Factor: SALL2; motif: GGGTGGG; match class: 1 Factor: E2F; motif: GGCGSG; match class: 1 Factor: LKLF; motif: GGGGTGGKSN; match class: 0 Factor: KROX; motif: CCCGCCCCCRCCCC; match class: 0 Factor: HIC1; motif: NSNNNNTGCCCSSNN; match class: 0 Factor: SP2; motif: GNNGGGGGCGGGGSN; match class: 0 Factor: myogenin; motif: CAGCTG; match class: 0 Facto…
NKAIN1	NM_024522	56	Factor: GKLF; motif: NNRRGRRNGNSNNN; match class: 1 Factor: SALL2; motif: GGGTGGG; match class: 1 Factor: E2F; motif: GGCGSG; match class: 1 Factor: LKLF; motif: GGGGTGGKSN; match class: 0 Factor: HIC1; motif: NSNNNNTGCCCSSNN; match class: 0 Factor: SP2; motif: GNNGGGGGCGGGGSN; match class: 0 Factor: myogenin; motif: CAGCTG; match class: 0 Factor: BEN; motif: CAGCGRNV; match class: 1 Factor: MAZ;…
CIART	NM_144697	56	Factor: GKLF; motif: NNRRGRRNGNSNNN; match class: 1 Factor: SALL2; motif: GGGTGGG; match class: 1 Factor: E2F; motif: GGCGSG; match class: 1 Factor: LKLF; motif: GGGGTGGKSN; match class: 0 Factor: SP2; motif: GNNGGGGGCGGGGSN; match class: 0 Factor: myogenin; motif: CAGCTG; match class: 0 Factor: BEN; motif: CAGCGRNV; match class: 1 Factor: MAZ; motif: NKGGGAGGGGRGGR; match class: 0 Factor: SMAD5;…
IGFBP3	NM_001013398	55	Factor: GKLF; motif: NNRRGRRNGNSNNN; match class: 1 Factor: SALL2; motif: GGGTGGG; match class: 1 Factor: E2F; motif: GGCGSG; match class: 1 Factor: KROX; motif: CCCGCCCCCRCCCC; match class: 0 Factor: HIC1; motif: NSNNNNTGCCCSSNN; match class: 0 Factor: myogenin; motif: CAGCTG; match class: 0 Factor: BEN; motif: CAGCGRNV; match class: 1 Factor: NF-kappaB; motif: GGGGATYCCC; match class: 0 Factor:…
TMEM233	NM_001136534	55	Factor: GKLF; motif: NNRRGRRNGNSNNN; match class: 1 Factor: SALL2; motif: GGGTGGG; match class: 1 Factor: E2F; motif: GGCGSG; match class: 1 Factor: HIC1; motif: NSNNNNTGCCCSSNN; match class: 0 Factor: myogenin; motif: CAGCTG; match class: 0 Factor: BEN; motif: CAGCGRNV; match class: 1 Factor: NF-kappaB; motif: GGGGATYCCC; match class: 0 Factor: MAZ; motif: NKGGGAGGGGRGGR; match class: 0 Factor: …
FOXO6	NM_001291281	55	Factor: GKLF; motif: NNRRGRRNGNSNNN; match class: 1 Factor: E2F; motif: GGCGSG; match class: 1 Factor: KROX; motif: CCCGCCCCCRCCCC; match class: 0 Factor: HIC1; motif: NSNNNNTGCCCSSNN; match class: 0 Factor: SP2; motif: GNNGGGGGCGGGGSN; match class: 0 Factor: myogenin; motif: CAGCTG; match class: 0 Factor: BEN; motif: CAGCGRNV; match class: 1 Factor: MAZ; motif: NKGGGAGGGGRGGR; match class: 0 Fac…
TNNC2	NM_003279	55	Factor: GKLF; motif: NNRRGRRNGNSNNN; match class: 1 Factor: SALL2; motif: GGGTGGG; match class: 1 Factor: LKLF; motif: GGGGTGGKSN; match class: 0 Factor: HIC1; motif: NSNNNNTGCCCSSNN; match class: 0 Factor: myogenin; motif: CAGCTG; match class: 0 Factor: BEN; motif: CAGCGRNV; match class: 1 Factor: NF-kappaB; motif: GGGGATYCCC; match class: 0 Factor: MAZ; motif: NKGGGAGGGGRGGR; match class: 0 Fac…
SOX13	NM_005686	55	Factor: GKLF; motif: NNRRGRRNGNSNNN; match class: 1 Factor: SALL2; motif: GGGTGGG; match class: 1 Factor: E2F; motif: GGCGSG; match class: 1 Factor: LKLF; motif: GGGGTGGKSN; match class: 0 Factor: SP2; motif: GNNGGGGGCGGGGSN; match class: 0 Factor: myogenin; motif: CAGCTG; match class: 0 Factor: BEN; motif: CAGCGRNV; match class: 1 Factor: TF3C-beta; motif: CCNGGAGGGCTTCCTGGAGGAG; match class: 1 …
RBP4	NM_006744	55	Factor: GKLF; motif: NNRRGRRNGNSNNN; match class: 1 Factor: SALL2; motif: GGGTGGG; match class: 1 Factor: E2F; motif: GGCGSG; match class: 1 Factor: HIC1; motif: NSNNNNTGCCCSSNN; match class: 0 Factor: myogenin; motif: CAGCTG; match class: 0 Factor: BEN; motif: CAGCGRNV; match class: 1 Factor: MAZ; motif: NKGGGAGGGGRGGR; match class: 0 Factor: SMAD5; motif: GSGGCAGM; match class: 0 Factor: TF3C-b…
COLGALT2	NM_015101	55	Factor: E2F; motif: GGCGSG; match class: 1 Factor: KROX; motif: CCCGCCCCCRCCCC; match class: 0 Factor: HIC1; motif: NSNNNNTGCCCSSNN; match class: 0 Factor: SP2; motif: GNNGGGGGCGGGGSN; match class: 0 Factor: myogenin; motif: CAGCTG; match class: 0 Factor: BEN; motif: CAGCGRNV; match class: 1 Factor: TF3C-beta; motif: CCNGGAGGGCTTCCTGGAGGAG; match class: 1 Factor: LBP-1; motif: CAGCTGS; match clas…
ELMOD1	NM_018712	55	Factor: GKLF; motif: NNRRGRRNGNSNNN; match class: 1 Factor: SALL2; motif: GGGTGGG; match class: 1 Factor: E2F; motif: GGCGSG; match class: 1 Factor: KROX; motif: CCCGCCCCCRCCCC; match class: 0 Factor: SP2; motif: GNNGGGGGCGGGGSN; match class: 0 Factor: myogenin; motif: CAGCTG; match class: 0 Factor: BEN; motif: CAGCGRNV; match class: 1 Factor: SMAD5; motif: GSGGCAGM; match class: 0 Factor: Sp1; m…
TMEM63C	NM_020431	55	Factor: GKLF; motif: NNRRGRRNGNSNNN; match class: 1 Factor: SALL2; motif: GGGTGGG; match class: 1 Factor: LKLF; motif: GGGGTGGKSN; match class: 0 Factor: KROX; motif: CCCGCCCCCRCCCC; match class: 0 Factor: HIC1; motif: NSNNNNTGCCCSSNN; match class: 0 Factor: SP2; motif: GNNGGGGGCGGGGSN; match class: 0 Factor: myogenin; motif: CAGCTG; match class: 0 Factor: BEN; motif: CAGCGRNV; match class: 1 Fac…
REXO1	NM_020695	55	Factor: GKLF; motif: NNRRGRRNGNSNNN; match class: 1 Factor: SALL2; motif: GGGTGGG; match class: 1 Factor: E2F; motif: GGCGSG; match class: 1 Factor: HIC1; motif: NSNNNNTGCCCSSNN; match class: 0 Factor: myogenin; motif: CAGCTG; match class: 0 Factor: BEN; motif: CAGCGRNV; match class: 1 Factor: SMAD5; motif: GSGGCAGM; match class: 0 Factor: LRF; motif: VNNRMCCCC; match class: 1 Factor: TF3C-beta; …
ZFHX2	NM_033400	55	Factor: GKLF; motif: NNRRGRRNGNSNNN; match class: 1 Factor: SALL2; motif: GGGTGGG; match class: 1 Factor: E2F; motif: GGCGSG; match class: 1 Factor: LKLF; motif: GGGGTGGKSN; match class: 0 Factor: KROX; motif: CCCGCCCCCRCCCC; match class: 0 Factor: HIC1; motif: NSNNNNTGCCCSSNN; match class: 0 Factor: SP2; motif: GNNGGGGGCGGGGSN; match class: 0 Factor: myogenin; motif: CAGCTG; match class: 0 Facto…
LEP	NM_000230	54	Factor: GKLF; motif: NNRRGRRNGNSNNN; match class: 1 Factor: SALL2; motif: GGGTGGG; match class: 1 Factor: E2F; motif: GGCGSG; match class: 1 Factor: SP2; motif: GNNGGGGGCGGGGSN; match class: 0 Factor: myogenin; motif: CAGCTG; match class: 0 Factor: BEN; motif: CAGCGRNV; match class: 1 Factor: NF-kappaB; motif: GGGGATYCCC; match class: 0 Factor: MAZ; motif: NKGGGAGGGGRGGR; match class: 0 Factor: S…
ARHGAP6	NM_013427	54	Factor: GKLF; motif: NNRRGRRNGNSNNN; match class: 1 Factor: SALL2; motif: GGGTGGG; match class: 1 Factor: E2F; motif: GGCGSG; match class: 1 Factor: LKLF; motif: GGGGTGGKSN; match class: 0 Factor: KROX; motif: CCCGCCCCCRCCCC; match class: 0 Factor: HIC1; motif: NSNNNNTGCCCSSNN; match class: 0 Factor: myogenin; motif: CAGCTG; match class: 0 Factor: BEN; motif: CAGCGRNV; match class: 1 Factor: TF3C…
GPCPD1	NM_019593	54	Factor: GKLF; motif: NNRRGRRNGNSNNN; match class: 1 Factor: E2F; motif: GGCGSG; match class: 1 Factor: KROX; motif: CCCGCCCCCRCCCC; match class: 0 Factor: SP2; motif: GNNGGGGGCGGGGSN; match class: 0 Factor: myogenin; motif: CAGCTG; match class: 0 Factor: BEN; motif: CAGCGRNV; match class: 1 Factor: NF-kappaB; motif: GGGGATYCCC; match class: 0 Factor: MAZ; motif: NKGGGAGGGGRGGR; match class: 0 Fac…
HPDL	NM_032756	54	Factor: GKLF; motif: NNRRGRRNGNSNNN; match class: 1 Factor: SALL2; motif: GGGTGGG; match class: 1 Factor: E2F; motif: GGCGSG; match class: 1 Factor: HIC1; motif: NSNNNNTGCCCSSNN; match class: 0 Factor: myogenin; motif: CAGCTG; match class: 0 Factor: BEN; motif: CAGCGRNV; match class: 1 Factor: SMAD5; motif: GSGGCAGM; match class: 0 Factor: LRF; motif: VNNRMCCCC; match class: 1 Factor: PLAG1; moti…
AFAP1L1	NM_152406	54	Factor: GKLF; motif: NNRRGRRNGNSNNN; match class: 1 Factor: E2F; motif: GGCGSG; match class: 1 Factor: LKLF; motif: GGGGTGGKSN; match class: 0 Factor: SP2; motif: GNNGGGGGCGGGGSN; match class: 0 Factor: myogenin; motif: CAGCTG; match class: 0 Factor: BEN; motif: CAGCGRNV; match class: 1 Factor: MAZ; motif: NKGGGAGGGGRGGR; match class: 0 Factor: Sp1; motif: NGGGGCGGGGN; match class: 1 Factor: LBP-…
ZNF385B	NM_152520	54	Factor: GKLF; motif: NNRRGRRNGNSNNN; match class: 1 Factor: SALL2; motif: GGGTGGG; match class: 1 Factor: E2F; motif: GGCGSG; match class: 1 Factor: LKLF; motif: GGGGTGGKSN; match class: 0 Factor: HIC1; motif: NSNNNNTGCCCSSNN; match class: 0 Factor: SP2; motif: GNNGGGGGCGGGGSN; match class: 0 Factor: myogenin; motif: CAGCTG; match class: 0 Factor: BEN; motif: CAGCGRNV; match class: 1 Factor: SMAD…
FXYD4	NM_173160	54	Factor: GKLF; motif: NNRRGRRNGNSNNN; match class: 1 Factor: SALL2; motif: GGGTGGG; match class: 1 Factor: E2F; motif: GGCGSG; match class: 1 Factor: SP2; motif: GNNGGGGGCGGGGSN; match class: 0 Factor: myogenin; motif: CAGCTG; match class: 0 Factor: BEN; motif: CAGCGRNV; match class: 1 Factor: MAZ; motif: NKGGGAGGGGRGGR; match class: 0 Factor: SMAD5; motif: GSGGCAGM; match class: 0 Factor: LRF; mo…
SRRM4	NM_194286	54	Factor: GKLF; motif: NNRRGRRNGNSNNN; match class: 1 Factor: SALL2; motif: GGGTGGG; match class: 1 Factor: E2F; motif: GGCGSG; match class: 1 Factor: HIC1; motif: NSNNNNTGCCCSSNN; match class: 0 Factor: SP2; motif: GNNGGGGGCGGGGSN; match class: 0 Factor: myogenin; motif: CAGCTG; match class: 0 Factor: BEN; motif: CAGCGRNV; match class: 1 Factor: MAZ; motif: NKGGGAGGGGRGGR; match class: 0 Factor: L…
SSC5D	NM_001144950	53	Factor: GKLF; motif: NNRRGRRNGNSNNN; match class: 1 Factor: KROX; motif: CCCGCCCCCRCCCC; match class: 0 Factor: HIC1; motif: NSNNNNTGCCCSSNN; match class: 0 Factor: SP2; motif: GNNGGGGGCGGGGSN; match class: 0 Factor: myogenin; motif: CAGCTG; match class: 0 Factor: BEN; motif: CAGCGRNV; match class: 1 Factor: MAZ; motif: NKGGGAGGGGRGGR; match class: 0 Factor: Sp1; motif: NGGGGCGGGGN; match class: …
GRK3	NM_005160	53	Factor: GKLF; motif: NNRRGRRNGNSNNN; match class: 1 Factor: E2F; motif: GGCGSG; match class: 1 Factor: KROX; motif: CCCGCCCCCRCCCC; match class: 0 Factor: HIC1; motif: NSNNNNTGCCCSSNN; match class: 0 Factor: SP2; motif: GNNGGGGGCGGGGSN; match class: 0 Factor: myogenin; motif: CAGCTG; match class: 0 Factor: BEN; motif: CAGCGRNV; match class: 1 Factor: MAZ; motif: NKGGGAGGGGRGGR; match class: 0 Fac…
CHAF1B	NM_005441	53	Factor: E2F; motif: GGCGSG; match class: 1 Factor: KROX; motif: CCCGCCCCCRCCCC; match class: 0 Factor: HIC1; motif: NSNNNNTGCCCSSNN; match class: 0 Factor: SP2; motif: GNNGGGGGCGGGGSN; match class: 0 Factor: myogenin; motif: CAGCTG; match class: 0 Factor: BEN; motif: CAGCGRNV; match class: 1 Factor: NF-kappaB; motif: GGGGATYCCC; match class: 0 Factor: SMAD5; motif: GSGGCAGM; match class: 0 Factor…
SNTB2	NM_006750	53	Factor: SALL2; motif: GGGTGGG; match class: 1 Factor: E2F; motif: GGCGSG; match class: 1 Factor: LKLF; motif: GGGGTGGKSN; match class: 0 Factor: HIC1; motif: NSNNNNTGCCCSSNN; match class: 0 Factor: SP2; motif: GNNGGGGGCGGGGSN; match class: 0 Factor: myogenin; motif: CAGCTG; match class: 0 Factor: BEN; motif: CAGCGRNV; match class: 1 Factor: Sp1; motif: NGGGGCGGGGN; match class: 1 Factor: ZNF515; …
THEG	NM_016585	53	Factor: GKLF; motif: NNRRGRRNGNSNNN; match class: 1 Factor: SALL2; motif: GGGTGGG; match class: 1 Factor: E2F; motif: GGCGSG; match class: 1 Factor: LKLF; motif: GGGGTGGKSN; match class: 0 Factor: KROX; motif: CCCGCCCCCRCCCC; match class: 0 Factor: HIC1; motif: NSNNNNTGCCCSSNN; match class: 0 Factor: myogenin; motif: CAGCTG; match class: 0 Factor: BEN; motif: CAGCGRNV; match class: 1 Factor: LRF;…
HOXA10	NM_018951	53	Factor: GKLF; motif: NNRRGRRNGNSNNN; match class: 1 Factor: SALL2; motif: GGGTGGG; match class: 1 Factor: E2F; motif: GGCGSG; match class: 1 Factor: LKLF; motif: GGGGTGGKSN; match class: 0 Factor: KROX; motif: CCCGCCCCCRCCCC; match class: 0 Factor: myogenin; motif: CAGCTG; match class: 0 Factor: BEN; motif: CAGCGRNV; match class: 1 Factor: SMAD5; motif: GSGGCAGM; match class: 0 Factor: LRF; motif…
SLC24A3	NM_020689	53	Factor: GKLF; motif: NNRRGRRNGNSNNN; match class: 1 Factor: SALL2; motif: GGGTGGG; match class: 1 Factor: E2F; motif: GGCGSG; match class: 1 Factor: KROX; motif: CCCGCCCCCRCCCC; match class: 0 Factor: HIC1; motif: NSNNNNTGCCCSSNN; match class: 0 Factor: SP2; motif: GNNGGGGGCGGGGSN; match class: 0 Factor: myogenin; motif: CAGCTG; match class: 0 Factor: BEN; motif: CAGCGRNV; match class: 1 Factor: …
RMI2	NM_152308	53	Factor: GKLF; motif: NNRRGRRNGNSNNN; match class: 1 Factor: SALL2; motif: GGGTGGG; match class: 1 Factor: E2F; motif: GGCGSG; match class: 1 Factor: HIC1; motif: NSNNNNTGCCCSSNN; match class: 0 Factor: SP2; motif: GNNGGGGGCGGGGSN; match class: 0 Factor: myogenin; motif: CAGCTG; match class: 0 Factor: BEN; motif: CAGCGRNV; match class: 1 Factor: MAZ; motif: NKGGGAGGGGRGGR; match class: 0 Factor: S…
NA	NR_038223	53	Factor: GKLF; motif: NNRRGRRNGNSNNN; match class: 1 Factor: SALL2; motif: GGGTGGG; match class: 1 Factor: E2F; motif: GGCGSG; match class: 1 Factor: LKLF; motif: GGGGTGGKSN; match class: 0 Factor: HIC1; motif: NSNNNNTGCCCSSNN; match class: 0 Factor: myogenin; motif: CAGCTG; match class: 0 Factor: BEN; motif: CAGCGRNV; match class: 1 Factor: NF-kappaB; motif: GGGGATYCCC; match class: 0 Factor: MAZ…
MYH7B	NM_020884	52	Factor: GKLF; motif: NNRRGRRNGNSNNN; match class: 1 Factor: SALL2; motif: GGGTGGG; match class: 1 Factor: E2F; motif: GGCGSG; match class: 1 Factor: HIC1; motif: NSNNNNTGCCCSSNN; match class: 0 Factor: SP2; motif: GNNGGGGGCGGGGSN; match class: 0 Factor: myogenin; motif: CAGCTG; match class: 0 Factor: BEN; motif: CAGCGRNV; match class: 1 Factor: MAZ; motif: NKGGGAGGGGRGGR; match class: 0 Factor: S…
NMB	NM_021077	52	Factor: GKLF; motif: NNRRGRRNGNSNNN; match class: 1 Factor: SALL2; motif: GGGTGGG; match class: 1 Factor: E2F; motif: GGCGSG; match class: 1 Factor: LKLF; motif: GGGGTGGKSN; match class: 0 Factor: HIC1; motif: NSNNNNTGCCCSSNN; match class: 0 Factor: SP2; motif: GNNGGGGGCGGGGSN; match class: 0 Factor: myogenin; motif: CAGCTG; match class: 0 Factor: BEN; motif: CAGCGRNV; match class: 1 Factor: SMAD…
PELI2	NM_021255	52	Factor: GKLF; motif: NNRRGRRNGNSNNN; match class: 1 Factor: E2F; motif: GGCGSG; match class: 1 Factor: KROX; motif: CCCGCCCCCRCCCC; match class: 0 Factor: HIC1; motif: NSNNNNTGCCCSSNN; match class: 0 Factor: SP2; motif: GNNGGGGGCGGGGSN; match class: 0 Factor: BEN; motif: CAGCGRNV; match class: 1 Factor: LRF; motif: VNNRMCCCC; match class: 1 Factor: Sp1; motif: NGGGGCGGGGN; match class: 1 Factor: …
LSMEM2	NM_153215	52	Factor: GKLF; motif: NNRRGRRNGNSNNN; match class: 1 Factor: SALL2; motif: GGGTGGG; match class: 1 Factor: E2F; motif: GGCGSG; match class: 1 Factor: HIC1; motif: NSNNNNTGCCCSSNN; match class: 0 Factor: SP2; motif: GNNGGGGGCGGGGSN; match class: 0 Factor: myogenin; motif: CAGCTG; match class: 0 Factor: BEN; motif: CAGCGRNV; match class: 1 Factor: SMAD5; motif: GSGGCAGM; match class: 0 Factor: Sp1; …
ESPNL	NM_194312	52	Factor: GKLF; motif: NNRRGRRNGNSNNN; match class: 1 Factor: SALL2; motif: GGGTGGG; match class: 1 Factor: LKLF; motif: GGGGTGGKSN; match class: 0 Factor: HIC1; motif: NSNNNNTGCCCSSNN; match class: 0 Factor: myogenin; motif: CAGCTG; match class: 0 Factor: BEN; motif: CAGCGRNV; match class: 1 Factor: MAZ; motif: NKGGGAGGGGRGGR; match class: 0 Factor: SMAD5; motif: GSGGCAGM; match class: 0 Factor: T…
RYR3	NM_001036	51	Factor: GKLF; motif: NNRRGRRNGNSNNN; match class: 1 Factor: SALL2; motif: GGGTGGG; match class: 1 Factor: E2F; motif: GGCGSG; match class: 1 Factor: LKLF; motif: GGGGTGGKSN; match class: 0 Factor: KROX; motif: CCCGCCCCCRCCCC; match class: 0 Factor: HIC1; motif: NSNNNNTGCCCSSNN; match class: 0 Factor: SP2; motif: GNNGGGGGCGGGGSN; match class: 0 Factor: BEN; motif: CAGCGRNV; match class: 1 Factor: …
TKT	NM_001064	51	Factor: GKLF; motif: NNRRGRRNGNSNNN; match class: 1 Factor: SALL2; motif: GGGTGGG; match class: 1 Factor: E2F; motif: GGCGSG; match class: 1 Factor: KROX; motif: CCCGCCCCCRCCCC; match class: 0 Factor: SP2; motif: GNNGGGGGCGGGGSN; match class: 0 Factor: myogenin; motif: CAGCTG; match class: 0 Factor: BEN; motif: CAGCGRNV; match class: 1 Factor: MAZ; motif: NKGGGAGGGGRGGR; match class: 0 Factor: LR…
BEX2	NM_001168399	51	Factor: GKLF; motif: NNRRGRRNGNSNNN; match class: 1 Factor: SALL2; motif: GGGTGGG; match class: 1 Factor: LKLF; motif: GGGGTGGKSN; match class: 0 Factor: KROX; motif: CCCGCCCCCRCCCC; match class: 0 Factor: HIC1; motif: NSNNNNTGCCCSSNN; match class: 0 Factor: SP2; motif: GNNGGGGGCGGGGSN; match class: 0 Factor: myogenin; motif: CAGCTG; match class: 0 Factor: BEN; motif: CAGCGRNV; match class: 1 Fac…
ITGAV	NM_002210	51	Factor: GKLF; motif: NNRRGRRNGNSNNN; match class: 1 Factor: SALL2; motif: GGGTGGG; match class: 1 Factor: E2F; motif: GGCGSG; match class: 1 Factor: KROX; motif: CCCGCCCCCRCCCC; match class: 0 Factor: HIC1; motif: NSNNNNTGCCCSSNN; match class: 0 Factor: SP2; motif: GNNGGGGGCGGGGSN; match class: 0 Factor: BEN; motif: CAGCGRNV; match class: 1 Factor: Sp1; motif: NGGGGCGGGGN; match class: 1 Factor: …
PYGM	NM_005609	51	Factor: GKLF; motif: NNRRGRRNGNSNNN; match class: 1 Factor: SALL2; motif: GGGTGGG; match class: 1 Factor: LKLF; motif: GGGGTGGKSN; match class: 0 Factor: HIC1; motif: NSNNNNTGCCCSSNN; match class: 0 Factor: myogenin; motif: CAGCTG; match class: 0 Factor: BEN; motif: CAGCGRNV; match class: 1 Factor: MAZ; motif: NKGGGAGGGGRGGR; match class: 0 Factor: LRF; motif: VNNRMCCCC; match class: 1 Factor: LB…
KIF21A	NM_017641	51	Factor: GKLF; motif: NNRRGRRNGNSNNN; match class: 1 Factor: E2F; motif: GGCGSG; match class: 1 Factor: HIC1; motif: NSNNNNTGCCCSSNN; match class: 0 Factor: SP2; motif: GNNGGGGGCGGGGSN; match class: 0 Factor: myogenin; motif: CAGCTG; match class: 0 Factor: BEN; motif: CAGCGRNV; match class: 1 Factor: Sp1; motif: NGGGGCGGGGN; match class: 1 Factor: TF3C-beta; motif: CCNGGAGGGCTTCCTGGAGGAG; match cl…
ZNF711	NM_021998	51	Factor: GKLF; motif: NNRRGRRNGNSNNN; match class: 1 Factor: E2F; motif: GGCGSG; match class: 1 Factor: KROX; motif: CCCGCCCCCRCCCC; match class: 0 Factor: SP2; motif: GNNGGGGGCGGGGSN; match class: 0 Factor: myogenin; motif: CAGCTG; match class: 0 Factor: BEN; motif: CAGCGRNV; match class: 1 Factor: MAZ; motif: NKGGGAGGGGRGGR; match class: 0 Factor: SMAD5; motif: GSGGCAGM; match class: 0 Factor: L…
NA	NR_046268	51	Factor: GKLF; motif: NNRRGRRNGNSNNN; match class: 1 Factor: SALL2; motif: GGGTGGG; match class: 1 Factor: E2F; motif: GGCGSG; match class: 1 Factor: LKLF; motif: GGGGTGGKSN; match class: 0 Factor: HIC1; motif: NSNNNNTGCCCSSNN; match class: 0 Factor: SP2; motif: GNNGGGGGCGGGGSN; match class: 0 Factor: myogenin; motif: CAGCTG; match class: 0 Factor: BEN; motif: CAGCGRNV; match class: 1 Factor: MAZ;…
GPD2	NM_001083112	50	Factor: GKLF; motif: NNRRGRRNGNSNNN; match class: 1 Factor: E2F; motif: GGCGSG; match class: 1 Factor: KROX; motif: CCCGCCCCCRCCCC; match class: 0 Factor: HIC1; motif: NSNNNNTGCCCSSNN; match class: 0 Factor: myogenin; motif: CAGCTG; match class: 0 Factor: BEN; motif: CAGCGRNV; match class: 1 Factor: TF3C-beta; motif: CCNGGAGGGCTTCCTGGAGGAG; match class: 1 Factor: ZNF515; motif: GTGGGGGGTM; match …
PTPN3	NM_001145369	50	Factor: GKLF; motif: NNRRGRRNGNSNNN; match class: 1 Factor: E2F; motif: GGCGSG; match class: 1 Factor: KROX; motif: CCCGCCCCCRCCCC; match class: 0 Factor: HIC1; motif: NSNNNNTGCCCSSNN; match class: 0 Factor: SP2; motif: GNNGGGGGCGGGGSN; match class: 0 Factor: myogenin; motif: CAGCTG; match class: 0 Factor: BEN; motif: CAGCGRNV; match class: 1 Factor: MAZ; motif: NKGGGAGGGGRGGR; match class: 0 Fac…
FAM166B	NM_001164310	50	Factor: GKLF; motif: NNRRGRRNGNSNNN; match class: 1 Factor: SALL2; motif: GGGTGGG; match class: 1 Factor: HIC1; motif: NSNNNNTGCCCSSNN; match class: 0 Factor: SP2; motif: GNNGGGGGCGGGGSN; match class: 0 Factor: myogenin; motif: CAGCTG; match class: 0 Factor: BEN; motif: CAGCGRNV; match class: 1 Factor: SMAD5; motif: GSGGCAGM; match class: 0 Factor: LRF; motif: VNNRMCCCC; match class: 1 Factor: TF…
IQSEC3	NM_001170738	50	Factor: GKLF; motif: NNRRGRRNGNSNNN; match class: 1 Factor: SALL2; motif: GGGTGGG; match class: 1 Factor: E2F; motif: GGCGSG; match class: 1 Factor: LKLF; motif: GGGGTGGKSN; match class: 0 Factor: SP2; motif: GNNGGGGGCGGGGSN; match class: 0 Factor: myogenin; motif: CAGCTG; match class: 0 Factor: BEN; motif: CAGCGRNV; match class: 1 Factor: NF-kappaB; motif: GGGGATYCCC; match class: 0 Factor: MAZ;…
DFNA5	NM_004403	50	Factor: GKLF; motif: NNRRGRRNGNSNNN; match class: 1 Factor: SALL2; motif: GGGTGGG; match class: 1 Factor: E2F; motif: GGCGSG; match class: 1 Factor: HIC1; motif: NSNNNNTGCCCSSNN; match class: 0 Factor: myogenin; motif: CAGCTG; match class: 0 Factor: BEN; motif: CAGCGRNV; match class: 1 Factor: Sp1; motif: NGGGGCGGGGN; match class: 1 Factor: LBP-1; motif: CAGCTGS; match class: 1 Factor: Spz1; moti…
DYNC1I1	NM_004411	50	Factor: GKLF; motif: NNRRGRRNGNSNNN; match class: 1 Factor: SALL2; motif: GGGTGGG; match class: 1 Factor: E2F; motif: GGCGSG; match class: 1 Factor: KROX; motif: CCCGCCCCCRCCCC; match class: 0 Factor: SP2; motif: GNNGGGGGCGGGGSN; match class: 0 Factor: BEN; motif: CAGCGRNV; match class: 1 Factor: NF-kappaB; motif: GGGGATYCCC; match class: 0 Factor: MAZ; motif: NKGGGAGGGGRGGR; match class: 0 Facto…
MYLPF	NM_013292	50	Factor: GKLF; motif: NNRRGRRNGNSNNN; match class: 1 Factor: SALL2; motif: GGGTGGG; match class: 1 Factor: E2F; motif: GGCGSG; match class: 1 Factor: HIC1; motif: NSNNNNTGCCCSSNN; match class: 0 Factor: SP2; motif: GNNGGGGGCGGGGSN; match class: 0 Factor: myogenin; motif: CAGCTG; match class: 0 Factor: BEN; motif: CAGCGRNV; match class: 1 Factor: NF-kappaB; motif: GGGGATYCCC; match class: 0 Factor:…
C2orf40	NM_032411	50	Factor: GKLF; motif: NNRRGRRNGNSNNN; match class: 1 Factor: SALL2; motif: GGGTGGG; match class: 1 Factor: E2F; motif: GGCGSG; match class: 1 Factor: HIC1; motif: NSNNNNTGCCCSSNN; match class: 0 Factor: myogenin; motif: CAGCTG; match class: 0 Factor: BEN; motif: CAGCGRNV; match class: 1 Factor: MAZ; motif: NKGGGAGGGGRGGR; match class: 0 Factor: SMAD5; motif: GSGGCAGM; match class: 0 Factor: LRF; m…
NA	BC013592	49	Factor: GKLF; motif: NNRRGRRNGNSNNN; match class: 1 Factor: SALL2; motif: GGGTGGG; match class: 1 Factor: HIC1; motif: NSNNNNTGCCCSSNN; match class: 0 Factor: SP2; motif: GNNGGGGGCGGGGSN; match class: 0 Factor: myogenin; motif: CAGCTG; match class: 0 Factor: BEN; motif: CAGCGRNV; match class: 1 Factor: MAZ; motif: NKGGGAGGGGRGGR; match class: 0 Factor: LRF; motif: VNNRMCCCC; match class: 1 Factor…
LDHA	NM_005566	49	Factor: GKLF; motif: NNRRGRRNGNSNNN; match class: 1 Factor: SALL2; motif: GGGTGGG; match class: 1 Factor: E2F; motif: GGCGSG; match class: 1 Factor: HIC1; motif: NSNNNNTGCCCSSNN; match class: 0 Factor: SP2; motif: GNNGGGGGCGGGGSN; match class: 0 Factor: myogenin; motif: CAGCTG; match class: 0 Factor: BEN; motif: CAGCGRNV; match class: 1 Factor: Sp1; motif: NGGGGCGGGGN; match class: 1 Factor: ZNF5…
OLA1	NM_013341	49	Factor: GKLF; motif: NNRRGRRNGNSNNN; match class: 1 Factor: SALL2; motif: GGGTGGG; match class: 1 Factor: E2F; motif: GGCGSG; match class: 1 Factor: HIC1; motif: NSNNNNTGCCCSSNN; match class: 0 Factor: SP2; motif: GNNGGGGGCGGGGSN; match class: 0 Factor: myogenin; motif: CAGCTG; match class: 0 Factor: BEN; motif: CAGCGRNV; match class: 1 Factor: NF-kappaB; motif: GGGGATYCCC; match class: 0 Factor:…
FRMD1	NM_024919	49	Factor: GKLF; motif: NNRRGRRNGNSNNN; match class: 1 Factor: SALL2; motif: GGGTGGG; match class: 1 Factor: HIC1; motif: NSNNNNTGCCCSSNN; match class: 0 Factor: myogenin; motif: CAGCTG; match class: 0 Factor: BEN; motif: CAGCGRNV; match class: 1 Factor: NF-kappaB; motif: GGGGATYCCC; match class: 0 Factor: SMAD5; motif: GSGGCAGM; match class: 0 Factor: LRF; motif: VNNRMCCCC; match class: 1 Factor: T…
FAM179A	NM_199280	49	Factor: GKLF; motif: NNRRGRRNGNSNNN; match class: 1 Factor: SALL2; motif: GGGTGGG; match class: 1 Factor: HIC1; motif: NSNNNNTGCCCSSNN; match class: 0 Factor: myogenin; motif: CAGCTG; match class: 0 Factor: BEN; motif: CAGCGRNV; match class: 1 Factor: MAZ; motif: NKGGGAGGGGRGGR; match class: 0 Factor: SMAD5; motif: GSGGCAGM; match class: 0 Factor: LRF; motif: VNNRMCCCC; match class: 1 Factor: TF3…
PPP2CA	NM_002715	48	Factor: GKLF; motif: NNRRGRRNGNSNNN; match class: 1 Factor: SALL2; motif: GGGTGGG; match class: 1 Factor: E2F; motif: GGCGSG; match class: 1 Factor: LKLF; motif: GGGGTGGKSN; match class: 0 Factor: SP2; motif: GNNGGGGGCGGGGSN; match class: 0 Factor: myogenin; motif: CAGCTG; match class: 0 Factor: BEN; motif: CAGCGRNV; match class: 1 Factor: LRF; motif: VNNRMCCCC; match class: 1 Factor: Sp1; motif:…
PTPRD	NM_002839	48	Factor: GKLF; motif: NNRRGRRNGNSNNN; match class: 1 Factor: E2F; motif: GGCGSG; match class: 1 Factor: KROX; motif: CCCGCCCCCRCCCC; match class: 0 Factor: SP2; motif: GNNGGGGGCGGGGSN; match class: 0 Factor: myogenin; motif: CAGCTG; match class: 0 Factor: BEN; motif: CAGCGRNV; match class: 1 Factor: Sp1; motif: NGGGGCGGGGN; match class: 1 Factor: TF3C-beta; motif: CCNGGAGGGCTTCCTGGAGGAG; match cla…
SPINK2	NM_021114	48	Factor: GKLF; motif: NNRRGRRNGNSNNN; match class: 1 Factor: SALL2; motif: GGGTGGG; match class: 1 Factor: E2F; motif: GGCGSG; match class: 1 Factor: HIC1; motif: NSNNNNTGCCCSSNN; match class: 0 Factor: SP2; motif: GNNGGGGGCGGGGSN; match class: 0 Factor: myogenin; motif: CAGCTG; match class: 0 Factor: BEN; motif: CAGCGRNV; match class: 1 Factor: Sp1; motif: NGGGGCGGGGN; match class: 1 Factor: TF3C…
PLEKHB1	NM_021200	48	Factor: GKLF; motif: NNRRGRRNGNSNNN; match class: 1 Factor: SALL2; motif: GGGTGGG; match class: 1 Factor: LKLF; motif: GGGGTGGKSN; match class: 0 Factor: HIC1; motif: NSNNNNTGCCCSSNN; match class: 0 Factor: SP2; motif: GNNGGGGGCGGGGSN; match class: 0 Factor: myogenin; motif: CAGCTG; match class: 0 Factor: BEN; motif: CAGCGRNV; match class: 1 Factor: MAZ; motif: NKGGGAGGGGRGGR; match class: 0 Fact…
ELL3	NM_025165	48	Factor: GKLF; motif: NNRRGRRNGNSNNN; match class: 1 Factor: SALL2; motif: GGGTGGG; match class: 1 Factor: E2F; motif: GGCGSG; match class: 1 Factor: KROX; motif: CCCGCCCCCRCCCC; match class: 0 Factor: myogenin; motif: CAGCTG; match class: 0 Factor: BEN; motif: CAGCGRNV; match class: 1 Factor: SMAD5; motif: GSGGCAGM; match class: 0 Factor: LRF; motif: VNNRMCCCC; match class: 1 Factor: TF3C-beta; m…
CDCA7	NM_031942	48	Factor: GKLF; motif: NNRRGRRNGNSNNN; match class: 1 Factor: SALL2; motif: GGGTGGG; match class: 1 Factor: E2F; motif: GGCGSG; match class: 1 Factor: LKLF; motif: GGGGTGGKSN; match class: 0 Factor: SP2; motif: GNNGGGGGCGGGGSN; match class: 0 Factor: myogenin; motif: CAGCTG; match class: 0 Factor: BEN; motif: CAGCGRNV; match class: 1 Factor: LRF; motif: VNNRMCCCC; match class: 1 Factor: Sp1; motif:…
PCBP4	NM_033010	48	Factor: GKLF; motif: NNRRGRRNGNSNNN; match class: 1 Factor: E2F; motif: GGCGSG; match class: 1 Factor: KROX; motif: CCCGCCCCCRCCCC; match class: 0 Factor: HIC1; motif: NSNNNNTGCCCSSNN; match class: 0 Factor: SP2; motif: GNNGGGGGCGGGGSN; match class: 0 Factor: BEN; motif: CAGCGRNV; match class: 1 Factor: MAZ; motif: NKGGGAGGGGRGGR; match class: 0 Factor: Sp1; motif: NGGGGCGGGGN; match class: 1 Fac…
CPXM2	NM_198148	48	Factor: GKLF; motif: NNRRGRRNGNSNNN; match class: 1 Factor: SALL2; motif: GGGTGGG; match class: 1 Factor: E2F; motif: GGCGSG; match class: 1 Factor: HIC1; motif: NSNNNNTGCCCSSNN; match class: 0 Factor: SP2; motif: GNNGGGGGCGGGGSN; match class: 0 Factor: BEN; motif: CAGCGRNV; match class: 1 Factor: LRF; motif: VNNRMCCCC; match class: 1 Factor: Sp1; motif: NGGGGCGGGGN; match class: 1 Factor: TF3C-b…
NA	ENST00000378430	47	Factor: GKLF; motif: NNRRGRRNGNSNNN; match class: 1 Factor: SALL2; motif: GGGTGGG; match class: 1 Factor: HIC1; motif: NSNNNNTGCCCSSNN; match class: 0 Factor: myogenin; motif: CAGCTG; match class: 0 Factor: BEN; motif: CAGCGRNV; match class: 1 Factor: NF-kappaB; motif: GGGGATYCCC; match class: 0 Factor: MAZ; motif: NKGGGAGGGGRGGR; match class: 0 Factor: SMAD5; motif: GSGGCAGM; match class: 0 Fact…
NA	ENST00000465807	47	Factor: GKLF; motif: NNRRGRRNGNSNNN; match class: 1 Factor: E2F; motif: GGCGSG; match class: 1 Factor: KROX; motif: CCCGCCCCCRCCCC; match class: 0 Factor: SP2; motif: GNNGGGGGCGGGGSN; match class: 0 Factor: BEN; motif: CAGCGRNV; match class: 1 Factor: MAZ; motif: NKGGGAGGGGRGGR; match class: 0 Factor: Sp1; motif: NGGGGCGGGGN; match class: 1 Factor: TF3C-beta; motif: CCNGGAGGGCTTCCTGGAGGAG; match …
NCCRP1	NM_001001414	47	Factor: GKLF; motif: NNRRGRRNGNSNNN; match class: 1 Factor: SALL2; motif: GGGTGGG; match class: 1 Factor: E2F; motif: GGCGSG; match class: 1 Factor: LKLF; motif: GGGGTGGKSN; match class: 0 Factor: myogenin; motif: CAGCTG; match class: 0 Factor: BEN; motif: CAGCGRNV; match class: 1 Factor: MAZ; motif: NKGGGAGGGGRGGR; match class: 0 Factor: LRF; motif: VNNRMCCCC; match class: 1 Factor: TF3C-beta; m…
LHX6	NM_014368	47	Factor: GKLF; motif: NNRRGRRNGNSNNN; match class: 1 Factor: E2F; motif: GGCGSG; match class: 1 Factor: KROX; motif: CCCGCCCCCRCCCC; match class: 0 Factor: HIC1; motif: NSNNNNTGCCCSSNN; match class: 0 Factor: SP2; motif: GNNGGGGGCGGGGSN; match class: 0 Factor: BEN; motif: CAGCGRNV; match class: 1 Factor: MAZ; motif: NKGGGAGGGGRGGR; match class: 0 Factor: Sp1; motif: NGGGGCGGGGN; match class: 1 Fac…
PLCE1	NM_016341	47	Factor: E2F; motif: GGCGSG; match class: 1 Factor: KROX; motif: CCCGCCCCCRCCCC; match class: 0 Factor: HIC1; motif: NSNNNNTGCCCSSNN; match class: 0 Factor: myogenin; motif: CAGCTG; match class: 0 Factor: BEN; motif: CAGCGRNV; match class: 1 Factor: Sp1; motif: NGGGGCGGGGN; match class: 1 Factor: TF3C-beta; motif: CCNGGAGGGCTTCCTGGAGGAG; match class: 1 Factor: LBP-1; motif: CAGCTGS; match class: 1…
INHBE	NM_031479	47	Factor: SALL2; motif: GGGTGGG; match class: 1 Factor: LKLF; motif: GGGGTGGKSN; match class: 0 Factor: KROX; motif: CCCGCCCCCRCCCC; match class: 0 Factor: SP2; motif: GNNGGGGGCGGGGSN; match class: 0 Factor: myogenin; motif: CAGCTG; match class: 0 Factor: BEN; motif: CAGCGRNV; match class: 1 Factor: NF-kappaB; motif: GGGGATYCCC; match class: 0 Factor: TF3C-beta; motif: CCNGGAGGGCTTCCTGGAGGAG; match…
SLC45A3	NM_033102	47	Factor: GKLF; motif: NNRRGRRNGNSNNN; match class: 1 Factor: E2F; motif: GGCGSG; match class: 1 Factor: KROX; motif: CCCGCCCCCRCCCC; match class: 0 Factor: HIC1; motif: NSNNNNTGCCCSSNN; match class: 0 Factor: SP2; motif: GNNGGGGGCGGGGSN; match class: 0 Factor: BEN; motif: CAGCGRNV; match class: 1 Factor: MAZ; motif: NKGGGAGGGGRGGR; match class: 0 Factor: Sp1; motif: NGGGGCGGGGN; match class: 1 Fac…
PFN2	NM_053024	47	Factor: GKLF; motif: NNRRGRRNGNSNNN; match class: 1 Factor: E2F; motif: GGCGSG; match class: 1 Factor: KROX; motif: CCCGCCCCCRCCCC; match class: 0 Factor: HIC1; motif: NSNNNNTGCCCSSNN; match class: 0 Factor: SP2; motif: GNNGGGGGCGGGGSN; match class: 0 Factor: BEN; motif: CAGCGRNV; match class: 1 Factor: MAZ; motif: NKGGGAGGGGRGGR; match class: 0 Factor: Sp1; motif: NGGGGCGGGGN; match class: 1 Fac…
NA	ENST00000303521	46	Factor: GKLF; motif: NNRRGRRNGNSNNN; match class: 1 Factor: E2F; motif: GGCGSG; match class: 1 Factor: LKLF; motif: GGGGTGGKSN; match class: 0 Factor: SP2; motif: GNNGGGGGCGGGGSN; match class: 0 Factor: myogenin; motif: CAGCTG; match class: 0 Factor: BEN; motif: CAGCGRNV; match class: 1 Factor: MAZ; motif: NKGGGAGGGGRGGR; match class: 0 Factor: SMAD5; motif: GSGGCAGM; match class: 0 Factor: TF3C-…
TBC1D3C	NM_001001418	46	Factor: GKLF; motif: NNRRGRRNGNSNNN; match class: 1 Factor: SALL2; motif: GGGTGGG; match class: 1 Factor: E2F; motif: GGCGSG; match class: 1 Factor: LKLF; motif: GGGGTGGKSN; match class: 0 Factor: HIC1; motif: NSNNNNTGCCCSSNN; match class: 0 Factor: myogenin; motif: CAGCTG; match class: 0 Factor: BEN; motif: CAGCGRNV; match class: 1 Factor: MAZ; motif: NKGGGAGGGGRGGR; match class: 0 Factor: SMAD5…
SYTL3	NM_001009991	46	Factor: GKLF; motif: NNRRGRRNGNSNNN; match class: 1 Factor: E2F; motif: GGCGSG; match class: 1 Factor: KROX; motif: CCCGCCCCCRCCCC; match class: 0 Factor: SP2; motif: GNNGGGGGCGGGGSN; match class: 0 Factor: myogenin; motif: CAGCTG; match class: 0 Factor: Sp1; motif: NGGGGCGGGGN; match class: 1 Factor: TF3C-beta; motif: CCNGGAGGGCTTCCTGGAGGAG; match class: 1 Factor: LBP-1; motif: CAGCTGS; match cl…
AQP4	NM_001650	46	Factor: GKLF; motif: NNRRGRRNGNSNNN; match class: 1 Factor: LKLF; motif: GGGGTGGKSN; match class: 0 Factor: HIC1; motif: NSNNNNTGCCCSSNN; match class: 0 Factor: myogenin; motif: CAGCTG; match class: 0 Factor: BEN; motif: CAGCGRNV; match class: 1 Factor: MAZ; motif: NKGGGAGGGGRGGR; match class: 0 Factor: SMAD5; motif: GSGGCAGM; match class: 0 Factor: TF3C-beta; motif: CCNGGAGGGCTTCCTGGAGGAG; match…
PGM1	NM_002633	46	Factor: GKLF; motif: NNRRGRRNGNSNNN; match class: 1 Factor: SALL2; motif: GGGTGGG; match class: 1 Factor: E2F; motif: GGCGSG; match class: 1 Factor: HIC1; motif: NSNNNNTGCCCSSNN; match class: 0 Factor: SP2; motif: GNNGGGGGCGGGGSN; match class: 0 Factor: myogenin; motif: CAGCTG; match class: 0 Factor: BEN; motif: CAGCGRNV; match class: 1 Factor: SMAD5; motif: GSGGCAGM; match class: 0 Factor: Sp1; …
[truncated: 407 more rows]
