# Supplementary material for: Inositol trisphosphate receptor-mediated Ca2+ signalling stimulates mitochondrial function and gene expression in core myopathy patients
Source: Hum Mol Genet. 2018 Apr 25;27(13):2367–82. doi: 10.1093/hmg/ddy149 (PMC6005141; doi:10.1093/hmg/ddy149)
Supplement: Supplementary Data [file ddy149_supp.zip › ddy149-suppl_data/Mouse RyR1I4859T_wt EDL and SOLEUS TF genes list.xlsx]

## Sheet: EDL TF genes
	external_gene_name	refseq_mrna	TF_num	TF_list
1	Klf16	NM_078477	90	Factor: IRF4; motif: NNNAYTCTCGGWNNN; match class: 1 Factor: Sp1; motif: NGGGGGCGGGGYN; match class: 0 Factor: Sp1; motif: NGGGGCGGGGN; match class: 0 Factor: Klf7; motif: NNNRCCMCGCCCNNNN; match class: 0 Factor: Egr-1; motif: GCGGGGGCGG; match class: 0 Factor: Crx; motif: NYTAATCNN; match class: 0 Factor: Sp3; motif: AGGGCGG; match class: 0 Factor: Crx; motif: YNNNTAATCYSMN; match class: 0 Facto…
2	Pdik1l	NM_146156	90	Factor: PEA3; motif: RCCGGAAGYN; match class: 0 Factor: Sp1; motif: NGGGGGCGGGGYN; match class: 0 Factor: Sp1; motif: NGGGGCGGGGN; match class: 0 Factor: DEAF1; motif: NCGNNYTCGGGNRTTTCCGDARNNN; match class: 0 Factor: Klf7; motif: NNNRCCMCGCCCNNNN; match class: 0 Factor: Egr-1; motif: GCGGGGGCGG; match class: 0 Factor: Crx; motif: NYTAATCNN; match class: 0 Factor: Sp3; motif: AGGGCGG; match class…
3	Ppp1r9a	NM_181595	90	Factor: IRF4; motif: NNNAYTCTCGGWNNN; match class: 1 Factor: PEA3; motif: RCCGGAAGYN; match class: 0 Factor: Sp1; motif: NGGGGGCGGGGYN; match class: 0 Factor: Sp1; motif: NGGGGCGGGGN; match class: 0 Factor: ZBED6; motif: NRRGCTCGCCNN; match class: 0 Factor: Pitx3; motif: GGATTANNNNY; match class: 0 Factor: Egr-1; motif: GCGGGGGCGG; match class: 0 Factor: Crx; motif: NYTAATCNN; match class: 0 Fact…
4	Arid5a	NM_145996	89	Factor: IRF4; motif: NNNAYTCTCGGWNNN; match class: 1 Factor: PEA3; motif: RCCGGAAGYN; match class: 0 Factor: Sp1; motif: NGGGGGCGGGGYN; match class: 0 Factor: Sp1; motif: NGGGGCGGGGN; match class: 0 Factor: DEAF1; motif: NCGNNYTCGGGNRTTTCCGDARNNN; match class: 0 Factor: Pitx3; motif: GGATTANNNNY; match class: 0 Factor: Egr-1; motif: GCGGGGGCGG; match class: 0 Factor: Crx; motif: NYTAATCNN; match …
5	Trim46	NM_183037	89	Factor: IRF4; motif: NNNAYTCTCGGWNNN; match class: 1 Factor: PEA3; motif: RCCGGAAGYN; match class: 0 Factor: Sp1; motif: NGGGGGCGGGGYN; match class: 0 Factor: Sp1; motif: NGGGGCGGGGN; match class: 0 Factor: DEAF1; motif: NCGNNYTCGGGNRTTTCCGDARNNN; match class: 0 Factor: Egr-1; motif: GCGGGGGCGG; match class: 0 Factor: Crx; motif: NYTAATCNN; match class: 0 Factor: Sp3; motif: AGGGCGG; match class:…
6	Eif1	NM_011508	88	Factor: IRF4; motif: NNNAYTCTCGGWNNN; match class: 1 Factor: PEA3; motif: RCCGGAAGYN; match class: 0 Factor: Sp1; motif: NGGGGGCGGGGYN; match class: 0 Factor: Sp1; motif: NGGGGCGGGGN; match class: 0 Factor: ZBED6; motif: NRRGCTCGCCNN; match class: 0 Factor: Pitx3; motif: GGATTANNNNY; match class: 0 Factor: Egr-1; motif: GCGGGGGCGG; match class: 0 Factor: Crx; motif: NYTAATCNN; match class: 0 Fact…
7	Srsf4	NM_020587	88	Factor: IRF4; motif: NNNAYTCTCGGWNNN; match class: 1 Factor: PEA3; motif: RCCGGAAGYN; match class: 0 Factor: Sp1; motif: NGGGGGCGGGGYN; match class: 0 Factor: Sp1; motif: NGGGGCGGGGN; match class: 0 Factor: ZBED6; motif: NRRGCTCGCCNN; match class: 0 Factor: Pitx3; motif: GGATTANNNNY; match class: 0 Factor: Klf7; motif: NNNRCCMCGCCCNNNN; match class: 0 Factor: Egr-1; motif: GCGGGGGCGG; match class…
8	Lasp1	NM_010688	87	Factor: IRF4; motif: NNNAYTCTCGGWNNN; match class: 1 Factor: Sp1; motif: NGGGGGCGGGGYN; match class: 0 Factor: Sp1; motif: NGGGGCGGGGN; match class: 0 Factor: DEAF1; motif: NCGNNYTCGGGNRTTTCCGDARNNN; match class: 0 Factor: ZBED6; motif: NRRGCTCGCCNN; match class: 0 Factor: Klf7; motif: NNNRCCMCGCCCNNNN; match class: 0 Factor: Egr-1; motif: GCGGGGGCGG; match class: 0 Factor: Crx; motif: NYTAATCNN;…
9	Map6	NM_010837	87	Factor: IRF4; motif: NNNAYTCTCGGWNNN; match class: 1 Factor: PEA3; motif: RCCGGAAGYN; match class: 0 Factor: Sp1; motif: NGGGGGCGGGGYN; match class: 0 Factor: Sp1; motif: NGGGGCGGGGN; match class: 0 Factor: DEAF1; motif: NCGNNYTCGGGNRTTTCCGDARNNN; match class: 0 Factor: ZBED6; motif: NRRGCTCGCCNN; match class: 0 Factor: Pitx3; motif: GGATTANNNNY; match class: 0 Factor: Egr-1; motif: GCGGGGGCGG; m…
10	Zc3h4	NM_198631	87	Factor: IRF4; motif: NNNAYTCTCGGWNNN; match class: 1 Factor: PEA3; motif: RCCGGAAGYN; match class: 0 Factor: Sp1; motif: NGGGGGCGGGGYN; match class: 0 Factor: Sp1; motif: NGGGGCGGGGN; match class: 0 Factor: DEAF1; motif: NCGNNYTCGGGNRTTTCCGDARNNN; match class: 0 Factor: Pitx3; motif: GGATTANNNNY; match class: 0 Factor: Klf7; motif: NNNRCCMCGCCCNNNN; match class: 0 Factor: Egr-1; motif: GCGGGGGCGG…
11	Tjp3	NM_013769	86	Factor: PEA3; motif: RCCGGAAGYN; match class: 0 Factor: Sp1; motif: NGGGGGCGGGGYN; match class: 0 Factor: Sp1; motif: NGGGGCGGGGN; match class: 0 Factor: ZBED6; motif: NRRGCTCGCCNN; match class: 0 Factor: Klf7; motif: NNNRCCMCGCCCNNNN; match class: 0 Factor: Egr-1; motif: GCGGGGGCGG; match class: 0 Factor: Crx; motif: NYTAATCNN; match class: 0 Factor: Sp3; motif: AGGGCGG; match class: 0 Factor: E…
12	Dennd5a	NM_021494	86	Factor: PEA3; motif: RCCGGAAGYN; match class: 0 Factor: Sp1; motif: NGGGGGCGGGGYN; match class: 0 Factor: Sp1; motif: NGGGGCGGGGN; match class: 0 Factor: DEAF1; motif: NCGNNYTCGGGNRTTTCCGDARNNN; match class: 0 Factor: ZBED6; motif: NRRGCTCGCCNN; match class: 0 Factor: Egr-1; motif: GCGGGGGCGG; match class: 0 Factor: Crx; motif: NYTAATCNN; match class: 0 Factor: Sp3; motif: AGGGCGG; match class: 0…
13	Sephs1	NM_175400	86	Factor: PEA3; motif: RCCGGAAGYN; match class: 0 Factor: Sp1; motif: NGGGGGCGGGGYN; match class: 0 Factor: Sp1; motif: NGGGGCGGGGN; match class: 0 Factor: DEAF1; motif: NCGNNYTCGGGNRTTTCCGDARNNN; match class: 0 Factor: ZBED6; motif: NRRGCTCGCCNN; match class: 0 Factor: Pitx3; motif: GGATTANNNNY; match class: 0 Factor: Egr-1; motif: GCGGGGGCGG; match class: 0 Factor: Crx; motif: NYTAATCNN; match cl…
14	Ube2b	NM_009458	85	Factor: PEA3; motif: RCCGGAAGYN; match class: 0 Factor: Sp1; motif: NGGGGGCGGGGYN; match class: 0 Factor: Sp1; motif: NGGGGCGGGGN; match class: 0 Factor: Pitx3; motif: GGATTANNNNY; match class: 0 Factor: Klf7; motif: NNNRCCMCGCCCNNNN; match class: 0 Factor: Egr-1; motif: GCGGGGGCGG; match class: 0 Factor: Crx; motif: NYTAATCNN; match class: 0 Factor: Sp3; motif: AGGGCGG; match class: 0 Factor: Cr…
15	Mta2	NM_011842	85	Factor: IRF4; motif: NNNAYTCTCGGWNNN; match class: 1 Factor: PEA3; motif: RCCGGAAGYN; match class: 0 Factor: Sp1; motif: NGGGGGCGGGGYN; match class: 0 Factor: Sp1; motif: NGGGGCGGGGN; match class: 0 Factor: DEAF1; motif: NCGNNYTCGGGNRTTTCCGDARNNN; match class: 0 Factor: ZBED6; motif: NRRGCTCGCCNN; match class: 0 Factor: Pitx3; motif: GGATTANNNNY; match class: 0 Factor: Klf7; motif: NNNRCCMCGCCCNN…
16	Draxin	NM_027426	85	Factor: PEA3; motif: RCCGGAAGYN; match class: 0 Factor: Sp1; motif: NGGGGGCGGGGYN; match class: 0 Factor: Sp1; motif: NGGGGCGGGGN; match class: 0 Factor: Pitx3; motif: GGATTANNNNY; match class: 0 Factor: Klf7; motif: NNNRCCMCGCCCNNNN; match class: 0 Factor: Egr-1; motif: GCGGGGGCGG; match class: 0 Factor: Crx; motif: NYTAATCNN; match class: 0 Factor: Sp3; motif: AGGGCGG; match class: 0 Factor: Cr…
17	Apaf1	NM_001042558	84	Factor: IRF4; motif: NNNAYTCTCGGWNNN; match class: 1 Factor: PEA3; motif: RCCGGAAGYN; match class: 0 Factor: Sp1; motif: NGGGGGCGGGGYN; match class: 0 Factor: Sp1; motif: NGGGGCGGGGN; match class: 0 Factor: ZBED6; motif: NRRGCTCGCCNN; match class: 0 Factor: Pitx3; motif: GGATTANNNNY; match class: 0 Factor: Klf7; motif: NNNRCCMCGCCCNNNN; match class: 0 Factor: Egr-1; motif: GCGGGGGCGG; match class…
18	Tcf7l2	NM_009333	84	Factor: IRF4; motif: NNNAYTCTCGGWNNN; match class: 1 Factor: Sp1; motif: NGGGGGCGGGGYN; match class: 0 Factor: Sp1; motif: NGGGGCGGGGN; match class: 0 Factor: DEAF1; motif: NCGNNYTCGGGNRTTTCCGDARNNN; match class: 0 Factor: ZBED6; motif: NRRGCTCGCCNN; match class: 0 Factor: Pitx3; motif: GGATTANNNNY; match class: 0 Factor: Klf7; motif: NNNRCCMCGCCCNNNN; match class: 0 Factor: Egr-1; motif: GCGGGGG…
19	Rbpms	NM_019733	84	Factor: IRF4; motif: NNNAYTCTCGGWNNN; match class: 1 Factor: PEA3; motif: RCCGGAAGYN; match class: 0 Factor: Sp1; motif: NGGGGGCGGGGYN; match class: 0 Factor: Sp1; motif: NGGGGCGGGGN; match class: 0 Factor: ZBED6; motif: NRRGCTCGCCNN; match class: 0 Factor: Pitx3; motif: GGATTANNNNY; match class: 0 Factor: Egr-1; motif: GCGGGGGCGG; match class: 0 Factor: Crx; motif: NYTAATCNN; match class: 0 Fact…
20	Slc35f5	NM_028787	83	Factor: IRF4; motif: NNNAYTCTCGGWNNN; match class: 1 Factor: PEA3; motif: RCCGGAAGYN; match class: 0 Factor: Sp1; motif: NGGGGGCGGGGYN; match class: 0 Factor: Sp1; motif: NGGGGCGGGGN; match class: 0 Factor: ZBED6; motif: NRRGCTCGCCNN; match class: 0 Factor: Pitx3; motif: GGATTANNNNY; match class: 0 Factor: Klf7; motif: NNNRCCMCGCCCNNNN; match class: 0 Factor: Egr-1; motif: GCGGGGGCGG; match class…
21	Wnt9a	NM_139298	83	Factor: IRF4; motif: NNNAYTCTCGGWNNN; match class: 1 Factor: PEA3; motif: RCCGGAAGYN; match class: 0 Factor: Sp1; motif: NGGGGGCGGGGYN; match class: 0 Factor: Sp1; motif: NGGGGCGGGGN; match class: 0 Factor: DEAF1; motif: NCGNNYTCGGGNRTTTCCGDARNNN; match class: 0 Factor: ZBED6; motif: NRRGCTCGCCNN; match class: 0 Factor: Egr-1; motif: GCGGGGGCGG; match class: 0 Factor: Sp3; motif: AGGGCGG; match c…
22	Zmym5	NM_144842	83	Factor: PEA3; motif: RCCGGAAGYN; match class: 0 Factor: Sp1; motif: NGGGGGCGGGGYN; match class: 0 Factor: Sp1; motif: NGGGGCGGGGN; match class: 0 Factor: DEAF1; motif: NCGNNYTCGGGNRTTTCCGDARNNN; match class: 0 Factor: ZBED6; motif: NRRGCTCGCCNN; match class: 0 Factor: Klf7; motif: NNNRCCMCGCCCNNNN; match class: 0 Factor: Egr-1; motif: GCGGGGGCGG; match class: 0 Factor: Crx; motif: NYTAATCNN; matc…
23	Spin1	NM_146043	83	Factor: IRF4; motif: NNNAYTCTCGGWNNN; match class: 1 Factor: Sp1; motif: NGGGGGCGGGGYN; match class: 0 Factor: Sp1; motif: NGGGGCGGGGN; match class: 0 Factor: ZBED6; motif: NRRGCTCGCCNN; match class: 0 Factor: Klf7; motif: NNNRCCMCGCCCNNNN; match class: 0 Factor: Egr-1; motif: GCGGGGGCGG; match class: 0 Factor: Zfx; motif: SNSCAGGCCKCGSCSS; match class: 0 Factor: E2F; motif: GGCGSG; match class: …
24	Tsc22d2	NM_001081229	82	Factor: IRF4; motif: NNNAYTCTCGGWNNN; match class: 1 Factor: Sp1; motif: NGGGGGCGGGGYN; match class: 0 Factor: Sp1; motif: NGGGGCGGGGN; match class: 0 Factor: DEAF1; motif: NCGNNYTCGGGNRTTTCCGDARNNN; match class: 0 Factor: ZBED6; motif: NRRGCTCGCCNN; match class: 0 Factor: Pitx3; motif: GGATTANNNNY; match class: 0 Factor: Klf7; motif: NNNRCCMCGCCCNNNN; match class: 0 Factor: Egr-1; motif: GCGGGGG…
25	Plpp1	NM_008903	82	Factor: IRF4; motif: NNNAYTCTCGGWNNN; match class: 1 Factor: PEA3; motif: RCCGGAAGYN; match class: 0 Factor: Sp1; motif: NGGGGGCGGGGYN; match class: 0 Factor: Sp1; motif: NGGGGCGGGGN; match class: 0 Factor: DEAF1; motif: NCGNNYTCGGGNRTTTCCGDARNNN; match class: 0 Factor: ZBED6; motif: NRRGCTCGCCNN; match class: 0 Factor: Pitx3; motif: GGATTANNNNY; match class: 0 Factor: Klf7; motif: NNNRCCMCGCCCNN…
26	Pfn1	NM_011072	82	Factor: PEA3; motif: RCCGGAAGYN; match class: 0 Factor: Sp1; motif: NGGGGGCGGGGYN; match class: 0 Factor: Sp1; motif: NGGGGCGGGGN; match class: 0 Factor: DEAF1; motif: NCGNNYTCGGGNRTTTCCGDARNNN; match class: 0 Factor: ZBED6; motif: NRRGCTCGCCNN; match class: 0 Factor: Egr-1; motif: GCGGGGGCGG; match class: 0 Factor: Sp3; motif: AGGGCGG; match class: 0 Factor: Zfx; motif: SNSCAGGCCKCGSCSS; match c…
27	Shkbp1	NM_138676	82	Factor: IRF4; motif: NNNAYTCTCGGWNNN; match class: 1 Factor: PEA3; motif: RCCGGAAGYN; match class: 0 Factor: Sp1; motif: NGGGGGCGGGGYN; match class: 0 Factor: Sp1; motif: NGGGGCGGGGN; match class: 0 Factor: ZBED6; motif: NRRGCTCGCCNN; match class: 0 Factor: Pitx3; motif: GGATTANNNNY; match class: 0 Factor: Klf7; motif: NNNRCCMCGCCCNNNN; match class: 0 Factor: Crx; motif: NYTAATCNN; match class: 0…
28	Dcaf10	NM_153167	82	Factor: IRF4; motif: NNNAYTCTCGGWNNN; match class: 1 Factor: PEA3; motif: RCCGGAAGYN; match class: 0 Factor: Sp1; motif: NGGGGGCGGGGYN; match class: 0 Factor: Sp1; motif: NGGGGCGGGGN; match class: 0 Factor: Pitx3; motif: GGATTANNNNY; match class: 0 Factor: Egr-1; motif: GCGGGGGCGG; match class: 0 Factor: Crx; motif: NYTAATCNN; match class: 0 Factor: Sp3; motif: AGGGCGG; match class: 0 Factor: Crx…
29	Rnf138	NM_207623	82	Factor: IRF4; motif: NNNAYTCTCGGWNNN; match class: 1 Factor: Sp1; motif: NGGGGGCGGGGYN; match class: 0 Factor: Sp1; motif: NGGGGCGGGGN; match class: 0 Factor: ZBED6; motif: NRRGCTCGCCNN; match class: 0 Factor: Pitx3; motif: GGATTANNNNY; match class: 0 Factor: Klf7; motif: NNNRCCMCGCCCNNNN; match class: 0 Factor: Egr-1; motif: GCGGGGGCGG; match class: 0 Factor: Crx; motif: NYTAATCNN; match class: …
30	Mmp17	NM_011846	81	Factor: IRF4; motif: NNNAYTCTCGGWNNN; match class: 1 Factor: PEA3; motif: RCCGGAAGYN; match class: 0 Factor: Sp1; motif: NGGGGGCGGGGYN; match class: 0 Factor: Sp1; motif: NGGGGCGGGGN; match class: 0 Factor: Egr-1; motif: GCGGGGGCGG; match class: 0 Factor: Crx; motif: NYTAATCNN; match class: 0 Factor: Sp3; motif: AGGGCGG; match class: 0 Factor: Zfx; motif: SNSCAGGCCKCGSCSS; match class: 0 Factor: …
31	Klf10	NM_013692	81	Factor: Sp1; motif: NGGGGGCGGGGYN; match class: 0 Factor: Sp1; motif: NGGGGCGGGGN; match class: 0 Factor: DEAF1; motif: NCGNNYTCGGGNRTTTCCGDARNNN; match class: 0 Factor: Klf7; motif: NNNRCCMCGCCCNNNN; match class: 0 Factor: Egr-1; motif: GCGGGGGCGG; match class: 0 Factor: Sp3; motif: AGGGCGG; match class: 0 Factor: Crx; motif: YNNNTAATCYSMN; match class: 0 Factor: E2F; motif: GGCGSG; match class:…
32	Gtf2ird2	NM_053266	81	Factor: IRF4; motif: NNNAYTCTCGGWNNN; match class: 1 Factor: PEA3; motif: RCCGGAAGYN; match class: 0 Factor: Sp1; motif: NGGGGGCGGGGYN; match class: 0 Factor: Sp1; motif: NGGGGCGGGGN; match class: 0 Factor: DEAF1; motif: NCGNNYTCGGGNRTTTCCGDARNNN; match class: 0 Factor: Pitx3; motif: GGATTANNNNY; match class: 0 Factor: Klf7; motif: NNNRCCMCGCCCNNNN; match class: 0 Factor: Crx; motif: NYTAATCNN; m…
33	Rcor2	NM_054048	81	Factor: Sp1; motif: NGGGGGCGGGGYN; match class: 0 Factor: Sp1; motif: NGGGGCGGGGN; match class: 0 Factor: ZBED6; motif: NRRGCTCGCCNN; match class: 0 Factor: Pitx3; motif: GGATTANNNNY; match class: 0 Factor: Klf7; motif: NNNRCCMCGCCCNNNN; match class: 0 Factor: Egr-1; motif: GCGGGGGCGG; match class: 0 Factor: Crx; motif: NYTAATCNN; match class: 0 Factor: Sp3; motif: AGGGCGG; match class: 0 Factor:…
34	Gtf3c4	NM_172977	81	Factor: IRF4; motif: NNNAYTCTCGGWNNN; match class: 1 Factor: Sp1; motif: NGGGGGCGGGGYN; match class: 0 Factor: Sp1; motif: NGGGGCGGGGN; match class: 0 Factor: DEAF1; motif: NCGNNYTCGGGNRTTTCCGDARNNN; match class: 0 Factor: ZBED6; motif: NRRGCTCGCCNN; match class: 0 Factor: Pitx3; motif: GGATTANNNNY; match class: 0 Factor: Egr-1; motif: GCGGGGGCGG; match class: 0 Factor: Crx; motif: NYTAATCNN; mat…
35	Atf2	NM_001025093	80	Factor: Sp1; motif: NGGGGGCGGGGYN; match class: 0 Factor: Sp1; motif: NGGGGCGGGGN; match class: 0 Factor: ZBED6; motif: NRRGCTCGCCNN; match class: 0 Factor: Pitx3; motif: GGATTANNNNY; match class: 0 Factor: Klf7; motif: NNNRCCMCGCCCNNNN; match class: 0 Factor: Egr-1; motif: GCGGGGGCGG; match class: 0 Factor: Crx; motif: NYTAATCNN; match class: 0 Factor: Sp3; motif: AGGGCGG; match class: 0 Factor:…
36	Srsf5	NM_009159	80	Factor: IRF4; motif: NNNAYTCTCGGWNNN; match class: 1 Factor: PEA3; motif: RCCGGAAGYN; match class: 0 Factor: Sp1; motif: NGGGGGCGGGGYN; match class: 0 Factor: Sp1; motif: NGGGGCGGGGN; match class: 0 Factor: DEAF1; motif: NCGNNYTCGGGNRTTTCCGDARNNN; match class: 0 Factor: ZBED6; motif: NRRGCTCGCCNN; match class: 0 Factor: Pitx3; motif: GGATTANNNNY; match class: 0 Factor: Crx; motif: NYTAATCNN; matc…
37	Cdk5r1	NM_009871	80	Factor: IRF4; motif: NNNAYTCTCGGWNNN; match class: 1 Factor: Sp1; motif: NGGGGGCGGGGYN; match class: 0 Factor: Sp1; motif: NGGGGCGGGGN; match class: 0 Factor: DEAF1; motif: NCGNNYTCGGGNRTTTCCGDARNNN; match class: 0 Factor: ZBED6; motif: NRRGCTCGCCNN; match class: 0 Factor: Pitx3; motif: GGATTANNNNY; match class: 0 Factor: Klf7; motif: NNNRCCMCGCCCNNNN; match class: 0 Factor: Egr-1; motif: GCGGGGG…
38	Tlcd1	NM_026708	80	Factor: Sp1; motif: NGGGGGCGGGGYN; match class: 0 Factor: Sp1; motif: NGGGGCGGGGN; match class: 0 Factor: DEAF1; motif: NCGNNYTCGGGNRTTTCCGDARNNN; match class: 0 Factor: Pitx3; motif: GGATTANNNNY; match class: 0 Factor: Klf7; motif: NNNRCCMCGCCCNNNN; match class: 0 Factor: Egr-1; motif: GCGGGGGCGG; match class: 0 Factor: Crx; motif: NYTAATCNN; match class: 0 Factor: Sp3; motif: AGGGCGG; match cla…
39	Rnf126	NM_144528	80	Factor: IRF4; motif: NNNAYTCTCGGWNNN; match class: 1 Factor: Sp1; motif: NGGGGGCGGGGYN; match class: 0 Factor: Sp1; motif: NGGGGCGGGGN; match class: 0 Factor: ZBED6; motif: NRRGCTCGCCNN; match class: 0 Factor: Klf7; motif: NNNRCCMCGCCCNNNN; match class: 0 Factor: Egr-1; motif: GCGGGGGCGG; match class: 0 Factor: Sp3; motif: AGGGCGG; match class: 0 Factor: Zfx; motif: SNSCAGGCCKCGSCSS; match class:…
40	Kdm6b	NM_001017426	79	Factor: IRF4; motif: NNNAYTCTCGGWNNN; match class: 1 Factor: PEA3; motif: RCCGGAAGYN; match class: 0 Factor: Sp1; motif: NGGGGGCGGGGYN; match class: 0 Factor: Sp1; motif: NGGGGCGGGGN; match class: 0 Factor: ZBED6; motif: NRRGCTCGCCNN; match class: 0 Factor: Klf7; motif: NNNRCCMCGCCCNNNN; match class: 0 Factor: Egr-1; motif: GCGGGGGCGG; match class: 0 Factor: Crx; motif: NYTAATCNN; match class: 0 …
41	Tceanc2	NM_025617	79	Factor: IRF4; motif: NNNAYTCTCGGWNNN; match class: 1 Factor: PEA3; motif: RCCGGAAGYN; match class: 0 Factor: Sp1; motif: NGGGGGCGGGGYN; match class: 0 Factor: Sp1; motif: NGGGGCGGGGN; match class: 0 Factor: DEAF1; motif: NCGNNYTCGGGNRTTTCCGDARNNN; match class: 0 Factor: ZBED6; motif: NRRGCTCGCCNN; match class: 0 Factor: Pitx3; motif: GGATTANNNNY; match class: 0 Factor: Klf7; motif: NNNRCCMCGCCCNN…
42	Naa50	NM_028108	79	Factor: IRF4; motif: NNNAYTCTCGGWNNN; match class: 1 Factor: PEA3; motif: RCCGGAAGYN; match class: 0 Factor: Sp1; motif: NGGGGGCGGGGYN; match class: 0 Factor: Sp1; motif: NGGGGCGGGGN; match class: 0 Factor: Pitx3; motif: GGATTANNNNY; match class: 0 Factor: Klf7; motif: NNNRCCMCGCCCNNNN; match class: 0 Factor: Egr-1; motif: GCGGGGGCGG; match class: 0 Factor: Crx; motif: NYTAATCNN; match class: 0 F…
43	Arhgap39	NM_198420	79	Factor: Sp1; motif: NGGGGGCGGGGYN; match class: 0 Factor: Sp1; motif: NGGGGCGGGGN; match class: 0 Factor: ZBED6; motif: NRRGCTCGCCNN; match class: 0 Factor: Pitx3; motif: GGATTANNNNY; match class: 0 Factor: Klf7; motif: NNNRCCMCGCCCNNNN; match class: 0 Factor: Egr-1; motif: GCGGGGGCGG; match class: 0 Factor: Crx; motif: NYTAATCNN; match class: 0 Factor: Sp3; motif: AGGGCGG; match class: 0 Factor:…
44	Jade2	NM_199299	79	Factor: Sp1; motif: NGGGGGCGGGGYN; match class: 0 Factor: Sp1; motif: NGGGGCGGGGN; match class: 0 Factor: ZBED6; motif: NRRGCTCGCCNN; match class: 0 Factor: Pitx3; motif: GGATTANNNNY; match class: 0 Factor: Klf7; motif: NNNRCCMCGCCCNNNN; match class: 0 Factor: Egr-1; motif: GCGGGGGCGG; match class: 0 Factor: Crx; motif: NYTAATCNN; match class: 0 Factor: Sp3; motif: AGGGCGG; match class: 0 Factor:…
45	Ywhae	NM_009536	78	Factor: IRF4; motif: NNNAYTCTCGGWNNN; match class: 1 Factor: Sp1; motif: NGGGGGCGGGGYN; match class: 0 Factor: Sp1; motif: NGGGGCGGGGN; match class: 0 Factor: DEAF1; motif: NCGNNYTCGGGNRTTTCCGDARNNN; match class: 0 Factor: ZBED6; motif: NRRGCTCGCCNN; match class: 0 Factor: Egr-1; motif: GCGGGGGCGG; match class: 0 Factor: Crx; motif: NYTAATCNN; match class: 0 Factor: Sp3; motif: AGGGCGG; match cla…
46	Rbx1	NM_019712	78	Factor: PEA3; motif: RCCGGAAGYN; match class: 0 Factor: Sp1; motif: NGGGGGCGGGGYN; match class: 0 Factor: Sp1; motif: NGGGGCGGGGN; match class: 0 Factor: DEAF1; motif: NCGNNYTCGGGNRTTTCCGDARNNN; match class: 0 Factor: ZBED6; motif: NRRGCTCGCCNN; match class: 0 Factor: Pitx3; motif: GGATTANNNNY; match class: 0 Factor: Crx; motif: NYTAATCNN; match class: 0 Factor: Crx; motif: YNNNTAATCYSMN; match c…
47	Mllt1	NM_022328	78	Factor: PEA3; motif: RCCGGAAGYN; match class: 0 Factor: Sp1; motif: NGGGGGCGGGGYN; match class: 0 Factor: Sp1; motif: NGGGGCGGGGN; match class: 0 Factor: DEAF1; motif: NCGNNYTCGGGNRTTTCCGDARNNN; match class: 0 Factor: ZBED6; motif: NRRGCTCGCCNN; match class: 0 Factor: Klf7; motif: NNNRCCMCGCCCNNNN; match class: 0 Factor: Egr-1; motif: GCGGGGGCGG; match class: 0 Factor: Crx; motif: NYTAATCNN; matc…
48	Klf15	NM_023184	78	Factor: IRF4; motif: NNNAYTCTCGGWNNN; match class: 1 Factor: Sp1; motif: NGGGGGCGGGGYN; match class: 0 Factor: Sp1; motif: NGGGGCGGGGN; match class: 0 Factor: ZBED6; motif: NRRGCTCGCCNN; match class: 0 Factor: Pitx3; motif: GGATTANNNNY; match class: 0 Factor: Egr-1; motif: GCGGGGGCGG; match class: 0 Factor: Crx; motif: NYTAATCNN; match class: 0 Factor: Sp3; motif: AGGGCGG; match class: 0 Factor: …
49	Ppp1r35	NM_027242	78	Factor: Sp1; motif: NGGGGGCGGGGYN; match class: 0 Factor: Sp1; motif: NGGGGCGGGGN; match class: 0 Factor: ZBED6; motif: NRRGCTCGCCNN; match class: 0 Factor: Pitx3; motif: GGATTANNNNY; match class: 0 Factor: Klf7; motif: NNNRCCMCGCCCNNNN; match class: 0 Factor: Egr-1; motif: GCGGGGGCGG; match class: 0 Factor: Crx; motif: NYTAATCNN; match class: 0 Factor: Sp3; motif: AGGGCGG; match class: 0 Factor:…
50	2310022A10Rik	NM_175107	78	Factor: IRF4; motif: NNNAYTCTCGGWNNN; match class: 1 Factor: PEA3; motif: RCCGGAAGYN; match class: 0 Factor: Sp1; motif: NGGGGGCGGGGYN; match class: 0 Factor: Sp1; motif: NGGGGCGGGGN; match class: 0 Factor: Pitx3; motif: GGATTANNNNY; match class: 0 Factor: Egr-1; motif: GCGGGGGCGG; match class: 0 Factor: Crx; motif: NYTAATCNN; match class: 0 Factor: Sp3; motif: AGGGCGG; match class: 0 Factor: Crx…
51	D11Wsu47e	NM_177777	78	Factor: IRF4; motif: NNNAYTCTCGGWNNN; match class: 1 Factor: PEA3; motif: RCCGGAAGYN; match class: 0 Factor: Sp1; motif: NGGGGGCGGGGYN; match class: 0 Factor: Sp1; motif: NGGGGCGGGGN; match class: 0 Factor: ZBED6; motif: NRRGCTCGCCNN; match class: 0 Factor: Pitx3; motif: GGATTANNNNY; match class: 0 Factor: Egr-1; motif: GCGGGGGCGG; match class: 0 Factor: Crx; motif: NYTAATCNN; match class: 0 Fact…
52	Wnk1	NM_198703	78	Factor: Sp1; motif: NGGGGGCGGGGYN; match class: 0 Factor: Sp1; motif: NGGGGCGGGGN; match class: 0 Factor: ZBED6; motif: NRRGCTCGCCNN; match class: 0 Factor: Pitx3; motif: GGATTANNNNY; match class: 0 Factor: Klf7; motif: NNNRCCMCGCCCNNNN; match class: 0 Factor: Crx; motif: NYTAATCNN; match class: 0 Factor: Sp3; motif: AGGGCGG; match class: 0 Factor: Zfx; motif: SNSCAGGCCKCGSCSS; match class: 0 Fac…
53	NA	BC058749	77	Factor: IRF4; motif: NNNAYTCTCGGWNNN; match class: 1 Factor: PEA3; motif: RCCGGAAGYN; match class: 0 Factor: Sp1; motif: NGGGGGCGGGGYN; match class: 0 Factor: Sp1; motif: NGGGGCGGGGN; match class: 0 Factor: ZBED6; motif: NRRGCTCGCCNN; match class: 0 Factor: Pitx3; motif: GGATTANNNNY; match class: 0 Factor: Sp3; motif: AGGGCGG; match class: 0 Factor: E2F; motif: GGCGSG; match class: 0 Factor: E2F-…
54	Grk6	NM_011938	77	Factor: IRF4; motif: NNNAYTCTCGGWNNN; match class: 1 Factor: Sp1; motif: NGGGGGCGGGGYN; match class: 0 Factor: Sp1; motif: NGGGGCGGGGN; match class: 0 Factor: Pitx3; motif: GGATTANNNNY; match class: 0 Factor: Klf7; motif: NNNRCCMCGCCCNNNN; match class: 0 Factor: Egr-1; motif: GCGGGGGCGG; match class: 0 Factor: Crx; motif: NYTAATCNN; match class: 0 Factor: Sp3; motif: AGGGCGG; match class: 0 Facto…
55	Hadhb	NM_145558	77	Factor: IRF4; motif: NNNAYTCTCGGWNNN; match class: 1 Factor: PEA3; motif: RCCGGAAGYN; match class: 0 Factor: Sp1; motif: NGGGGGCGGGGYN; match class: 0 Factor: Sp1; motif: NGGGGCGGGGN; match class: 0 Factor: ZBED6; motif: NRRGCTCGCCNN; match class: 0 Factor: Pitx3; motif: GGATTANNNNY; match class: 0 Factor: Egr-1; motif: GCGGGGGCGG; match class: 0 Factor: Crx; motif: NYTAATCNN; match class: 0 Fact…
56	Fbxo2	NM_176848	77	Factor: Sp1; motif: NGGGGGCGGGGYN; match class: 0 Factor: Sp1; motif: NGGGGCGGGGN; match class: 0 Factor: ZBED6; motif: NRRGCTCGCCNN; match class: 0 Factor: Pitx3; motif: GGATTANNNNY; match class: 0 Factor: Klf7; motif: NNNRCCMCGCCCNNNN; match class: 0 Factor: Egr-1; motif: GCGGGGGCGG; match class: 0 Factor: Crx; motif: NYTAATCNN; match class: 0 Factor: Sp3; motif: AGGGCGG; match class: 0 Factor:…
57	Lmf2	NM_178919	77	Factor: PEA3; motif: RCCGGAAGYN; match class: 0 Factor: Sp1; motif: NGGGGGCGGGGYN; match class: 0 Factor: Sp1; motif: NGGGGCGGGGN; match class: 0 Factor: DEAF1; motif: NCGNNYTCGGGNRTTTCCGDARNNN; match class: 0 Factor: ZBED6; motif: NRRGCTCGCCNN; match class: 0 Factor: Klf7; motif: NNNRCCMCGCCCNNNN; match class: 0 Factor: Egr-1; motif: GCGGGGGCGG; match class: 0 Factor: Crx; motif: NYTAATCNN; matc…
58	Ercc6	NM_001081221	76	Factor: PEA3; motif: RCCGGAAGYN; match class: 0 Factor: Sp1; motif: NGGGGGCGGGGYN; match class: 0 Factor: Sp1; motif: NGGGGCGGGGN; match class: 0 Factor: DEAF1; motif: NCGNNYTCGGGNRTTTCCGDARNNN; match class: 0 Factor: ZBED6; motif: NRRGCTCGCCNN; match class: 0 Factor: Egr-1; motif: GCGGGGGCGG; match class: 0 Factor: E2F; motif: GGCGSG; match class: 0 Factor: E2F-3; motif: GGCGGGN; match class: 0 …
59	Usf2	NM_011680	76	Factor: Sp1; motif: NGGGGGCGGGGYN; match class: 0 Factor: Sp1; motif: NGGGGCGGGGN; match class: 0 Factor: DEAF1; motif: NCGNNYTCGGGNRTTTCCGDARNNN; match class: 0 Factor: Egr-1; motif: GCGGGGGCGG; match class: 0 Factor: Sp3; motif: AGGGCGG; match class: 0 Factor: E2F; motif: GGCGSG; match class: 0 Factor: E2F-3; motif: GGCGGGN; match class: 0 Factor: HIF-1alpha; motif: NCACGT; match class: 1 Facto…
60	Pard6a	NM_019695	76	Factor: PEA3; motif: RCCGGAAGYN; match class: 0 Factor: Sp1; motif: NGGGGGCGGGGYN; match class: 0 Factor: Sp1; motif: NGGGGCGGGGN; match class: 0 Factor: Klf7; motif: NNNRCCMCGCCCNNNN; match class: 0 Factor: Crx; motif: NYTAATCNN; match class: 0 Factor: Sp3; motif: AGGGCGG; match class: 0 Factor: Crx; motif: YNNNTAATCYSMN; match class: 0 Factor: Zfx; motif: SNSCAGGCCKCGSCSS; match class: 0 Factor…
61	Polr2e	NM_025554	76	Factor: PEA3; motif: RCCGGAAGYN; match class: 0 Factor: Sp1; motif: NGGGGGCGGGGYN; match class: 0 Factor: Sp1; motif: NGGGGCGGGGN; match class: 0 Factor: Pitx3; motif: GGATTANNNNY; match class: 0 Factor: Klf7; motif: NNNRCCMCGCCCNNNN; match class: 0 Factor: Egr-1; motif: GCGGGGGCGG; match class: 0 Factor: Crx; motif: NYTAATCNN; match class: 0 Factor: Crx; motif: YNNNTAATCYSMN; match class: 0 Fact…
62	Nacc1	NM_025788	76	Factor: IRF4; motif: NNNAYTCTCGGWNNN; match class: 1 Factor: Sp1; motif: NGGGGGCGGGGYN; match class: 0 Factor: Sp1; motif: NGGGGCGGGGN; match class: 0 Factor: Klf7; motif: NNNRCCMCGCCCNNNN; match class: 0 Factor: Egr-1; motif: GCGGGGGCGG; match class: 0 Factor: Crx; motif: NYTAATCNN; match class: 0 Factor: Sp3; motif: AGGGCGG; match class: 0 Factor: Crx; motif: YNNNTAATCYSMN; match class: 0 Facto…
63	Gys1	NM_030678	76	Factor: IRF4; motif: NNNAYTCTCGGWNNN; match class: 1 Factor: Sp1; motif: NGGGGGCGGGGYN; match class: 0 Factor: Sp1; motif: NGGGGCGGGGN; match class: 0 Factor: Pitx3; motif: GGATTANNNNY; match class: 0 Factor: Klf7; motif: NNNRCCMCGCCCNNNN; match class: 0 Factor: Egr-1; motif: GCGGGGGCGG; match class: 0 Factor: Crx; motif: NYTAATCNN; match class: 0 Factor: Sp3; motif: AGGGCGG; match class: 0 Facto…
64	Zcchc14	NM_080855	76	Factor: IRF4; motif: NNNAYTCTCGGWNNN; match class: 1 Factor: Sp1; motif: NGGGGGCGGGGYN; match class: 0 Factor: Sp1; motif: NGGGGCGGGGN; match class: 0 Factor: ZBED6; motif: NRRGCTCGCCNN; match class: 0 Factor: Klf7; motif: NNNRCCMCGCCCNNNN; match class: 0 Factor: Egr-1; motif: GCGGGGGCGG; match class: 0 Factor: Zfx; motif: SNSCAGGCCKCGSCSS; match class: 0 Factor: E2F; motif: GGCGSG; match class: …
65	Csnk1d	NM_139059	76	Factor: IRF4; motif: NNNAYTCTCGGWNNN; match class: 1 Factor: Sp1; motif: NGGGGGCGGGGYN; match class: 0 Factor: Sp1; motif: NGGGGCGGGGN; match class: 0 Factor: ZBED6; motif: NRRGCTCGCCNN; match class: 0 Factor: Klf7; motif: NNNRCCMCGCCCNNNN; match class: 0 Factor: Egr-1; motif: GCGGGGGCGG; match class: 0 Factor: Crx; motif: NYTAATCNN; match class: 0 Factor: Sp3; motif: AGGGCGG; match class: 0 Fact…
66	Crocc	NM_172122	76	Factor: Sp1; motif: NGGGGGCGGGGYN; match class: 0 Factor: Sp1; motif: NGGGGCGGGGN; match class: 0 Factor: Pitx3; motif: GGATTANNNNY; match class: 0 Factor: Klf7; motif: NNNRCCMCGCCCNNNN; match class: 0 Factor: Egr-1; motif: GCGGGGGCGG; match class: 0 Factor: Crx; motif: NYTAATCNN; match class: 0 Factor: Sp3; motif: AGGGCGG; match class: 0 Factor: Crx; motif: YNNNTAATCYSMN; match class: 0 Factor: …
67	Ccdc134	NM_172428	76	Factor: IRF4; motif: NNNAYTCTCGGWNNN; match class: 1 Factor: PEA3; motif: RCCGGAAGYN; match class: 0 Factor: Sp1; motif: NGGGGGCGGGGYN; match class: 0 Factor: Sp1; motif: NGGGGCGGGGN; match class: 0 Factor: DEAF1; motif: NCGNNYTCGGGNRTTTCCGDARNNN; match class: 0 Factor: ZBED6; motif: NRRGCTCGCCNN; match class: 0 Factor: Pitx3; motif: GGATTANNNNY; match class: 0 Factor: Klf7; motif: NNNRCCMCGCCCNN…
68	Ppm1n	NM_177691	76	Factor: Sp1; motif: NGGGGGCGGGGYN; match class: 0 Factor: Sp1; motif: NGGGGCGGGGN; match class: 0 Factor: ZBED6; motif: NRRGCTCGCCNN; match class: 0 Factor: Klf7; motif: NNNRCCMCGCCCNNNN; match class: 0 Factor: Sp3; motif: AGGGCGG; match class: 0 Factor: Zfx; motif: SNSCAGGCCKCGSCSS; match class: 0 Factor: E2F; motif: GGCGSG; match class: 0 Factor: E2F-3; motif: GGCGGGN; match class: 0 Factor: GA…
69	Dcaf13	NM_198606	76	Factor: PEA3; motif: RCCGGAAGYN; match class: 0 Factor: Sp1; motif: NGGGGGCGGGGYN; match class: 0 Factor: Sp1; motif: NGGGGCGGGGN; match class: 0 Factor: DEAF1; motif: NCGNNYTCGGGNRTTTCCGDARNNN; match class: 0 Factor: ZBED6; motif: NRRGCTCGCCNN; match class: 0 Factor: Pitx3; motif: GGATTANNNNY; match class: 0 Factor: Egr-1; motif: GCGGGGGCGG; match class: 0 Factor: Crx; motif: NYTAATCNN; match cl…
70	NA	AK147212	75	Factor: PEA3; motif: RCCGGAAGYN; match class: 0 Factor: Sp1; motif: NGGGGGCGGGGYN; match class: 0 Factor: Sp1; motif: NGGGGCGGGGN; match class: 0 Factor: DEAF1; motif: NCGNNYTCGGGNRTTTCCGDARNNN; match class: 0 Factor: ZBED6; motif: NRRGCTCGCCNN; match class: 0 Factor: Klf7; motif: NNNRCCMCGCCCNNNN; match class: 0 Factor: Egr-1; motif: GCGGGGGCGG; match class: 0 Factor: Crx; motif: NYTAATCNN; matc…
71	Syne2	NM_001005510	75	Factor: IRF4; motif: NNNAYTCTCGGWNNN; match class: 1 Factor: PEA3; motif: RCCGGAAGYN; match class: 0 Factor: Sp1; motif: NGGGGGCGGGGYN; match class: 0 Factor: Sp1; motif: NGGGGCGGGGN; match class: 0 Factor: ZBED6; motif: NRRGCTCGCCNN; match class: 0 Factor: Pitx3; motif: GGATTANNNNY; match class: 0 Factor: Egr-1; motif: GCGGGGGCGG; match class: 0 Factor: Sp3; motif: AGGGCGG; match class: 0 Factor…
72	Sirpa	NM_007547	75	Factor: Sp1; motif: NGGGGGCGGGGYN; match class: 0 Factor: Sp1; motif: NGGGGCGGGGN; match class: 0 Factor: ZBED6; motif: NRRGCTCGCCNN; match class: 0 Factor: Egr-1; motif: GCGGGGGCGG; match class: 0 Factor: Crx; motif: NYTAATCNN; match class: 0 Factor: Sp3; motif: AGGGCGG; match class: 0 Factor: Crx; motif: YNNNTAATCYSMN; match class: 0 Factor: E2F; motif: GGCGSG; match class: 0 Factor: E2F-3; mot…
73	Smad1	NM_008539	75	Factor: IRF4; motif: NNNAYTCTCGGWNNN; match class: 1 Factor: PEA3; motif: RCCGGAAGYN; match class: 0 Factor: Sp1; motif: NGGGGGCGGGGYN; match class: 0 Factor: Sp1; motif: NGGGGCGGGGN; match class: 0 Factor: Egr-1; motif: GCGGGGGCGG; match class: 0 Factor: Zfx; motif: SNSCAGGCCKCGSCSS; match class: 0 Factor: E2F; motif: GGCGSG; match class: 0 Factor: E2F-3; motif: GGCGGGN; match class: 0 Factor: G…
74	Gnao1	NM_010308	75	Factor: IRF4; motif: NNNAYTCTCGGWNNN; match class: 1 Factor: Sp1; motif: NGGGGGCGGGGYN; match class: 0 Factor: Sp1; motif: NGGGGCGGGGN; match class: 0 Factor: Klf7; motif: NNNRCCMCGCCCNNNN; match class: 0 Factor: Egr-1; motif: GCGGGGGCGG; match class: 0 Factor: Sp3; motif: AGGGCGG; match class: 0 Factor: Zfx; motif: SNSCAGGCCKCGSCSS; match class: 0 Factor: E2F; motif: GGCGSG; match class: 0 Facto…
75	Nfkbil1	NM_010909	75	Factor: PEA3; motif: RCCGGAAGYN; match class: 0 Factor: Sp1; motif: NGGGGGCGGGGYN; match class: 0 Factor: Sp1; motif: NGGGGCGGGGN; match class: 0 Factor: ZBED6; motif: NRRGCTCGCCNN; match class: 0 Factor: Egr-1; motif: GCGGGGGCGG; match class: 0 Factor: Sp3; motif: AGGGCGG; match class: 0 Factor: E2F; motif: GGCGSG; match class: 0 Factor: E2F-3; motif: GGCGGGN; match class: 0 Factor: HIF-1alpha; …
76	Pias1	NM_019663	75	Factor: Sp1; motif: NGGGGGCGGGGYN; match class: 0 Factor: Sp1; motif: NGGGGCGGGGN; match class: 0 Factor: ZBED6; motif: NRRGCTCGCCNN; match class: 0 Factor: Pitx3; motif: GGATTANNNNY; match class: 0 Factor: Klf7; motif: NNNRCCMCGCCCNNNN; match class: 0 Factor: Egr-1; motif: GCGGGGGCGG; match class: 0 Factor: Crx; motif: NYTAATCNN; match class: 0 Factor: Sp3; motif: AGGGCGG; match class: 0 Factor:…
77	Clcf1	NM_019952	75	Factor: IRF4; motif: NNNAYTCTCGGWNNN; match class: 1 Factor: Sp1; motif: NGGGGGCGGGGYN; match class: 0 Factor: Sp1; motif: NGGGGCGGGGN; match class: 0 Factor: ZBED6; motif: NRRGCTCGCCNN; match class: 0 Factor: Klf7; motif: NNNRCCMCGCCCNNNN; match class: 0 Factor: Egr-1; motif: GCGGGGGCGG; match class: 0 Factor: Sp3; motif: AGGGCGG; match class: 0 Factor: Crx; motif: YNNNTAATCYSMN; match class: 0 …
78	Arl6ip6	NM_022989	75	Factor: PEA3; motif: RCCGGAAGYN; match class: 0 Factor: Sp1; motif: NGGGGGCGGGGYN; match class: 0 Factor: Sp1; motif: NGGGGCGGGGN; match class: 0 Factor: DEAF1; motif: NCGNNYTCGGGNRTTTCCGDARNNN; match class: 0 Factor: Pitx3; motif: GGATTANNNNY; match class: 0 Factor: Crx; motif: NYTAATCNN; match class: 0 Factor: Sp3; motif: AGGGCGG; match class: 0 Factor: Crx; motif: YNNNTAATCYSMN; match class: 0…
79	Mms19	NM_028152	75	Factor: IRF4; motif: NNNAYTCTCGGWNNN; match class: 1 Factor: PEA3; motif: RCCGGAAGYN; match class: 0 Factor: Sp1; motif: NGGGGGCGGGGYN; match class: 0 Factor: Sp1; motif: NGGGGCGGGGN; match class: 0 Factor: Klf7; motif: NNNRCCMCGCCCNNNN; match class: 0 Factor: Egr-1; motif: GCGGGGGCGG; match class: 0 Factor: Sp3; motif: AGGGCGG; match class: 0 Factor: Zfx; motif: SNSCAGGCCKCGSCSS; match class: 0 …
80	Dlst	NM_030225	75	Factor: IRF4; motif: NNNAYTCTCGGWNNN; match class: 1 Factor: PEA3; motif: RCCGGAAGYN; match class: 0 Factor: Sp1; motif: NGGGGGCGGGGYN; match class: 0 Factor: Sp1; motif: NGGGGCGGGGN; match class: 0 Factor: ZBED6; motif: NRRGCTCGCCNN; match class: 0 Factor: Egr-1; motif: GCGGGGGCGG; match class: 0 Factor: Crx; motif: NYTAATCNN; match class: 0 Factor: Sp3; motif: AGGGCGG; match class: 0 Factor: E2…
81	Osbpl8	NM_175489	75	Factor: IRF4; motif: NNNAYTCTCGGWNNN; match class: 1 Factor: PEA3; motif: RCCGGAAGYN; match class: 0 Factor: Sp1; motif: NGGGGGCGGGGYN; match class: 0 Factor: Sp1; motif: NGGGGCGGGGN; match class: 0 Factor: DEAF1; motif: NCGNNYTCGGGNRTTTCCGDARNNN; match class: 0 Factor: ZBED6; motif: NRRGCTCGCCNN; match class: 0 Factor: Klf7; motif: NNNRCCMCGCCCNNNN; match class: 0 Factor: Egr-1; motif: GCGGGGGCG…
82	Cdv3	NM_175565	75	Factor: Sp1; motif: NGGGGGCGGGGYN; match class: 0 Factor: Sp1; motif: NGGGGCGGGGN; match class: 0 Factor: ZBED6; motif: NRRGCTCGCCNN; match class: 0 Factor: Egr-1; motif: GCGGGGGCGG; match class: 0 Factor: Crx; motif: NYTAATCNN; match class: 0 Factor: Sp3; motif: AGGGCGG; match class: 0 Factor: Crx; motif: YNNNTAATCYSMN; match class: 0 Factor: E2F; motif: GGCGSG; match class: 0 Factor: E2F-3; mot…
83	Ubr5	NM_001081359	74	Factor: Sp1; motif: NGGGGGCGGGGYN; match class: 0 Factor: Sp1; motif: NGGGGCGGGGN; match class: 0 Factor: DEAF1; motif: NCGNNYTCGGGNRTTTCCGDARNNN; match class: 0 Factor: ZBED6; motif: NRRGCTCGCCNN; match class: 0 Factor: Pitx3; motif: GGATTANNNNY; match class: 0 Factor: Klf7; motif: NNNRCCMCGCCCNNNN; match class: 0 Factor: Egr-1; motif: GCGGGGGCGG; match class: 0 Factor: Crx; motif: NYTAATCNN; ma…
84	Eno3	NM_007933	74	Factor: PEA3; motif: RCCGGAAGYN; match class: 0 Factor: Sp1; motif: NGGGGGCGGGGYN; match class: 0 Factor: Sp1; motif: NGGGGCGGGGN; match class: 0 Factor: DEAF1; motif: NCGNNYTCGGGNRTTTCCGDARNNN; match class: 0 Factor: ZBED6; motif: NRRGCTCGCCNN; match class: 0 Factor: Egr-1; motif: GCGGGGGCGG; match class: 0 Factor: Sp3; motif: AGGGCGG; match class: 0 Factor: Zfx; motif: SNSCAGGCCKCGSCSS; match c…
85	Csnk2b	NM_009975	74	Factor: PEA3; motif: RCCGGAAGYN; match class: 0 Factor: Sp1; motif: NGGGGGCGGGGYN; match class: 0 Factor: Sp1; motif: NGGGGCGGGGN; match class: 0 Factor: ZBED6; motif: NRRGCTCGCCNN; match class: 0 Factor: Pitx3; motif: GGATTANNNNY; match class: 0 Factor: Klf7; motif: NNNRCCMCGCCCNNNN; match class: 0 Factor: Egr-1; motif: GCGGGGGCGG; match class: 0 Factor: Crx; motif: NYTAATCNN; match class: 0 Fac…
86	Optc	NM_054076	74	Factor: IRF4; motif: NNNAYTCTCGGWNNN; match class: 1 Factor: Sp1; motif: NGGGGGCGGGGYN; match class: 0 Factor: Sp1; motif: NGGGGCGGGGN; match class: 0 Factor: DEAF1; motif: NCGNNYTCGGGNRTTTCCGDARNNN; match class: 0 Factor: Klf7; motif: NNNRCCMCGCCCNNNN; match class: 0 Factor: Egr-1; motif: GCGGGGGCGG; match class: 0 Factor: Crx; motif: NYTAATCNN; match class: 0 Factor: Crx; motif: YNNNTAATCYSMN; …
87	D1Ertd622e	NM_133825	74	Factor: IRF4; motif: NNNAYTCTCGGWNNN; match class: 1 Factor: Sp1; motif: NGGGGGCGGGGYN; match class: 0 Factor: Sp1; motif: NGGGGCGGGGN; match class: 0 Factor: ZBED6; motif: NRRGCTCGCCNN; match class: 0 Factor: Pitx3; motif: GGATTANNNNY; match class: 0 Factor: Klf7; motif: NNNRCCMCGCCCNNNN; match class: 0 Factor: Egr-1; motif: GCGGGGGCGG; match class: 0 Factor: Sp3; motif: AGGGCGG; match class: 0 …
88	Ube3c	NM_133907	74	Factor: PEA3; motif: RCCGGAAGYN; match class: 0 Factor: Sp1; motif: NGGGGGCGGGGYN; match class: 0 Factor: Sp1; motif: NGGGGCGGGGN; match class: 0 Factor: DEAF1; motif: NCGNNYTCGGGNRTTTCCGDARNNN; match class: 0 Factor: Egr-1; motif: GCGGGGGCGG; match class: 0 Factor: Sp3; motif: AGGGCGG; match class: 0 Factor: E2F; motif: GGCGSG; match class: 0 Factor: E2F-3; motif: GGCGGGN; match class: 0 Factor:…
89	B3gnt8	NM_146184	74	Factor: Sp1; motif: NGGGGGCGGGGYN; match class: 0 Factor: Sp1; motif: NGGGGCGGGGN; match class: 0 Factor: Klf7; motif: NNNRCCMCGCCCNNNN; match class: 0 Factor: Egr-1; motif: GCGGGGGCGG; match class: 0 Factor: Sp3; motif: AGGGCGG; match class: 0 Factor: Zfx; motif: SNSCAGGCCKCGSCSS; match class: 0 Factor: E2F; motif: GGCGSG; match class: 0 Factor: E2F-3; motif: GGCGGGN; match class: 0 Factor: GABP…
90	Med8	NM_173719	74	Factor: IRF4; motif: NNNAYTCTCGGWNNN; match class: 1 Factor: PEA3; motif: RCCGGAAGYN; match class: 0 Factor: Sp1; motif: NGGGGGCGGGGYN; match class: 0 Factor: Sp1; motif: NGGGGCGGGGN; match class: 0 Factor: DEAF1; motif: NCGNNYTCGGGNRTTTCCGDARNNN; match class: 0 Factor: Egr-1; motif: GCGGGGGCGG; match class: 0 Factor: Sp3; motif: AGGGCGG; match class: 0 Factor: E2F; motif: GGCGSG; match class: 0 …
91	Topbp1	NM_176979	74	Factor: PEA3; motif: RCCGGAAGYN; match class: 0 Factor: Sp1; motif: NGGGGGCGGGGYN; match class: 0 Factor: Sp1; motif: NGGGGCGGGGN; match class: 0 Factor: Pitx3; motif: GGATTANNNNY; match class: 0 Factor: Crx; motif: NYTAATCNN; match class: 0 Factor: Sp3; motif: AGGGCGG; match class: 0 Factor: Crx; motif: YNNNTAATCYSMN; match class: 0 Factor: Zfx; motif: SNSCAGGCCKCGSCSS; match class: 0 Factor: E2…
92	NA	AF090402	73	Factor: IRF4; motif: NNNAYTCTCGGWNNN; match class: 1 Factor: Sp1; motif: NGGGGGCGGGGYN; match class: 0 Factor: Sp1; motif: NGGGGCGGGGN; match class: 0 Factor: ZBED6; motif: NRRGCTCGCCNN; match class: 0 Factor: Klf7; motif: NNNRCCMCGCCCNNNN; match class: 0 Factor: Egr-1; motif: GCGGGGGCGG; match class: 0 Factor: Sp3; motif: AGGGCGG; match class: 0 Factor: Zfx; motif: SNSCAGGCCKCGSCSS; match class:…
93	2610507B11Rik	NM_001002004	73	Factor: IRF4; motif: NNNAYTCTCGGWNNN; match class: 1 Factor: Sp1; motif: NGGGGGCGGGGYN; match class: 0 Factor: Sp1; motif: NGGGGCGGGGN; match class: 0 Factor: DEAF1; motif: NCGNNYTCGGGNRTTTCCGDARNNN; match class: 0 Factor: ZBED6; motif: NRRGCTCGCCNN; match class: 0 Factor: Pitx3; motif: GGATTANNNNY; match class: 0 Factor: Egr-1; motif: GCGGGGGCGG; match class: 0 Factor: Crx; motif: NYTAATCNN; mat…
94	Zc3h7b	NM_001081016	73	Factor: PEA3; motif: RCCGGAAGYN; match class: 0 Factor: Sp1; motif: NGGGGGCGGGGYN; match class: 0 Factor: Sp1; motif: NGGGGCGGGGN; match class: 0 Factor: ZBED6; motif: NRRGCTCGCCNN; match class: 0 Factor: Pitx3; motif: GGATTANNNNY; match class: 0 Factor: Egr-1; motif: GCGGGGGCGG; match class: 0 Factor: Crx; motif: NYTAATCNN; match class: 0 Factor: Crx; motif: YNNNTAATCYSMN; match class: 0 Factor:…
95	Pbrm1	NM_001081251	73	Factor: IRF4; motif: NNNAYTCTCGGWNNN; match class: 1 Factor: Sp1; motif: NGGGGGCGGGGYN; match class: 0 Factor: Sp1; motif: NGGGGCGGGGN; match class: 0 Factor: DEAF1; motif: NCGNNYTCGGGNRTTTCCGDARNNN; match class: 0 Factor: ZBED6; motif: NRRGCTCGCCNN; match class: 0 Factor: Pitx3; motif: GGATTANNNNY; match class: 0 Factor: Klf7; motif: NNNRCCMCGCCCNNNN; match class: 0 Factor: Crx; motif: NYTAATCNN…
96	Lgals1	NM_008495	73	Factor: IRF4; motif: NNNAYTCTCGGWNNN; match class: 1 Factor: Sp1; motif: NGGGGGCGGGGYN; match class: 0 Factor: Sp1; motif: NGGGGCGGGGN; match class: 0 Factor: Pitx3; motif: GGATTANNNNY; match class: 0 Factor: Egr-1; motif: GCGGGGGCGG; match class: 0 Factor: Crx; motif: NYTAATCNN; match class: 0 Factor: Sp3; motif: AGGGCGG; match class: 0 Factor: Crx; motif: YNNNTAATCYSMN; match class: 0 Factor: E…
97	Ilf3	NM_010561	73	Factor: Sp1; motif: NGGGGGCGGGGYN; match class: 0 Factor: Sp1; motif: NGGGGCGGGGN; match class: 0 Factor: DEAF1; motif: NCGNNYTCGGGNRTTTCCGDARNNN; match class: 0 Factor: Pitx3; motif: GGATTANNNNY; match class: 0 Factor: Egr-1; motif: GCGGGGGCGG; match class: 0 Factor: Crx; motif: NYTAATCNN; match class: 0 Factor: Sp3; motif: AGGGCGG; match class: 0 Factor: Crx; motif: YNNNTAATCYSMN; match class: …
98	Kat2a	NM_020004	73	Factor: IRF4; motif: NNNAYTCTCGGWNNN; match class: 1 Factor: Sp1; motif: NGGGGGCGGGGYN; match class: 0 Factor: Sp1; motif: NGGGGCGGGGN; match class: 0 Factor: ZBED6; motif: NRRGCTCGCCNN; match class: 0 Factor: Pitx3; motif: GGATTANNNNY; match class: 0 Factor: Klf7; motif: NNNRCCMCGCCCNNNN; match class: 0 Factor: Egr-1; motif: GCGGGGGCGG; match class: 0 Factor: Crx; motif: NYTAATCNN; match class: …
99	Tnrc6b	NM_177124	73	Factor: IRF4; motif: NNNAYTCTCGGWNNN; match class: 1 Factor: Sp1; motif: NGGGGGCGGGGYN; match class: 0 Factor: Sp1; motif: NGGGGCGGGGN; match class: 0 Factor: DEAF1; motif: NCGNNYTCGGGNRTTTCCGDARNNN; match class: 0 Factor: ZBED6; motif: NRRGCTCGCCNN; match class: 0 Factor: Pitx3; motif: GGATTANNNNY; match class: 0 Factor: Egr-1; motif: GCGGGGGCGG; match class: 0 Factor: Crx; motif: NYTAATCNN; mat…
100	Tbkbp1	NM_198100	73	Factor: IRF4; motif: NNNAYTCTCGGWNNN; match class: 1 Factor: Sp1; motif: NGGGGGCGGGGYN; match class: 0 Factor: Sp1; motif: NGGGGCGGGGN; match class: 0 Factor: Klf7; motif: NNNRCCMCGCCCNNNN; match class: 0 Factor: Egr-1; motif: GCGGGGGCGG; match class: 0 Factor: Sp3; motif: AGGGCGG; match class: 0 Factor: Zfx; motif: SNSCAGGCCKCGSCSS; match class: 0 Factor: E2F; motif: GGCGSG; match class: 0 Facto…
101	Mtus1	NM_001005863	72	Factor: PEA3; motif: RCCGGAAGYN; match class: 0 Factor: Sp1; motif: NGGGGGCGGGGYN; match class: 0 Factor: Sp1; motif: NGGGGCGGGGN; match class: 0 Factor: Pitx3; motif: GGATTANNNNY; match class: 0 Factor: Egr-1; motif: GCGGGGGCGG; match class: 0 Factor: Crx; motif: NYTAATCNN; match class: 0 Factor: Crx; motif: YNNNTAATCYSMN; match class: 0 Factor: E2F-3; motif: GGCGGGN; match class: 0 Factor: GABP…
102	Ktn1	NM_008477	72	Factor: IRF4; motif: NNNAYTCTCGGWNNN; match class: 1 Factor: Sp1; motif: NGGGGGCGGGGYN; match class: 0 Factor: Sp1; motif: NGGGGCGGGGN; match class: 0 Factor: DEAF1; motif: NCGNNYTCGGGNRTTTCCGDARNNN; match class: 0 Factor: ZBED6; motif: NRRGCTCGCCNN; match class: 0 Factor: Egr-1; motif: GCGGGGGCGG; match class: 0 Factor: Crx; motif: NYTAATCNN; match class: 0 Factor: Sp3; motif: AGGGCGG; match cla…
103	Nmt2	NM_008708	72	Factor: Sp1; motif: NGGGGGCGGGGYN; match class: 0 Factor: Sp1; motif: NGGGGCGGGGN; match class: 0 Factor: Pitx3; motif: GGATTANNNNY; match class: 0 Factor: Egr-1; motif: GCGGGGGCGG; match class: 0 Factor: Crx; motif: NYTAATCNN; match class: 0 Factor: Sp3; motif: AGGGCGG; match class: 0 Factor: Crx; motif: YNNNTAATCYSMN; match class: 0 Factor: E2F; motif: GGCGSG; match class: 0 Factor: E2F-3; moti…
104	Gamt	NM_010255	72	Factor: Sp1; motif: NGGGGGCGGGGYN; match class: 0 Factor: Sp1; motif: NGGGGCGGGGN; match class: 0 Factor: ZBED6; motif: NRRGCTCGCCNN; match class: 0 Factor: Pitx3; motif: GGATTANNNNY; match class: 0 Factor: Klf7; motif: NNNRCCMCGCCCNNNN; match class: 0 Factor: Egr-1; motif: GCGGGGGCGG; match class: 0 Factor: Crx; motif: NYTAATCNN; match class: 0 Factor: Sp3; motif: AGGGCGG; match class: 0 Factor:…
105	Sema4d	NM_013660	72	Factor: Sp1; motif: NGGGGGCGGGGYN; match class: 0 Factor: Sp1; motif: NGGGGCGGGGN; match class: 0 Factor: DEAF1; motif: NCGNNYTCGGGNRTTTCCGDARNNN; match class: 0 Factor: ZBED6; motif: NRRGCTCGCCNN; match class: 0 Factor: Pitx3; motif: GGATTANNNNY; match class: 0 Factor: Klf7; motif: NNNRCCMCGCCCNNNN; match class: 0 Factor: Crx; motif: NYTAATCNN; match class: 0 Factor: Crx; motif: YNNNTAATCYSMN; m…
106	Eif3i	NM_018799	72	Factor: IRF4; motif: NNNAYTCTCGGWNNN; match class: 1 Factor: PEA3; motif: RCCGGAAGYN; match class: 0 Factor: Sp1; motif: NGGGGGCGGGGYN; match class: 0 Factor: Sp1; motif: NGGGGCGGGGN; match class: 0 Factor: ZBED6; motif: NRRGCTCGCCNN; match class: 0 Factor: Pitx3; motif: GGATTANNNNY; match class: 0 Factor: Egr-1; motif: GCGGGGGCGG; match class: 0 Factor: Crx; motif: NYTAATCNN; match class: 0 Fact…
107	Vps35	NM_022997	72	Factor: PEA3; motif: RCCGGAAGYN; match class: 0 Factor: Sp1; motif: NGGGGGCGGGGYN; match class: 0 Factor: Sp1; motif: NGGGGCGGGGN; match class: 0 Factor: ZBED6; motif: NRRGCTCGCCNN; match class: 0 Factor: Pitx3; motif: GGATTANNNNY; match class: 0 Factor: Klf7; motif: NNNRCCMCGCCCNNNN; match class: 0 Factor: Egr-1; motif: GCGGGGGCGG; match class: 0 Factor: Crx; motif: NYTAATCNN; match class: 0 Fac…
108	Plin5	NM_025874	72	Factor: IRF4; motif: NNNAYTCTCGGWNNN; match class: 1 Factor: Sp1; motif: NGGGGGCGGGGYN; match class: 0 Factor: Sp1; motif: NGGGGCGGGGN; match class: 0 Factor: ZBED6; motif: NRRGCTCGCCNN; match class: 0 Factor: Pitx3; motif: GGATTANNNNY; match class: 0 Factor: Crx; motif: NYTAATCNN; match class: 0 Factor: Sp3; motif: AGGGCGG; match class: 0 Factor: Crx; motif: YNNNTAATCYSMN; match class: 0 Factor:…
109	Mrpl18	NM_026310	72	Factor: IRF4; motif: NNNAYTCTCGGWNNN; match class: 1 Factor: PEA3; motif: RCCGGAAGYN; match class: 0 Factor: Sp1; motif: NGGGGGCGGGGYN; match class: 0 Factor: Sp1; motif: NGGGGCGGGGN; match class: 0 Factor: Pitx3; motif: GGATTANNNNY; match class: 0 Factor: Crx; motif: NYTAATCNN; match class: 0 Factor: Sp3; motif: AGGGCGG; match class: 0 Factor: Crx; motif: YNNNTAATCYSMN; match class: 0 Factor: Zf…
110	Atg2b	NM_029654	72	Factor: PEA3; motif: RCCGGAAGYN; match class: 0 Factor: Sp1; motif: NGGGGGCGGGGYN; match class: 0 Factor: Sp1; motif: NGGGGCGGGGN; match class: 0 Factor: DEAF1; motif: NCGNNYTCGGGNRTTTCCGDARNNN; match class: 0 Factor: Pitx3; motif: GGATTANNNNY; match class: 0 Factor: Klf7; motif: NNNRCCMCGCCCNNNN; match class: 0 Factor: Egr-1; motif: GCGGGGGCGG; match class: 0 Factor: Crx; motif: NYTAATCNN; match…
111	Ldlrap1	NM_145554	72	Factor: IRF4; motif: NNNAYTCTCGGWNNN; match class: 1 Factor: Sp1; motif: NGGGGGCGGGGYN; match class: 0 Factor: Sp1; motif: NGGGGCGGGGN; match class: 0 Factor: ZBED6; motif: NRRGCTCGCCNN; match class: 0 Factor: Klf7; motif: NNNRCCMCGCCCNNNN; match class: 0 Factor: Egr-1; motif: GCGGGGGCGG; match class: 0 Factor: Crx; motif: NYTAATCNN; match class: 0 Factor: Sp3; motif: AGGGCGG; match class: 0 Fact…
112	Ccdc66	NM_177111	72	Factor: PEA3; motif: RCCGGAAGYN; match class: 0 Factor: Sp1; motif: NGGGGGCGGGGYN; match class: 0 Factor: Sp1; motif: NGGGGCGGGGN; match class: 0 Factor: ZBED6; motif: NRRGCTCGCCNN; match class: 0 Factor: Pitx3; motif: GGATTANNNNY; match class: 0 Factor: Crx; motif: NYTAATCNN; match class: 0 Factor: Sp3; motif: AGGGCGG; match class: 0 Factor: Crx; motif: YNNNTAATCYSMN; match class: 0 Factor: E2F;…
113	NA	ENSMUST00000103067	71	Factor: IRF4; motif: NNNAYTCTCGGWNNN; match class: 1 Factor: Sp1; motif: NGGGGGCGGGGYN; match class: 0 Factor: Sp1; motif: NGGGGCGGGGN; match class: 0 Factor: Klf7; motif: NNNRCCMCGCCCNNNN; match class: 0 Factor: Egr-1; motif: GCGGGGGCGG; match class: 0 Factor: Sp3; motif: AGGGCGG; match class: 0 Factor: E2F; motif: GGCGSG; match class: 0 Factor: E2F-3; motif: GGCGGGN; match class: 0 Factor: GABP…
114	Zbtb45	NM_001024699	71	Factor: IRF4; motif: NNNAYTCTCGGWNNN; match class: 1 Factor: PEA3; motif: RCCGGAAGYN; match class: 0 Factor: Sp1; motif: NGGGGGCGGGGYN; match class: 0 Factor: Sp1; motif: NGGGGCGGGGN; match class: 0 Factor: ZBED6; motif: NRRGCTCGCCNN; match class: 0 Factor: Crx; motif: NYTAATCNN; match class: 0 Factor: E2F; motif: GGCGSG; match class: 0 Factor: E2F-3; motif: GGCGGGN; match class: 0 Factor: HIF-1a…
115	Arid1b	NM_001085355	71	Factor: IRF4; motif: NNNAYTCTCGGWNNN; match class: 1 Factor: PEA3; motif: RCCGGAAGYN; match class: 0 Factor: Sp1; motif: NGGGGGCGGGGYN; match class: 0 Factor: Sp1; motif: NGGGGCGGGGN; match class: 0 Factor: ZBED6; motif: NRRGCTCGCCNN; match class: 0 Factor: Egr-1; motif: GCGGGGGCGG; match class: 0 Factor: Crx; motif: NYTAATCNN; match class: 0 Factor: Zfx; motif: SNSCAGGCCKCGSCSS; match class: 0 F…
116	Gch1	NM_008102	71	Factor: IRF4; motif: NNNAYTCTCGGWNNN; match class: 1 Factor: Sp1; motif: NGGGGGCGGGGYN; match class: 0 Factor: Sp1; motif: NGGGGCGGGGN; match class: 0 Factor: Pitx3; motif: GGATTANNNNY; match class: 0 Factor: Klf7; motif: NNNRCCMCGCCCNNNN; match class: 0 Factor: Egr-1; motif: GCGGGGGCGG; match class: 0 Factor: Crx; motif: NYTAATCNN; match class: 0 Factor: Sp3; motif: AGGGCGG; match class: 0 Facto…
117	Igfbp4	NM_010517	71	Factor: Sp1; motif: NGGGGGCGGGGYN; match class: 0 Factor: Sp1; motif: NGGGGCGGGGN; match class: 0 Factor: ZBED6; motif: NRRGCTCGCCNN; match class: 0 Factor: Egr-1; motif: GCGGGGGCGG; match class: 0 Factor: Crx; motif: NYTAATCNN; match class: 0 Factor: Sp3; motif: AGGGCGG; match class: 0 Factor: E2F; motif: GGCGSG; match class: 0 Factor: E2F-3; motif: GGCGGGN; match class: 0 Factor: GABPalpha; mot…
118	Scn1b	NM_011322	71	Factor: Sp1; motif: NGGGGGCGGGGYN; match class: 0 Factor: Sp1; motif: NGGGGCGGGGN; match class: 0 Factor: Pitx3; motif: GGATTANNNNY; match class: 0 Factor: Egr-1; motif: GCGGGGGCGG; match class: 0 Factor: Crx; motif: NYTAATCNN; match class: 0 Factor: Crx; motif: YNNNTAATCYSMN; match class: 0 Factor: E2F; motif: GGCGSG; match class: 0 Factor: E2F-3; motif: GGCGGGN; match class: 0 Factor: GABPalpha…
119	Egln1	NM_053207	71	Factor: IRF4; motif: NNNAYTCTCGGWNNN; match class: 1 Factor: Sp1; motif: NGGGGGCGGGGYN; match class: 0 Factor: Sp1; motif: NGGGGCGGGGN; match class: 0 Factor: Egr-1; motif: GCGGGGGCGG; match class: 0 Factor: Sp3; motif: AGGGCGG; match class: 0 Factor: Zfx; motif: SNSCAGGCCKCGSCSS; match class: 0 Factor: E2F; motif: GGCGSG; match class: 0 Factor: E2F-3; motif: GGCGGGN; match class: 0 Factor: GABPa…
120	Mbtd1	NM_134012	71	Factor: IRF4; motif: NNNAYTCTCGGWNNN; match class: 1 Factor: Sp1; motif: NGGGGGCGGGGYN; match class: 0 Factor: Sp1; motif: NGGGGCGGGGN; match class: 0 Factor: ZBED6; motif: NRRGCTCGCCNN; match class: 0 Factor: Klf7; motif: NNNRCCMCGCCCNNNN; match class: 0 Factor: Egr-1; motif: GCGGGGGCGG; match class: 0 Factor: Sp3; motif: AGGGCGG; match class: 0 Factor: Zfx; motif: SNSCAGGCCKCGSCSS; match class:…
121	Proser2	NM_144883	71	Factor: IRF4; motif: NNNAYTCTCGGWNNN; match class: 1 Factor: PEA3; motif: RCCGGAAGYN; match class: 0 Factor: Sp1; motif: NGGGGGCGGGGYN; match class: 0 Factor: Sp1; motif: NGGGGCGGGGN; match class: 0 Factor: Sp3; motif: AGGGCGG; match class: 0 Factor: E2F-3; motif: GGCGGGN; match class: 0 Factor: GABPalpha; motif: CTTCCK; match class: 0 Factor: NURR1; motif: YRRCCTT; match class: 0 Factor: ZIC1; m…
122	Tardbp	NM_145556	71	Factor: IRF4; motif: NNNAYTCTCGGWNNN; match class: 1 Factor: PEA3; motif: RCCGGAAGYN; match class: 0 Factor: Sp1; motif: NGGGGGCGGGGYN; match class: 0 Factor: Sp1; motif: NGGGGCGGGGN; match class: 0 Factor: Pitx3; motif: GGATTANNNNY; match class: 0 Factor: Klf7; motif: NNNRCCMCGCCCNNNN; match class: 0 Factor: Egr-1; motif: GCGGGGGCGG; match class: 0 Factor: Crx; motif: NYTAATCNN; match class: 0 F…
123	Cdc34	NM_177613	71	Factor: PEA3; motif: RCCGGAAGYN; match class: 0 Factor: Sp1; motif: NGGGGGCGGGGYN; match class: 0 Factor: Sp1; motif: NGGGGCGGGGN; match class: 0 Factor: DEAF1; motif: NCGNNYTCGGGNRTTTCCGDARNNN; match class: 0 Factor: ZBED6; motif: NRRGCTCGCCNN; match class: 0 Factor: Klf7; motif: NNNRCCMCGCCCNNNN; match class: 0 Factor: Crx; motif: NYTAATCNN; match class: 0 Factor: Sp3; motif: AGGGCGG; match cla…
124	Hic2	NM_178922	71	Factor: Sp1; motif: NGGGGGCGGGGYN; match class: 0 Factor: Sp1; motif: NGGGGCGGGGN; match class: 0 Factor: Pitx3; motif: GGATTANNNNY; match class: 0 Factor: Egr-1; motif: GCGGGGGCGG; match class: 0 Factor: Crx; motif: NYTAATCNN; match class: 0 Factor: Sp3; motif: AGGGCGG; match class: 0 Factor: Crx; motif: YNNNTAATCYSMN; match class: 0 Factor: E2F; motif: GGCGSG; match class: 0 Factor: E2F-3; moti…
125	Slc6a7	NM_201353	71	Factor: IRF4; motif: NNNAYTCTCGGWNNN; match class: 1 Factor: Sp1; motif: NGGGGGCGGGGYN; match class: 0 Factor: Sp1; motif: NGGGGCGGGGN; match class: 0 Factor: Klf7; motif: NNNRCCMCGCCCNNNN; match class: 0 Factor: Egr-1; motif: GCGGGGGCGG; match class: 0 Factor: Crx; motif: NYTAATCNN; match class: 0 Factor: Sp3; motif: AGGGCGG; match class: 0 Factor: Crx; motif: YNNNTAATCYSMN; match class: 0 Facto…
126	Oard1	NM_207219	71	Factor: IRF4; motif: NNNAYTCTCGGWNNN; match class: 1 Factor: PEA3; motif: RCCGGAAGYN; match class: 0 Factor: Sp1; motif: NGGGGGCGGGGYN; match class: 0 Factor: Sp1; motif: NGGGGCGGGGN; match class: 0 Factor: DEAF1; motif: NCGNNYTCGGGNRTTTCCGDARNNN; match class: 0 Factor: Klf7; motif: NNNRCCMCGCCCNNNN; match class: 0 Factor: Crx; motif: NYTAATCNN; match class: 0 Factor: E2F; motif: GGCGSG; match cl…
127	Hivep1	NM_007772	70	Factor: Sp1; motif: NGGGGGCGGGGYN; match class: 0 Factor: Sp1; motif: NGGGGCGGGGN; match class: 0 Factor: DEAF1; motif: NCGNNYTCGGGNRTTTCCGDARNNN; match class: 0 Factor: ZBED6; motif: NRRGCTCGCCNN; match class: 0 Factor: Klf7; motif: NNNRCCMCGCCCNNNN; match class: 0 Factor: Egr-1; motif: GCGGGGGCGG; match class: 0 Factor: Sp3; motif: AGGGCGG; match class: 0 Factor: Zfx; motif: SNSCAGGCCKCGSCSS; m…
128	Itga6	NM_008397	70	Factor: IRF4; motif: NNNAYTCTCGGWNNN; match class: 1 Factor: Sp1; motif: NGGGGGCGGGGYN; match class: 0 Factor: Sp1; motif: NGGGGCGGGGN; match class: 0 Factor: DEAF1; motif: NCGNNYTCGGGNRTTTCCGDARNNN; match class: 0 Factor: Klf7; motif: NNNRCCMCGCCCNNNN; match class: 0 Factor: Crx; motif: YNNNTAATCYSMN; match class: 0 Factor: Zfx; motif: SNSCAGGCCKCGSCSS; match class: 0 Factor: E2F; motif: GGCGSG;…
129	Ppp3cb	NM_008914	70	Factor: PEA3; motif: RCCGGAAGYN; match class: 0 Factor: Sp1; motif: NGGGGGCGGGGYN; match class: 0 Factor: Sp1; motif: NGGGGCGGGGN; match class: 0 Factor: Pitx3; motif: GGATTANNNNY; match class: 0 Factor: Klf7; motif: NNNRCCMCGCCCNNNN; match class: 0 Factor: Egr-1; motif: GCGGGGGCGG; match class: 0 Factor: Crx; motif: NYTAATCNN; match class: 0 Factor: Sp3; motif: AGGGCGG; match class: 0 Factor: Cr…
130	Wnt11	NM_009519	70	Factor: IRF4; motif: NNNAYTCTCGGWNNN; match class: 1 Factor: Sp1; motif: NGGGGGCGGGGYN; match class: 0 Factor: Sp1; motif: NGGGGCGGGGN; match class: 0 Factor: DEAF1; motif: NCGNNYTCGGGNRTTTCCGDARNNN; match class: 0 Factor: ZBED6; motif: NRRGCTCGCCNN; match class: 0 Factor: Klf7; motif: NNNRCCMCGCCCNNNN; match class: 0 Factor: Sp3; motif: AGGGCGG; match class: 0 Factor: E2F; motif: GGCGSG; match c…
131	Akap1	NM_009648	70	Factor: IRF4; motif: NNNAYTCTCGGWNNN; match class: 1 Factor: Sp1; motif: NGGGGGCGGGGYN; match class: 0 Factor: Sp1; motif: NGGGGCGGGGN; match class: 0 Factor: ZBED6; motif: NRRGCTCGCCNN; match class: 0 Factor: Pitx3; motif: GGATTANNNNY; match class: 0 Factor: Klf7; motif: NNNRCCMCGCCCNNNN; match class: 0 Factor: Egr-1; motif: GCGGGGGCGG; match class: 0 Factor: Crx; motif: NYTAATCNN; match class: …
132	Dmtf1	NM_011806	70	Factor: Sp1; motif: NGGGGGCGGGGYN; match class: 0 Factor: Sp1; motif: NGGGGCGGGGN; match class: 0 Factor: ZBED6; motif: NRRGCTCGCCNN; match class: 0 Factor: Klf7; motif: NNNRCCMCGCCCNNNN; match class: 0 Factor: Egr-1; motif: GCGGGGGCGG; match class: 0 Factor: Sp3; motif: AGGGCGG; match class: 0 Factor: Zfx; motif: SNSCAGGCCKCGSCSS; match class: 0 Factor: E2F; motif: GGCGSG; match class: 0 Factor:…
133	Xrn2	NM_011917	70	Factor: PEA3; motif: RCCGGAAGYN; match class: 0 Factor: Sp1; motif: NGGGGGCGGGGYN; match class: 0 Factor: Sp1; motif: NGGGGCGGGGN; match class: 0 Factor: ZBED6; motif: NRRGCTCGCCNN; match class: 0 Factor: Pitx3; motif: GGATTANNNNY; match class: 0 Factor: Crx; motif: NYTAATCNN; match class: 0 Factor: Crx; motif: YNNNTAATCYSMN; match class: 0 Factor: Zfx; motif: SNSCAGGCCKCGSCSS; match class: 0 Fac…
134	Nampt	NM_021524	70	Factor: Sp1; motif: NGGGGGCGGGGYN; match class: 0 Factor: Sp1; motif: NGGGGCGGGGN; match class: 0 Factor: Klf7; motif: NNNRCCMCGCCCNNNN; match class: 0 Factor: Egr-1; motif: GCGGGGGCGG; match class: 0 Factor: Crx; motif: NYTAATCNN; match class: 0 Factor: Sp3; motif: AGGGCGG; match class: 0 Factor: E2F; motif: GGCGSG; match class: 0 Factor: E2F-3; motif: GGCGGGN; match class: 0 Factor: NURR1; moti…
135	Elf2	NM_023502	70	Factor: IRF4; motif: NNNAYTCTCGGWNNN; match class: 1 Factor: Sp1; motif: NGGGGGCGGGGYN; match class: 0 Factor: Sp1; motif: NGGGGCGGGGN; match class: 0 Factor: DEAF1; motif: NCGNNYTCGGGNRTTTCCGDARNNN; match class: 0 Factor: ZBED6; motif: NRRGCTCGCCNN; match class: 0 Factor: Pitx3; motif: GGATTANNNNY; match class: 0 Factor: Klf7; motif: NNNRCCMCGCCCNNNN; match class: 0 Factor: Egr-1; motif: GCGGGGG…
136	Gcsh	NM_026572	70	Factor: IRF4; motif: NNNAYTCTCGGWNNN; match class: 1 Factor: Sp1; motif: NGGGGGCGGGGYN; match class: 0 Factor: Sp1; motif: NGGGGCGGGGN; match class: 0 Factor: Pitx3; motif: GGATTANNNNY; match class: 0 Factor: Egr-1; motif: GCGGGGGCGG; match class: 0 Factor: Crx; motif: NYTAATCNN; match class: 0 Factor: Sp3; motif: AGGGCGG; match class: 0 Factor: Crx; motif: YNNNTAATCYSMN; match class: 0 Factor: E…
137	Hspa8	NM_031165	70	Factor: Sp1; motif: NGGGGGCGGGGYN; match class: 0 Factor: Sp1; motif: NGGGGCGGGGN; match class: 0 Factor: ZBED6; motif: NRRGCTCGCCNN; match class: 0 Factor: Egr-1; motif: GCGGGGGCGG; match class: 0 Factor: Sp3; motif: AGGGCGG; match class: 0 Factor: Crx; motif: YNNNTAATCYSMN; match class: 0 Factor: E2F-3; motif: GGCGGGN; match class: 0 Factor: GABPalpha; motif: CTTCCK; match class: 0 Factor: NURR…
138	Emid1	NM_080595	70	Factor: IRF4; motif: NNNAYTCTCGGWNNN; match class: 1 Factor: Sp1; motif: NGGGGGCGGGGYN; match class: 0 Factor: Sp1; motif: NGGGGCGGGGN; match class: 0 Factor: Egr-1; motif: GCGGGGGCGG; match class: 0 Factor: Sp3; motif: AGGGCGG; match class: 0 Factor: E2F; motif: GGCGSG; match class: 0 Factor: E2F-3; motif: GGCGGGN; match class: 0 Factor: GABPalpha; motif: CTTCCK; match class: 0 Factor: NURR1; mo…
139	Aco2	NM_080633	70	Factor: PEA3; motif: RCCGGAAGYN; match class: 0 Factor: Sp1; motif: NGGGGGCGGGGYN; match class: 0 Factor: Sp1; motif: NGGGGCGGGGN; match class: 0 Factor: DEAF1; motif: NCGNNYTCGGGNRTTTCCGDARNNN; match class: 0 Factor: ZBED6; motif: NRRGCTCGCCNN; match class: 0 Factor: Pitx3; motif: GGATTANNNNY; match class: 0 Factor: Klf7; motif: NNNRCCMCGCCCNNNN; match class: 0 Factor: Crx; motif: NYTAATCNN; mat…
140	Slc12a6	NM_133649	70	Factor: IRF4; motif: NNNAYTCTCGGWNNN; match class: 1 Factor: PEA3; motif: RCCGGAAGYN; match class: 0 Factor: Sp1; motif: NGGGGGCGGGGYN; match class: 0 Factor: Sp1; motif: NGGGGCGGGGN; match class: 0 Factor: ZBED6; motif: NRRGCTCGCCNN; match class: 0 Factor: Crx; motif: NYTAATCNN; match class: 0 Factor: Sp3; motif: AGGGCGG; match class: 0 Factor: E2F; motif: GGCGSG; match class: 0 Factor: E2F-3; m…
141	Slc25a38	NM_144793	70	Factor: IRF4; motif: NNNAYTCTCGGWNNN; match class: 1 Factor: PEA3; motif: RCCGGAAGYN; match class: 0 Factor: Sp1; motif: NGGGGGCGGGGYN; match class: 0 Factor: Sp1; motif: NGGGGCGGGGN; match class: 0 Factor: ZBED6; motif: NRRGCTCGCCNN; match class: 0 Factor: Pitx3; motif: GGATTANNNNY; match class: 0 Factor: Klf7; motif: NNNRCCMCGCCCNNNN; match class: 0 Factor: Crx; motif: NYTAATCNN; match class: 0…
142	Yipf3	NM_145353	70	Factor: IRF4; motif: NNNAYTCTCGGWNNN; match class: 1 Factor: PEA3; motif: RCCGGAAGYN; match class: 0 Factor: DEAF1; motif: NCGNNYTCGGGNRTTTCCGDARNNN; match class: 0 Factor: ZBED6; motif: NRRGCTCGCCNN; match class: 0 Factor: Pitx3; motif: GGATTANNNNY; match class: 0 Factor: Crx; motif: NYTAATCNN; match class: 0 Factor: Sp3; motif: AGGGCGG; match class: 0 Factor: Crx; motif: YNNNTAATCYSMN; match cl…
143	Wipi1	NM_145940	70	Factor: IRF4; motif: NNNAYTCTCGGWNNN; match class: 1 Factor: PEA3; motif: RCCGGAAGYN; match class: 0 Factor: Sp1; motif: NGGGGGCGGGGYN; match class: 0 Factor: Sp1; motif: NGGGGCGGGGN; match class: 0 Factor: ZBED6; motif: NRRGCTCGCCNN; match class: 0 Factor: Klf7; motif: NNNRCCMCGCCCNNNN; match class: 0 Factor: Egr-1; motif: GCGGGGGCGG; match class: 0 Factor: Sp3; motif: AGGGCGG; match class: 0 Fa…
144	Trp53bp2	NM_173378	70	Factor: IRF4; motif: NNNAYTCTCGGWNNN; match class: 1 Factor: PEA3; motif: RCCGGAAGYN; match class: 0 Factor: Sp1; motif: NGGGGGCGGGGYN; match class: 0 Factor: Sp1; motif: NGGGGCGGGGN; match class: 0 Factor: Klf7; motif: NNNRCCMCGCCCNNNN; match class: 0 Factor: Egr-1; motif: GCGGGGGCGG; match class: 0 Factor: Crx; motif: NYTAATCNN; match class: 0 Factor: Sp3; motif: AGGGCGG; match class: 0 Factor:…
145	Faf2	NM_178397	70	Factor: IRF4; motif: NNNAYTCTCGGWNNN; match class: 1 Factor: PEA3; motif: RCCGGAAGYN; match class: 0 Factor: Sp1; motif: NGGGGGCGGGGYN; match class: 0 Factor: Sp1; motif: NGGGGCGGGGN; match class: 0 Factor: Pitx3; motif: GGATTANNNNY; match class: 0 Factor: Crx; motif: NYTAATCNN; match class: 0 Factor: Crx; motif: YNNNTAATCYSMN; match class: 0 Factor: Zfx; motif: SNSCAGGCCKCGSCSS; match class: 0 F…
146	NA	AF245475	69	Factor: IRF4; motif: NNNAYTCTCGGWNNN; match class: 1 Factor: PEA3; motif: RCCGGAAGYN; match class: 0 Factor: Sp1; motif: NGGGGGCGGGGYN; match class: 0 Factor: Sp1; motif: NGGGGCGGGGN; match class: 0 Factor: ZBED6; motif: NRRGCTCGCCNN; match class: 0 Factor: Pitx3; motif: GGATTANNNNY; match class: 0 Factor: Crx; motif: NYTAATCNN; match class: 0 Factor: Sp3; motif: AGGGCGG; match class: 0 Factor: Z…
147	Arhgef17	NM_001081116	69	Factor: Sp1; motif: NGGGGGCGGGGYN; match class: 0 Factor: Sp1; motif: NGGGGCGGGGN; match class: 0 Factor: DEAF1; motif: NCGNNYTCGGGNRTTTCCGDARNNN; match class: 0 Factor: ZBED6; motif: NRRGCTCGCCNN; match class: 0 Factor: Klf7; motif: NNNRCCMCGCCCNNNN; match class: 0 Factor: Egr-1; motif: GCGGGGGCGG; match class: 0 Factor: Crx; motif: NYTAATCNN; match class: 0 Factor: Crx; motif: YNNNTAATCYSMN; ma…
148	Pcnt	NM_008787	69	Factor: PEA3; motif: RCCGGAAGYN; match class: 0 Factor: Sp1; motif: NGGGGGCGGGGYN; match class: 0 Factor: ZBED6; motif: NRRGCTCGCCNN; match class: 0 Factor: Pitx3; motif: GGATTANNNNY; match class: 0 Factor: Crx; motif: NYTAATCNN; match class: 0 Factor: Sp3; motif: AGGGCGG; match class: 0 Factor: Crx; motif: YNNNTAATCYSMN; match class: 0 Factor: E2F; motif: GGCGSG; match class: 0 Factor: E2F-3; mo…
149	Cops7a	NM_012003	69	Factor: IRF4; motif: NNNAYTCTCGGWNNN; match class: 1 Factor: PEA3; motif: RCCGGAAGYN; match class: 0 Factor: Sp1; motif: NGGGGGCGGGGYN; match class: 0 Factor: Sp1; motif: NGGGGCGGGGN; match class: 0 Factor: Pitx3; motif: GGATTANNNNY; match class: 0 Factor: Egr-1; motif: GCGGGGGCGG; match class: 0 Factor: Crx; motif: NYTAATCNN; match class: 0 Factor: Crx; motif: YNNNTAATCYSMN; match class: 0 Facto…
150	Prkx	NM_016979	69	Factor: IRF4; motif: NNNAYTCTCGGWNNN; match class: 1 Factor: PEA3; motif: RCCGGAAGYN; match class: 0 Factor: Sp1; motif: NGGGGGCGGGGYN; match class: 0 Factor: Sp1; motif: NGGGGCGGGGN; match class: 0 Factor: ZBED6; motif: NRRGCTCGCCNN; match class: 0 Factor: Sp3; motif: AGGGCGG; match class: 0 Factor: Crx; motif: YNNNTAATCYSMN; match class: 0 Factor: E2F-3; motif: GGCGGGN; match class: 0 Factor: G…
151	Ncoa6	NM_019825	69	Factor: Sp1; motif: NGGGGGCGGGGYN; match class: 0 Factor: Sp1; motif: NGGGGCGGGGN; match class: 0 Factor: ZBED6; motif: NRRGCTCGCCNN; match class: 0 Factor: Pitx3; motif: GGATTANNNNY; match class: 0 Factor: Klf7; motif: NNNRCCMCGCCCNNNN; match class: 0 Factor: Egr-1; motif: GCGGGGGCGG; match class: 0 Factor: Crx; motif: NYTAATCNN; match class: 0 Factor: Crx; motif: YNNNTAATCYSMN; match class: 0 F…
152	Fam210b	NM_025912	69	Factor: Sp1; motif: NGGGGGCGGGGYN; match class: 0 Factor: Sp1; motif: NGGGGCGGGGN; match class: 0 Factor: DEAF1; motif: NCGNNYTCGGGNRTTTCCGDARNNN; match class: 0 Factor: Pitx3; motif: GGATTANNNNY; match class: 0 Factor: Klf7; motif: NNNRCCMCGCCCNNNN; match class: 0 Factor: Egr-1; motif: GCGGGGGCGG; match class: 0 Factor: Crx; motif: NYTAATCNN; match class: 0 Factor: Sp3; motif: AGGGCGG; match cla…
153	Tceb2	NM_026305	69	Factor: IRF4; motif: NNNAYTCTCGGWNNN; match class: 1 Factor: Sp1; motif: NGGGGGCGGGGYN; match class: 0 Factor: Sp1; motif: NGGGGCGGGGN; match class: 0 Factor: Pitx3; motif: GGATTANNNNY; match class: 0 Factor: Klf7; motif: NNNRCCMCGCCCNNNN; match class: 0 Factor: Egr-1; motif: GCGGGGGCGG; match class: 0 Factor: Crx; motif: NYTAATCNN; match class: 0 Factor: Sp3; motif: AGGGCGG; match class: 0 Facto…
154	Fbxw9	NM_026791	69	Factor: IRF4; motif: NNNAYTCTCGGWNNN; match class: 1 Factor: PEA3; motif: RCCGGAAGYN; match class: 0 Factor: Sp1; motif: NGGGGGCGGGGYN; match class: 0 Factor: Sp1; motif: NGGGGCGGGGN; match class: 0 Factor: ZBED6; motif: NRRGCTCGCCNN; match class: 0 Factor: Pitx3; motif: GGATTANNNNY; match class: 0 Factor: Crx; motif: NYTAATCNN; match class: 0 Factor: Sp3; motif: AGGGCGG; match class: 0 Factor: C…
155	Sf3b1	NM_031179	69	Factor: IRF4; motif: NNNAYTCTCGGWNNN; match class: 1 Factor: Sp1; motif: NGGGGGCGGGGYN; match class: 0 Factor: Sp1; motif: NGGGGCGGGGN; match class: 0 Factor: ZBED6; motif: NRRGCTCGCCNN; match class: 0 Factor: Pitx3; motif: GGATTANNNNY; match class: 0 Factor: Crx; motif: NYTAATCNN; match class: 0 Factor: Sp3; motif: AGGGCGG; match class: 0 Factor: Crx; motif: YNNNTAATCYSMN; match class: 0 Factor:…
156	Hdlbp	NM_133808	69	Factor: IRF4; motif: NNNAYTCTCGGWNNN; match class: 1 Factor: Sp1; motif: NGGGGGCGGGGYN; match class: 0 Factor: Sp1; motif: NGGGGCGGGGN; match class: 0 Factor: ZBED6; motif: NRRGCTCGCCNN; match class: 0 Factor: Pitx3; motif: GGATTANNNNY; match class: 0 Factor: Egr-1; motif: GCGGGGGCGG; match class: 0 Factor: Crx; motif: NYTAATCNN; match class: 0 Factor: Sp3; motif: AGGGCGG; match class: 0 Factor: …
157	Fam175a	NM_172405	69	Factor: IRF4; motif: NNNAYTCTCGGWNNN; match class: 1 Factor: Sp1; motif: NGGGGGCGGGGYN; match class: 0 Factor: Sp1; motif: NGGGGCGGGGN; match class: 0 Factor: ZBED6; motif: NRRGCTCGCCNN; match class: 0 Factor: Pitx3; motif: GGATTANNNNY; match class: 0 Factor: Klf7; motif: NNNRCCMCGCCCNNNN; match class: 0 Factor: Egr-1; motif: GCGGGGGCGG; match class: 0 Factor: Crx; motif: NYTAATCNN; match class: …
158	Camk2g	NM_178597	69	Factor: IRF4; motif: NNNAYTCTCGGWNNN; match class: 1 Factor: Sp1; motif: NGGGGGCGGGGYN; match class: 0 Factor: Sp1; motif: NGGGGCGGGGN; match class: 0 Factor: DEAF1; motif: NCGNNYTCGGGNRTTTCCGDARNNN; match class: 0 Factor: ZBED6; motif: NRRGCTCGCCNN; match class: 0 Factor: Klf7; motif: NNNRCCMCGCCCNNNN; match class: 0 Factor: Egr-1; motif: GCGGGGGCGG; match class: 0 Factor: Crx; motif: NYTAATCNN;…
159	Krr1	NM_178610	69	Factor: PEA3; motif: RCCGGAAGYN; match class: 0 Factor: Sp1; motif: NGGGGGCGGGGYN; match class: 0 Factor: Sp1; motif: NGGGGCGGGGN; match class: 0 Factor: ZBED6; motif: NRRGCTCGCCNN; match class: 0 Factor: Pitx3; motif: GGATTANNNNY; match class: 0 Factor: Crx; motif: NYTAATCNN; match class: 0 Factor: Crx; motif: YNNNTAATCYSMN; match class: 0 Factor: E2F; motif: GGCGSG; match class: 0 Factor: E2F-3…
160	Fat4	NM_183221	69	Factor: IRF4; motif: NNNAYTCTCGGWNNN; match class: 1 Factor: Sp1; motif: NGGGGGCGGGGYN; match class: 0 Factor: Sp1; motif: NGGGGCGGGGN; match class: 0 Factor: DEAF1; motif: NCGNNYTCGGGNRTTTCCGDARNNN; match class: 0 Factor: ZBED6; motif: NRRGCTCGCCNN; match class: 0 Factor: Sp3; motif: AGGGCGG; match class: 0 Factor: E2F; motif: GGCGSG; match class: 0 Factor: E2F-3; motif: GGCGGGN; match class: 0 …
161	N4bp2l2	NM_201369	69	Factor: PEA3; motif: RCCGGAAGYN; match class: 0 Factor: Sp1; motif: NGGGGGCGGGGYN; match class: 0 Factor: Sp1; motif: NGGGGCGGGGN; match class: 0 Factor: Pitx3; motif: GGATTANNNNY; match class: 0 Factor: Egr-1; motif: GCGGGGGCGG; match class: 0 Factor: Crx; motif: NYTAATCNN; match class: 0 Factor: Sp3; motif: AGGGCGG; match class: 0 Factor: Crx; motif: YNNNTAATCYSMN; match class: 0 Factor: E2F-3;…
162	NA	BC026771	68	Factor: IRF4; motif: NNNAYTCTCGGWNNN; match class: 1 Factor: Sp1; motif: NGGGGGCGGGGYN; match class: 0 Factor: Sp1; motif: NGGGGCGGGGN; match class: 0 Factor: ZBED6; motif: NRRGCTCGCCNN; match class: 0 Factor: Klf7; motif: NNNRCCMCGCCCNNNN; match class: 0 Factor: Egr-1; motif: GCGGGGGCGG; match class: 0 Factor: Sp3; motif: AGGGCGG; match class: 0 Factor: E2F; motif: GGCGSG; match class: 0 Factor:…
163	Smg6	NM_001002764	68	Factor: Sp1; motif: NGGGGGCGGGGYN; match class: 0 Factor: Sp1; motif: NGGGGCGGGGN; match class: 0 Factor: Pitx3; motif: GGATTANNNNY; match class: 0 Factor: Egr-1; motif: GCGGGGGCGG; match class: 0 Factor: Crx; motif: NYTAATCNN; match class: 0 Factor: Sp3; motif: AGGGCGG; match class: 0 Factor: Crx; motif: YNNNTAATCYSMN; match class: 0 Factor: Zfx; motif: SNSCAGGCCKCGSCSS; match class: 0 Factor: E…
164	Naa11	NM_001033191	68	Factor: IRF4; motif: NNNAYTCTCGGWNNN; match class: 1 Factor: PEA3; motif: RCCGGAAGYN; match class: 0 Factor: Sp1; motif: NGGGGGCGGGGYN; match class: 0 Factor: Sp1; motif: NGGGGCGGGGN; match class: 0 Factor: Pitx3; motif: GGATTANNNNY; match class: 0 Factor: Klf7; motif: NNNRCCMCGCCCNNNN; match class: 0 Factor: Crx; motif: NYTAATCNN; match class: 0 Factor: Sp3; motif: AGGGCGG; match class: 0 Factor…
165	Irf8	NM_008320	68	Factor: IRF4; motif: NNNAYTCTCGGWNNN; match class: 1 Factor: Sp1; motif: NGGGGGCGGGGYN; match class: 0 Factor: Sp1; motif: NGGGGCGGGGN; match class: 0 Factor: ZBED6; motif: NRRGCTCGCCNN; match class: 0 Factor: Egr-1; motif: GCGGGGGCGG; match class: 0 Factor: Crx; motif: NYTAATCNN; match class: 0 Factor: Crx; motif: YNNNTAATCYSMN; match class: 0 Factor: Zfx; motif: SNSCAGGCCKCGSCSS; match class: 0…
166	Klc2	NM_008451	68	Factor: IRF4; motif: NNNAYTCTCGGWNNN; match class: 1 Factor: Sp1; motif: NGGGGGCGGGGYN; match class: 0 Factor: Sp1; motif: NGGGGCGGGGN; match class: 0 Factor: DEAF1; motif: NCGNNYTCGGGNRTTTCCGDARNNN; match class: 0 Factor: ZBED6; motif: NRRGCTCGCCNN; match class: 0 Factor: Pitx3; motif: GGATTANNNNY; match class: 0 Factor: Egr-1; motif: GCGGGGGCGG; match class: 0 Factor: Crx; motif: NYTAATCNN; mat…
167	Galns	NM_016722	68	Factor: Sp1; motif: NGGGGGCGGGGYN; match class: 0 Factor: Sp1; motif: NGGGGCGGGGN; match class: 0 Factor: ZBED6; motif: NRRGCTCGCCNN; match class: 0 Factor: Pitx3; motif: GGATTANNNNY; match class: 0 Factor: Klf7; motif: NNNRCCMCGCCCNNNN; match class: 0 Factor: Crx; motif: NYTAATCNN; match class: 0 Factor: Sp3; motif: AGGGCGG; match class: 0 Factor: Crx; motif: YNNNTAATCYSMN; match class: 0 Factor…
168	Bysl	NM_016859	68	Factor: IRF4; motif: NNNAYTCTCGGWNNN; match class: 1 Factor: PEA3; motif: RCCGGAAGYN; match class: 0 Factor: Sp1; motif: NGGGGGCGGGGYN; match class: 0 Factor: DEAF1; motif: NCGNNYTCGGGNRTTTCCGDARNNN; match class: 0 Factor: ZBED6; motif: NRRGCTCGCCNN; match class: 0 Factor: Pitx3; motif: GGATTANNNNY; match class: 0 Factor: Egr-1; motif: GCGGGGGCGG; match class: 0 Factor: Crx; motif: NYTAATCNN; mat…
169	Gtf2h2	NM_022011	68	Factor: IRF4; motif: NNNAYTCTCGGWNNN; match class: 1 Factor: PEA3; motif: RCCGGAAGYN; match class: 0 Factor: ZBED6; motif: NRRGCTCGCCNN; match class: 0 Factor: Pitx3; motif: GGATTANNNNY; match class: 0 Factor: Egr-1; motif: GCGGGGGCGG; match class: 0 Factor: Crx; motif: NYTAATCNN; match class: 0 Factor: Sp3; motif: AGGGCGG; match class: 0 Factor: Crx; motif: YNNNTAATCYSMN; match class: 0 Factor: …
170	Rffl	NM_026097	68	Factor: IRF4; motif: NNNAYTCTCGGWNNN; match class: 1 Factor: Sp1; motif: NGGGGGCGGGGYN; match class: 0 Factor: Sp1; motif: NGGGGCGGGGN; match class: 0 Factor: DEAF1; motif: NCGNNYTCGGGNRTTTCCGDARNNN; match class: 0 Factor: Pitx3; motif: GGATTANNNNY; match class: 0 Factor: Egr-1; motif: GCGGGGGCGG; match class: 0 Factor: Crx; motif: NYTAATCNN; match class: 0 Factor: Sp3; motif: AGGGCGG; match clas…
171	2310057M21Rik	NM_026655	68	Factor: PEA3; motif: RCCGGAAGYN; match class: 0 Factor: Pitx3; motif: GGATTANNNNY; match class: 0 Factor: Crx; motif: NYTAATCNN; match class: 0 Factor: Crx; motif: YNNNTAATCYSMN; match class: 0 Factor: HIF-1alpha; motif: NCACGT; match class: 1 Factor: GABPalpha; motif: CTTCCK; match class: 0 Factor: NURR1; motif: YRRCCTT; match class: 0 Factor: ER71; motif: ACCGGAARYN; match class: 0 Factor: RNF9…
172	Ypel5	NM_027166	68	Factor: IRF4; motif: NNNAYTCTCGGWNNN; match class: 1 Factor: Sp1; motif: NGGGGGCGGGGYN; match class: 0 Factor: Sp1; motif: NGGGGCGGGGN; match class: 0 Factor: ZBED6; motif: NRRGCTCGCCNN; match class: 0 Factor: Klf7; motif: NNNRCCMCGCCCNNNN; match class: 0 Factor: Egr-1; motif: GCGGGGGCGG; match class: 0 Factor: Crx; motif: NYTAATCNN; match class: 0 Factor: Sp3; motif: AGGGCGG; match class: 0 Fact…
173	Mblac2	NM_028372	68	Factor: IRF4; motif: NNNAYTCTCGGWNNN; match class: 1 Factor: Sp1; motif: NGGGGGCGGGGYN; match class: 0 Factor: Sp1; motif: NGGGGCGGGGN; match class: 0 Factor: ZBED6; motif: NRRGCTCGCCNN; match class: 0 Factor: Pitx3; motif: GGATTANNNNY; match class: 0 Factor: Egr-1; motif: GCGGGGGCGG; match class: 0 Factor: Crx; motif: NYTAATCNN; match class: 0 Factor: Crx; motif: YNNNTAATCYSMN; match class: 0 Fa…
174	Naa35	NM_030153	68	Factor: IRF4; motif: NNNAYTCTCGGWNNN; match class: 1 Factor: Sp1; motif: NGGGGGCGGGGYN; match class: 0 Factor: Sp1; motif: NGGGGCGGGGN; match class: 0 Factor: Pitx3; motif: GGATTANNNNY; match class: 0 Factor: Klf7; motif: NNNRCCMCGCCCNNNN; match class: 0 Factor: Egr-1; motif: GCGGGGGCGG; match class: 0 Factor: Crx; motif: NYTAATCNN; match class: 0 Factor: Crx; motif: YNNNTAATCYSMN; match class: 0…
175	Elovl6	NM_130450	68	Factor: IRF4; motif: NNNAYTCTCGGWNNN; match class: 1 Factor: Sp1; motif: NGGGGGCGGGGYN; match class: 0 Factor: Sp1; motif: NGGGGCGGGGN; match class: 0 Factor: DEAF1; motif: NCGNNYTCGGGNRTTTCCGDARNNN; match class: 0 Factor: ZBED6; motif: NRRGCTCGCCNN; match class: 0 Factor: Pitx3; motif: GGATTANNNNY; match class: 0 Factor: Crx; motif: NYTAATCNN; match class: 0 Factor: Crx; motif: YNNNTAATCYSMN; ma…
176	Exd2	NM_133798	68	Factor: IRF4; motif: NNNAYTCTCGGWNNN; match class: 1 Factor: PEA3; motif: RCCGGAAGYN; match class: 0 Factor: Sp1; motif: NGGGGGCGGGGYN; match class: 0 Factor: Sp1; motif: NGGGGCGGGGN; match class: 0 Factor: Egr-1; motif: GCGGGGGCGG; match class: 0 Factor: Crx; motif: NYTAATCNN; match class: 0 Factor: Sp3; motif: AGGGCGG; match class: 0 Factor: E2F; motif: GGCGSG; match class: 0 Factor: E2F-3; mot…
177	Svil	NM_153153	68	Factor: Sp1; motif: NGGGGGCGGGGYN; match class: 0 Factor: Sp1; motif: NGGGGCGGGGN; match class: 0 Factor: ZBED6; motif: NRRGCTCGCCNN; match class: 0 Factor: Klf7; motif: NNNRCCMCGCCCNNNN; match class: 0 Factor: Egr-1; motif: GCGGGGGCGG; match class: 0 Factor: Sp3; motif: AGGGCGG; match class: 0 Factor: Zfx; motif: SNSCAGGCCKCGSCSS; match class: 0 Factor: E2F; motif: GGCGSG; match class: 0 Factor:…
178	NA	BC049694	67	Factor: Sp1; motif: NGGGGGCGGGGYN; match class: 0 Factor: Sp1; motif: NGGGGCGGGGN; match class: 0 Factor: Pitx3; motif: GGATTANNNNY; match class: 0 Factor: Egr-1; motif: GCGGGGGCGG; match class: 0 Factor: Crx; motif: NYTAATCNN; match class: 0 Factor: Sp3; motif: AGGGCGG; match class: 0 Factor: Crx; motif: YNNNTAATCYSMN; match class: 0 Factor: E2F; motif: GGCGSG; match class: 0 Factor: E2F-3; moti…
179	Abhd13	NM_001081119	67	Factor: IRF4; motif: NNNAYTCTCGGWNNN; match class: 1 Factor: PEA3; motif: RCCGGAAGYN; match class: 0 Factor: Sp1; motif: NGGGGGCGGGGYN; match class: 0 Factor: Sp1; motif: NGGGGCGGGGN; match class: 0 Factor: DEAF1; motif: NCGNNYTCGGGNRTTTCCGDARNNN; match class: 0 Factor: ZBED6; motif: NRRGCTCGCCNN; match class: 0 Factor: Egr-1; motif: GCGGGGGCGG; match class: 0 Factor: E2F; motif: GGCGSG; match cl…
180	Sumo1	NM_009460	67	Factor: IRF4; motif: NNNAYTCTCGGWNNN; match class: 1 Factor: Sp1; motif: NGGGGGCGGGGYN; match class: 0 Factor: Sp1; motif: NGGGGCGGGGN; match class: 0 Factor: ZBED6; motif: NRRGCTCGCCNN; match class: 0 Factor: Pitx3; motif: GGATTANNNNY; match class: 0 Factor: Egr-1; motif: GCGGGGGCGG; match class: 0 Factor: Crx; motif: NYTAATCNN; match class: 0 Factor: Crx; motif: YNNNTAATCYSMN; match class: 0 Fa…
181	Adam17	NM_009615	67	Factor: IRF4; motif: NNNAYTCTCGGWNNN; match class: 1 Factor: PEA3; motif: RCCGGAAGYN; match class: 0 Factor: Sp1; motif: NGGGGGCGGGGYN; match class: 0 Factor: Sp1; motif: NGGGGCGGGGN; match class: 0 Factor: ZBED6; motif: NRRGCTCGCCNN; match class: 0 Factor: Pitx3; motif: GGATTANNNNY; match class: 0 Factor: Crx; motif: NYTAATCNN; match class: 0 Factor: Crx; motif: YNNNTAATCYSMN; match class: 0 Fac…
182	Mllt10	NM_010804	67	Factor: IRF4; motif: NNNAYTCTCGGWNNN; match class: 1 Factor: Sp1; motif: NGGGGGCGGGGYN; match class: 0 Factor: Sp1; motif: NGGGGCGGGGN; match class: 0 Factor: ZBED6; motif: NRRGCTCGCCNN; match class: 0 Factor: Klf7; motif: NNNRCCMCGCCCNNNN; match class: 0 Factor: Egr-1; motif: GCGGGGGCGG; match class: 0 Factor: Crx; motif: YNNNTAATCYSMN; match class: 0 Factor: Zfx; motif: SNSCAGGCCKCGSCSS; match …
183	Cpt1a	NM_013495	67	Factor: IRF4; motif: NNNAYTCTCGGWNNN; match class: 1 Factor: Sp1; motif: NGGGGGCGGGGYN; match class: 0 Factor: Sp1; motif: NGGGGCGGGGN; match class: 0 Factor: ZBED6; motif: NRRGCTCGCCNN; match class: 0 Factor: Klf7; motif: NNNRCCMCGCCCNNNN; match class: 0 Factor: Egr-1; motif: GCGGGGGCGG; match class: 0 Factor: Sp3; motif: AGGGCGG; match class: 0 Factor: Zfx; motif: SNSCAGGCCKCGSCSS; match class:…
184	Cdc37	NM_016742	67	Factor: PEA3; motif: RCCGGAAGYN; match class: 0 Factor: Sp1; motif: NGGGGGCGGGGYN; match class: 0 Factor: Sp1; motif: NGGGGCGGGGN; match class: 0 Factor: ZBED6; motif: NRRGCTCGCCNN; match class: 0 Factor: Klf7; motif: NNNRCCMCGCCCNNNN; match class: 0 Factor: Egr-1; motif: GCGGGGGCGG; match class: 0 Factor: Crx; motif: NYTAATCNN; match class: 0 Factor: Crx; motif: YNNNTAATCYSMN; match class: 0 Fac…
185	Atp5j	NM_016755	67	Factor: PEA3; motif: RCCGGAAGYN; match class: 0 Factor: Sp1; motif: NGGGGGCGGGGYN; match class: 0 Factor: Sp1; motif: NGGGGCGGGGN; match class: 0 Factor: DEAF1; motif: NCGNNYTCGGGNRTTTCCGDARNNN; match class: 0 Factor: ZBED6; motif: NRRGCTCGCCNN; match class: 0 Factor: Pitx3; motif: GGATTANNNNY; match class: 0 Factor: Egr-1; motif: GCGGGGGCGG; match class: 0 Factor: Crx; motif: NYTAATCNN; match cl…
186	Hes6	NM_019479	67	Factor: IRF4; motif: NNNAYTCTCGGWNNN; match class: 1 Factor: Sp1; motif: NGGGGGCGGGGYN; match class: 0 Factor: Sp1; motif: NGGGGCGGGGN; match class: 0 Factor: ZBED6; motif: NRRGCTCGCCNN; match class: 0 Factor: Klf7; motif: NNNRCCMCGCCCNNNN; match class: 0 Factor: Egr-1; motif: GCGGGGGCGG; match class: 0 Factor: Crx; motif: NYTAATCNN; match class: 0 Factor: Sp3; motif: AGGGCGG; match class: 0 Fact…
187	B4galt1	NM_022305	67	Factor: Sp1; motif: NGGGGGCGGGGYN; match class: 0 Factor: Sp1; motif: NGGGGCGGGGN; match class: 0 Factor: ZBED6; motif: NRRGCTCGCCNN; match class: 0 Factor: Klf7; motif: NNNRCCMCGCCCNNNN; match class: 0 Factor: Egr-1; motif: GCGGGGGCGG; match class: 0 Factor: Sp3; motif: AGGGCGG; match class: 0 Factor: E2F; motif: GGCGSG; match class: 0 Factor: E2F-3; motif: GGCGGGN; match class: 0 Factor: GABPal…
188	Atp6v1f	NM_025381	67	Factor: PEA3; motif: RCCGGAAGYN; match class: 0 Factor: Sp1; motif: NGGGGGCGGGGYN; match class: 0 Factor: Sp1; motif: NGGGGCGGGGN; match class: 0 Factor: Klf7; motif: NNNRCCMCGCCCNNNN; match class: 0 Factor: Egr-1; motif: GCGGGGGCGG; match class: 0 Factor: Crx; motif: NYTAATCNN; match class: 0 Factor: Sp3; motif: AGGGCGG; match class: 0 Factor: Crx; motif: YNNNTAATCYSMN; match class: 0 Factor: E2…
189	Ncbp3	NM_025818	67	Factor: IRF4; motif: NNNAYTCTCGGWNNN; match class: 1 Factor: Sp1; motif: NGGGGGCGGGGYN; match class: 0 Factor: Sp1; motif: NGGGGCGGGGN; match class: 0 Factor: ZBED6; motif: NRRGCTCGCCNN; match class: 0 Factor: Pitx3; motif: GGATTANNNNY; match class: 0 Factor: Egr-1; motif: GCGGGGGCGG; match class: 0 Factor: Crx; motif: NYTAATCNN; match class: 0 Factor: Crx; motif: YNNNTAATCYSMN; match class: 0 Fa…
190	Ifrd2	NM_025903	67	Factor: IRF4; motif: NNNAYTCTCGGWNNN; match class: 1 Factor: PEA3; motif: RCCGGAAGYN; match class: 0 Factor: Sp1; motif: NGGGGGCGGGGYN; match class: 0 Factor: Sp1; motif: NGGGGCGGGGN; match class: 0 Factor: ZBED6; motif: NRRGCTCGCCNN; match class: 0 Factor: Pitx3; motif: GGATTANNNNY; match class: 0 Factor: Egr-1; motif: GCGGGGGCGG; match class: 0 Factor: Crx; motif: NYTAATCNN; match class: 0 Fact…
191	C2cd2l	NM_027909	67	Factor: IRF4; motif: NNNAYTCTCGGWNNN; match class: 1 Factor: Sp1; motif: NGGGGGCGGGGYN; match class: 0 Factor: Sp1; motif: NGGGGCGGGGN; match class: 0 Factor: DEAF1; motif: NCGNNYTCGGGNRTTTCCGDARNNN; match class: 0 Factor: ZBED6; motif: NRRGCTCGCCNN; match class: 0 Factor: Klf7; motif: NNNRCCMCGCCCNNNN; match class: 0 Factor: Egr-1; motif: GCGGGGGCGG; match class: 0 Factor: Sp3; motif: AGGGCGG; m…
192	Cacul1	NM_030197	67	Factor: IRF4; motif: NNNAYTCTCGGWNNN; match class: 1 Factor: Sp1; motif: NGGGGGCGGGGYN; match class: 0 Factor: Sp1; motif: NGGGGCGGGGN; match class: 0 Factor: Klf7; motif: NNNRCCMCGCCCNNNN; match class: 0 Factor: Egr-1; motif: GCGGGGGCGG; match class: 0 Factor: Crx; motif: NYTAATCNN; match class: 0 Factor: Sp3; motif: AGGGCGG; match class: 0 Factor: E2F; motif: GGCGSG; match class: 0 Factor: E2F-…
193	Rpl31	NM_053257	67	Factor: IRF4; motif: NNNAYTCTCGGWNNN; match class: 1 Factor: PEA3; motif: RCCGGAAGYN; match class: 0 Factor: Sp1; motif: NGGGGGCGGGGYN; match class: 0 Factor: Sp1; motif: NGGGGCGGGGN; match class: 0 Factor: ZBED6; motif: NRRGCTCGCCNN; match class: 0 Factor: Klf7; motif: NNNRCCMCGCCCNNNN; match class: 0 Factor: Crx; motif: NYTAATCNN; match class: 0 Factor: Sp3; motif: AGGGCGG; match class: 0 Facto…
194	Syne3	NM_172500	67	Factor: Sp1; motif: NGGGGGCGGGGYN; match class: 0 Factor: Sp1; motif: NGGGGCGGGGN; match class: 0 Factor: ZBED6; motif: NRRGCTCGCCNN; match class: 0 Factor: Klf7; motif: NNNRCCMCGCCCNNNN; match class: 0 Factor: Egr-1; motif: GCGGGGGCGG; match class: 0 Factor: Sp3; motif: AGGGCGG; match class: 0 Factor: E2F; motif: GGCGSG; match class: 0 Factor: E2F-3; motif: GGCGGGN; match class: 0 Factor: GABPal…
195	Vps52	NM_172620	67	Factor: IRF4; motif: NNNAYTCTCGGWNNN; match class: 1 Factor: PEA3; motif: RCCGGAAGYN; match class: 0 Factor: Pitx3; motif: GGATTANNNNY; match class: 0 Factor: Crx; motif: NYTAATCNN; match class: 0 Factor: Crx; motif: YNNNTAATCYSMN; match class: 0 Factor: E2F; motif: GGCGSG; match class: 0 Factor: E2F-3; motif: GGCGGGN; match class: 0 Factor: GABPalpha; motif: CTTCCK; match class: 0 Factor: NURR1;…
196	Grsf1	NM_178700	67	Factor: Sp1; motif: NGGGGGCGGGGYN; match class: 0 Factor: Sp1; motif: NGGGGCGGGGN; match class: 0 Factor: DEAF1; motif: NCGNNYTCGGGNRTTTCCGDARNNN; match class: 0 Factor: ZBED6; motif: NRRGCTCGCCNN; match class: 0 Factor: Pitx3; motif: GGATTANNNNY; match class: 0 Factor: Egr-1; motif: GCGGGGGCGG; match class: 0 Factor: Crx; motif: NYTAATCNN; match class: 0 Factor: Sp3; motif: AGGGCGG; match class:…
197	NA	BC052920	66	Factor: IRF4; motif: NNNAYTCTCGGWNNN; match class: 1 Factor: PEA3; motif: RCCGGAAGYN; match class: 0 Factor: Sp1; motif: NGGGGGCGGGGYN; match class: 0 Factor: Sp1; motif: NGGGGCGGGGN; match class: 0 Factor: DEAF1; motif: NCGNNYTCGGGNRTTTCCGDARNNN; match class: 0 Factor: Pitx3; motif: GGATTANNNNY; match class: 0 Factor: Klf7; motif: NNNRCCMCGCCCNNNN; match class: 0 Factor: Crx; motif: NYTAATCNN; m…
198	Speg	NM_007463	66	Factor: IRF4; motif: NNNAYTCTCGGWNNN; match class: 1 Factor: PEA3; motif: RCCGGAAGYN; match class: 0 Factor: Sp1; motif: NGGGGGCGGGGYN; match class: 0 Factor: Sp1; motif: NGGGGCGGGGN; match class: 0 Factor: Sp3; motif: AGGGCGG; match class: 0 Factor: E2F-3; motif: GGCGGGN; match class: 0 Factor: GABPalpha; motif: CTTCCK; match class: 0 Factor: ER71; motif: ACCGGAARYN; match class: 0 Factor: RNF96…
199	Dlg1	NM_007862	66	Factor: IRF4; motif: NNNAYTCTCGGWNNN; match class: 1 Factor: PEA3; motif: RCCGGAAGYN; match class: 0 Factor: Sp1; motif: NGGGGGCGGGGYN; match class: 0 Factor: Sp1; motif: NGGGGCGGGGN; match class: 0 Factor: ZBED6; motif: NRRGCTCGCCNN; match class: 0 Factor: Pitx3; motif: GGATTANNNNY; match class: 0 Factor: Klf7; motif: NNNRCCMCGCCCNNNN; match class: 0 Factor: Crx; motif: NYTAATCNN; match class: 0…
200	Adora2a	NM_009630	66	Factor: IRF4; motif: NNNAYTCTCGGWNNN; match class: 1 Factor: Sp1; motif: NGGGGGCGGGGYN; match class: 0 Factor: Sp1; motif: NGGGGCGGGGN; match class: 0 Factor: Sp3; motif: AGGGCGG; match class: 0 Factor: E2F; motif: GGCGSG; match class: 0 Factor: E2F-3; motif: GGCGGGN; match class: 0 Factor: GABPalpha; motif: CTTCCK; match class: 0 Factor: NURR1; motif: YRRCCTT; match class: 0 Factor: RNF96; motif…
201	Cct8	NM_009840	66	Factor: PEA3; motif: RCCGGAAGYN; match class: 0 Factor: Sp1; motif: NGGGGGCGGGGYN; match class: 0 Factor: Sp1; motif: NGGGGCGGGGN; match class: 0 Factor: DEAF1; motif: NCGNNYTCGGGNRTTTCCGDARNNN; match class: 0 Factor: ZBED6; motif: NRRGCTCGCCNN; match class: 0 Factor: Klf7; motif: NNNRCCMCGCCCNNNN; match class: 0 Factor: Egr-1; motif: GCGGGGGCGG; match class: 0 Factor: Crx; motif: NYTAATCNN; matc…
202	Rps25	NM_024266	66	Factor: PEA3; motif: RCCGGAAGYN; match class: 0 Factor: Sp1; motif: NGGGGGCGGGGYN; match class: 0 Factor: Sp1; motif: NGGGGCGGGGN; match class: 0 Factor: Pitx3; motif: GGATTANNNNY; match class: 0 Factor: Crx; motif: NYTAATCNN; match class: 0 Factor: Sp3; motif: AGGGCGG; match class: 0 Factor: Crx; motif: YNNNTAATCYSMN; match class: 0 Factor: E2F-3; motif: GGCGGGN; match class: 0 Factor: HIF-1alph…
203	Ppp3r1	NM_024459	66	Factor: IRF4; motif: NNNAYTCTCGGWNNN; match class: 1 Factor: Sp1; motif: NGGGGGCGGGGYN; match class: 0 Factor: Sp1; motif: NGGGGCGGGGN; match class: 0 Factor: ZBED6; motif: NRRGCTCGCCNN; match class: 0 Factor: Pitx3; motif: GGATTANNNNY; match class: 0 Factor: Egr-1; motif: GCGGGGGCGG; match class: 0 Factor: Crx; motif: NYTAATCNN; match class: 0 Factor: Sp3; motif: AGGGCGG; match class: 0 Factor: …
204	Rexo1	NM_025852	66	Factor: PEA3; motif: RCCGGAAGYN; match class: 0 Factor: DEAF1; motif: NCGNNYTCGGGNRTTTCCGDARNNN; match class: 0 Factor: Pitx3; motif: GGATTANNNNY; match class: 0 Factor: Crx; motif: NYTAATCNN; match class: 0 Factor: Sp3; motif: AGGGCGG; match class: 0 Factor: Crx; motif: YNNNTAATCYSMN; match class: 0 Factor: E2F-3; motif: GGCGGGN; match class: 0 Factor: GABPalpha; motif: CTTCCK; match class: 0 Fa…
205	Cap2	NM_026056	66	Factor: IRF4; motif: NNNAYTCTCGGWNNN; match class: 1 Factor: PEA3; motif: RCCGGAAGYN; match class: 0 Factor: Sp1; motif: NGGGGGCGGGGYN; match class: 0 Factor: Sp1; motif: NGGGGCGGGGN; match class: 0 Factor: Pitx3; motif: GGATTANNNNY; match class: 0 Factor: Egr-1; motif: GCGGGGGCGG; match class: 0 Factor: Crx; motif: NYTAATCNN; match class: 0 Factor: Sp3; motif: AGGGCGG; match class: 0 Factor: Crx…
206	Slc39a11	NM_027216	66	Factor: IRF4; motif: NNNAYTCTCGGWNNN; match class: 1 Factor: PEA3; motif: RCCGGAAGYN; match class: 0 Factor: Sp1; motif: NGGGGGCGGGGYN; match class: 0 Factor: Sp1; motif: NGGGGCGGGGN; match class: 0 Factor: Egr-1; motif: GCGGGGGCGG; match class: 0 Factor: Sp3; motif: AGGGCGG; match class: 0 Factor: E2F; motif: GGCGSG; match class: 0 Factor: E2F-3; motif: GGCGGGN; match class: 0 Factor: HIF-1alpha…
207	Mvb12a	NM_028617	66	Factor: IRF4; motif: NNNAYTCTCGGWNNN; match class: 1 Factor: Sp1; motif: NGGGGGCGGGGYN; match class: 0 Factor: Sp1; motif: NGGGGCGGGGN; match class: 0 Factor: Pitx3; motif: GGATTANNNNY; match class: 0 Factor: Klf7; motif: NNNRCCMCGCCCNNNN; match class: 0 Factor: Egr-1; motif: GCGGGGGCGG; match class: 0 Factor: Crx; motif: NYTAATCNN; match class: 0 Factor: Sp3; motif: AGGGCGG; match class: 0 Facto…
208	Gga1	NM_145929	66	Factor: PEA3; motif: RCCGGAAGYN; match class: 0 Factor: Sp1; motif: NGGGGGCGGGGYN; match class: 0 Factor: Sp1; motif: NGGGGCGGGGN; match class: 0 Factor: ZBED6; motif: NRRGCTCGCCNN; match class: 0 Factor: Klf7; motif: NNNRCCMCGCCCNNNN; match class: 0 Factor: Egr-1; motif: GCGGGGGCGG; match class: 0 Factor: Sp3; motif: AGGGCGG; match class: 0 Factor: Zfx; motif: SNSCAGGCCKCGSCSS; match class: 0 Fa…
209	AI314180	NM_172381	66	Factor: IRF4; motif: NNNAYTCTCGGWNNN; match class: 1 Factor: Sp1; motif: NGGGGGCGGGGYN; match class: 0 Factor: Sp1; motif: NGGGGCGGGGN; match class: 0 Factor: ZBED6; motif: NRRGCTCGCCNN; match class: 0 Factor: Egr-1; motif: GCGGGGGCGG; match class: 0 Factor: Sp3; motif: AGGGCGG; match class: 0 Factor: E2F; motif: GGCGSG; match class: 0 Factor: E2F-3; motif: GGCGGGN; match class: 0 Factor: HIF-1al…
210	Btbd9	NM_172618	66	Factor: Sp1; motif: NGGGGGCGGGGYN; match class: 0 Factor: Sp1; motif: NGGGGCGGGGN; match class: 0 Factor: Pitx3; motif: GGATTANNNNY; match class: 0 Factor: Egr-1; motif: GCGGGGGCGG; match class: 0 Factor: Crx; motif: NYTAATCNN; match class: 0 Factor: Sp3; motif: AGGGCGG; match class: 0 Factor: Crx; motif: YNNNTAATCYSMN; match class: 0 Factor: E2F; motif: GGCGSG; match class: 0 Factor: E2F-3; moti…
211	NA	AK161102	65	Factor: IRF4; motif: NNNAYTCTCGGWNNN; match class: 1 Factor: Sp1; motif: NGGGGGCGGGGYN; match class: 0 Factor: Sp1; motif: NGGGGCGGGGN; match class: 0 Factor: Klf7; motif: NNNRCCMCGCCCNNNN; match class: 0 Factor: Egr-1; motif: GCGGGGGCGG; match class: 0 Factor: Sp3; motif: AGGGCGG; match class: 0 Factor: Crx; motif: YNNNTAATCYSMN; match class: 0 Factor: Zfx; motif: SNSCAGGCCKCGSCSS; match class: …
212	Whrn	NM_001008791	65	Factor: IRF4; motif: NNNAYTCTCGGWNNN; match class: 1 Factor: Sp1; motif: NGGGGGCGGGGYN; match class: 0 Factor: Sp1; motif: NGGGGCGGGGN; match class: 0 Factor: ZBED6; motif: NRRGCTCGCCNN; match class: 0 Factor: Klf7; motif: NNNRCCMCGCCCNNNN; match class: 0 Factor: Egr-1; motif: GCGGGGGCGG; match class: 0 Factor: E2F; motif: GGCGSG; match class: 0 Factor: E2F-3; motif: GGCGGGN; match class: 0 Facto…
213	Stxbp5	NM_001081344	65	Factor: IRF4; motif: NNNAYTCTCGGWNNN; match class: 1 Factor: Sp1; motif: NGGGGGCGGGGYN; match class: 0 Factor: Sp1; motif: NGGGGCGGGGN; match class: 0 Factor: ZBED6; motif: NRRGCTCGCCNN; match class: 0 Factor: Pitx3; motif: GGATTANNNNY; match class: 0 Factor: Klf7; motif: NNNRCCMCGCCCNNNN; match class: 0 Factor: Egr-1; motif: GCGGGGGCGG; match class: 0 Factor: Crx; motif: NYTAATCNN; match class: …
214	Kif3c	NM_008445	65	Factor: IRF4; motif: NNNAYTCTCGGWNNN; match class: 1 Factor: Sp1; motif: NGGGGGCGGGGYN; match class: 0 Factor: Sp1; motif: NGGGGCGGGGN; match class: 0 Factor: Pitx3; motif: GGATTANNNNY; match class: 0 Factor: Klf7; motif: NNNRCCMCGCCCNNNN; match class: 0 Factor: Egr-1; motif: GCGGGGGCGG; match class: 0 Factor: Crx; motif: NYTAATCNN; match class: 0 Factor: Sp3; motif: AGGGCGG; match class: 0 Facto…
215	Rpl19	NM_009078	65	Factor: Sp1; motif: NGGGGGCGGGGYN; match class: 0 Factor: Sp1; motif: NGGGGCGGGGN; match class: 0 Factor: DEAF1; motif: NCGNNYTCGGGNRTTTCCGDARNNN; match class: 0 Factor: ZBED6; motif: NRRGCTCGCCNN; match class: 0 Factor: Pitx3; motif: GGATTANNNNY; match class: 0 Factor: Klf7; motif: NNNRCCMCGCCCNNNN; match class: 0 Factor: Crx; motif: NYTAATCNN; match class: 0 Factor: Sp3; motif: AGGGCGG; match c…
216	Mxi1	NM_010847	65	Factor: IRF4; motif: NNNAYTCTCGGWNNN; match class: 1 Factor: Sp1; motif: NGGGGGCGGGGYN; match class: 0 Factor: Sp1; motif: NGGGGCGGGGN; match class: 0 Factor: ZBED6; motif: NRRGCTCGCCNN; match class: 0 Factor: Egr-1; motif: GCGGGGGCGG; match class: 0 Factor: Sp3; motif: AGGGCGG; match class: 0 Factor: Zfx; motif: SNSCAGGCCKCGSCSS; match class: 0 Factor: E2F; motif: GGCGSG; match class: 0 Factor: …
217	Ogdh	NM_010956	65	Factor: PEA3; motif: RCCGGAAGYN; match class: 0 Factor: Sp1; motif: NGGGGGCGGGGYN; match class: 0 Factor: Sp1; motif: NGGGGCGGGGN; match class: 0 Factor: Pitx3; motif: GGATTANNNNY; match class: 0 Factor: Klf7; motif: NNNRCCMCGCCCNNNN; match class: 0 Factor: Crx; motif: NYTAATCNN; match class: 0 Factor: Sp3; motif: AGGGCGG; match class: 0 Factor: Crx; motif: YNNNTAATCYSMN; match class: 0 Factor: E…
218	Pou2f1	NM_011137	65	Factor: IRF4; motif: NNNAYTCTCGGWNNN; match class: 1 Factor: PEA3; motif: RCCGGAAGYN; match class: 0 Factor: Sp1; motif: NGGGGGCGGGGYN; match class: 0 Factor: Sp1; motif: NGGGGCGGGGN; match class: 0 Factor: DEAF1; motif: NCGNNYTCGGGNRTTTCCGDARNNN; match class: 0 Factor: Klf7; motif: NNNRCCMCGCCCNNNN; match class: 0 Factor: Egr-1; motif: GCGGGGGCGG; match class: 0 Factor: Crx; motif: NYTAATCNN; ma…
219	Lats2	NM_015771	65	Factor: Sp1; motif: NGGGGGCGGGGYN; match class: 0 Factor: Sp1; motif: NGGGGCGGGGN; match class: 0 Factor: DEAF1; motif: NCGNNYTCGGGNRTTTCCGDARNNN; match class: 0 Factor: ZBED6; motif: NRRGCTCGCCNN; match class: 0 Factor: Pitx3; motif: GGATTANNNNY; match class: 0 Factor: Klf7; motif: NNNRCCMCGCCCNNNN; match class: 0 Factor: Egr-1; motif: GCGGGGGCGG; match class: 0 Factor: Crx; motif: NYTAATCNN; ma…
220	Nub1	NM_016736	65	Factor: IRF4; motif: NNNAYTCTCGGWNNN; match class: 1 Factor: Sp1; motif: NGGGGGCGGGGYN; match class: 0 Factor: Sp1; motif: NGGGGCGGGGN; match class: 0 Factor: Pitx3; motif: GGATTANNNNY; match class: 0 Factor: Klf7; motif: NNNRCCMCGCCCNNNN; match class: 0 Factor: Egr-1; motif: GCGGGGGCGG; match class: 0 Factor: Crx; motif: NYTAATCNN; match class: 0 Factor: Sp3; motif: AGGGCGG; match class: 0 Facto…
221	Rev1	NM_019570	65	Factor: IRF4; motif: NNNAYTCTCGGWNNN; match class: 1 Factor: Sp1; motif: NGGGGGCGGGGYN; match class: 0 Factor: Sp1; motif: NGGGGCGGGGN; match class: 0 Factor: ZBED6; motif: NRRGCTCGCCNN; match class: 0 Factor: Crx; motif: NYTAATCNN; match class: 0 Factor: Sp3; motif: AGGGCGG; match class: 0 Factor: Crx; motif: YNNNTAATCYSMN; match class: 0 Factor: E2F; motif: GGCGSG; match class: 0 Factor: E2F-3;…
222	Ube4b	NM_022022	65	Factor: Sp1; motif: NGGGGGCGGGGYN; match class: 0 Factor: Sp1; motif: NGGGGCGGGGN; match class: 0 Factor: ZBED6; motif: NRRGCTCGCCNN; match class: 0 Factor: Klf7; motif: NNNRCCMCGCCCNNNN; match class: 0 Factor: Sp3; motif: AGGGCGG; match class: 0 Factor: E2F; motif: GGCGSG; match class: 0 Factor: E2F-3; motif: GGCGGGN; match class: 0 Factor: GABPalpha; motif: CTTCCK; match class: 0 Factor: NURR1;…
223	Smchd1	NM_028887	65	Factor: IRF4; motif: NNNAYTCTCGGWNNN; match class: 1 Factor: Sp1; motif: NGGGGGCGGGGYN; match class: 0 Factor: Sp1; motif: NGGGGCGGGGN; match class: 0 Factor: Pitx3; motif: GGATTANNNNY; match class: 0 Factor: Egr-1; motif: GCGGGGGCGG; match class: 0 Factor: Crx; motif: NYTAATCNN; match class: 0 Factor: Crx; motif: YNNNTAATCYSMN; match class: 0 Factor: Zfx; motif: SNSCAGGCCKCGSCSS; match class: 0 …
224	Dapk1	NM_029653	65	Factor: Sp1; motif: NGGGGGCGGGGYN; match class: 0 Factor: Sp1; motif: NGGGGCGGGGN; match class: 0 Factor: ZBED6; motif: NRRGCTCGCCNN; match class: 0 Factor: Pitx3; motif: GGATTANNNNY; match class: 0 Factor: Egr-1; motif: GCGGGGGCGG; match class: 0 Factor: Crx; motif: NYTAATCNN; match class: 0 Factor: Sp3; motif: AGGGCGG; match class: 0 Factor: Crx; motif: YNNNTAATCYSMN; match class: 0 Factor: E2F…
225	D10Jhu81e	NM_138601	65	Factor: IRF4; motif: NNNAYTCTCGGWNNN; match class: 1 Factor: Sp1; motif: NGGGGGCGGGGYN; match class: 0 Factor: Sp1; motif: NGGGGCGGGGN; match class: 0 Factor: ZBED6; motif: NRRGCTCGCCNN; match class: 0 Factor: Klf7; motif: NNNRCCMCGCCCNNNN; match class: 0 Factor: Egr-1; motif: GCGGGGGCGG; match class: 0 Factor: Sp3; motif: AGGGCGG; match class: 0 Factor: E2F; motif: GGCGSG; match class: 0 Factor:…
226	Atxn7	NM_139227	65	Factor: Sp1; motif: NGGGGGCGGGGYN; match class: 0 Factor: Sp1; motif: NGGGGCGGGGN; match class: 0 Factor: DEAF1; motif: NCGNNYTCGGGNRTTTCCGDARNNN; match class: 0 Factor: ZBED6; motif: NRRGCTCGCCNN; match class: 0 Factor: Egr-1; motif: GCGGGGGCGG; match class: 0 Factor: Crx; motif: NYTAATCNN; match class: 0 Factor: Sp3; motif: AGGGCGG; match class: 0 Factor: Crx; motif: YNNNTAATCYSMN; match class:…
227	Ubap2l	NM_153489	65	Factor: IRF4; motif: NNNAYTCTCGGWNNN; match class: 1 Factor: Sp1; motif: NGGGGGCGGGGYN; match class: 0 Factor: Sp1; motif: NGGGGCGGGGN; match class: 0 Factor: DEAF1; motif: NCGNNYTCGGGNRTTTCCGDARNNN; match class: 0 Factor: Pitx3; motif: GGATTANNNNY; match class: 0 Factor: Klf7; motif: NNNRCCMCGCCCNNNN; match class: 0 Factor: Egr-1; motif: GCGGGGGCGG; match class: 0 Factor: Crx; motif: NYTAATCNN; …
228	Tmem121	NM_153776	65	Factor: Sp1; motif: NGGGGGCGGGGYN; match class: 0 Factor: Sp1; motif: NGGGGCGGGGN; match class: 0 Factor: ZBED6; motif: NRRGCTCGCCNN; match class: 0 Factor: Pitx3; motif: GGATTANNNNY; match class: 0 Factor: Crx; motif: NYTAATCNN; match class: 0 Factor: Sp3; motif: AGGGCGG; match class: 0 Factor: Crx; motif: YNNNTAATCYSMN; match class: 0 Factor: E2F; motif: GGCGSG; match class: 0 Factor: E2F-3; mo…
229	Rbm34	NM_172762	65	Factor: Sp1; motif: NGGGGGCGGGGYN; match class: 0 Factor: Sp1; motif: NGGGGCGGGGN; match class: 0 Factor: ZBED6; motif: NRRGCTCGCCNN; match class: 0 Factor: Pitx3; motif: GGATTANNNNY; match class: 0 Factor: Crx; motif: NYTAATCNN; match class: 0 Factor: Sp3; motif: AGGGCGG; match class: 0 Factor: Crx; motif: YNNNTAATCYSMN; match class: 0 Factor: Zfx; motif: SNSCAGGCCKCGSCSS; match class: 0 Factor:…
230	Zfyve16	NM_173392	65	Factor: IRF4; motif: NNNAYTCTCGGWNNN; match class: 1 Factor: PEA3; motif: RCCGGAAGYN; match class: 0 Factor: Sp1; motif: NGGGGGCGGGGYN; match class: 0 Factor: Sp1; motif: NGGGGCGGGGN; match class: 0 Factor: ZBED6; motif: NRRGCTCGCCNN; match class: 0 Factor: Klf7; motif: NNNRCCMCGCCCNNNN; match class: 0 Factor: Egr-1; motif: GCGGGGGCGG; match class: 0 Factor: Sp3; motif: AGGGCGG; match class: 0 Fa…
231	Agbl5	NM_174849	65	Factor: IRF4; motif: NNNAYTCTCGGWNNN; match class: 1 Factor: Sp1; motif: NGGGGGCGGGGYN; match class: 0 Factor: Sp1; motif: NGGGGCGGGGN; match class: 0 Factor: DEAF1; motif: NCGNNYTCGGGNRTTTCCGDARNNN; match class: 0 Factor: ZBED6; motif: NRRGCTCGCCNN; match class: 0 Factor: Klf7; motif: NNNRCCMCGCCCNNNN; match class: 0 Factor: Egr-1; motif: GCGGGGGCGG; match class: 0 Factor: Crx; motif: NYTAATCNN;…
232	Rnf122	NM_175136	65	Factor: IRF4; motif: NNNAYTCTCGGWNNN; match class: 1 Factor: Sp1; motif: NGGGGGCGGGGYN; match class: 0 Factor: Sp1; motif: NGGGGCGGGGN; match class: 0 Factor: Pitx3; motif: GGATTANNNNY; match class: 0 Factor: Egr-1; motif: GCGGGGGCGG; match class: 0 Factor: Crx; motif: NYTAATCNN; match class: 0 Factor: Crx; motif: YNNNTAATCYSMN; match class: 0 Factor: E2F; motif: GGCGSG; match class: 0 Factor: E2…
233	Suds3	NM_178622	65	Factor: IRF4; motif: NNNAYTCTCGGWNNN; match class: 1 Factor: PEA3; motif: RCCGGAAGYN; match class: 0 Factor: Sp1; motif: NGGGGGCGGGGYN; match class: 0 Factor: Sp1; motif: NGGGGCGGGGN; match class: 0 Factor: DEAF1; motif: NCGNNYTCGGGNRTTTCCGDARNNN; match class: 0 Factor: ZBED6; motif: NRRGCTCGCCNN; match class: 0 Factor: Pitx3; motif: GGATTANNNNY; match class: 0 Factor: Crx; motif: NYTAATCNN; matc…
234	Cep78	NM_198019	65	Factor: IRF4; motif: NNNAYTCTCGGWNNN; match class: 1 Factor: Sp1; motif: NGGGGGCGGGGYN; match class: 0 Factor: Sp1; motif: NGGGGCGGGGN; match class: 0 Factor: ZBED6; motif: NRRGCTCGCCNN; match class: 0 Factor: Klf7; motif: NNNRCCMCGCCCNNNN; match class: 0 Factor: Egr-1; motif: GCGGGGGCGG; match class: 0 Factor: E2F; motif: GGCGSG; match class: 0 Factor: E2F-3; motif: GGCGGGN; match class: 0 Facto…
235	NA	AF155157	64	Factor: Sp1; motif: NGGGGGCGGGGYN; match class: 0 Factor: Sp1; motif: NGGGGCGGGGN; match class: 0 Factor: DEAF1; motif: NCGNNYTCGGGNRTTTCCGDARNNN; match class: 0 Factor: ZBED6; motif: NRRGCTCGCCNN; match class: 0 Factor: Pitx3; motif: GGATTANNNNY; match class: 0 Factor: Crx; motif: NYTAATCNN; match class: 0 Factor: Sp3; motif: AGGGCGG; match class: 0 Factor: Crx; motif: YNNNTAATCYSMN; match class…
236	NA	BC027193	64	Factor: IRF4; motif: NNNAYTCTCGGWNNN; match class: 1 Factor: Sp1; motif: NGGGGGCGGGGYN; match class: 0 Factor: Sp1; motif: NGGGGCGGGGN; match class: 0 Factor: ZBED6; motif: NRRGCTCGCCNN; match class: 0 Factor: Klf7; motif: NNNRCCMCGCCCNNNN; match class: 0 Factor: Egr-1; motif: GCGGGGGCGG; match class: 0 Factor: Sp3; motif: AGGGCGG; match class: 0 Factor: Zfx; motif: SNSCAGGCCKCGSCSS; match class:…
237	Bod1l	NM_001081422	64	Factor: PEA3; motif: RCCGGAAGYN; match class: 0 Factor: Sp1; motif: NGGGGGCGGGGYN; match class: 0 Factor: Sp1; motif: NGGGGCGGGGN; match class: 0 Factor: ZBED6; motif: NRRGCTCGCCNN; match class: 0 Factor: Pitx3; motif: GGATTANNNNY; match class: 0 Factor: Egr-1; motif: GCGGGGGCGG; match class: 0 Factor: Crx; motif: NYTAATCNN; match class: 0 Factor: Crx; motif: YNNNTAATCYSMN; match class: 0 Factor:…
238	Pola2	NM_008893	64	Factor: Sp1; motif: NGGGGGCGGGGYN; match class: 0 Factor: Sp1; motif: NGGGGCGGGGN; match class: 0 Factor: Sp3; motif: AGGGCGG; match class: 0 Factor: Crx; motif: YNNNTAATCYSMN; match class: 0 Factor: E2F; motif: GGCGSG; match class: 0 Factor: E2F-3; motif: GGCGGGN; match class: 0 Factor: HIF-1alpha; motif: NCACGT; match class: 1 Factor: GABPalpha; motif: CTTCCK; match class: 0 Factor: NURR1; moti…
239	Ptgir	NM_008967	64	Factor: IRF4; motif: NNNAYTCTCGGWNNN; match class: 1 Factor: Sp1; motif: NGGGGGCGGGGYN; match class: 0 Factor: Sp1; motif: NGGGGCGGGGN; match class: 0 Factor: Pitx3; motif: GGATTANNNNY; match class: 0 Factor: Klf7; motif: NNNRCCMCGCCCNNNN; match class: 0 Factor: Egr-1; motif: GCGGGGGCGG; match class: 0 Factor: Crx; motif: NYTAATCNN; match class: 0 Factor: Sp3; motif: AGGGCGG; match class: 0 Facto…
240	Flna	NM_010227	64	Factor: PEA3; motif: RCCGGAAGYN; match class: 0 Factor: Sp1; motif: NGGGGGCGGGGYN; match class: 0 Factor: Sp1; motif: NGGGGCGGGGN; match class: 0 Factor: DEAF1; motif: NCGNNYTCGGGNRTTTCCGDARNNN; match class: 0 Factor: ZBED6; motif: NRRGCTCGCCNN; match class: 0 Factor: Pitx3; motif: GGATTANNNNY; match class: 0 Factor: Klf7; motif: NNNRCCMCGCCCNNNN; match class: 0 Factor: Egr-1; motif: GCGGGGGCGG; …
241	Srebf1	NM_011480	64	Factor: Sp1; motif: NGGGGGCGGGGYN; match class: 0 Factor: Sp1; motif: NGGGGCGGGGN; match class: 0 Factor: Klf7; motif: NNNRCCMCGCCCNNNN; match class: 0 Factor: Egr-1; motif: GCGGGGGCGG; match class: 0 Factor: Crx; motif: NYTAATCNN; match class: 0 Factor: Sp3; motif: AGGGCGG; match class: 0 Factor: Crx; motif: YNNNTAATCYSMN; match class: 0 Factor: E2F; motif: GGCGSG; match class: 0 Factor: E2F-3; …
242	Ubl3	NM_011908	64	Factor: IRF4; motif: NNNAYTCTCGGWNNN; match class: 1 Factor: PEA3; motif: RCCGGAAGYN; match class: 0 Factor: Sp1; motif: NGGGGGCGGGGYN; match class: 0 Factor: Sp1; motif: NGGGGCGGGGN; match class: 0 Factor: ZBED6; motif: NRRGCTCGCCNN; match class: 0 Factor: Egr-1; motif: GCGGGGGCGG; match class: 0 Factor: Crx; motif: NYTAATCNN; match class: 0 Factor: Crx; motif: YNNNTAATCYSMN; match class: 0 Fact…
243	Timm10b	NM_019502	64	Factor: PEA3; motif: RCCGGAAGYN; match class: 0 Factor: Sp1; motif: NGGGGGCGGGGYN; match class: 0 Factor: Egr-1; motif: GCGGGGGCGG; match class: 0 Factor: Sp3; motif: AGGGCGG; match class: 0 Factor: E2F; motif: GGCGSG; match class: 0 Factor: E2F-3; motif: GGCGGGN; match class: 0 Factor: HIF-1alpha; motif: NCACGT; match class: 1 Factor: GABPalpha; motif: CTTCCK; match class: 0 Factor: NURR1; motif…
244	Nup98	NM_022979	64	Factor: IRF4; motif: NNNAYTCTCGGWNNN; match class: 1 Factor: Sp1; motif: NGGGGGCGGGGYN; match class: 0 Factor: Sp1; motif: NGGGGCGGGGN; match class: 0 Factor: Pitx3; motif: GGATTANNNNY; match class: 0 Factor: Klf7; motif: NNNRCCMCGCCCNNNN; match class: 0 Factor: Egr-1; motif: GCGGGGGCGG; match class: 0 Factor: Crx; motif: NYTAATCNN; match class: 0 Factor: Sp3; motif: AGGGCGG; match class: 0 Facto…
245	Slc24a3	NM_053195	64	Factor: IRF4; motif: NNNAYTCTCGGWNNN; match class: 1 Factor: Sp1; motif: NGGGGGCGGGGYN; match class: 0 Factor: Sp1; motif: NGGGGCGGGGN; match class: 0 Factor: ZBED6; motif: NRRGCTCGCCNN; match class: 0 Factor: Egr-1; motif: GCGGGGGCGG; match class: 0 Factor: Sp3; motif: AGGGCGG; match class: 0 Factor: E2F; motif: GGCGSG; match class: 0 Factor: E2F-3; motif: GGCGGGN; match class: 0 Factor: GABPalp…
246	Ube4a	NM_145400	64	Factor: PEA3; motif: RCCGGAAGYN; match class: 0 Factor: Sp1; motif: NGGGGGCGGGGYN; match class: 0 Factor: Sp1; motif: NGGGGCGGGGN; match class: 0 Factor: Pitx3; motif: GGATTANNNNY; match class: 0 Factor: Crx; motif: NYTAATCNN; match class: 0 Factor: Sp3; motif: AGGGCGG; match class: 0 Factor: Crx; motif: YNNNTAATCYSMN; match class: 0 Factor: E2F; motif: GGCGSG; match class: 0 Factor: E2F-3; motif…
247	Slc10a3	NM_145406	64	Factor: PEA3; motif: RCCGGAAGYN; match class: 0 Factor: Sp1; motif: NGGGGGCGGGGYN; match class: 0 Factor: Sp1; motif: NGGGGCGGGGN; match class: 0 Factor: Pitx3; motif: GGATTANNNNY; match class: 0 Factor: Egr-1; motif: GCGGGGGCGG; match class: 0 Factor: Crx; motif: NYTAATCNN; match class: 0 Factor: Sp3; motif: AGGGCGG; match class: 0 Factor: Crx; motif: YNNNTAATCYSMN; match class: 0 Factor: GABPal…
248	Rhbdf2	NM_172572	64	Factor: IRF4; motif: NNNAYTCTCGGWNNN; match class: 1 Factor: Sp1; motif: NGGGGGCGGGGYN; match class: 0 Factor: Sp1; motif: NGGGGCGGGGN; match class: 0 Factor: ZBED6; motif: NRRGCTCGCCNN; match class: 0 Factor: Pitx3; motif: GGATTANNNNY; match class: 0 Factor: Klf7; motif: NNNRCCMCGCCCNNNN; match class: 0 Factor: Egr-1; motif: GCGGGGGCGG; match class: 0 Factor: Crx; motif: NYTAATCNN; match class: …
249	Gcn1l1	NM_172719	64	Factor: PEA3; motif: RCCGGAAGYN; match class: 0 Factor: Pitx3; motif: GGATTANNNNY; match class: 0 Factor: Crx; motif: NYTAATCNN; match class: 0 Factor: Sp3; motif: AGGGCGG; match class: 0 Factor: Crx; motif: YNNNTAATCYSMN; match class: 0 Factor: E2F; motif: GGCGSG; match class: 0 Factor: E2F-3; motif: GGCGGGN; match class: 0 Factor: HIF-1alpha; motif: NCACGT; match class: 1 Factor: GABPalpha; mot…
250	Chd6	NM_173368	64	Factor: Sp1; motif: NGGGGGCGGGGYN; match class: 0 Factor: Sp1; motif: NGGGGCGGGGN; match class: 0 Factor: Klf7; motif: NNNRCCMCGCCCNNNN; match class: 0 Factor: Egr-1; motif: GCGGGGGCGG; match class: 0 Factor: Crx; motif: NYTAATCNN; match class: 0 Factor: Sp3; motif: AGGGCGG; match class: 0 Factor: Zfx; motif: SNSCAGGCCKCGSCSS; match class: 0 Factor: E2F; motif: GGCGSG; match class: 0 Factor: E2F-…
251	Hnrnpul1	NM_178089	64	Factor: IRF4; motif: NNNAYTCTCGGWNNN; match class: 1 Factor: PEA3; motif: RCCGGAAGYN; match class: 0 Factor: Sp1; motif: NGGGGGCGGGGYN; match class: 0 Factor: Sp1; motif: NGGGGCGGGGN; match class: 0 Factor: ZBED6; motif: NRRGCTCGCCNN; match class: 0 Factor: Klf7; motif: NNNRCCMCGCCCNNNN; match class: 0 Factor: Egr-1; motif: GCGGGGGCGG; match class: 0 Factor: Sp3; motif: AGGGCGG; match class: 0 Fa…
252	NA	AK122222	63	Factor: IRF4; motif: NNNAYTCTCGGWNNN; match class: 1 Factor: Sp1; motif: NGGGGGCGGGGYN; match class: 0 Factor: Sp1; motif: NGGGGCGGGGN; match class: 0 Factor: ZBED6; motif: NRRGCTCGCCNN; match class: 0 Factor: Klf7; motif: NNNRCCMCGCCCNNNN; match class: 0 Factor: Egr-1; motif: GCGGGGGCGG; match class: 0 Factor: Crx; motif: NYTAATCNN; match class: 0 Factor: E2F; motif: GGCGSG; match class: 0 Facto…
253	NA	AK173144	63	Factor: IRF4; motif: NNNAYTCTCGGWNNN; match class: 1 Factor: Sp1; motif: NGGGGGCGGGGYN; match class: 0 Factor: Sp1; motif: NGGGGCGGGGN; match class: 0 Factor: Klf7; motif: NNNRCCMCGCCCNNNN; match class: 0 Factor: Egr-1; motif: GCGGGGGCGG; match class: 0 Factor: Sp3; motif: AGGGCGG; match class: 0 Factor: Zfx; motif: SNSCAGGCCKCGSCSS; match class: 0 Factor: E2F; motif: GGCGSG; match class: 0 Facto…
254	Flnc	NM_001081185	63	Factor: Sp1; motif: NGGGGGCGGGGYN; match class: 0 Factor: Sp1; motif: NGGGGCGGGGN; match class: 0 Factor: ZBED6; motif: NRRGCTCGCCNN; match class: 0 Factor: Egr-1; motif: GCGGGGGCGG; match class: 0 Factor: Zfx; motif: SNSCAGGCCKCGSCSS; match class: 0 Factor: E2F; motif: GGCGSG; match class: 0 Factor: E2F-3; motif: GGCGGGN; match class: 0 Factor: GABPalpha; motif: CTTCCK; match class: 0 Factor: ZI…
255	Hes2	NM_008236	63	Factor: IRF4; motif: NNNAYTCTCGGWNNN; match class: 1 Factor: Sp1; motif: NGGGGGCGGGGYN; match class: 0 Factor: Sp1; motif: NGGGGCGGGGN; match class: 0 Factor: DEAF1; motif: NCGNNYTCGGGNRTTTCCGDARNNN; match class: 0 Factor: ZBED6; motif: NRRGCTCGCCNN; match class: 0 Factor: Pitx3; motif: GGATTANNNNY; match class: 0 Factor: Klf7; motif: NNNRCCMCGCCCNNNN; match class: 0 Factor: Crx; motif: NYTAATCNN…
256	Mbd2	NM_010773	63	Factor: Sp1; motif: NGGGGGCGGGGYN; match class: 0 Factor: Sp1; motif: NGGGGCGGGGN; match class: 0 Factor: DEAF1; motif: NCGNNYTCGGGNRTTTCCGDARNNN; match class: 0 Factor: Egr-1; motif: GCGGGGGCGG; match class: 0 Factor: Crx; motif: YNNNTAATCYSMN; match class: 0 Factor: E2F; motif: GGCGSG; match class: 0 Factor: E2F-3; motif: GGCGGGN; match class: 0 Factor: GABPalpha; motif: CTTCCK; match class: 0 …
257	Sdcbp	NM_016807	63	Factor: IRF4; motif: NNNAYTCTCGGWNNN; match class: 1 Factor: PEA3; motif: RCCGGAAGYN; match class: 0 Factor: DEAF1; motif: NCGNNYTCGGGNRTTTCCGDARNNN; match class: 0 Factor: Pitx3; motif: GGATTANNNNY; match class: 0 Factor: Egr-1; motif: GCGGGGGCGG; match class: 0 Factor: Crx; motif: NYTAATCNN; match class: 0 Factor: Sp3; motif: AGGGCGG; match class: 0 Factor: Crx; motif: YNNNTAATCYSMN; match clas…
258	Ccnh	NM_023243	63	Factor: Sp1; motif: NGGGGGCGGGGYN; match class: 0 Factor: Sp1; motif: NGGGGCGGGGN; match class: 0 Factor: DEAF1; motif: NCGNNYTCGGGNRTTTCCGDARNNN; match class: 0 Factor: ZBED6; motif: NRRGCTCGCCNN; match class: 0 Factor: Egr-1; motif: GCGGGGGCGG; match class: 0 Factor: Crx; motif: NYTAATCNN; match class: 0 Factor: Sp3; motif: AGGGCGG; match class: 0 Factor: E2F; motif: GGCGSG; match class: 0 Fact…
259	Ttc9c	NM_027412	63	Factor: PEA3; motif: RCCGGAAGYN; match class: 0 Factor: Sp1; motif: NGGGGGCGGGGYN; match class: 0 Factor: Sp1; motif: NGGGGCGGGGN; match class: 0 Factor: Pitx3; motif: GGATTANNNNY; match class: 0 Factor: Crx; motif: NYTAATCNN; match class: 0 Factor: Crx; motif: YNNNTAATCYSMN; match class: 0 Factor: Zfx; motif: SNSCAGGCCKCGSCSS; match class: 0 Factor: E2F; motif: GGCGSG; match class: 0 Factor: E2F…
260	Nt5c2	NM_029810	63	Factor: IRF4; motif: NNNAYTCTCGGWNNN; match class: 1 Factor: Sp1; motif: NGGGGGCGGGGYN; match class: 0 Factor: Sp1; motif: NGGGGCGGGGN; match class: 0 Factor: ZBED6; motif: NRRGCTCGCCNN; match class: 0 Factor: Egr-1; motif: GCGGGGGCGG; match class: 0 Factor: Crx; motif: NYTAATCNN; match class: 0 Factor: Crx; motif: YNNNTAATCYSMN; match class: 0 Factor: Zfx; motif: SNSCAGGCCKCGSCSS; match class: 0…
261	Cstad	NM_030137	63	Factor: Sp1; motif: NGGGGGCGGGGYN; match class: 0 Factor: Sp1; motif: NGGGGCGGGGN; match class: 0 Factor: Klf7; motif: NNNRCCMCGCCCNNNN; match class: 0 Factor: Egr-1; motif: GCGGGGGCGG; match class: 0 Factor: Sp3; motif: AGGGCGG; match class: 0 Factor: E2F; motif: GGCGSG; match class: 0 Factor: E2F-3; motif: GGCGGGN; match class: 0 Factor: GABPalpha; motif: CTTCCK; match class: 0 Factor: NURR1; m…
262	Cmtm7	NM_133978	63	Factor: IRF4; motif: NNNAYTCTCGGWNNN; match class: 1 Factor: Sp1; motif: NGGGGGCGGGGYN; match class: 0 Factor: Sp1; motif: NGGGGCGGGGN; match class: 0 Factor: Klf7; motif: NNNRCCMCGCCCNNNN; match class: 0 Factor: Crx; motif: NYTAATCNN; match class: 0 Factor: Crx; motif: YNNNTAATCYSMN; match class: 0 Factor: Zfx; motif: SNSCAGGCCKCGSCSS; match class: 0 Factor: E2F; motif: GGCGSG; match class: 0 Fa…
263	Cerk	NM_145475	63	Factor: IRF4; motif: NNNAYTCTCGGWNNN; match class: 1 Factor: Pitx3; motif: GGATTANNNNY; match class: 0 Factor: Egr-1; motif: GCGGGGGCGG; match class: 0 Factor: Crx; motif: NYTAATCNN; match class: 0 Factor: Sp3; motif: AGGGCGG; match class: 0 Factor: Crx; motif: YNNNTAATCYSMN; match class: 0 Factor: Zfx; motif: SNSCAGGCCKCGSCSS; match class: 0 Factor: E2F; motif: GGCGSG; match class: 0 Factor: E2F…
264	Lrp4	NM_172668	63	Factor: IRF4; motif: NNNAYTCTCGGWNNN; match class: 1 Factor: Sp1; motif: NGGGGGCGGGGYN; match class: 0 Factor: Sp1; motif: NGGGGCGGGGN; match class: 0 Factor: DEAF1; motif: NCGNNYTCGGGNRTTTCCGDARNNN; match class: 0 Factor: Egr-1; motif: GCGGGGGCGG; match class: 0 Factor: Crx; motif: NYTAATCNN; match class: 0 Factor: Sp3; motif: AGGGCGG; match class: 0 Factor: Crx; motif: YNNNTAATCYSMN; match clas…
265	Fbxl22	NM_175206	63	Factor: IRF4; motif: NNNAYTCTCGGWNNN; match class: 1 Factor: PEA3; motif: RCCGGAAGYN; match class: 0 Factor: Crx; motif: NYTAATCNN; match class: 0 Factor: Sp3; motif: AGGGCGG; match class: 0 Factor: E2F; motif: GGCGSG; match class: 0 Factor: HIF-1alpha; motif: NCACGT; match class: 1 Factor: GABPalpha; motif: CTTCCK; match class: 0 Factor: NURR1; motif: YRRCCTT; match class: 0 Factor: ZIC1; motif:…
266	Zfp532	NM_207255	63	Factor: Sp1; motif: NGGGGGCGGGGYN; match class: 0 Factor: ZBED6; motif: NRRGCTCGCCNN; match class: 0 Factor: Egr-1; motif: GCGGGGGCGG; match class: 0 Factor: Sp3; motif: AGGGCGG; match class: 0 Factor: Zfx; motif: SNSCAGGCCKCGSCSS; match class: 0 Factor: E2F; motif: GGCGSG; match class: 0 Factor: E2F-3; motif: GGCGGGN; match class: 0 Factor: GABPalpha; motif: CTTCCK; match class: 0 Factor: NURR1;…
267	NA	ENSMUST00000102563	62	Factor: Sp1; motif: NGGGGGCGGGGYN; match class: 0 Factor: Sp1; motif: NGGGGCGGGGN; match class: 0 Factor: ZBED6; motif: NRRGCTCGCCNN; match class: 0 Factor: Egr-1; motif: GCGGGGGCGG; match class: 0 Factor: Sp3; motif: AGGGCGG; match class: 0 Factor: Crx; motif: YNNNTAATCYSMN; match class: 0 Factor: E2F; motif: GGCGSG; match class: 0 Factor: E2F-3; motif: GGCGGGN; match class: 0 Factor: GABPalpha;…
268	Tmed8	NM_001033475	62	Factor: IRF4; motif: NNNAYTCTCGGWNNN; match class: 1 Factor: PEA3; motif: RCCGGAAGYN; match class: 0 Factor: Sp1; motif: NGGGGGCGGGGYN; match class: 0 Factor: Sp1; motif: NGGGGCGGGGN; match class: 0 Factor: DEAF1; motif: NCGNNYTCGGGNRTTTCCGDARNNN; match class: 0 Factor: ZBED6; motif: NRRGCTCGCCNN; match class: 0 Factor: Egr-1; motif: GCGGGGGCGG; match class: 0 Factor: Crx; motif: NYTAATCNN; match…
269	Esrra	NM_007953	62	Factor: Sp1; motif: NGGGGGCGGGGYN; match class: 0 Factor: Sp1; motif: NGGGGCGGGGN; match class: 0 Factor: Klf7; motif: NNNRCCMCGCCCNNNN; match class: 0 Factor: Egr-1; motif: GCGGGGGCGG; match class: 0 Factor: Crx; motif: NYTAATCNN; match class: 0 Factor: Sp3; motif: AGGGCGG; match class: 0 Factor: Crx; motif: YNNNTAATCYSMN; match class: 0 Factor: E2F; motif: GGCGSG; match class: 0 Factor: E2F-3; …
270	Gnaq	NM_008139	62	Factor: IRF4; motif: NNNAYTCTCGGWNNN; match class: 1 Factor: Sp1; motif: NGGGGGCGGGGYN; match class: 0 Factor: Sp1; motif: NGGGGCGGGGN; match class: 0 Factor: DEAF1; motif: NCGNNYTCGGGNRTTTCCGDARNNN; match class: 0 Factor: ZBED6; motif: NRRGCTCGCCNN; match class: 0 Factor: Klf7; motif: NNNRCCMCGCCCNNNN; match class: 0 Factor: Egr-1; motif: GCGGGGGCGG; match class: 0 Factor: Crx; motif: NYTAATCNN;…
271	Ube2l3	NM_009456	62	Factor: IRF4; motif: NNNAYTCTCGGWNNN; match class: 1 Factor: PEA3; motif: RCCGGAAGYN; match class: 0 Factor: Sp1; motif: NGGGGGCGGGGYN; match class: 0 Factor: Pitx3; motif: GGATTANNNNY; match class: 0 Factor: Crx; motif: NYTAATCNN; match class: 0 Factor: Crx; motif: YNNNTAATCYSMN; match class: 0 Factor: E2F; motif: GGCGSG; match class: 0 Factor: E2F-3; motif: GGCGGGN; match class: 0 Factor: GABPa…
272	Igfbp5	NM_010518	62	Factor: IRF4; motif: NNNAYTCTCGGWNNN; match class: 1 Factor: Sp1; motif: NGGGGGCGGGGYN; match class: 0 Factor: Sp1; motif: NGGGGCGGGGN; match class: 0 Factor: DEAF1; motif: NCGNNYTCGGGNRTTTCCGDARNNN; match class: 0 Factor: ZBED6; motif: NRRGCTCGCCNN; match class: 0 Factor: Pitx3; motif: GGATTANNNNY; match class: 0 Factor: Klf7; motif: NNNRCCMCGCCCNNNN; match class: 0 Factor: Egr-1; motif: GCGGGGG…
273	Stat5b	NM_011489	62	Factor: PEA3; motif: RCCGGAAGYN; match class: 0 Factor: Sp1; motif: NGGGGGCGGGGYN; match class: 0 Factor: Sp1; motif: NGGGGCGGGGN; match class: 0 Factor: ZBED6; motif: NRRGCTCGCCNN; match class: 0 Factor: Sp3; motif: AGGGCGG; match class: 0 Factor: E2F; motif: GGCGSG; match class: 0 Factor: E2F-3; motif: GGCGGGN; match class: 0 Factor: HIF-1alpha; motif: NCACGT; match class: 1 Factor: GABPalpha; …
274	Tex264	NM_011573	62	Factor: PEA3; motif: RCCGGAAGYN; match class: 0 Factor: Sp1; motif: NGGGGGCGGGGYN; match class: 0 Factor: Sp1; motif: NGGGGCGGGGN; match class: 0 Factor: ZBED6; motif: NRRGCTCGCCNN; match class: 0 Factor: Klf7; motif: NNNRCCMCGCCCNNNN; match class: 0 Factor: Sp3; motif: AGGGCGG; match class: 0 Factor: E2F; motif: GGCGSG; match class: 0 Factor: E2F-3; motif: GGCGGGN; match class: 0 Factor: GABPalp…
275	Spag1	NM_012031	62	Factor: PEA3; motif: RCCGGAAGYN; match class: 0 Factor: Sp1; motif: NGGGGGCGGGGYN; match class: 0 Factor: Sp1; motif: NGGGGCGGGGN; match class: 0 Factor: DEAF1; motif: NCGNNYTCGGGNRTTTCCGDARNNN; match class: 0 Factor: Pitx3; motif: GGATTANNNNY; match class: 0 Factor: Klf7; motif: NNNRCCMCGCCCNNNN; match class: 0 Factor: Egr-1; motif: GCGGGGGCGG; match class: 0 Factor: Crx; motif: NYTAATCNN; match…
276	Zeb2	NM_015753	62	Factor: IRF4; motif: NNNAYTCTCGGWNNN; match class: 1 Factor: Sp1; motif: NGGGGGCGGGGYN; match class: 0 Factor: Sp1; motif: NGGGGCGGGGN; match class: 0 Factor: ZBED6; motif: NRRGCTCGCCNN; match class: 0 Factor: Klf7; motif: NNNRCCMCGCCCNNNN; match class: 0 Factor: Egr-1; motif: GCGGGGGCGG; match class: 0 Factor: Crx; motif: NYTAATCNN; match class: 0 Factor: Sp3; motif: AGGGCGG; match class: 0 Fact…
277	Ccni	NM_017367	62	Factor: Sp1; motif: NGGGGGCGGGGYN; match class: 0 Factor: Sp1; motif: NGGGGCGGGGN; match class: 0 Factor: ZBED6; motif: NRRGCTCGCCNN; match class: 0 Factor: Egr-1; motif: GCGGGGGCGG; match class: 0 Factor: Sp3; motif: AGGGCGG; match class: 0 Factor: E2F; motif: GGCGSG; match class: 0 Factor: E2F-3; motif: GGCGGGN; match class: 0 Factor: GABPalpha; motif: CTTCCK; match class: 0 Factor: NURR1; moti…
278	Pebp1	NM_018858	62	Factor: Sp1; motif: NGGGGGCGGGGYN; match class: 0 Factor: Sp1; motif: NGGGGCGGGGN; match class: 0 Factor: Pitx3; motif: GGATTANNNNY; match class: 0 Factor: Egr-1; motif: GCGGGGGCGG; match class: 0 Factor: Crx; motif: NYTAATCNN; match class: 0 Factor: Sp3; motif: AGGGCGG; match class: 0 Factor: Crx; motif: YNNNTAATCYSMN; match class: 0 Factor: E2F-3; motif: GGCGGGN; match class: 0 Factor: GABPalph…
279	Pfn2	NM_019410	62	Factor: Sp1; motif: NGGGGGCGGGGYN; match class: 0 Factor: Sp1; motif: NGGGGCGGGGN; match class: 0 Factor: Egr-1; motif: GCGGGGGCGG; match class: 0 Factor: Crx; motif: NYTAATCNN; match class: 0 Factor: Sp3; motif: AGGGCGG; match class: 0 Factor: Crx; motif: YNNNTAATCYSMN; match class: 0 Factor: Zfx; motif: SNSCAGGCCKCGSCSS; match class: 0 Factor: E2F; motif: GGCGSG; match class: 0 Factor: E2F-3; m…
280	Nek6	NM_021606	62	Factor: IRF4; motif: NNNAYTCTCGGWNNN; match class: 1 Factor: Sp1; motif: NGGGGGCGGGGYN; match class: 0 Factor: Sp1; motif: NGGGGCGGGGN; match class: 0 Factor: ZBED6; motif: NRRGCTCGCCNN; match class: 0 Factor: Crx; motif: YNNNTAATCYSMN; match class: 0 Factor: E2F; motif: GGCGSG; match class: 0 Factor: E2F-3; motif: GGCGGGN; match class: 0 Factor: GABPalpha; motif: CTTCCK; match class: 0 Factor: N…
281	Tmem186	NM_025708	62	Factor: IRF4; motif: NNNAYTCTCGGWNNN; match class: 1 Factor: PEA3; motif: RCCGGAAGYN; match class: 0 Factor: ZBED6; motif: NRRGCTCGCCNN; match class: 0 Factor: Pitx3; motif: GGATTANNNNY; match class: 0 Factor: Egr-1; motif: GCGGGGGCGG; match class: 0 Factor: Crx; motif: NYTAATCNN; match class: 0 Factor: Sp3; motif: AGGGCGG; match class: 0 Factor: Crx; motif: YNNNTAATCYSMN; match class: 0 Factor: …
282	Gapvd1	NM_025709	62	Factor: Sp1; motif: NGGGGGCGGGGYN; match class: 0 Factor: Sp1; motif: NGGGGCGGGGN; match class: 0 Factor: Pitx3; motif: GGATTANNNNY; match class: 0 Factor: Crx; motif: NYTAATCNN; match class: 0 Factor: Sp3; motif: AGGGCGG; match class: 0 Factor: Crx; motif: YNNNTAATCYSMN; match class: 0 Factor: Zfx; motif: SNSCAGGCCKCGSCSS; match class: 0 Factor: E2F; motif: GGCGSG; match class: 0 Factor: E2F-3; …
283	Afmid	NM_027827	62	Factor: IRF4; motif: NNNAYTCTCGGWNNN; match class: 1 Factor: PEA3; motif: RCCGGAAGYN; match class: 0 Factor: Sp1; motif: NGGGGGCGGGGYN; match class: 0 Factor: Sp1; motif: NGGGGCGGGGN; match class: 0 Factor: Pitx3; motif: GGATTANNNNY; match class: 0 Factor: Crx; motif: YNNNTAATCYSMN; match class: 0 Factor: NURR1; motif: YRRCCTT; match class: 0 Factor: ER71; motif: ACCGGAARYN; match class: 0 Factor…
284	Sec22c	NM_178677	62	Factor: IRF4; motif: NNNAYTCTCGGWNNN; match class: 1 Factor: Sp1; motif: NGGGGGCGGGGYN; match class: 0 Factor: Sp1; motif: NGGGGCGGGGN; match class: 0 Factor: Egr-1; motif: GCGGGGGCGG; match class: 0 Factor: Crx; motif: NYTAATCNN; match class: 0 Factor: Sp3; motif: AGGGCGG; match class: 0 Factor: Crx; motif: YNNNTAATCYSMN; match class: 0 Factor: E2F-3; motif: GGCGGGN; match class: 0 Factor: HIF-1…
285	Dscaml1	NM_001081270	61	Factor: IRF4; motif: NNNAYTCTCGGWNNN; match class: 1 Factor: Sp1; motif: NGGGGGCGGGGYN; match class: 0 Factor: Sp1; motif: NGGGGCGGGGN; match class: 0 Factor: DEAF1; motif: NCGNNYTCGGGNRTTTCCGDARNNN; match class: 0 Factor: ZBED6; motif: NRRGCTCGCCNN; match class: 0 Factor: Egr-1; motif: GCGGGGGCGG; match class: 0 Factor: Sp3; motif: AGGGCGG; match class: 0 Factor: E2F; motif: GGCGSG; match class:…
286	Dgcr2	NM_010048	61	Factor: IRF4; motif: NNNAYTCTCGGWNNN; match class: 1 Factor: Sp1; motif: NGGGGGCGGGGYN; match class: 0 Factor: Sp1; motif: NGGGGCGGGGN; match class: 0 Factor: ZBED6; motif: NRRGCTCGCCNN; match class: 0 Factor: Klf7; motif: NNNRCCMCGCCCNNNN; match class: 0 Factor: Egr-1; motif: GCGGGGGCGG; match class: 0 Factor: Crx; motif: NYTAATCNN; match class: 0 Factor: Sp3; motif: AGGGCGG; match class: 0 Fact…
287	Ppp2cb	NM_017374	61	Factor: IRF4; motif: NNNAYTCTCGGWNNN; match class: 1 Factor: Sp1; motif: NGGGGGCGGGGYN; match class: 0 Factor: Sp1; motif: NGGGGCGGGGN; match class: 0 Factor: ZBED6; motif: NRRGCTCGCCNN; match class: 0 Factor: Zfx; motif: SNSCAGGCCKCGSCSS; match class: 0 Factor: E2F; motif: GGCGSG; match class: 0 Factor: E2F-3; motif: GGCGGGN; match class: 0 Factor: RNF96; motif: BCCCGCRGCC; match class: 0 Factor…
288	Phax	NM_019996	61	Factor: Sp1; motif: NGGGGGCGGGGYN; match class: 0 Factor: Sp1; motif: NGGGGCGGGGN; match class: 0 Factor: ZBED6; motif: NRRGCTCGCCNN; match class: 0 Factor: Pitx3; motif: GGATTANNNNY; match class: 0 Factor: Klf7; motif: NNNRCCMCGCCCNNNN; match class: 0 Factor: Egr-1; motif: GCGGGGGCGG; match class: 0 Factor: Crx; motif: NYTAATCNN; match class: 0 Factor: Crx; motif: YNNNTAATCYSMN; match class: 0 F…
289	Ccdc91	NM_025911	61	Factor: PEA3; motif: RCCGGAAGYN; match class: 0 Factor: Sp1; motif: NGGGGGCGGGGYN; match class: 0 Factor: Sp1; motif: NGGGGCGGGGN; match class: 0 Factor: Egr-1; motif: GCGGGGGCGG; match class: 0 Factor: Sp3; motif: AGGGCGG; match class: 0 Factor: Zfx; motif: SNSCAGGCCKCGSCSS; match class: 0 Factor: E2F-3; motif: GGCGGGN; match class: 0 Factor: GABPalpha; motif: CTTCCK; match class: 0 Factor: NURR…
290	Ift172	NM_026298	61	Factor: IRF4; motif: NNNAYTCTCGGWNNN; match class: 1 Factor: Sp1; motif: NGGGGGCGGGGYN; match class: 0 Factor: Sp1; motif: NGGGGCGGGGN; match class: 0 Factor: ZBED6; motif: NRRGCTCGCCNN; match class: 0 Factor: E2F-3; motif: GGCGGGN; match class: 0 Factor: GABPalpha; motif: CTTCCK; match class: 0 Factor: NURR1; motif: YRRCCTT; match class: 0 Factor: TEL1; motif: CNCGGAANNN; match class: 0 Factor: …
291	Aldh3b1	NM_026316	61	Factor: IRF4; motif: NNNAYTCTCGGWNNN; match class: 1 Factor: Sp1; motif: NGGGGGCGGGGYN; match class: 0 Factor: Sp1; motif: NGGGGCGGGGN; match class: 0 Factor: ZBED6; motif: NRRGCTCGCCNN; match class: 0 Factor: Klf7; motif: NNNRCCMCGCCCNNNN; match class: 0 Factor: Crx; motif: NYTAATCNN; match class: 0 Factor: Sp3; motif: AGGGCGG; match class: 0 Factor: Crx; motif: YNNNTAATCYSMN; match class: 0 Fac…
292	Trap1	NM_026508	61	Factor: IRF4; motif: NNNAYTCTCGGWNNN; match class: 1 Factor: Sp1; motif: NGGGGGCGGGGYN; match class: 0 Factor: Sp1; motif: NGGGGCGGGGN; match class: 0 Factor: DEAF1; motif: NCGNNYTCGGGNRTTTCCGDARNNN; match class: 0 Factor: Pitx3; motif: GGATTANNNNY; match class: 0 Factor: Egr-1; motif: GCGGGGGCGG; match class: 0 Factor: Crx; motif: NYTAATCNN; match class: 0 Factor: Crx; motif: YNNNTAATCYSMN; matc…
293	Zfp715	NM_027264	61	Factor: IRF4; motif: NNNAYTCTCGGWNNN; match class: 1 Factor: PEA3; motif: RCCGGAAGYN; match class: 0 Factor: Sp1; motif: NGGGGGCGGGGYN; match class: 0 Factor: Sp1; motif: NGGGGCGGGGN; match class: 0 Factor: Crx; motif: NYTAATCNN; match class: 0 Factor: Sp3; motif: AGGGCGG; match class: 0 Factor: Crx; motif: YNNNTAATCYSMN; match class: 0 Factor: GABPalpha; motif: CTTCCK; match class: 0 Factor: NUR…
294	Gcc2	NM_027375	61	Factor: Sp1; motif: NGGGGGCGGGGYN; match class: 0 Factor: Sp1; motif: NGGGGCGGGGN; match class: 0 Factor: Egr-1; motif: GCGGGGGCGG; match class: 0 Factor: Crx; motif: NYTAATCNN; match class: 0 Factor: Sp3; motif: AGGGCGG; match class: 0 Factor: Crx; motif: YNNNTAATCYSMN; match class: 0 Factor: E2F; motif: GGCGSG; match class: 0 Factor: E2F-3; motif: GGCGGGN; match class: 0 Factor: GABPalpha; moti…
295	Pip4k2b	NM_054051	61	Factor: Sp1; motif: NGGGGGCGGGGYN; match class: 0 Factor: Sp1; motif: NGGGGCGGGGN; match class: 0 Factor: DEAF1; motif: NCGNNYTCGGGNRTTTCCGDARNNN; match class: 0 Factor: ZBED6; motif: NRRGCTCGCCNN; match class: 0 Factor: Pitx3; motif: GGATTANNNNY; match class: 0 Factor: Klf7; motif: NNNRCCMCGCCCNNNN; match class: 0 Factor: Egr-1; motif: GCGGGGGCGG; match class: 0 Factor: Crx; motif: NYTAATCNN; ma…
296	Sertad3	NM_133210	61	Factor: Sp1; motif: NGGGGGCGGGGYN; match class: 0 Factor: Sp1; motif: NGGGGCGGGGN; match class: 0 Factor: Pitx3; motif: GGATTANNNNY; match class: 0 Factor: Klf7; motif: NNNRCCMCGCCCNNNN; match class: 0 Factor: Egr-1; motif: GCGGGGGCGG; match class: 0 Factor: Crx; motif: NYTAATCNN; match class: 0 Factor: Sp3; motif: AGGGCGG; match class: 0 Factor: E2F; motif: GGCGSG; match class: 0 Factor: E2F-3; …
297	Yipf2	NM_138303	61	Factor: IRF4; motif: NNNAYTCTCGGWNNN; match class: 1 Factor: PEA3; motif: RCCGGAAGYN; match class: 0 Factor: Sp1; motif: NGGGGGCGGGGYN; match class: 0 Factor: Sp1; motif: NGGGGCGGGGN; match class: 0 Factor: DEAF1; motif: NCGNNYTCGGGNRTTTCCGDARNNN; match class: 0 Factor: Pitx3; motif: GGATTANNNNY; match class: 0 Factor: Klf7; motif: NNNRCCMCGCCCNNNN; match class: 0 Factor: Sp3; motif: AGGGCGG; mat…
298	Cds2	NM_138651	61	Factor: Sp1; motif: NGGGGGCGGGGYN; match class: 0 Factor: Sp1; motif: NGGGGCGGGGN; match class: 0 Factor: ZBED6; motif: NRRGCTCGCCNN; match class: 0 Factor: Pitx3; motif: GGATTANNNNY; match class: 0 Factor: Egr-1; motif: GCGGGGGCGG; match class: 0 Factor: Crx; motif: NYTAATCNN; match class: 0 Factor: Sp3; motif: AGGGCGG; match class: 0 Factor: Crx; motif: YNNNTAATCYSMN; match class: 0 Factor: E2F…
299	Ccm2	NM_146014	61	Factor: PEA3; motif: RCCGGAAGYN; match class: 0 Factor: Sp1; motif: NGGGGGCGGGGYN; match class: 0 Factor: Sp1; motif: NGGGGCGGGGN; match class: 0 Factor: Pitx3; motif: GGATTANNNNY; match class: 0 Factor: Klf7; motif: NNNRCCMCGCCCNNNN; match class: 0 Factor: Egr-1; motif: GCGGGGGCGG; match class: 0 Factor: Sp3; motif: AGGGCGG; match class: 0 Factor: Crx; motif: YNNNTAATCYSMN; match class: 0 Factor…
300	Wipf1	NM_153138	61	Factor: Sp1; motif: NGGGGGCGGGGYN; match class: 0 Factor: Sp1; motif: NGGGGCGGGGN; match class: 0 Factor: Sp3; motif: AGGGCGG; match class: 0 Factor: E2F; motif: GGCGSG; match class: 0 Factor: E2F-3; motif: GGCGGGN; match class: 0 Factor: GABPalpha; motif: CTTCCK; match class: 0 Factor: NURR1; motif: YRRCCTT; match class: 0 Factor: ZIC1; motif: VGGGGAGS; match class: 0 Factor: TEL1; motif: CNCGGA…
301	Erlin2	NM_153592	61	Factor: Sp1; motif: NGGGGGCGGGGYN; match class: 0 Factor: Sp1; motif: NGGGGCGGGGN; match class: 0 Factor: DEAF1; motif: NCGNNYTCGGGNRTTTCCGDARNNN; match class: 0 Factor: ZBED6; motif: NRRGCTCGCCNN; match class: 0 Factor: Klf7; motif: NNNRCCMCGCCCNNNN; match class: 0 Factor: Egr-1; motif: GCGGGGGCGG; match class: 0 Factor: Sp3; motif: AGGGCGG; match class: 0 Factor: E2F; motif: GGCGSG; match class…
302	Myo1d	NM_177390	61	Factor: IRF4; motif: NNNAYTCTCGGWNNN; match class: 1 Factor: Sp1; motif: NGGGGGCGGGGYN; match class: 0 Factor: Sp1; motif: NGGGGCGGGGN; match class: 0 Factor: Pitx3; motif: GGATTANNNNY; match class: 0 Factor: Klf7; motif: NNNRCCMCGCCCNNNN; match class: 0 Factor: Egr-1; motif: GCGGGGGCGG; match class: 0 Factor: Crx; motif: NYTAATCNN; match class: 0 Factor: Sp3; motif: AGGGCGG; match class: 0 Facto…
303	NA	AK129359	60	Factor: IRF4; motif: NNNAYTCTCGGWNNN; match class: 1 Factor: PEA3; motif: RCCGGAAGYN; match class: 0 Factor: Sp1; motif: NGGGGGCGGGGYN; match class: 0 Factor: Sp1; motif: NGGGGCGGGGN; match class: 0 Factor: DEAF1; motif: NCGNNYTCGGGNRTTTCCGDARNNN; match class: 0 Factor: Klf7; motif: NNNRCCMCGCCCNNNN; match class: 0 Factor: E2F-3; motif: GGCGGGN; match class: 0 Factor: GABPalpha; motif: CTTCCK; ma…
304	Adamts7	NM_001003911	60	Factor: IRF4; motif: NNNAYTCTCGGWNNN; match class: 1 Factor: Sp1; motif: NGGGGGCGGGGYN; match class: 0 Factor: Sp1; motif: NGGGGCGGGGN; match class: 0 Factor: Klf7; motif: NNNRCCMCGCCCNNNN; match class: 0 Factor: Egr-1; motif: GCGGGGGCGG; match class: 0 Factor: Crx; motif: NYTAATCNN; match class: 0 Factor: Sp3; motif: AGGGCGG; match class: 0 Factor: Zfx; motif: SNSCAGGCCKCGSCSS; match class: 0 Fa…
305	Rplp0	NM_007475	60	Factor: IRF4; motif: NNNAYTCTCGGWNNN; match class: 1 Factor: Sp1; motif: NGGGGGCGGGGYN; match class: 0 Factor: Sp1; motif: NGGGGCGGGGN; match class: 0 Factor: DEAF1; motif: NCGNNYTCGGGNRTTTCCGDARNNN; match class: 0 Factor: ZBED6; motif: NRRGCTCGCCNN; match class: 0 Factor: Pitx3; motif: GGATTANNNNY; match class: 0 Factor: Crx; motif: NYTAATCNN; match class: 0 Factor: Sp3; motif: AGGGCGG; match cl…
306	Hmgcr	NM_008255	60	Factor: IRF4; motif: NNNAYTCTCGGWNNN; match class: 1 Factor: Pitx3; motif: GGATTANNNNY; match class: 0 Factor: Egr-1; motif: GCGGGGGCGG; match class: 0 Factor: Crx; motif: NYTAATCNN; match class: 0 Factor: Sp3; motif: AGGGCGG; match class: 0 Factor: Crx; motif: YNNNTAATCYSMN; match class: 0 Factor: GABPalpha; motif: CTTCCK; match class: 0 Factor: NURR1; motif: YRRCCTT; match class: 0 Factor: ER71…
307	Ppia	NM_008907	60	Factor: IRF4; motif: NNNAYTCTCGGWNNN; match class: 1 Factor: Sp1; motif: NGGGGGCGGGGYN; match class: 0 Factor: Sp1; motif: NGGGGCGGGGN; match class: 0 Factor: Pitx3; motif: GGATTANNNNY; match class: 0 Factor: Crx; motif: NYTAATCNN; match class: 0 Factor: Sp3; motif: AGGGCGG; match class: 0 Factor: Crx; motif: YNNNTAATCYSMN; match class: 0 Factor: E2F; motif: GGCGSG; match class: 0 Factor: E2F-3; …
308	Sat1	NM_009121	60	Factor: PEA3; motif: RCCGGAAGYN; match class: 0 Factor: Sp1; motif: NGGGGGCGGGGYN; match class: 0 Factor: Sp1; motif: NGGGGCGGGGN; match class: 0 Factor: Pitx3; motif: GGATTANNNNY; match class: 0 Factor: Klf7; motif: NNNRCCMCGCCCNNNN; match class: 0 Factor: Crx; motif: NYTAATCNN; match class: 0 Factor: Sp3; motif: AGGGCGG; match class: 0 Factor: Crx; motif: YNNNTAATCYSMN; match class: 0 Factor: E…
309	Yap1	NM_009534	60	Factor: IRF4; motif: NNNAYTCTCGGWNNN; match class: 1 Factor: Sp1; motif: NGGGGGCGGGGYN; match class: 0 Factor: Sp1; motif: NGGGGCGGGGN; match class: 0 Factor: ZBED6; motif: NRRGCTCGCCNN; match class: 0 Factor: Egr-1; motif: GCGGGGGCGG; match class: 0 Factor: Sp3; motif: AGGGCGG; match class: 0 Factor: E2F; motif: GGCGSG; match class: 0 Factor: E2F-3; motif: GGCGGGN; match class: 0 Factor: HIF-1al…
310	Mapkapk5	NM_010765	60	Factor: Sp1; motif: NGGGGGCGGGGYN; match class: 0 Factor: Sp1; motif: NGGGGCGGGGN; match class: 0 Factor: Pitx3; motif: GGATTANNNNY; match class: 0 Factor: Egr-1; motif: GCGGGGGCGG; match class: 0 Factor: Crx; motif: NYTAATCNN; match class: 0 Factor: Crx; motif: YNNNTAATCYSMN; match class: 0 Factor: Zfx; motif: SNSCAGGCCKCGSCSS; match class: 0 Factor: E2F; motif: GGCGSG; match class: 0 Factor: E2…
311	Ptpn1	NM_011201	60	Factor: PEA3; motif: RCCGGAAGYN; match class: 0 Factor: Sp1; motif: NGGGGGCGGGGYN; match class: 0 Factor: Sp1; motif: NGGGGCGGGGN; match class: 0 Factor: ZBED6; motif: NRRGCTCGCCNN; match class: 0 Factor: Egr-1; motif: GCGGGGGCGG; match class: 0 Factor: Sp3; motif: AGGGCGG; match class: 0 Factor: Crx; motif: YNNNTAATCYSMN; match class: 0 Factor: E2F; motif: GGCGSG; match class: 0 Factor: E2F-3; m…
312	Serf1	NM_011353	60	Factor: Sp1; motif: NGGGGGCGGGGYN; match class: 0 Factor: Sp1; motif: NGGGGCGGGGN; match class: 0 Factor: Egr-1; motif: GCGGGGGCGG; match class: 0 Factor: E2F; motif: GGCGSG; match class: 0 Factor: E2F-3; motif: GGCGGGN; match class: 0 Factor: HIF-1alpha; motif: NCACGT; match class: 1 Factor: GABPalpha; motif: CTTCCK; match class: 0 Factor: NURR1; motif: YRRCCTT; match class: 0 Factor: ZIC1; moti…
313	Slc20a2	NM_011394	60	Factor: IRF4; motif: NNNAYTCTCGGWNNN; match class: 1 Factor: Sp1; motif: NGGGGGCGGGGYN; match class: 0 Factor: Sp1; motif: NGGGGCGGGGN; match class: 0 Factor: DEAF1; motif: NCGNNYTCGGGNRTTTCCGDARNNN; match class: 0 Factor: Klf7; motif: NNNRCCMCGCCCNNNN; match class: 0 Factor: Egr-1; motif: GCGGGGGCGG; match class: 0 Factor: E2F; motif: GGCGSG; match class: 0 Factor: E2F-3; motif: GGCGGGN; match c…
314	Hspb7	NM_013868	60	Factor: Sp1; motif: NGGGGGCGGGGYN; match class: 0 Factor: Sp1; motif: NGGGGCGGGGN; match class: 0 Factor: Pitx3; motif: GGATTANNNNY; match class: 0 Factor: Klf7; motif: NNNRCCMCGCCCNNNN; match class: 0 Factor: Crx; motif: NYTAATCNN; match class: 0 Factor: Sp3; motif: AGGGCGG; match class: 0 Factor: Crx; motif: YNNNTAATCYSMN; match class: 0 Factor: E2F-3; motif: GGCGGGN; match class: 0 Factor: HIF…
315	Gpat4	NM_018743	60	Factor: Sp1; motif: NGGGGGCGGGGYN; match class: 0 Factor: Sp1; motif: NGGGGCGGGGN; match class: 0 Factor: Pitx3; motif: GGATTANNNNY; match class: 0 Factor: Egr-1; motif: GCGGGGGCGG; match class: 0 Factor: Crx; motif: NYTAATCNN; match class: 0 Factor: Sp3; motif: AGGGCGG; match class: 0 Factor: Crx; motif: YNNNTAATCYSMN; match class: 0 Factor: Zfx; motif: SNSCAGGCCKCGSCSS; match class: 0 Factor: E…
316	Golga4	NM_018748	60	Factor: Sp1; motif: NGGGGGCGGGGYN; match class: 0 Factor: Sp1; motif: NGGGGCGGGGN; match class: 0 Factor: ZBED6; motif: NRRGCTCGCCNN; match class: 0 Factor: Klf7; motif: NNNRCCMCGCCCNNNN; match class: 0 Factor: Crx; motif: NYTAATCNN; match class: 0 Factor: Sp3; motif: AGGGCGG; match class: 0 Factor: Crx; motif: YNNNTAATCYSMN; match class: 0 Factor: Zfx; motif: SNSCAGGCCKCGSCSS; match class: 0 Fac…
317	Grk5	NM_018869	60	Factor: IRF4; motif: NNNAYTCTCGGWNNN; match class: 1 Factor: Sp1; motif: NGGGGGCGGGGYN; match class: 0 Factor: Sp1; motif: NGGGGCGGGGN; match class: 0 Factor: Klf7; motif: NNNRCCMCGCCCNNNN; match class: 0 Factor: Sp3; motif: AGGGCGG; match class: 0 Factor: E2F; motif: GGCGSG; match class: 0 Factor: E2F-3; motif: GGCGGGN; match class: 0 Factor: NURR1; motif: YRRCCTT; match class: 0 Factor: TEL1; m…
318	Stoml2	NM_023231	60	Factor: IRF4; motif: NNNAYTCTCGGWNNN; match class: 1 Factor: PEA3; motif: RCCGGAAGYN; match class: 0 Factor: DEAF1; motif: NCGNNYTCGGGNRTTTCCGDARNNN; match class: 0 Factor: Sp3; motif: AGGGCGG; match class: 0 Factor: E2F; motif: GGCGSG; match class: 0 Factor: HIF-1alpha; motif: NCACGT; match class: 1 Factor: GABPalpha; motif: CTTCCK; match class: 0 Factor: NURR1; motif: YRRCCTT; match class: 0 Fa…
319	Ccdc90b	NM_025515	60	Factor: IRF4; motif: NNNAYTCTCGGWNNN; match class: 1 Factor: Sp1; motif: NGGGGGCGGGGYN; match class: 0 Factor: Sp1; motif: NGGGGCGGGGN; match class: 0 Factor: Pitx3; motif: GGATTANNNNY; match class: 0 Factor: Klf7; motif: NNNRCCMCGCCCNNNN; match class: 0 Factor: Egr-1; motif: GCGGGGGCGG; match class: 0 Factor: Crx; motif: NYTAATCNN; match class: 0 Factor: Sp3; motif: AGGGCGG; match class: 0 Facto…
320	Ankrd33b	NM_026153	60	Factor: IRF4; motif: NNNAYTCTCGGWNNN; match class: 1 Factor: Sp1; motif: NGGGGGCGGGGYN; match class: 0 Factor: Sp1; motif: NGGGGCGGGGN; match class: 0 Factor: ZBED6; motif: NRRGCTCGCCNN; match class: 0 Factor: Pitx3; motif: GGATTANNNNY; match class: 0 Factor: Crx; motif: NYTAATCNN; match class: 0 Factor: Sp3; motif: AGGGCGG; match class: 0 Factor: Crx; motif: YNNNTAATCYSMN; match class: 0 Factor:…
321	Rspry1	NM_026274	60	Factor: IRF4; motif: NNNAYTCTCGGWNNN; match class: 1 Factor: PEA3; motif: RCCGGAAGYN; match class: 0 Factor: ZBED6; motif: NRRGCTCGCCNN; match class: 0 Factor: Pitx3; motif: GGATTANNNNY; match class: 0 Factor: Egr-1; motif: GCGGGGGCGG; match class: 0 Factor: Crx; motif: NYTAATCNN; match class: 0 Factor: Sp3; motif: AGGGCGG; match class: 0 Factor: Crx; motif: YNNNTAATCYSMN; match class: 0 Factor: …
322	Cyth4	NM_028195	60	Factor: PEA3; motif: RCCGGAAGYN; match class: 0 Factor: Sp1; motif: NGGGGGCGGGGYN; match class: 0 Factor: Sp1; motif: NGGGGCGGGGN; match class: 0 Factor: Klf7; motif: NNNRCCMCGCCCNNNN; match class: 0 Factor: Egr-1; motif: GCGGGGGCGG; match class: 0 Factor: Crx; motif: NYTAATCNN; match class: 0 Factor: Sp3; motif: AGGGCGG; match class: 0 Factor: Crx; motif: YNNNTAATCYSMN; match class: 0 Factor: Zf…
323	Ccdc3	NM_028804	60	Factor: IRF4; motif: NNNAYTCTCGGWNNN; match class: 1 Factor: Sp1; motif: NGGGGGCGGGGYN; match class: 0 Factor: Sp1; motif: NGGGGCGGGGN; match class: 0 Factor: ZBED6; motif: NRRGCTCGCCNN; match class: 0 Factor: Sp3; motif: AGGGCGG; match class: 0 Factor: E2F; motif: GGCGSG; match class: 0 Factor: E2F-3; motif: GGCGGGN; match class: 0 Factor: GABPalpha; motif: CTTCCK; match class: 0 Factor: NURR1; …
324	Htra3	NM_030127	60	Factor: Sp1; motif: NGGGGGCGGGGYN; match class: 0 Factor: Sp1; motif: NGGGGCGGGGN; match class: 0 Factor: ZBED6; motif: NRRGCTCGCCNN; match class: 0 Factor: Klf7; motif: NNNRCCMCGCCCNNNN; match class: 0 Factor: Crx; motif: NYTAATCNN; match class: 0 Factor: Crx; motif: YNNNTAATCYSMN; match class: 0 Factor: E2F; motif: GGCGSG; match class: 0 Factor: E2F-3; motif: GGCGGGN; match class: 0 Factor: GAB…
325	Baz2a	NM_054078	60	Factor: IRF4; motif: NNNAYTCTCGGWNNN; match class: 1 Factor: Sp1; motif: NGGGGGCGGGGYN; match class: 0 Factor: Sp1; motif: NGGGGCGGGGN; match class: 0 Factor: Klf7; motif: NNNRCCMCGCCCNNNN; match class: 0 Factor: Egr-1; motif: GCGGGGGCGG; match class: 0 Factor: Crx; motif: NYTAATCNN; match class: 0 Factor: Sp3; motif: AGGGCGG; match class: 0 Factor: Crx; motif: YNNNTAATCYSMN; match class: 0 Facto…
326	Tspan14	NM_145928	60	Factor: IRF4; motif: NNNAYTCTCGGWNNN; match class: 1 Factor: Sp1; motif: NGGGGGCGGGGYN; match class: 0 Factor: Sp1; motif: NGGGGCGGGGN; match class: 0 Factor: Klf7; motif: NNNRCCMCGCCCNNNN; match class: 0 Factor: Egr-1; motif: GCGGGGGCGG; match class: 0 Factor: Sp3; motif: AGGGCGG; match class: 0 Factor: Zfx; motif: SNSCAGGCCKCGSCSS; match class: 0 Factor: E2F; motif: GGCGSG; match class: 0 Facto…
327	Zfp184	NM_183014	60	Factor: PEA3; motif: RCCGGAAGYN; match class: 0 Factor: ZBED6; motif: NRRGCTCGCCNN; match class: 0 Factor: Pitx3; motif: GGATTANNNNY; match class: 0 Factor: Crx; motif: NYTAATCNN; match class: 0 Factor: Sp3; motif: AGGGCGG; match class: 0 Factor: Crx; motif: YNNNTAATCYSMN; match class: 0 Factor: E2F; motif: GGCGSG; match class: 0 Factor: HIF-1alpha; motif: NCACGT; match class: 1 Factor: GABPalpha…
328	Zfp341	NM_199304	60	Factor: IRF4; motif: NNNAYTCTCGGWNNN; match class: 1 Factor: Sp1; motif: NGGGGGCGGGGYN; match class: 0 Factor: Sp1; motif: NGGGGCGGGGN; match class: 0 Factor: Pitx3; motif: GGATTANNNNY; match class: 0 Factor: Egr-1; motif: GCGGGGGCGG; match class: 0 Factor: Sp3; motif: AGGGCGG; match class: 0 Factor: Crx; motif: YNNNTAATCYSMN; match class: 0 Factor: Zfx; motif: SNSCAGGCCKCGSCSS; match class: 0 Fa…
329	Calm2	NM_007589	59	Factor: IRF4; motif: NNNAYTCTCGGWNNN; match class: 1 Factor: Sp1; motif: NGGGGGCGGGGYN; match class: 0 Factor: Sp1; motif: NGGGGCGGGGN; match class: 0 Factor: DEAF1; motif: NCGNNYTCGGGNRTTTCCGDARNNN; match class: 0 Factor: ZBED6; motif: NRRGCTCGCCNN; match class: 0 Factor: Egr-1; motif: GCGGGGGCGG; match class: 0 Factor: Sp3; motif: AGGGCGG; match class: 0 Factor: E2F; motif: GGCGSG; match class:…
330	Tfb2m	NM_008249	59	Factor: IRF4; motif: NNNAYTCTCGGWNNN; match class: 1 Factor: Sp1; motif: NGGGGGCGGGGYN; match class: 0 Factor: Sp1; motif: NGGGGCGGGGN; match class: 0 Factor: Pitx3; motif: GGATTANNNNY; match class: 0 Factor: Egr-1; motif: GCGGGGGCGG; match class: 0 Factor: Crx; motif: NYTAATCNN; match class: 0 Factor: Sp3; motif: AGGGCGG; match class: 0 Factor: Crx; motif: YNNNTAATCYSMN; match class: 0 Factor: E…
331	Prkcq	NM_008859	59	Factor: IRF4; motif: NNNAYTCTCGGWNNN; match class: 1 Factor: Sp1; motif: NGGGGGCGGGGYN; match class: 0 Factor: Sp1; motif: NGGGGCGGGGN; match class: 0 Factor: Crx; motif: NYTAATCNN; match class: 0 Factor: Sp3; motif: AGGGCGG; match class: 0 Factor: E2F; motif: GGCGSG; match class: 0 Factor: E2F-3; motif: GGCGGGN; match class: 0 Factor: GABPalpha; motif: CTTCCK; match class: 0 Factor: NURR1; motif…
332	Rad51d	NM_011235	59	Factor: Sp1; motif: NGGGGGCGGGGYN; match class: 0 Factor: Sp1; motif: NGGGGCGGGGN; match class: 0 Factor: Egr-1; motif: GCGGGGGCGG; match class: 0 Factor: Crx; motif: NYTAATCNN; match class: 0 Factor: Sp3; motif: AGGGCGG; match class: 0 Factor: Crx; motif: YNNNTAATCYSMN; match class: 0 Factor: E2F; motif: GGCGSG; match class: 0 Factor: GABPalpha; motif: CTTCCK; match class: 0 Factor: ER71; motif:…
333	Wfs1	NM_011716	59	Factor: Sp1; motif: NGGGGGCGGGGYN; match class: 0 Factor: Sp1; motif: NGGGGCGGGGN; match class: 0 Factor: Klf7; motif: NNNRCCMCGCCCNNNN; match class: 0 Factor: Sp3; motif: AGGGCGG; match class: 0 Factor: Zfx; motif: SNSCAGGCCKCGSCSS; match class: 0 Factor: E2F; motif: GGCGSG; match class: 0 Factor: E2F-3; motif: GGCGGGN; match class: 0 Factor: HIF-1alpha; motif: NCACGT; match class: 1 Factor: NUR…
334	Golga5	NM_013747	59	Factor: PEA3; motif: RCCGGAAGYN; match class: 0 Factor: Sp1; motif: NGGGGGCGGGGYN; match class: 0 Factor: Sp1; motif: NGGGGCGGGGN; match class: 0 Factor: Crx; motif: NYTAATCNN; match class: 0 Factor: Sp3; motif: AGGGCGG; match class: 0 Factor: Zfx; motif: SNSCAGGCCKCGSCSS; match class: 0 Factor: E2F; motif: GGCGSG; match class: 0 Factor: E2F-3; motif: GGCGGGN; match class: 0 Factor: GABPalpha; mo…
335	Pitpnb	NM_019640	59	Factor: IRF4; motif: NNNAYTCTCGGWNNN; match class: 1 Factor: Sp1; motif: NGGGGGCGGGGYN; match class: 0 Factor: Sp1; motif: NGGGGCGGGGN; match class: 0 Factor: DEAF1; motif: NCGNNYTCGGGNRTTTCCGDARNNN; match class: 0 Factor: Pitx3; motif: GGATTANNNNY; match class: 0 Factor: Klf7; motif: NNNRCCMCGCCCNNNN; match class: 0 Factor: Crx; motif: NYTAATCNN; match class: 0 Factor: Sp3; motif: AGGGCGG; match…
336	Kras	NM_021284	59	Factor: IRF4; motif: NNNAYTCTCGGWNNN; match class: 1 Factor: Sp1; motif: NGGGGGCGGGGYN; match class: 0 Factor: Sp1; motif: NGGGGCGGGGN; match class: 0 Factor: Egr-1; motif: GCGGGGGCGG; match class: 0 Factor: Sp3; motif: AGGGCGG; match class: 0 Factor: E2F; motif: GGCGSG; match class: 0 Factor: E2F-3; motif: GGCGGGN; match class: 0 Factor: GABPalpha; motif: CTTCCK; match class: 0 Factor: NURR1; mo…
337	Cdon	NM_021339	59	Factor: Sp1; motif: NGGGGGCGGGGYN; match class: 0 Factor: Sp1; motif: NGGGGCGGGGN; match class: 0 Factor: ZBED6; motif: NRRGCTCGCCNN; match class: 0 Factor: Egr-1; motif: GCGGGGGCGG; match class: 0 Factor: Crx; motif: NYTAATCNN; match class: 0 Factor: Crx; motif: YNNNTAATCYSMN; match class: 0 Factor: E2F; motif: GGCGSG; match class: 0 Factor: E2F-3; motif: GGCGGGN; match class: 0 Factor: HIF-1alp…
338	D16Ertd472e	NM_025967	59	Factor: PEA3; motif: RCCGGAAGYN; match class: 0 Factor: Sp1; motif: NGGGGGCGGGGYN; match class: 0 Factor: Sp1; motif: NGGGGCGGGGN; match class: 0 Factor: Pitx3; motif: GGATTANNNNY; match class: 0 Factor: Egr-1; motif: GCGGGGGCGG; match class: 0 Factor: Crx; motif: NYTAATCNN; match class: 0 Factor: Sp3; motif: AGGGCGG; match class: 0 Factor: Crx; motif: YNNNTAATCYSMN; match class: 0 Factor: E2F; m…
339	Ccpg1	NM_028181	59	Factor: PEA3; motif: RCCGGAAGYN; match class: 0 Factor: ZBED6; motif: NRRGCTCGCCNN; match class: 0 Factor: Pitx3; motif: GGATTANNNNY; match class: 0 Factor: Crx; motif: NYTAATCNN; match class: 0 Factor: Crx; motif: YNNNTAATCYSMN; match class: 0 Factor: E2F; motif: GGCGSG; match class: 0 Factor: GABPalpha; motif: CTTCCK; match class: 0 Factor: NURR1; motif: YRRCCTT; match class: 0 Factor: ER71; mo…
340	Wdr45	NM_172372	59	Factor: PEA3; motif: RCCGGAAGYN; match class: 0 Factor: DEAF1; motif: NCGNNYTCGGGNRTTTCCGDARNNN; match class: 0 Factor: Pitx3; motif: GGATTANNNNY; match class: 0 Factor: Crx; motif: NYTAATCNN; match class: 0 Factor: Sp3; motif: AGGGCGG; match class: 0 Factor: Crx; motif: YNNNTAATCYSMN; match class: 0 Factor: GABPalpha; motif: CTTCCK; match class: 0 Factor: NURR1; motif: YRRCCTT; match class: 0 Fa…
341	Tspan9	NM_175414	59	Factor: IRF4; motif: NNNAYTCTCGGWNNN; match class: 1 Factor: Sp1; motif: NGGGGGCGGGGYN; match class: 0 Factor: Sp1; motif: NGGGGCGGGGN; match class: 0 Factor: DEAF1; motif: NCGNNYTCGGGNRTTTCCGDARNNN; match class: 0 Factor: Pitx3; motif: GGATTANNNNY; match class: 0 Factor: Klf7; motif: NNNRCCMCGCCCNNNN; match class: 0 Factor: Egr-1; motif: GCGGGGGCGG; match class: 0 Factor: Crx; motif: YNNNTAATCYS…
342	Senp5	NM_177103	59	Factor: PEA3; motif: RCCGGAAGYN; match class: 0 Factor: Sp1; motif: NGGGGGCGGGGYN; match class: 0 Factor: Pitx3; motif: GGATTANNNNY; match class: 0 Factor: Egr-1; motif: GCGGGGGCGG; match class: 0 Factor: Crx; motif: NYTAATCNN; match class: 0 Factor: Crx; motif: YNNNTAATCYSMN; match class: 0 Factor: GABPalpha; motif: CTTCCK; match class: 0 Factor: NURR1; motif: YRRCCTT; match class: 0 Factor: ZIC…
343	Zfp82	NM_177889	59	Factor: IRF4; motif: NNNAYTCTCGGWNNN; match class: 1 Factor: Sp1; motif: NGGGGGCGGGGYN; match class: 0 Factor: Sp1; motif: NGGGGCGGGGN; match class: 0 Factor: Crx; motif: NYTAATCNN; match class: 0 Factor: Sp3; motif: AGGGCGG; match class: 0 Factor: Crx; motif: YNNNTAATCYSMN; match class: 0 Factor: E2F; motif: GGCGSG; match class: 0 Factor: E2F-3; motif: GGCGGGN; match class: 0 Factor: HIF-1alpha;…
344	Dnajc25	NM_001033165	58	Factor: PEA3; motif: RCCGGAAGYN; match class: 0 Factor: Sp1; motif: NGGGGGCGGGGYN; match class: 0 Factor: Sp1; motif: NGGGGCGGGGN; match class: 0 Factor: Pitx3; motif: GGATTANNNNY; match class: 0 Factor: Egr-1; motif: GCGGGGGCGG; match class: 0 Factor: Crx; motif: NYTAATCNN; match class: 0 Factor: Crx; motif: YNNNTAATCYSMN; match class: 0 Factor: E2F-3; motif: GGCGGGN; match class: 0 Factor: GABP…
345	Zfp2	NM_001044697	58	Factor: IRF4; motif: NNNAYTCTCGGWNNN; match class: 1 Factor: Sp1; motif: NGGGGGCGGGGYN; match class: 0 Factor: Sp1; motif: NGGGGCGGGGN; match class: 0 Factor: Klf7; motif: NNNRCCMCGCCCNNNN; match class: 0 Factor: Crx; motif: NYTAATCNN; match class: 0 Factor: Sp3; motif: AGGGCGG; match class: 0 Factor: E2F; motif: GGCGSG; match class: 0 Factor: E2F-3; motif: GGCGGGN; match class: 0 Factor: HIF-1al…
346	Aldoa	NM_007438	58	Factor: IRF4; motif: NNNAYTCTCGGWNNN; match class: 1 Factor: PEA3; motif: RCCGGAAGYN; match class: 0 Factor: Sp1; motif: NGGGGGCGGGGYN; match class: 0 Factor: ZBED6; motif: NRRGCTCGCCNN; match class: 0 Factor: Sp3; motif: AGGGCGG; match class: 0 Factor: E2F; motif: GGCGSG; match class: 0 Factor: E2F-3; motif: GGCGGGN; match class: 0 Factor: HIF-1alpha; motif: NCACGT; match class: 1 Factor: GABPal…
347	Snn	NM_009223	58	Factor: Sp1; motif: NGGGGGCGGGGYN; match class: 0 Factor: Sp1; motif: NGGGGCGGGGN; match class: 0 Factor: ZBED6; motif: NRRGCTCGCCNN; match class: 0 Factor: Klf7; motif: NNNRCCMCGCCCNNNN; match class: 0 Factor: Egr-1; motif: GCGGGGGCGG; match class: 0 Factor: Sp3; motif: AGGGCGG; match class: 0 Factor: Crx; motif: YNNNTAATCYSMN; match class: 0 Factor: E2F; motif: GGCGSG; match class: 0 Factor: E2…
348	2002-09-01	NM_010891	58	Factor: IRF4; motif: NNNAYTCTCGGWNNN; match class: 1 Factor: Sp1; motif: NGGGGGCGGGGYN; match class: 0 Factor: Sp1; motif: NGGGGCGGGGN; match class: 0 Factor: ZBED6; motif: NRRGCTCGCCNN; match class: 0 Factor: Pitx3; motif: GGATTANNNNY; match class: 0 Factor: Egr-1; motif: GCGGGGGCGG; match class: 0 Factor: Crx; motif: NYTAATCNN; match class: 0 Factor: Sp3; motif: AGGGCGG; match class: 0 Factor: …
349	Sod1	NM_011434	58	Factor: Sp1; motif: NGGGGGCGGGGYN; match class: 0 Factor: Sp1; motif: NGGGGCGGGGN; match class: 0 Factor: Pitx3; motif: GGATTANNNNY; match class: 0 Factor: Klf7; motif: NNNRCCMCGCCCNNNN; match class: 0 Factor: Egr-1; motif: GCGGGGGCGG; match class: 0 Factor: Sp3; motif: AGGGCGG; match class: 0 Factor: Crx; motif: YNNNTAATCYSMN; match class: 0 Factor: Zfx; motif: SNSCAGGCCKCGSCSS; match class: 0 F…
350	Pdlim5	NM_019809	58	Factor: IRF4; motif: NNNAYTCTCGGWNNN; match class: 1 Factor: Sp1; motif: NGGGGGCGGGGYN; match class: 0 Factor: Sp1; motif: NGGGGCGGGGN; match class: 0 Factor: DEAF1; motif: NCGNNYTCGGGNRTTTCCGDARNNN; match class: 0 Factor: ZBED6; motif: NRRGCTCGCCNN; match class: 0 Factor: Sp3; motif: AGGGCGG; match class: 0 Factor: Zfx; motif: SNSCAGGCCKCGSCSS; match class: 0 Factor: E2F; motif: GGCGSG; match cl…
351	Slc12a5	NM_020333	58	Factor: IRF4; motif: NNNAYTCTCGGWNNN; match class: 1 Factor: Sp1; motif: NGGGGGCGGGGYN; match class: 0 Factor: Sp1; motif: NGGGGCGGGGN; match class: 0 Factor: ZBED6; motif: NRRGCTCGCCNN; match class: 0 Factor: Klf7; motif: NNNRCCMCGCCCNNNN; match class: 0 Factor: Egr-1; motif: GCGGGGGCGG; match class: 0 Factor: Sp3; motif: AGGGCGG; match class: 0 Factor: Crx; motif: YNNNTAATCYSMN; match class: 0 …
352	Arid5b	NM_023598	58	Factor: IRF4; motif: NNNAYTCTCGGWNNN; match class: 1 Factor: Sp1; motif: NGGGGGCGGGGYN; match class: 0 Factor: Sp1; motif: NGGGGCGGGGN; match class: 0 Factor: ZBED6; motif: NRRGCTCGCCNN; match class: 0 Factor: Sp3; motif: AGGGCGG; match class: 0 Factor: E2F; motif: GGCGSG; match class: 0 Factor: E2F-3; motif: GGCGGGN; match class: 0 Factor: GABPalpha; motif: CTTCCK; match class: 0 Factor: NURR1; …
353	Itpa	NM_025922	58	Factor: IRF4; motif: NNNAYTCTCGGWNNN; match class: 1 Factor: PEA3; motif: RCCGGAAGYN; match class: 0 Factor: Pitx3; motif: GGATTANNNNY; match class: 0 Factor: Crx; motif: NYTAATCNN; match class: 0 Factor: Crx; motif: YNNNTAATCYSMN; match class: 0 Factor: E2F; motif: GGCGSG; match class: 0 Factor: GABPalpha; motif: CTTCCK; match class: 0 Factor: NURR1; motif: YRRCCTT; match class: 0 Factor: ZIC1; …
354	Mboat2	NM_026037	58	Factor: Sp1; motif: NGGGGGCGGGGYN; match class: 0 Factor: Sp1; motif: NGGGGCGGGGN; match class: 0 Factor: ZBED6; motif: NRRGCTCGCCNN; match class: 0 Factor: Egr-1; motif: GCGGGGGCGG; match class: 0 Factor: Sp3; motif: AGGGCGG; match class: 0 Factor: Zfx; motif: SNSCAGGCCKCGSCSS; match class: 0 Factor: E2F; motif: GGCGSG; match class: 0 Factor: E2F-3; motif: GGCGGGN; match class: 0 Factor: HIF-1al…
355	Entpd4	NM_026174	58	Factor: Sp1; motif: NGGGGGCGGGGYN; match class: 0 Factor: Sp1; motif: NGGGGCGGGGN; match class: 0 Factor: Pitx3; motif: GGATTANNNNY; match class: 0 Factor: Egr-1; motif: GCGGGGGCGG; match class: 0 Factor: Crx; motif: NYTAATCNN; match class: 0 Factor: Crx; motif: YNNNTAATCYSMN; match class: 0 Factor: E2F; motif: GGCGSG; match class: 0 Factor: HIF-1alpha; motif: NCACGT; match class: 1 Factor: GABPa…
356	Nob1	NM_026277	58	Factor: Sp1; motif: NGGGGGCGGGGYN; match class: 0 Factor: Sp1; motif: NGGGGCGGGGN; match class: 0 Factor: Pitx3; motif: GGATTANNNNY; match class: 0 Factor: Crx; motif: NYTAATCNN; match class: 0 Factor: Crx; motif: YNNNTAATCYSMN; match class: 0 Factor: Zfx; motif: SNSCAGGCCKCGSCSS; match class: 0 Factor: E2F; motif: GGCGSG; match class: 0 Factor: E2F-3; motif: GGCGGGN; match class: 0 Factor: HIF-1…
357	Rbm18	NM_026434	58	Factor: IRF4; motif: NNNAYTCTCGGWNNN; match class: 1 Factor: PEA3; motif: RCCGGAAGYN; match class: 0 Factor: Sp1; motif: NGGGGGCGGGGYN; match class: 0 Factor: Sp1; motif: NGGGGCGGGGN; match class: 0 Factor: Pitx3; motif: GGATTANNNNY; match class: 0 Factor: Klf7; motif: NNNRCCMCGCCCNNNN; match class: 0 Factor: Egr-1; motif: GCGGGGGCGG; match class: 0 Factor: Crx; motif: NYTAATCNN; match class: 0 F…
358	Rps27l	NM_026467	58	Factor: PEA3; motif: RCCGGAAGYN; match class: 0 Factor: ZBED6; motif: NRRGCTCGCCNN; match class: 0 Factor: Pitx3; motif: GGATTANNNNY; match class: 0 Factor: Egr-1; motif: GCGGGGGCGG; match class: 0 Factor: Crx; motif: NYTAATCNN; match class: 0 Factor: Sp3; motif: AGGGCGG; match class: 0 Factor: Crx; motif: YNNNTAATCYSMN; match class: 0 Factor: E2F; motif: GGCGSG; match class: 0 Factor: E2F-3; mot…
359	Polr2d	NM_027101	58	Factor: PEA3; motif: RCCGGAAGYN; match class: 0 Factor: Sp1; motif: NGGGGGCGGGGYN; match class: 0 Factor: Sp1; motif: NGGGGCGGGGN; match class: 0 Factor: Pitx3; motif: GGATTANNNNY; match class: 0 Factor: Klf7; motif: NNNRCCMCGCCCNNNN; match class: 0 Factor: Crx; motif: NYTAATCNN; match class: 0 Factor: Sp3; motif: AGGGCGG; match class: 0 Factor: Crx; motif: YNNNTAATCYSMN; match class: 0 Factor: E…
360	Klf7	NM_033563	58	Factor: IRF4; motif: NNNAYTCTCGGWNNN; match class: 1 Factor: Sp1; motif: NGGGGGCGGGGYN; match class: 0 Factor: Sp1; motif: NGGGGCGGGGN; match class: 0 Factor: ZBED6; motif: NRRGCTCGCCNN; match class: 0 Factor: Klf7; motif: NNNRCCMCGCCCNNNN; match class: 0 Factor: Egr-1; motif: GCGGGGGCGG; match class: 0 Factor: Sp3; motif: AGGGCGG; match class: 0 Factor: Zfx; motif: SNSCAGGCCKCGSCSS; match class:…
361	Atp5o	NM_138597	58	Factor: Sp1; motif: NGGGGGCGGGGYN; match class: 0 Factor: Sp1; motif: NGGGGCGGGGN; match class: 0 Factor: ZBED6; motif: NRRGCTCGCCNN; match class: 0 Factor: Pitx3; motif: GGATTANNNNY; match class: 0 Factor: Egr-1; motif: GCGGGGGCGG; match class: 0 Factor: Crx; motif: NYTAATCNN; match class: 0 Factor: Sp3; motif: AGGGCGG; match class: 0 Factor: Crx; motif: YNNNTAATCYSMN; match class: 0 Factor: E2F…
362	Ubxn1	NM_146093	58	Factor: IRF4; motif: NNNAYTCTCGGWNNN; match class: 1 Factor: Sp1; motif: NGGGGGCGGGGYN; match class: 0 Factor: Sp1; motif: NGGGGCGGGGN; match class: 0 Factor: ZBED6; motif: NRRGCTCGCCNN; match class: 0 Factor: Pitx3; motif: GGATTANNNNY; match class: 0 Factor: Crx; motif: NYTAATCNN; match class: 0 Factor: Sp3; motif: AGGGCGG; match class: 0 Factor: Crx; motif: YNNNTAATCYSMN; match class: 0 Factor:…
363	Ptk2b	NM_172498	58	Factor: IRF4; motif: NNNAYTCTCGGWNNN; match class: 1 Factor: Sp1; motif: NGGGGGCGGGGYN; match class: 0 Factor: Sp1; motif: NGGGGCGGGGN; match class: 0 Factor: Pitx3; motif: GGATTANNNNY; match class: 0 Factor: Egr-1; motif: GCGGGGGCGG; match class: 0 Factor: Crx; motif: NYTAATCNN; match class: 0 Factor: Sp3; motif: AGGGCGG; match class: 0 Factor: Crx; motif: YNNNTAATCYSMN; match class: 0 Factor: E…
364	Cnksr3	NM_172546	58	Factor: Sp1; motif: NGGGGGCGGGGYN; match class: 0 Factor: Sp1; motif: NGGGGCGGGGN; match class: 0 Factor: DEAF1; motif: NCGNNYTCGGGNRTTTCCGDARNNN; match class: 0 Factor: ZBED6; motif: NRRGCTCGCCNN; match class: 0 Factor: Pitx3; motif: GGATTANNNNY; match class: 0 Factor: Klf7; motif: NNNRCCMCGCCCNNNN; match class: 0 Factor: Egr-1; motif: GCGGGGGCGG; match class: 0 Factor: Zfx; motif: SNSCAGGCCKCGS…
365	Dennd5b	NM_177192	58	Factor: Sp1; motif: NGGGGGCGGGGYN; match class: 0 Factor: ZBED6; motif: NRRGCTCGCCNN; match class: 0 Factor: Pitx3; motif: GGATTANNNNY; match class: 0 Factor: Crx; motif: NYTAATCNN; match class: 0 Factor: Sp3; motif: AGGGCGG; match class: 0 Factor: Crx; motif: YNNNTAATCYSMN; match class: 0 Factor: E2F; motif: GGCGSG; match class: 0 Factor: E2F-3; motif: GGCGGGN; match class: 0 Factor: GABPalpha; …
366	NA	BC058107	57	Factor: IRF4; motif: NNNAYTCTCGGWNNN; match class: 1 Factor: Sp1; motif: NGGGGGCGGGGYN; match class: 0 Factor: Sp1; motif: NGGGGCGGGGN; match class: 0 Factor: Pitx3; motif: GGATTANNNNY; match class: 0 Factor: Egr-1; motif: GCGGGGGCGG; match class: 0 Factor: Crx; motif: NYTAATCNN; match class: 0 Factor: Crx; motif: YNNNTAATCYSMN; match class: 0 Factor: Zfx; motif: SNSCAGGCCKCGSCSS; match class: 0 …
367	Limch1	NM_001001980	57	Factor: IRF4; motif: NNNAYTCTCGGWNNN; match class: 1 Factor: Sp1; motif: NGGGGGCGGGGYN; match class: 0 Factor: Sp1; motif: NGGGGCGGGGN; match class: 0 Factor: ZBED6; motif: NRRGCTCGCCNN; match class: 0 Factor: Egr-1; motif: GCGGGGGCGG; match class: 0 Factor: Crx; motif: YNNNTAATCYSMN; match class: 0 Factor: Zfx; motif: SNSCAGGCCKCGSCSS; match class: 0 Factor: E2F; motif: GGCGSG; match class: 0 Fa…
368	Rpl17	NM_001002239	57	Factor: Sp1; motif: NGGGGGCGGGGYN; match class: 0 Factor: Sp1; motif: NGGGGCGGGGN; match class: 0 Factor: ZBED6; motif: NRRGCTCGCCNN; match class: 0 Factor: Pitx3; motif: GGATTANNNNY; match class: 0 Factor: Klf7; motif: NNNRCCMCGCCCNNNN; match class: 0 Factor: Egr-1; motif: GCGGGGGCGG; match class: 0 Factor: Sp3; motif: AGGGCGG; match class: 0 Factor: Crx; motif: YNNNTAATCYSMN; match class: 0 Fac…
369	Phf3	NM_001081080	57	Factor: PEA3; motif: RCCGGAAGYN; match class: 0 Factor: Sp1; motif: NGGGGGCGGGGYN; match class: 0 Factor: Sp1; motif: NGGGGCGGGGN; match class: 0 Factor: ZBED6; motif: NRRGCTCGCCNN; match class: 0 Factor: Egr-1; motif: GCGGGGGCGG; match class: 0 Factor: Sp3; motif: AGGGCGG; match class: 0 Factor: Crx; motif: YNNNTAATCYSMN; match class: 0 Factor: Zfx; motif: SNSCAGGCCKCGSCSS; match class: 0 Factor…
370	Rap1gap	NM_001081155	57	Factor: IRF4; motif: NNNAYTCTCGGWNNN; match class: 1 Factor: Sp1; motif: NGGGGGCGGGGYN; match class: 0 Factor: Sp1; motif: NGGGGCGGGGN; match class: 0 Factor: DEAF1; motif: NCGNNYTCGGGNRTTTCCGDARNNN; match class: 0 Factor: Pitx3; motif: GGATTANNNNY; match class: 0 Factor: Crx; motif: NYTAATCNN; match class: 0 Factor: Crx; motif: YNNNTAATCYSMN; match class: 0 Factor: Zfx; motif: SNSCAGGCCKCGSCSS; …
371	Pgd	NM_001081274	57	Factor: IRF4; motif: NNNAYTCTCGGWNNN; match class: 1 Factor: PEA3; motif: RCCGGAAGYN; match class: 0 Factor: Sp1; motif: NGGGGGCGGGGYN; match class: 0 Factor: Sp1; motif: NGGGGCGGGGN; match class: 0 Factor: ZBED6; motif: NRRGCTCGCCNN; match class: 0 Factor: Pitx3; motif: GGATTANNNNY; match class: 0 Factor: Crx; motif: NYTAATCNN; match class: 0 Factor: Crx; motif: YNNNTAATCYSMN; match class: 0 Fac…
372	Dach1	NM_007826	57	Factor: IRF4; motif: NNNAYTCTCGGWNNN; match class: 1 Factor: Sp1; motif: NGGGGGCGGGGYN; match class: 0 Factor: Sp1; motif: NGGGGCGGGGN; match class: 0 Factor: Egr-1; motif: GCGGGGGCGG; match class: 0 Factor: E2F; motif: GGCGSG; match class: 0 Factor: E2F-3; motif: GGCGGGN; match class: 0 Factor: NURR1; motif: YRRCCTT; match class: 0 Factor: ZIC1; motif: VGGGGAGS; match class: 0 Factor: RNF96; mot…
373	Cdc42	NM_009861	57	Factor: IRF4; motif: NNNAYTCTCGGWNNN; match class: 1 Factor: Sp1; motif: NGGGGGCGGGGYN; match class: 0 Factor: Pitx3; motif: GGATTANNNNY; match class: 0 Factor: Crx; motif: NYTAATCNN; match class: 0 Factor: Sp3; motif: AGGGCGG; match class: 0 Factor: Crx; motif: YNNNTAATCYSMN; match class: 0 Factor: E2F; motif: GGCGSG; match class: 0 Factor: E2F-3; motif: GGCGGGN; match class: 0 Factor: GABPalpha…
374	Esrrg	NM_011935	57	Factor: IRF4; motif: NNNAYTCTCGGWNNN; match class: 1 Factor: Sp1; motif: NGGGGGCGGGGYN; match class: 0 Factor: Sp1; motif: NGGGGCGGGGN; match class: 0 Factor: DEAF1; motif: NCGNNYTCGGGNRTTTCCGDARNNN; match class: 0 Factor: ZBED6; motif: NRRGCTCGCCNN; match class: 0 Factor: Sp3; motif: AGGGCGG; match class: 0 Factor: E2F; motif: GGCGSG; match class: 0 Factor: E2F-3; motif: GGCGGGN; match class: 0 …
375	Ddx25	NM_013932	57	Factor: PEA3; motif: RCCGGAAGYN; match class: 0 Factor: Sp1; motif: NGGGGGCGGGGYN; match class: 0 Factor: Sp1; motif: NGGGGCGGGGN; match class: 0 Factor: Egr-1; motif: GCGGGGGCGG; match class: 0 Factor: Crx; motif: YNNNTAATCYSMN; match class: 0 Factor: E2F; motif: GGCGSG; match class: 0 Factor: E2F-3; motif: GGCGGGN; match class: 0 Factor: HIF-1alpha; motif: NCACGT; match class: 1 Factor: GABPalp…
376	Tpmt	NM_016785	57	Factor: Sp1; motif: NGGGGGCGGGGYN; match class: 0 Factor: Sp1; motif: NGGGGCGGGGN; match class: 0 Factor: DEAF1; motif: NCGNNYTCGGGNRTTTCCGDARNNN; match class: 0 Factor: ZBED6; motif: NRRGCTCGCCNN; match class: 0 Factor: Klf7; motif: NNNRCCMCGCCCNNNN; match class: 0 Factor: Sp3; motif: AGGGCGG; match class: 0 Factor: E2F; motif: GGCGSG; match class: 0 Factor: E2F-3; motif: GGCGGGN; match class: 0…
377	Nme4	NM_019731	57	Factor: Sp1; motif: NGGGGGCGGGGYN; match class: 0 Factor: Sp1; motif: NGGGGCGGGGN; match class: 0 Factor: Pitx3; motif: GGATTANNNNY; match class: 0 Factor: Crx; motif: NYTAATCNN; match class: 0 Factor: Sp3; motif: AGGGCGG; match class: 0 Factor: Crx; motif: YNNNTAATCYSMN; match class: 0 Factor: E2F; motif: GGCGSG; match class: 0 Factor: E2F-3; motif: GGCGGGN; match class: 0 Factor: HIF-1alpha; mo…
378	2610301B20Rik	NM_026005	57	Factor: Sp1; motif: NGGGGGCGGGGYN; match class: 0 Factor: Sp1; motif: NGGGGCGGGGN; match class: 0 Factor: ZBED6; motif: NRRGCTCGCCNN; match class: 0 Factor: Klf7; motif: NNNRCCMCGCCCNNNN; match class: 0 Factor: Egr-1; motif: GCGGGGGCGG; match class: 0 Factor: Zfx; motif: SNSCAGGCCKCGSCSS; match class: 0 Factor: E2F; motif: GGCGSG; match class: 0 Factor: E2F-3; motif: GGCGGGN; match class: 0 Facto…
379	Disp1	NM_026866	57	Factor: IRF4; motif: NNNAYTCTCGGWNNN; match class: 1 Factor: PEA3; motif: RCCGGAAGYN; match class: 0 Factor: Sp1; motif: NGGGGGCGGGGYN; match class: 0 Factor: Sp1; motif: NGGGGCGGGGN; match class: 0 Factor: Klf7; motif: NNNRCCMCGCCCNNNN; match class: 0 Factor: E2F; motif: GGCGSG; match class: 0 Factor: E2F-3; motif: GGCGGGN; match class: 0 Factor: GABPalpha; motif: CTTCCK; match class: 0 Factor: …
380	Morc4	NM_029413	57	Factor: IRF4; motif: NNNAYTCTCGGWNNN; match class: 1 Factor: Sp1; motif: NGGGGGCGGGGYN; match class: 0 Factor: Sp1; motif: NGGGGCGGGGN; match class: 0 Factor: Sp3; motif: AGGGCGG; match class: 0 Factor: Crx; motif: YNNNTAATCYSMN; match class: 0 Factor: E2F; motif: GGCGSG; match class: 0 Factor: E2F-3; motif: GGCGGGN; match class: 0 Factor: HIF-1alpha; motif: NCACGT; match class: 1 Factor: NURR1; …
381	Ccdc25	NM_145944	57	Factor: PEA3; motif: RCCGGAAGYN; match class: 0 Factor: DEAF1; motif: NCGNNYTCGGGNRTTTCCGDARNNN; match class: 0 Factor: ZBED6; motif: NRRGCTCGCCNN; match class: 0 Factor: Pitx3; motif: GGATTANNNNY; match class: 0 Factor: Egr-1; motif: GCGGGGGCGG; match class: 0 Factor: Crx; motif: NYTAATCNN; match class: 0 Factor: Crx; motif: YNNNTAATCYSMN; match class: 0 Factor: E2F; motif: GGCGSG; match class: …
382	Scara3	NM_172604	57	Factor: PEA3; motif: RCCGGAAGYN; match class: 0 Factor: Sp1; motif: NGGGGGCGGGGYN; match class: 0 Factor: Sp1; motif: NGGGGCGGGGN; match class: 0 Factor: ZBED6; motif: NRRGCTCGCCNN; match class: 0 Factor: Pitx3; motif: GGATTANNNNY; match class: 0 Factor: Crx; motif: NYTAATCNN; match class: 0 Factor: Sp3; motif: AGGGCGG; match class: 0 Factor: Crx; motif: YNNNTAATCYSMN; match class: 0 Factor: E2F;…
383	Slc31a1	NM_175090	57	Factor: IRF4; motif: NNNAYTCTCGGWNNN; match class: 1 Factor: PEA3; motif: RCCGGAAGYN; match class: 0 Factor: Sp1; motif: NGGGGGCGGGGYN; match class: 0 Factor: Sp1; motif: NGGGGCGGGGN; match class: 0 Factor: ZBED6; motif: NRRGCTCGCCNN; match class: 0 Factor: Crx; motif: NYTAATCNN; match class: 0 Factor: Sp3; motif: AGGGCGG; match class: 0 Factor: Crx; motif: YNNNTAATCYSMN; match class: 0 Factor: E…
384	Pde4dip	NM_178080	57	Factor: IRF4; motif: NNNAYTCTCGGWNNN; match class: 1 Factor: PEA3; motif: RCCGGAAGYN; match class: 0 Factor: Sp1; motif: NGGGGGCGGGGYN; match class: 0 Factor: Sp1; motif: NGGGGCGGGGN; match class: 0 Factor: DEAF1; motif: NCGNNYTCGGGNRTTTCCGDARNNN; match class: 0 Factor: Crx; motif: NYTAATCNN; match class: 0 Factor: Zfx; motif: SNSCAGGCCKCGSCSS; match class: 0 Factor: E2F; motif: GGCGSG; match cla…
385	Bckdhb	NM_199195	57	Factor: Sp1; motif: NGGGGGCGGGGYN; match class: 0 Factor: Sp1; motif: NGGGGCGGGGN; match class: 0 Factor: ZBED6; motif: NRRGCTCGCCNN; match class: 0 Factor: Pitx3; motif: GGATTANNNNY; match class: 0 Factor: Egr-1; motif: GCGGGGGCGG; match class: 0 Factor: Crx; motif: NYTAATCNN; match class: 0 Factor: Crx; motif: YNNNTAATCYSMN; match class: 0 Factor: E2F-3; motif: GGCGGGN; match class: 0 Factor: G…
386	Dennd4b	NM_201407	57	Factor: Sp1; motif: NGGGGGCGGGGYN; match class: 0 Factor: Sp1; motif: NGGGGCGGGGN; match class: 0 Factor: DEAF1; motif: NCGNNYTCGGGNRTTTCCGDARNNN; match class: 0 Factor: Egr-1; motif: GCGGGGGCGG; match class: 0 Factor: Crx; motif: NYTAATCNN; match class: 0 Factor: Sp3; motif: AGGGCGG; match class: 0 Factor: Crx; motif: YNNNTAATCYSMN; match class: 0 Factor: E2F; motif: GGCGSG; match class: 0 Facto…
387	NA	AK010953	56	Factor: IRF4; motif: NNNAYTCTCGGWNNN; match class: 1 Factor: Sp1; motif: NGGGGGCGGGGYN; match class: 0 Factor: Sp1; motif: NGGGGCGGGGN; match class: 0 Factor: Pitx3; motif: GGATTANNNNY; match class: 0 Factor: Klf7; motif: NNNRCCMCGCCCNNNN; match class: 0 Factor: Egr-1; motif: GCGGGGGCGG; match class: 0 Factor: Crx; motif: NYTAATCNN; match class: 0 Factor: Sp3; motif: AGGGCGG; match class: 0 Facto…
388	NA	BC048531	56	Factor: IRF4; motif: NNNAYTCTCGGWNNN; match class: 1 Factor: Sp1; motif: NGGGGGCGGGGYN; match class: 0 Factor: Sp1; motif: NGGGGCGGGGN; match class: 0 Factor: Crx; motif: NYTAATCNN; match class: 0 Factor: Sp3; motif: AGGGCGG; match class: 0 Factor: Crx; motif: YNNNTAATCYSMN; match class: 0 Factor: E2F; motif: GGCGSG; match class: 0 Factor: E2F-3; motif: GGCGGGN; match class: 0 Factor: HIF-1alpha;…
389	Atp8a1	NM_001038999	56	Factor: IRF4; motif: NNNAYTCTCGGWNNN; match class: 1 Factor: Sp1; motif: NGGGGGCGGGGYN; match class: 0 Factor: Sp1; motif: NGGGGCGGGGN; match class: 0 Factor: Pitx3; motif: GGATTANNNNY; match class: 0 Factor: Klf7; motif: NNNRCCMCGCCCNNNN; match class: 0 Factor: Egr-1; motif: GCGGGGGCGG; match class: 0 Factor: Crx; motif: NYTAATCNN; match class: 0 Factor: Crx; motif: YNNNTAATCYSMN; match class: 0…
390	Acadm	NM_007382	56	Factor: IRF4; motif: NNNAYTCTCGGWNNN; match class: 1 Factor: Sp1; motif: NGGGGGCGGGGYN; match class: 0 Factor: Sp1; motif: NGGGGCGGGGN; match class: 0 Factor: Sp3; motif: AGGGCGG; match class: 0 Factor: E2F-3; motif: GGCGGGN; match class: 0 Factor: GABPalpha; motif: CTTCCK; match class: 0 Factor: NURR1; motif: YRRCCTT; match class: 0 Factor: TEL1; motif: CNCGGAANNN; match class: 0 Factor: SP4; mo…
391	Rack1	NM_008143	56	Factor: IRF4; motif: NNNAYTCTCGGWNNN; match class: 1 Factor: PEA3; motif: RCCGGAAGYN; match class: 0 Factor: Sp1; motif: NGGGGGCGGGGYN; match class: 0 Factor: Sp1; motif: NGGGGCGGGGN; match class: 0 Factor: DEAF1; motif: NCGNNYTCGGGNRTTTCCGDARNNN; match class: 0 Factor: ZBED6; motif: NRRGCTCGCCNN; match class: 0 Factor: Crx; motif: NYTAATCNN; match class: 0 Factor: Sp3; motif: AGGGCGG; match clas…
392	Parp2	NM_009632	56	Factor: IRF4; motif: NNNAYTCTCGGWNNN; match class: 1 Factor: Sp1; motif: NGGGGGCGGGGYN; match class: 0 Factor: Sp1; motif: NGGGGCGGGGN; match class: 0 Factor: ZBED6; motif: NRRGCTCGCCNN; match class: 0 Factor: Pitx3; motif: GGATTANNNNY; match class: 0 Factor: Crx; motif: NYTAATCNN; match class: 0 Factor: Sp3; motif: AGGGCGG; match class: 0 Factor: Crx; motif: YNNNTAATCYSMN; match class: 0 Factor:…
393	Aldh2	NM_009656	56	Factor: IRF4; motif: NNNAYTCTCGGWNNN; match class: 1 Factor: Sp1; motif: NGGGGGCGGGGYN; match class: 0 Factor: ZBED6; motif: NRRGCTCGCCNN; match class: 0 Factor: Klf7; motif: NNNRCCMCGCCCNNNN; match class: 0 Factor: Sp3; motif: AGGGCGG; match class: 0 Factor: Crx; motif: YNNNTAATCYSMN; match class: 0 Factor: E2F; motif: GGCGSG; match class: 0 Factor: HIF-1alpha; motif: NCACGT; match class: 1 Fact…
394	Gsg2	NM_010353	56	Factor: Pitx3; motif: GGATTANNNNY; match class: 0 Factor: Egr-1; motif: GCGGGGGCGG; match class: 0 Factor: Crx; motif: NYTAATCNN; match class: 0 Factor: Sp3; motif: AGGGCGG; match class: 0 Factor: Crx; motif: YNNNTAATCYSMN; match class: 0 Factor: E2F; motif: GGCGSG; match class: 0 Factor: E2F-3; motif: GGCGGGN; match class: 0 Factor: GABPalpha; motif: CTTCCK; match class: 0 Factor: NURR1; motif: …
395	Lgals3	NM_010705	56	Factor: IRF4; motif: NNNAYTCTCGGWNNN; match class: 1 Factor: Sp1; motif: NGGGGGCGGGGYN; match class: 0 Factor: Sp1; motif: NGGGGCGGGGN; match class: 0 Factor: Sp3; motif: AGGGCGG; match class: 0 Factor: Crx; motif: YNNNTAATCYSMN; match class: 0 Factor: E2F; motif: GGCGSG; match class: 0 Factor: E2F-3; motif: GGCGGGN; match class: 0 Factor: HIF-1alpha; motif: NCACGT; match class: 1 Factor: GABPalp…
396	Clpx	NM_011802	56	Factor: IRF4; motif: NNNAYTCTCGGWNNN; match class: 1 Factor: Sp1; motif: NGGGGGCGGGGYN; match class: 0 Factor: Sp1; motif: NGGGGCGGGGN; match class: 0 Factor: Pitx3; motif: GGATTANNNNY; match class: 0 Factor: Crx; motif: NYTAATCNN; match class: 0 Factor: Crx; motif: YNNNTAATCYSMN; match class: 0 Factor: E2F; motif: GGCGSG; match class: 0 Factor: E2F-3; motif: GGCGGGN; match class: 0 Factor: GABPa…
397	Fbxl12	NM_013911	56	Factor: IRF4; motif: NNNAYTCTCGGWNNN; match class: 1 Factor: Sp1; motif: NGGGGGCGGGGYN; match class: 0 Factor: Sp1; motif: NGGGGCGGGGN; match class: 0 Factor: Pitx3; motif: GGATTANNNNY; match class: 0 Factor: Crx; motif: NYTAATCNN; match class: 0 Factor: Crx; motif: YNNNTAATCYSMN; match class: 0 Factor: E2F; motif: GGCGSG; match class: 0 Factor: E2F-3; motif: GGCGGGN; match class: 0 Factor: GABPa…
398	Auh	NM_016709	56	Factor: IRF4; motif: NNNAYTCTCGGWNNN; match class: 1 Factor: Sp1; motif: NGGGGGCGGGGYN; match class: 0 Factor: Sp1; motif: NGGGGCGGGGN; match class: 0 Factor: ZBED6; motif: NRRGCTCGCCNN; match class: 0 Factor: Klf7; motif: NNNRCCMCGCCCNNNN; match class: 0 Factor: Egr-1; motif: GCGGGGGCGG; match class: 0 Factor: Zfx; motif: SNSCAGGCCKCGSCSS; match class: 0 Factor: E2F; motif: GGCGSG; match class: …
399	Pgrmc1	NM_016783	56	Factor: Sp1; motif: NGGGGGCGGGGYN; match class: 0 Factor: Sp1; motif: NGGGGCGGGGN; match class: 0 Factor: Klf7; motif: NNNRCCMCGCCCNNNN; match class: 0 Factor: Egr-1; motif: GCGGGGGCGG; match class: 0 Factor: Crx; motif: NYTAATCNN; match class: 0 Factor: Sp3; motif: AGGGCGG; match class: 0 Factor: E2F; motif: GGCGSG; match class: 0 Factor: E2F-3; motif: GGCGGGN; match class: 0 Factor: RNF96; moti…
400	Glcci1	NM_133236	56	Factor: Sp1; motif: NGGGGGCGGGGYN; match class: 0 Factor: Sp1; motif: NGGGGCGGGGN; match class: 0 Factor: DEAF1; motif: NCGNNYTCGGGNRTTTCCGDARNNN; match class: 0 Factor: ZBED6; motif: NRRGCTCGCCNN; match class: 0 Factor: E2F; motif: GGCGSG; match class: 0 Factor: E2F-3; motif: GGCGGGN; match class: 0 Factor: HIF-1alpha; motif: NCACGT; match class: 1 Factor: GABPalpha; motif: CTTCCK; match class: …
401	Med10	NM_138596	56	Factor: PEA3; motif: RCCGGAAGYN; match class: 0 Factor: Sp1; motif: NGGGGGCGGGGYN; match class: 0 Factor: Sp1; motif: NGGGGCGGGGN; match class: 0 Factor: Klf7; motif: NNNRCCMCGCCCNNNN; match class: 0 Factor: Egr-1; motif: GCGGGGGCGG; match class: 0 Factor: Crx; motif: NYTAATCNN; match class: 0 Factor: Crx; motif: YNNNTAATCYSMN; match class: 0 Factor: E2F; motif: GGCGSG; match class: 0 Factor: E2F…
402	6430548M08Rik	NM_172286	56	Factor: Sp1; motif: NGGGGGCGGGGYN; match class: 0 Factor: Sp1; motif: NGGGGCGGGGN; match class: 0 Factor: Klf7; motif: NNNRCCMCGCCCNNNN; match class: 0 Factor: Egr-1; motif: GCGGGGGCGG; match class: 0 Factor: E2F; motif: GGCGSG; match class: 0 Factor: E2F-3; motif: GGCGGGN; match class: 0 Factor: GABPalpha; motif: CTTCCK; match class: 0 Factor: SP4; motif: NNWAGGCGTGNCNNN; match class: 0 Factor: …
403	Arhgef10	NM_172751	56	Factor: Sp1; motif: NGGGGGCGGGGYN; match class: 0 Factor: Sp1; motif: NGGGGCGGGGN; match class: 0 Factor: Klf7; motif: NNNRCCMCGCCCNNNN; match class: 0 Factor: Sp3; motif: AGGGCGG; match class: 0 Factor: E2F; motif: GGCGSG; match class: 0 Factor: E2F-3; motif: GGCGGGN; match class: 0 Factor: NURR1; motif: YRRCCTT; match class: 0 Factor: ZIC1; motif: VGGGGAGS; match class: 0 Factor: TEL1; motif: C…
404	Reep4	NM_180588	56	Factor: IRF4; motif: NNNAYTCTCGGWNNN; match class: 1 Factor: Sp1; motif: NGGGGGCGGGGYN; match class: 0 Factor: Sp1; motif: NGGGGCGGGGN; match class: 0 Factor: Sp3; motif: AGGGCGG; match class: 0 Factor: Zfx; motif: SNSCAGGCCKCGSCSS; match class: 0 Factor: E2F; motif: GGCGSG; match class: 0 Factor: HIF-1alpha; motif: NCACGT; match class: 1 Factor: GABPalpha; motif: CTTCCK; match class: 0 Factor: N…
405	Tmem252	NM_183160	56	Factor: Sp1; motif: NGGGGGCGGGGYN; match class: 0 Factor: Sp1; motif: NGGGGCGGGGN; match class: 0 Factor: Egr-1; motif: GCGGGGGCGG; match class: 0 Factor: E2F-3; motif: GGCGGGN; match class: 0 Factor: HIF-1alpha; motif: NCACGT; match class: 1 Factor: NURR1; motif: YRRCCTT; match class: 0 Factor: Pax; motif: CTGGAACTMAC; match class: 1 Factor: SALL2; motif: GGGTGGG; match class: 0 Factor: BCL6B; m…
406	NA	AF089734	55	Factor: Sp1; motif: NGGGGGCGGGGYN; match class: 0 Factor: Sp1; motif: NGGGGCGGGGN; match class: 0 Factor: Klf7; motif: NNNRCCMCGCCCNNNN; match class: 0 Factor: Egr-1; motif: GCGGGGGCGG; match class: 0 Factor: Sp3; motif: AGGGCGG; match class: 0 Factor: E2F; motif: GGCGSG; match class: 0 Factor: GABPalpha; motif: CTTCCK; match class: 0 Factor: NURR1; motif: YRRCCTT; match class: 0 Factor: TEL1; mo…
407	Zfc3h1	NM_001033261	55	Factor: Sp1; motif: NGGGGGCGGGGYN; match class: 0 Factor: Sp1; motif: NGGGGCGGGGN; match class: 0 Factor: DEAF1; motif: NCGNNYTCGGGNRTTTCCGDARNNN; match class: 0 Factor: Pitx3; motif: GGATTANNNNY; match class: 0 Factor: Crx; motif: NYTAATCNN; match class: 0 Factor: Sp3; motif: AGGGCGG; match class: 0 Factor: Crx; motif: YNNNTAATCYSMN; match class: 0 Factor: E2F; motif: GGCGSG; match class: 0 Fact…
408	Rapsn	NM_009023	55	Factor: Sp1; motif: NGGGGGCGGGGYN; match class: 0 Factor: Sp1; motif: NGGGGCGGGGN; match class: 0 Factor: Pitx3; motif: GGATTANNNNY; match class: 0 Factor: Crx; motif: NYTAATCNN; match class: 0 Factor: Crx; motif: YNNNTAATCYSMN; match class: 0 Factor: E2F; motif: GGCGSG; match class: 0 Factor: E2F-3; motif: GGCGGGN; match class: 0 Factor: GABPalpha; motif: CTTCCK; match class: 0 Factor: NURR1; mo…
409	Taf6	NM_009315	55	Factor: Sp1; motif: NGGGGGCGGGGYN; match class: 0 Factor: Sp1; motif: NGGGGCGGGGN; match class: 0 Factor: Pitx3; motif: GGATTANNNNY; match class: 0 Factor: Klf7; motif: NNNRCCMCGCCCNNNN; match class: 0 Factor: Egr-1; motif: GCGGGGGCGG; match class: 0 Factor: Crx; motif: NYTAATCNN; match class: 0 Factor: Sp3; motif: AGGGCGG; match class: 0 Factor: Crx; motif: YNNNTAATCYSMN; match class: 0 Factor: …
410	Ndufs6	NM_010888	55	Factor: PEA3; motif: RCCGGAAGYN; match class: 0 Factor: Sp1; motif: NGGGGGCGGGGYN; match class: 0 Factor: Sp1; motif: NGGGGCGGGGN; match class: 0 Factor: Klf7; motif: NNNRCCMCGCCCNNNN; match class: 0 Factor: Egr-1; motif: GCGGGGGCGG; match class: 0 Factor: Zfx; motif: SNSCAGGCCKCGSCSS; match class: 0 Factor: E2F; motif: GGCGSG; match class: 0 Factor: E2F-3; motif: GGCGGGN; match class: 0 Factor: …
411	Zeb1	NM_011546	55	Factor: IRF4; motif: NNNAYTCTCGGWNNN; match class: 1 Factor: Sp1; motif: NGGGGGCGGGGYN; match class: 0 Factor: Sp1; motif: NGGGGCGGGGN; match class: 0 Factor: ZBED6; motif: NRRGCTCGCCNN; match class: 0 Factor: Egr-1; motif: GCGGGGGCGG; match class: 0 Factor: Crx; motif: YNNNTAATCYSMN; match class: 0 Factor: Zfx; motif: SNSCAGGCCKCGSCSS; match class: 0 Factor: E2F; motif: GGCGSG; match class: 0 Fa…
412	Moap1	NM_022323	55	Factor: Sp1; motif: NGGGGGCGGGGYN; match class: 0 Factor: Sp1; motif: NGGGGCGGGGN; match class: 0 Factor: DEAF1; motif: NCGNNYTCGGGNRTTTCCGDARNNN; match class: 0 Factor: Crx; motif: NYTAATCNN; match class: 0 Factor: Crx; motif: YNNNTAATCYSMN; match class: 0 Factor: E2F; motif: GGCGSG; match class: 0 Factor: E2F-3; motif: GGCGGGN; match class: 0 Factor: GABPalpha; motif: CTTCCK; match class: 0 Fac…
413	Nipsnap3b	NM_025623	55	Factor: Sp1; motif: NGGGGGCGGGGYN; match class: 0 Factor: Sp1; motif: NGGGGCGGGGN; match class: 0 Factor: ZBED6; motif: NRRGCTCGCCNN; match class: 0 Factor: Klf7; motif: NNNRCCMCGCCCNNNN; match class: 0 Factor: Egr-1; motif: GCGGGGGCGG; match class: 0 Factor: Sp3; motif: AGGGCGG; match class: 0 Factor: E2F-3; motif: GGCGGGN; match class: 0 Factor: HIF-1alpha; motif: NCACGT; match class: 1 Factor:…
414	Fam220a	NM_026050	55	Factor: Sp1; motif: NGGGGGCGGGGYN; match class: 0 Factor: Sp1; motif: NGGGGCGGGGN; match class: 0 Factor: Klf7; motif: NNNRCCMCGCCCNNNN; match class: 0 Factor: Egr-1; motif: GCGGGGGCGG; match class: 0 Factor: Crx; motif: NYTAATCNN; match class: 0 Factor: Sp3; motif: AGGGCGG; match class: 0 Factor: Crx; motif: YNNNTAATCYSMN; match class: 0 Factor: E2F; motif: GGCGSG; match class: 0 Factor: E2F-3; …
415	Gopc	NM_053187	55	Factor: Sp1; motif: NGGGGGCGGGGYN; match class: 0 Factor: Sp1; motif: NGGGGCGGGGN; match class: 0 Factor: Egr-1; motif: GCGGGGGCGG; match class: 0 Factor: Sp3; motif: AGGGCGG; match class: 0 Factor: Crx; motif: YNNNTAATCYSMN; match class: 0 Factor: E2F; motif: GGCGSG; match class: 0 Factor: E2F-3; motif: GGCGGGN; match class: 0 Factor: GABPalpha; motif: CTTCCK; match class: 0 Factor: NURR1; motif…
416	Acbd3	NM_133225	55	Factor: IRF4; motif: NNNAYTCTCGGWNNN; match class: 1 Factor: Sp1; motif: NGGGGGCGGGGYN; match class: 0 Factor: Sp1; motif: NGGGGCGGGGN; match class: 0 Factor: Klf7; motif: NNNRCCMCGCCCNNNN; match class: 0 Factor: Egr-1; motif: GCGGGGGCGG; match class: 0 Factor: Crx; motif: NYTAATCNN; match class: 0 Factor: Crx; motif: YNNNTAATCYSMN; match class: 0 Factor: E2F; motif: GGCGSG; match class: 0 Factor…
417	Trip10	NM_134125	55	Factor: Sp1; motif: NGGGGGCGGGGYN; match class: 0 Factor: Sp1; motif: NGGGGCGGGGN; match class: 0 Factor: DEAF1; motif: NCGNNYTCGGGNRTTTCCGDARNNN; match class: 0 Factor: ZBED6; motif: NRRGCTCGCCNN; match class: 0 Factor: Klf7; motif: NNNRCCMCGCCCNNNN; match class: 0 Factor: Egr-1; motif: GCGGGGGCGG; match class: 0 Factor: Crx; motif: NYTAATCNN; match class: 0 Factor: Sp3; motif: AGGGCGG; match cl…
418	Arhgap17	NM_144529	55	Factor: IRF4; motif: NNNAYTCTCGGWNNN; match class: 1 Factor: Sp1; motif: NGGGGGCGGGGYN; match class: 0 Factor: Sp1; motif: NGGGGCGGGGN; match class: 0 Factor: ZBED6; motif: NRRGCTCGCCNN; match class: 0 Factor: Klf7; motif: NNNRCCMCGCCCNNNN; match class: 0 Factor: Sp3; motif: AGGGCGG; match class: 0 Factor: E2F; motif: GGCGSG; match class: 0 Factor: E2F-3; motif: GGCGGGN; match class: 0 Factor: NU…
419	Sft2d2	NM_145512	55	Factor: IRF4; motif: NNNAYTCTCGGWNNN; match class: 1 Factor: Sp1; motif: NGGGGGCGGGGYN; match class: 0 Factor: Sp1; motif: NGGGGCGGGGN; match class: 0 Factor: Pitx3; motif: GGATTANNNNY; match class: 0 Factor: Klf7; motif: NNNRCCMCGCCCNNNN; match class: 0 Factor: Crx; motif: NYTAATCNN; match class: 0 Factor: Crx; motif: YNNNTAATCYSMN; match class: 0 Factor: E2F; motif: GGCGSG; match class: 0 Facto…
420	Wdr37	NM_172445	55	Factor: PEA3; motif: RCCGGAAGYN; match class: 0 Factor: Sp1; motif: NGGGGGCGGGGYN; match class: 0 Factor: ZBED6; motif: NRRGCTCGCCNN; match class: 0 Factor: Sp3; motif: AGGGCGG; match class: 0 Factor: E2F; motif: GGCGSG; match class: 0 Factor: E2F-3; motif: GGCGGGN; match class: 0 Factor: GABPalpha; motif: CTTCCK; match class: 0 Factor: NURR1; motif: YRRCCTT; match class: 0 Factor: ZIC1; motif: V…
421	Slc4a9	NM_172830	55	Factor: IRF4; motif: NNNAYTCTCGGWNNN; match class: 1 Factor: Sp1; motif: NGGGGGCGGGGYN; match class: 0 Factor: Sp1; motif: NGGGGCGGGGN; match class: 0 Factor: DEAF1; motif: NCGNNYTCGGGNRTTTCCGDARNNN; match class: 0 Factor: Klf7; motif: NNNRCCMCGCCCNNNN; match class: 0 Factor: Crx; motif: YNNNTAATCYSMN; match class: 0 Factor: Zfx; motif: SNSCAGGCCKCGSCSS; match class: 0 Factor: E2F; motif: GGCGSG;…
422	Micall2	NM_174850	55	Factor: IRF4; motif: NNNAYTCTCGGWNNN; match class: 1 Factor: Sp1; motif: NGGGGGCGGGGYN; match class: 0 Factor: Sp1; motif: NGGGGCGGGGN; match class: 0 Factor: Klf7; motif: NNNRCCMCGCCCNNNN; match class: 0 Factor: Egr-1; motif: GCGGGGGCGG; match class: 0 Factor: E2F-3; motif: GGCGGGN; match class: 0 Factor: GABPalpha; motif: CTTCCK; match class: 0 Factor: NURR1; motif: YRRCCTT; match class: 0 Fact…
423	NA	BC003753	54	Factor: PEA3; motif: RCCGGAAGYN; match class: 0 Factor: Sp1; motif: NGGGGGCGGGGYN; match class: 0 Factor: ZBED6; motif: NRRGCTCGCCNN; match class: 0 Factor: Pitx3; motif: GGATTANNNNY; match class: 0 Factor: Crx; motif: NYTAATCNN; match class: 0 Factor: Crx; motif: YNNNTAATCYSMN; match class: 0 Factor: E2F; motif: GGCGSG; match class: 0 Factor: GABPalpha; motif: CTTCCK; match class: 0 Factor: NURR…
424	NA	BC019404	54	Factor: IRF4; motif: NNNAYTCTCGGWNNN; match class: 1 Factor: PEA3; motif: RCCGGAAGYN; match class: 0 Factor: ZBED6; motif: NRRGCTCGCCNN; match class: 0 Factor: HIF-1alpha; motif: NCACGT; match class: 1 Factor: GABPalpha; motif: CTTCCK; match class: 0 Factor: NURR1; motif: YRRCCTT; match class: 0 Factor: ER71; motif: ACCGGAARYN; match class: 0 Factor: RNF96; motif: BCCCGCRGCC; match class: 0 Facto…
425	NA	BC050041	54	Factor: Sp1; motif: NGGGGGCGGGGYN; match class: 0 Factor: Sp1; motif: NGGGGCGGGGN; match class: 0 Factor: ZBED6; motif: NRRGCTCGCCNN; match class: 0 Factor: Egr-1; motif: GCGGGGGCGG; match class: 0 Factor: Crx; motif: NYTAATCNN; match class: 0 Factor: Sp3; motif: AGGGCGG; match class: 0 Factor: Crx; motif: YNNNTAATCYSMN; match class: 0 Factor: E2F; motif: GGCGSG; match class: 0 Factor: E2F-3; mot…
426	NA	BC099607	54	Factor: PEA3; motif: RCCGGAAGYN; match class: 0 Factor: DEAF1; motif: NCGNNYTCGGGNRTTTCCGDARNNN; match class: 0 Factor: Egr-1; motif: GCGGGGGCGG; match class: 0 Factor: Crx; motif: NYTAATCNN; match class: 0 Factor: Crx; motif: YNNNTAATCYSMN; match class: 0 Factor: Zfx; motif: SNSCAGGCCKCGSCSS; match class: 0 Factor: E2F; motif: GGCGSG; match class: 0 Factor: HIF-1alpha; motif: NCACGT; match class…
427	Fech	NM_007998	54	Factor: IRF4; motif: NNNAYTCTCGGWNNN; match class: 1 Factor: Sp1; motif: NGGGGGCGGGGYN; match class: 0 Factor: Sp1; motif: NGGGGCGGGGN; match class: 0 Factor: DEAF1; motif: NCGNNYTCGGGNRTTTCCGDARNNN; match class: 0 Factor: ZBED6; motif: NRRGCTCGCCNN; match class: 0 Factor: Sp3; motif: AGGGCGG; match class: 0 Factor: E2F; motif: GGCGSG; match class: 0 Factor: E2F-3; motif: GGCGGGN; match class: 0 …
428	Hdgf	NM_008231	54	Factor: ZBED6; motif: NRRGCTCGCCNN; match class: 0 Factor: Crx; motif: YNNNTAATCYSMN; match class: 0 Factor: E2F; motif: GGCGSG; match class: 0 Factor: E2F-3; motif: GGCGGGN; match class: 0 Factor: HIF-1alpha; motif: NCACGT; match class: 1 Factor: NURR1; motif: YRRCCTT; match class: 0 Factor: ZIC1; motif: VGGGGAGS; match class: 0 Factor: RNF96; motif: BCCCGCRGCC; match class: 0 Factor: Pax; motif…
429	Kcnj2	NM_008425	54	Factor: Sp1; motif: NGGGGGCGGGGYN; match class: 0 Factor: Sp1; motif: NGGGGCGGGGN; match class: 0 Factor: ZBED6; motif: NRRGCTCGCCNN; match class: 0 Factor: Egr-1; motif: GCGGGGGCGG; match class: 0 Factor: Sp3; motif: AGGGCGG; match class: 0 Factor: E2F-3; motif: GGCGGGN; match class: 0 Factor: HIF-1alpha; motif: NCACGT; match class: 1 Factor: GABPalpha; motif: CTTCCK; match class: 0 Factor: NURR…
430	Lhb	NM_008497	54	Factor: Sp1; motif: NGGGGGCGGGGYN; match class: 0 Factor: Sp1; motif: NGGGGCGGGGN; match class: 0 Factor: Sp3; motif: AGGGCGG; match class: 0 Factor: E2F-3; motif: GGCGGGN; match class: 0 Factor: GABPalpha; motif: CTTCCK; match class: 0 Factor: NURR1; motif: YRRCCTT; match class: 0 Factor: ZIC1; motif: VGGGGAGS; match class: 0 Factor: TEL1; motif: CNCGGAANNN; match class: 0 Factor: SP4; motif: NN…
431	Gng7	NM_010319	54	Factor: Sp1; motif: NGGGGGCGGGGYN; match class: 0 Factor: Sp1; motif: NGGGGCGGGGN; match class: 0 Factor: Klf7; motif: NNNRCCMCGCCCNNNN; match class: 0 Factor: Egr-1; motif: GCGGGGGCGG; match class: 0 Factor: Sp3; motif: AGGGCGG; match class: 0 Factor: E2F-3; motif: GGCGGGN; match class: 0 Factor: HIF-1alpha; motif: NCACGT; match class: 1 Factor: GABPalpha; motif: CTTCCK; match class: 0 Factor: N…
432	Nes	NM_016701	54	Factor: Sp1; motif: NGGGGGCGGGGYN; match class: 0 Factor: DEAF1; motif: NCGNNYTCGGGNRTTTCCGDARNNN; match class: 0 Factor: ZBED6; motif: NRRGCTCGCCNN; match class: 0 Factor: Pitx3; motif: GGATTANNNNY; match class: 0 Factor: Crx; motif: NYTAATCNN; match class: 0 Factor: Crx; motif: YNNNTAATCYSMN; match class: 0 Factor: E2F; motif: GGCGSG; match class: 0 Factor: E2F-3; motif: GGCGGGN; match class: 0…
433	Usp14	NM_021522	54	Factor: Sp1; motif: NGGGGGCGGGGYN; match class: 0 Factor: Sp1; motif: NGGGGCGGGGN; match class: 0 Factor: Klf7; motif: NNNRCCMCGCCCNNNN; match class: 0 Factor: Egr-1; motif: GCGGGGGCGG; match class: 0 Factor: Crx; motif: NYTAATCNN; match class: 0 Factor: Crx; motif: YNNNTAATCYSMN; match class: 0 Factor: E2F; motif: GGCGSG; match class: 0 Factor: E2F-3; motif: GGCGGGN; match class: 0 Factor: NURR1…
434	Atp6v1c1	NM_025494	54	Factor: Sp1; motif: NGGGGGCGGGGYN; match class: 0 Factor: ZBED6; motif: NRRGCTCGCCNN; match class: 0 Factor: Pitx3; motif: GGATTANNNNY; match class: 0 Factor: Crx; motif: NYTAATCNN; match class: 0 Factor: Sp3; motif: AGGGCGG; match class: 0 Factor: Crx; motif: YNNNTAATCYSMN; match class: 0 Factor: E2F; motif: GGCGSG; match class: 0 Factor: E2F-3; motif: GGCGGGN; match class: 0 Factor: HIF-1alpha;…
435	Atg10	NM_025770	54	Factor: Sp1; motif: NGGGGGCGGGGYN; match class: 0 Factor: Sp1; motif: NGGGGCGGGGN; match class: 0 Factor: ZBED6; motif: NRRGCTCGCCNN; match class: 0 Factor: Pitx3; motif: GGATTANNNNY; match class: 0 Factor: Klf7; motif: NNNRCCMCGCCCNNNN; match class: 0 Factor: Crx; motif: NYTAATCNN; match class: 0 Factor: Crx; motif: YNNNTAATCYSMN; match class: 0 Factor: E2F; motif: GGCGSG; match class: 0 Factor:…
436	Rab14	NM_026697	54	Factor: IRF4; motif: NNNAYTCTCGGWNNN; match class: 1 Factor: Sp1; motif: NGGGGGCGGGGYN; match class: 0 Factor: Sp1; motif: NGGGGCGGGGN; match class: 0 Factor: ZBED6; motif: NRRGCTCGCCNN; match class: 0 Factor: Egr-1; motif: GCGGGGGCGG; match class: 0 Factor: Crx; motif: NYTAATCNN; match class: 0 Factor: Sp3; motif: AGGGCGG; match class: 0 Factor: Crx; motif: YNNNTAATCYSMN; match class: 0 Factor: …
437	Tmem123	NM_133739	54	Factor: IRF4; motif: NNNAYTCTCGGWNNN; match class: 1 Factor: Sp1; motif: NGGGGGCGGGGYN; match class: 0 Factor: Sp1; motif: NGGGGCGGGGN; match class: 0 Factor: Klf7; motif: NNNRCCMCGCCCNNNN; match class: 0 Factor: Crx; motif: NYTAATCNN; match class: 0 Factor: Sp3; motif: AGGGCGG; match class: 0 Factor: E2F; motif: GGCGSG; match class: 0 Factor: E2F-3; motif: GGCGGGN; match class: 0 Factor: GABPalp…
438	Mpst	NM_138670	54	Factor: Sp1; motif: NGGGGGCGGGGYN; match class: 0 Factor: Sp1; motif: NGGGGCGGGGN; match class: 0 Factor: ZBED6; motif: NRRGCTCGCCNN; match class: 0 Factor: Klf7; motif: NNNRCCMCGCCCNNNN; match class: 0 Factor: Sp3; motif: AGGGCGG; match class: 0 Factor: E2F; motif: GGCGSG; match class: 0 Factor: E2F-3; motif: GGCGGGN; match class: 0 Factor: HIF-1alpha; motif: NCACGT; match class: 1 Factor: GABPa…
439	Rab29	NM_144875	54	Factor: IRF4; motif: NNNAYTCTCGGWNNN; match class: 1 Factor: Sp1; motif: NGGGGGCGGGGYN; match class: 0 Factor: Sp1; motif: NGGGGCGGGGN; match class: 0 Factor: ZBED6; motif: NRRGCTCGCCNN; match class: 0 Factor: Pitx3; motif: GGATTANNNNY; match class: 0 Factor: Crx; motif: NYTAATCNN; match class: 0 Factor: Crx; motif: YNNNTAATCYSMN; match class: 0 Factor: E2F-3; motif: GGCGGGN; match class: 0 Facto…
440	Ap1ar	NM_145964	54	Factor: IRF4; motif: NNNAYTCTCGGWNNN; match class: 1 Factor: PEA3; motif: RCCGGAAGYN; match class: 0 Factor: DEAF1; motif: NCGNNYTCGGGNRTTTCCGDARNNN; match class: 0 Factor: ZBED6; motif: NRRGCTCGCCNN; match class: 0 Factor: Egr-1; motif: GCGGGGGCGG; match class: 0 Factor: Crx; motif: YNNNTAATCYSMN; match class: 0 Factor: E2F; motif: GGCGSG; match class: 0 Factor: GABPalpha; motif: CTTCCK; match c…
441	Zdhhc14	NM_146073	54	Factor: IRF4; motif: NNNAYTCTCGGWNNN; match class: 1 Factor: Sp1; motif: NGGGGGCGGGGYN; match class: 0 Factor: Sp1; motif: NGGGGCGGGGN; match class: 0 Factor: Pitx3; motif: GGATTANNNNY; match class: 0 Factor: Egr-1; motif: GCGGGGGCGG; match class: 0 Factor: E2F; motif: GGCGSG; match class: 0 Factor: E2F-3; motif: GGCGGGN; match class: 0 Factor: ZIC1; motif: VGGGGAGS; match class: 0 Factor: RNF96;…
442	Nek1	NM_175089	54	Factor: Sp1; motif: NGGGGGCGGGGYN; match class: 0 Factor: Sp1; motif: NGGGGCGGGGN; match class: 0 Factor: Pitx3; motif: GGATTANNNNY; match class: 0 Factor: Klf7; motif: NNNRCCMCGCCCNNNN; match class: 0 Factor: Crx; motif: NYTAATCNN; match class: 0 Factor: Sp3; motif: AGGGCGG; match class: 0 Factor: Crx; motif: YNNNTAATCYSMN; match class: 0 Factor: E2F; motif: GGCGSG; match class: 0 Factor: E2F-3;…
443	Eif5b	NM_198303	54	Factor: IRF4; motif: NNNAYTCTCGGWNNN; match class: 1 Factor: Sp1; motif: NGGGGGCGGGGYN; match class: 0 Factor: Sp1; motif: NGGGGCGGGGN; match class: 0 Factor: ZBED6; motif: NRRGCTCGCCNN; match class: 0 Factor: Pitx3; motif: GGATTANNNNY; match class: 0 Factor: Egr-1; motif: GCGGGGGCGG; match class: 0 Factor: Crx; motif: NYTAATCNN; match class: 0 Factor: Sp3; motif: AGGGCGG; match class: 0 Factor: …
444	Sesn1	NM_001013370	53	Factor: Sp1; motif: NGGGGGCGGGGYN; match class: 0 Factor: Sp1; motif: NGGGGCGGGGN; match class: 0 Factor: Pitx3; motif: GGATTANNNNY; match class: 0 Factor: Klf7; motif: NNNRCCMCGCCCNNNN; match class: 0 Factor: Crx; motif: NYTAATCNN; match class: 0 Factor: Sp3; motif: AGGGCGG; match class: 0 Factor: E2F; motif: GGCGSG; match class: 0 Factor: E2F-3; motif: GGCGGGN; match class: 0 Factor: NURR1; mot…
445	Dnm2	NM_001039520	53	Factor: IRF4; motif: NNNAYTCTCGGWNNN; match class: 1 Factor: Sp1; motif: NGGGGGCGGGGYN; match class: 0 Factor: Sp1; motif: NGGGGCGGGGN; match class: 0 Factor: Pitx3; motif: GGATTANNNNY; match class: 0 Factor: Crx; motif: NYTAATCNN; match class: 0 Factor: Sp3; motif: AGGGCGG; match class: 0 Factor: Crx; motif: YNNNTAATCYSMN; match class: 0 Factor: E2F; motif: GGCGSG; match class: 0 Factor: E2F-3; …
446	Mmp15	NM_008609	53	Factor: Sp1; motif: NGGGGGCGGGGYN; match class: 0 Factor: Sp1; motif: NGGGGCGGGGN; match class: 0 Factor: ZBED6; motif: NRRGCTCGCCNN; match class: 0 Factor: Pitx3; motif: GGATTANNNNY; match class: 0 Factor: Crx; motif: NYTAATCNN; match class: 0 Factor: Sp3; motif: AGGGCGG; match class: 0 Factor: E2F; motif: GGCGSG; match class: 0 Factor: GABPalpha; motif: CTTCCK; match class: 0 Factor: NURR1; mot…
447	Timm17b	NM_011591	53	Factor: Sp1; motif: NGGGGGCGGGGYN; match class: 0 Factor: Sp1; motif: NGGGGCGGGGN; match class: 0 Factor: Pitx3; motif: GGATTANNNNY; match class: 0 Factor: Egr-1; motif: GCGGGGGCGG; match class: 0 Factor: Crx; motif: NYTAATCNN; match class: 0 Factor: Crx; motif: YNNNTAATCYSMN; match class: 0 Factor: E2F; motif: GGCGSG; match class: 0 Factor: E2F-3; motif: GGCGGGN; match class: 0 Factor: HIF-1alph…
448	Coq8a	NM_023341	53	Factor: Sp1; motif: NGGGGGCGGGGYN; match class: 0 Factor: Sp1; motif: NGGGGCGGGGN; match class: 0 Factor: DEAF1; motif: NCGNNYTCGGGNRTTTCCGDARNNN; match class: 0 Factor: Egr-1; motif: GCGGGGGCGG; match class: 0 Factor: Sp3; motif: AGGGCGG; match class: 0 Factor: E2F-3; motif: GGCGGGN; match class: 0 Factor: GABPalpha; motif: CTTCCK; match class: 0 Factor: RNF96; motif: BCCCGCRGCC; match class: 0 …
449	Eapp	NM_025456	53	Factor: IRF4; motif: NNNAYTCTCGGWNNN; match class: 1 Factor: Sp1; motif: NGGGGGCGGGGYN; match class: 0 Factor: Sp1; motif: NGGGGCGGGGN; match class: 0 Factor: ZBED6; motif: NRRGCTCGCCNN; match class: 0 Factor: Pitx3; motif: GGATTANNNNY; match class: 0 Factor: Klf7; motif: NNNRCCMCGCCCNNNN; match class: 0 Factor: Egr-1; motif: GCGGGGGCGG; match class: 0 Factor: Crx; motif: NYTAATCNN; match class: …
450	Smap1	NM_028534	53	Factor: IRF4; motif: NNNAYTCTCGGWNNN; match class: 1 Factor: Sp1; motif: NGGGGGCGGGGYN; match class: 0 Factor: Sp1; motif: NGGGGCGGGGN; match class: 0 Factor: ZBED6; motif: NRRGCTCGCCNN; match class: 0 Factor: Klf7; motif: NNNRCCMCGCCCNNNN; match class: 0 Factor: Sp3; motif: AGGGCGG; match class: 0 Factor: Crx; motif: YNNNTAATCYSMN; match class: 0 Factor: Zfx; motif: SNSCAGGCCKCGSCSS; match class…
451	Ttc19	NM_029704	53	Factor: Sp1; motif: NGGGGGCGGGGYN; match class: 0 Factor: Sp1; motif: NGGGGCGGGGN; match class: 0 Factor: ZBED6; motif: NRRGCTCGCCNN; match class: 0 Factor: Klf7; motif: NNNRCCMCGCCCNNNN; match class: 0 Factor: Egr-1; motif: GCGGGGGCGG; match class: 0 Factor: Crx; motif: NYTAATCNN; match class: 0 Factor: Sp3; motif: AGGGCGG; match class: 0 Factor: Crx; motif: YNNNTAATCYSMN; match class: 0 Factor:…
452	Zfp623	NM_030199	53	Factor: IRF4; motif: NNNAYTCTCGGWNNN; match class: 1 Factor: PEA3; motif: RCCGGAAGYN; match class: 0 Factor: Sp1; motif: NGGGGGCGGGGYN; match class: 0 Factor: ZBED6; motif: NRRGCTCGCCNN; match class: 0 Factor: Crx; motif: NYTAATCNN; match class: 0 Factor: Crx; motif: YNNNTAATCYSMN; match class: 0 Factor: E2F; motif: GGCGSG; match class: 0 Factor: E2F-3; motif: GGCGGGN; match class: 0 Factor: GABP…
453	Smim14	NM_133697	53	Factor: IRF4; motif: NNNAYTCTCGGWNNN; match class: 1 Factor: Sp1; motif: NGGGGGCGGGGYN; match class: 0 Factor: Sp1; motif: NGGGGCGGGGN; match class: 0 Factor: DEAF1; motif: NCGNNYTCGGGNRTTTCCGDARNNN; match class: 0 Factor: ZBED6; motif: NRRGCTCGCCNN; match class: 0 Factor: Pitx3; motif: GGATTANNNNY; match class: 0 Factor: Crx; motif: NYTAATCNN; match class: 0 Factor: Sp3; motif: AGGGCGG; match cl…
454	Aamp	NM_146110	53	Factor: Sp1; motif: NGGGGGCGGGGYN; match class: 0 Factor: Sp1; motif: NGGGGCGGGGN; match class: 0 Factor: Crx; motif: YNNNTAATCYSMN; match class: 0 Factor: Zfx; motif: SNSCAGGCCKCGSCSS; match class: 0 Factor: E2F; motif: GGCGSG; match class: 0 Factor: E2F-3; motif: GGCGGGN; match class: 0 Factor: GABPalpha; motif: CTTCCK; match class: 0 Factor: NURR1; motif: YRRCCTT; match class: 0 Factor: ZIC1; …
455	Arrb1	NM_177231	53	Factor: Sp1; motif: NGGGGGCGGGGYN; match class: 0 Factor: Sp1; motif: NGGGGCGGGGN; match class: 0 Factor: ZBED6; motif: NRRGCTCGCCNN; match class: 0 Factor: Pitx3; motif: GGATTANNNNY; match class: 0 Factor: Egr-1; motif: GCGGGGGCGG; match class: 0 Factor: Crx; motif: NYTAATCNN; match class: 0 Factor: Sp3; motif: AGGGCGG; match class: 0 Factor: Crx; motif: YNNNTAATCYSMN; match class: 0 Factor: E2F…
456	Dennd2c	NM_177857	53	Factor: Sp1; motif: NGGGGGCGGGGYN; match class: 0 Factor: Sp1; motif: NGGGGCGGGGN; match class: 0 Factor: ZBED6; motif: NRRGCTCGCCNN; match class: 0 Factor: Egr-1; motif: GCGGGGGCGG; match class: 0 Factor: Sp3; motif: AGGGCGG; match class: 0 Factor: Zfx; motif: SNSCAGGCCKCGSCSS; match class: 0 Factor: E2F; motif: GGCGSG; match class: 0 Factor: E2F-3; motif: GGCGGGN; match class: 0 Factor: HIF-1al…
457	Tm6sf2	NM_181540	53	Factor: Sp1; motif: NGGGGGCGGGGYN; match class: 0 Factor: Sp1; motif: NGGGGCGGGGN; match class: 0 Factor: Klf7; motif: NNNRCCMCGCCCNNNN; match class: 0 Factor: Crx; motif: NYTAATCNN; match class: 0 Factor: Sp3; motif: AGGGCGG; match class: 0 Factor: Crx; motif: YNNNTAATCYSMN; match class: 0 Factor: Zfx; motif: SNSCAGGCCKCGSCSS; match class: 0 Factor: E2F; motif: GGCGSG; match class: 0 Factor: E2F…
458	Wdr34	NM_001008498	52	Factor: Sp1; motif: NGGGGGCGGGGYN; match class: 0 Factor: Pitx3; motif: GGATTANNNNY; match class: 0 Factor: Egr-1; motif: GCGGGGGCGG; match class: 0 Factor: Crx; motif: NYTAATCNN; match class: 0 Factor: Sp3; motif: AGGGCGG; match class: 0 Factor: Crx; motif: YNNNTAATCYSMN; match class: 0 Factor: E2F; motif: GGCGSG; match class: 0 Factor: E2F-3; motif: GGCGGGN; match class: 0 Factor: HIF-1alpha; m…
459	Ndor1	NM_001082476	52	Factor: Sp1; motif: NGGGGGCGGGGYN; match class: 0 Factor: Sp1; motif: NGGGGCGGGGN; match class: 0 Factor: Pitx3; motif: GGATTANNNNY; match class: 0 Factor: Crx; motif: NYTAATCNN; match class: 0 Factor: Crx; motif: YNNNTAATCYSMN; match class: 0 Factor: E2F; motif: GGCGSG; match class: 0 Factor: E2F-3; motif: GGCGGGN; match class: 0 Factor: GABPalpha; motif: CTTCCK; match class: 0 Factor: NURR1; mo…
460	Gpx3	NM_008161	52	Factor: IRF4; motif: NNNAYTCTCGGWNNN; match class: 1 Factor: ZBED6; motif: NRRGCTCGCCNN; match class: 0 Factor: Pitx3; motif: GGATTANNNNY; match class: 0 Factor: Crx; motif: NYTAATCNN; match class: 0 Factor: Crx; motif: YNNNTAATCYSMN; match class: 0 Factor: E2F; motif: GGCGSG; match class: 0 Factor: E2F-3; motif: GGCGGGN; match class: 0 Factor: NURR1; motif: YRRCCTT; match class: 0 Factor: SALL2;…
461	Ncf4	NM_008677	52	Factor: Sp1; motif: NGGGGGCGGGGYN; match class: 0 Factor: Sp1; motif: NGGGGCGGGGN; match class: 0 Factor: Sp3; motif: AGGGCGG; match class: 0 Factor: E2F-3; motif: GGCGGGN; match class: 0 Factor: GABPalpha; motif: CTTCCK; match class: 0 Factor: NURR1; motif: YRRCCTT; match class: 0 Factor: ZIC1; motif: VGGGGAGS; match class: 0 Factor: SALL2; motif: GGGTGGG; match class: 0 Factor: BCL6B; motif: NN…
462	Usp10	NM_009462	52	Factor: IRF4; motif: NNNAYTCTCGGWNNN; match class: 1 Factor: Sp1; motif: NGGGGGCGGGGYN; match class: 0 Factor: Sp1; motif: NGGGGCGGGGN; match class: 0 Factor: Pitx3; motif: GGATTANNNNY; match class: 0 Factor: Crx; motif: NYTAATCNN; match class: 0 Factor: Sp3; motif: AGGGCGG; match class: 0 Factor: Crx; motif: YNNNTAATCYSMN; match class: 0 Factor: E2F; motif: GGCGSG; match class: 0 Factor: GABPalp…
463	Apobec2	NM_009694	52	Factor: IRF4; motif: NNNAYTCTCGGWNNN; match class: 1 Factor: Sp1; motif: NGGGGGCGGGGYN; match class: 0 Factor: Sp1; motif: NGGGGCGGGGN; match class: 0 Factor: ZBED6; motif: NRRGCTCGCCNN; match class: 0 Factor: Pitx3; motif: GGATTANNNNY; match class: 0 Factor: Crx; motif: NYTAATCNN; match class: 0 Factor: Sp3; motif: AGGGCGG; match class: 0 Factor: Crx; motif: YNNNTAATCYSMN; match class: 0 Factor:…
464	Fhl1	NM_010211	52	Factor: Sp1; motif: NGGGGGCGGGGYN; match class: 0 Factor: Sp1; motif: NGGGGCGGGGN; match class: 0 Factor: ZBED6; motif: NRRGCTCGCCNN; match class: 0 Factor: Egr-1; motif: GCGGGGGCGG; match class: 0 Factor: Sp3; motif: AGGGCGG; match class: 0 Factor: E2F; motif: GGCGSG; match class: 0 Factor: E2F-3; motif: GGCGGGN; match class: 0 Factor: NURR1; motif: YRRCCTT; match class: 0 Factor: ZIC1; motif: V…
465	Ube2d2a	NM_019912	52	Factor: Sp1; motif: NGGGGGCGGGGYN; match class: 0 Factor: Sp1; motif: NGGGGCGGGGN; match class: 0 Factor: DEAF1; motif: NCGNNYTCGGGNRTTTCCGDARNNN; match class: 0 Factor: ZBED6; motif: NRRGCTCGCCNN; match class: 0 Factor: Egr-1; motif: GCGGGGGCGG; match class: 0 Factor: Crx; motif: NYTAATCNN; match class: 0 Factor: Crx; motif: YNNNTAATCYSMN; match class: 0 Factor: Zfx; motif: SNSCAGGCCKCGSCSS; mat…
466	Utp3	NM_023054	52	Factor: IRF4; motif: NNNAYTCTCGGWNNN; match class: 1 Factor: PEA3; motif: RCCGGAAGYN; match class: 0 Factor: Sp3; motif: AGGGCGG; match class: 0 Factor: E2F; motif: GGCGSG; match class: 0 Factor: GABPalpha; motif: CTTCCK; match class: 0 Factor: NURR1; motif: YRRCCTT; match class: 0 Factor: ER71; motif: ACCGGAARYN; match class: 0 Factor: RNF96; motif: BCCCGCRGCC; match class: 0 Factor: TEL1; motif…
467	Med11	NM_025397	52	Factor: Sp1; motif: NGGGGGCGGGGYN; match class: 0 Factor: Sp1; motif: NGGGGCGGGGN; match class: 0 Factor: Pitx3; motif: GGATTANNNNY; match class: 0 Factor: Klf7; motif: NNNRCCMCGCCCNNNN; match class: 0 Factor: Crx; motif: NYTAATCNN; match class: 0 Factor: Sp3; motif: AGGGCGG; match class: 0 Factor: Crx; motif: YNNNTAATCYSMN; match class: 0 Factor: E2F; motif: GGCGSG; match class: 0 Factor: E2F-3;…
468	Med4	NM_026119	52	Factor: Sp1; motif: NGGGGGCGGGGYN; match class: 0 Factor: Sp1; motif: NGGGGCGGGGN; match class: 0 Factor: DEAF1; motif: NCGNNYTCGGGNRTTTCCGDARNNN; match class: 0 Factor: ZBED6; motif: NRRGCTCGCCNN; match class: 0 Factor: Pitx3; motif: GGATTANNNNY; match class: 0 Factor: Klf7; motif: NNNRCCMCGCCCNNNN; match class: 0 Factor: Crx; motif: NYTAATCNN; match class: 0 Factor: Crx; motif: YNNNTAATCYSMN; m…
469	Tm9sf1	NM_028780	52	Factor: Sp1; motif: NGGGGGCGGGGYN; match class: 0 Factor: Sp1; motif: NGGGGCGGGGN; match class: 0 Factor: ZBED6; motif: NRRGCTCGCCNN; match class: 0 Factor: Pitx3; motif: GGATTANNNNY; match class: 0 Factor: Egr-1; motif: GCGGGGGCGG; match class: 0 Factor: Sp3; motif: AGGGCGG; match class: 0 Factor: Crx; motif: YNNNTAATCYSMN; match class: 0 Factor: E2F-3; motif: GGCGGGN; match class: 0 Factor: GAB…
470	Gigyf1	NM_031408	52	Factor: IRF4; motif: NNNAYTCTCGGWNNN; match class: 1 Factor: Sp1; motif: NGGGGGCGGGGYN; match class: 0 Factor: Sp1; motif: NGGGGCGGGGN; match class: 0 Factor: Pitx3; motif: GGATTANNNNY; match class: 0 Factor: Egr-1; motif: GCGGGGGCGG; match class: 0 Factor: Crx; motif: NYTAATCNN; match class: 0 Factor: Crx; motif: YNNNTAATCYSMN; match class: 0 Factor: HIF-1alpha; motif: NCACGT; match class: 1 Fac…
471	Dcp1a	NM_133761	52	Factor: IRF4; motif: NNNAYTCTCGGWNNN; match class: 1 Factor: Egr-1; motif: GCGGGGGCGG; match class: 0 Factor: Crx; motif: NYTAATCNN; match class: 0 Factor: E2F; motif: GGCGSG; match class: 0 Factor: E2F-3; motif: GGCGGGN; match class: 0 Factor: GABPalpha; motif: CTTCCK; match class: 0 Factor: NURR1; motif: YRRCCTT; match class: 0 Factor: ZIC1; motif: VGGGGAGS; match class: 0 Factor: TEL1; motif: …
472	Bsdc1	NM_133889	52	Factor: IRF4; motif: NNNAYTCTCGGWNNN; match class: 1 Factor: Sp1; motif: NGGGGGCGGGGYN; match class: 0 Factor: Sp1; motif: NGGGGCGGGGN; match class: 0 Factor: Pitx3; motif: GGATTANNNNY; match class: 0 Factor: Egr-1; motif: GCGGGGGCGG; match class: 0 Factor: Crx; motif: NYTAATCNN; match class: 0 Factor: Crx; motif: YNNNTAATCYSMN; match class: 0 Factor: E2F-3; motif: GGCGGGN; match class: 0 Factor:…
473	Vwa7	NM_138582	52	Factor: Sp1; motif: NGGGGGCGGGGYN; match class: 0 Factor: Sp1; motif: NGGGGCGGGGN; match class: 0 Factor: Klf7; motif: NNNRCCMCGCCCNNNN; match class: 0 Factor: Sp3; motif: AGGGCGG; match class: 0 Factor: Zfx; motif: SNSCAGGCCKCGSCSS; match class: 0 Factor: E2F-3; motif: GGCGGGN; match class: 0 Factor: HIF-1alpha; motif: NCACGT; match class: 1 Factor: NURR1; motif: YRRCCTT; match class: 0 Factor: …
474	Mvd	NM_138656	52	Factor: IRF4; motif: NNNAYTCTCGGWNNN; match class: 1 Factor: Sp1; motif: NGGGGGCGGGGYN; match class: 0 Factor: Sp1; motif: NGGGGCGGGGN; match class: 0 Factor: Pitx3; motif: GGATTANNNNY; match class: 0 Factor: Egr-1; motif: GCGGGGGCGG; match class: 0 Factor: Crx; motif: NYTAATCNN; match class: 0 Factor: Crx; motif: YNNNTAATCYSMN; match class: 0 Factor: E2F; motif: GGCGSG; match class: 0 Factor: E2…
475	Las1l	NM_152822	52	Factor: IRF4; motif: NNNAYTCTCGGWNNN; match class: 1 Factor: PEA3; motif: RCCGGAAGYN; match class: 0 Factor: Sp1; motif: NGGGGGCGGGGYN; match class: 0 Factor: Sp1; motif: NGGGGCGGGGN; match class: 0 Factor: HIF-1alpha; motif: NCACGT; match class: 1 Factor: GABPalpha; motif: CTTCCK; match class: 0 Factor: ER71; motif: ACCGGAARYN; match class: 0 Factor: TEL1; motif: CNCGGAANNN; match class: 0 Facto…
476	Cnpy4	NM_178612	52	Factor: Sp1; motif: NGGGGGCGGGGYN; match class: 0 Factor: Sp1; motif: NGGGGCGGGGN; match class: 0 Factor: Pitx3; motif: GGATTANNNNY; match class: 0 Factor: Klf7; motif: NNNRCCMCGCCCNNNN; match class: 0 Factor: Egr-1; motif: GCGGGGGCGG; match class: 0 Factor: Crx; motif: NYTAATCNN; match class: 0 Factor: Sp3; motif: AGGGCGG; match class: 0 Factor: Crx; motif: YNNNTAATCYSMN; match class: 0 Factor: …
477	NA	AK078173	51	Factor: IRF4; motif: NNNAYTCTCGGWNNN; match class: 1 Factor: PEA3; motif: RCCGGAAGYN; match class: 0 Factor: Sp1; motif: NGGGGGCGGGGYN; match class: 0 Factor: Sp1; motif: NGGGGCGGGGN; match class: 0 Factor: DEAF1; motif: NCGNNYTCGGGNRTTTCCGDARNNN; match class: 0 Factor: E2F; motif: GGCGSG; match class: 0 Factor: E2F-3; motif: GGCGGGN; match class: 0 Factor: GABPalpha; motif: CTTCCK; match class: …
478	Tmem248	NM_001081394	51	Factor: PEA3; motif: RCCGGAAGYN; match class: 0 Factor: Sp1; motif: NGGGGGCGGGGYN; match class: 0 Factor: Sp1; motif: NGGGGCGGGGN; match class: 0 Factor: ZBED6; motif: NRRGCTCGCCNN; match class: 0 Factor: Pitx3; motif: GGATTANNNNY; match class: 0 Factor: Klf7; motif: NNNRCCMCGCCCNNNN; match class: 0 Factor: Egr-1; motif: GCGGGGGCGG; match class: 0 Factor: Sp3; motif: AGGGCGG; match class: 0 Facto…
479	Casp7	NM_007611	51	Factor: IRF4; motif: NNNAYTCTCGGWNNN; match class: 1 Factor: Sp1; motif: NGGGGGCGGGGYN; match class: 0 Factor: Sp1; motif: NGGGGCGGGGN; match class: 0 Factor: ZBED6; motif: NRRGCTCGCCNN; match class: 0 Factor: Sp3; motif: AGGGCGG; match class: 0 Factor: E2F; motif: GGCGSG; match class: 0 Factor: E2F-3; motif: GGCGGGN; match class: 0 Factor: GABPalpha; motif: CTTCCK; match class: 0 Factor: NURR1; …
480	Vtn	NM_011707	51	Factor: IRF4; motif: NNNAYTCTCGGWNNN; match class: 1 Factor: Sp1; motif: NGGGGGCGGGGYN; match class: 0 Factor: Sp1; motif: NGGGGCGGGGN; match class: 0 Factor: ZBED6; motif: NRRGCTCGCCNN; match class: 0 Factor: Pitx3; motif: GGATTANNNNY; match class: 0 Factor: Klf7; motif: NNNRCCMCGCCCNNNN; match class: 0 Factor: Egr-1; motif: GCGGGGGCGG; match class: 0 Factor: Crx; motif: NYTAATCNN; match class: …
481	Ebag9	NM_019480	51	Factor: Sp1; motif: NGGGGGCGGGGYN; match class: 0 Factor: Sp1; motif: NGGGGCGGGGN; match class: 0 Factor: DEAF1; motif: NCGNNYTCGGGNRTTTCCGDARNNN; match class: 0 Factor: Klf7; motif: NNNRCCMCGCCCNNNN; match class: 0 Factor: Sp3; motif: AGGGCGG; match class: 0 Factor: E2F; motif: GGCGSG; match class: 0 Factor: E2F-3; motif: GGCGGGN; match class: 0 Factor: GABPalpha; motif: CTTCCK; match class: 0 F…
482	Mbtps1	NM_019709	51	Factor: IRF4; motif: NNNAYTCTCGGWNNN; match class: 1 Factor: Sp1; motif: NGGGGGCGGGGYN; match class: 0 Factor: ZBED6; motif: NRRGCTCGCCNN; match class: 0 Factor: Pitx3; motif: GGATTANNNNY; match class: 0 Factor: Crx; motif: NYTAATCNN; match class: 0 Factor: Sp3; motif: AGGGCGG; match class: 0 Factor: Crx; motif: YNNNTAATCYSMN; match class: 0 Factor: E2F; motif: GGCGSG; match class: 0 Factor: GABP…
483	Rab5c	NM_024456	51	Factor: Sp1; motif: NGGGGGCGGGGYN; match class: 0 Factor: ZBED6; motif: NRRGCTCGCCNN; match class: 0 Factor: Pitx3; motif: GGATTANNNNY; match class: 0 Factor: Crx; motif: NYTAATCNN; match class: 0 Factor: Crx; motif: YNNNTAATCYSMN; match class: 0 Factor: E2F-3; motif: GGCGGGN; match class: 0 Factor: HIF-1alpha; motif: NCACGT; match class: 1 Factor: GABPalpha; motif: CTTCCK; match class: 0 Factor:…
484	Klhl13	NM_026167	51	Factor: Sp1; motif: NGGGGGCGGGGYN; match class: 0 Factor: Sp1; motif: NGGGGCGGGGN; match class: 0 Factor: Pitx3; motif: GGATTANNNNY; match class: 0 Factor: Egr-1; motif: GCGGGGGCGG; match class: 0 Factor: Crx; motif: NYTAATCNN; match class: 0 Factor: E2F; motif: GGCGSG; match class: 0 Factor: E2F-3; motif: GGCGGGN; match class: 0 Factor: GABPalpha; motif: CTTCCK; match class: 0 Factor: NURR1; mot…
485	Bend5	NM_026279	51	Factor: Sp1; motif: NGGGGGCGGGGYN; match class: 0 Factor: Sp1; motif: NGGGGCGGGGN; match class: 0 Factor: Egr-1; motif: GCGGGGGCGG; match class: 0 Factor: Crx; motif: NYTAATCNN; match class: 0 Factor: Crx; motif: YNNNTAATCYSMN; match class: 0 Factor: E2F; motif: GGCGSG; match class: 0 Factor: E2F-3; motif: GGCGGGN; match class: 0 Factor: GABPalpha; motif: CTTCCK; match class: 0 Factor: NURR1; mot…
486	Drosha	NM_026799	51	Factor: PEA3; motif: RCCGGAAGYN; match class: 0 Factor: DEAF1; motif: NCGNNYTCGGGNRTTTCCGDARNNN; match class: 0 Factor: Egr-1; motif: GCGGGGGCGG; match class: 0 Factor: Crx; motif: NYTAATCNN; match class: 0 Factor: Crx; motif: YNNNTAATCYSMN; match class: 0 Factor: E2F; motif: GGCGSG; match class: 0 Factor: HIF-1alpha; motif: NCACGT; match class: 1 Factor: GABPalpha; motif: CTTCCK; match class: 0 …
487	Med23	NM_027347	51	Factor: Sp1; motif: NGGGGGCGGGGYN; match class: 0 Factor: Sp1; motif: NGGGGCGGGGN; match class: 0 Factor: DEAF1; motif: NCGNNYTCGGGNRTTTCCGDARNNN; match class: 0 Factor: Pitx3; motif: GGATTANNNNY; match class: 0 Factor: Klf7; motif: NNNRCCMCGCCCNNNN; match class: 0 Factor: Crx; motif: NYTAATCNN; match class: 0 Factor: Crx; motif: YNNNTAATCYSMN; match class: 0 Factor: E2F-3; motif: GGCGGGN; match …
488	Mnd1	NM_029797	51	Factor: Sp1; motif: NGGGGGCGGGGYN; match class: 0 Factor: Sp1; motif: NGGGGCGGGGN; match class: 0 Factor: Pitx3; motif: GGATTANNNNY; match class: 0 Factor: Crx; motif: NYTAATCNN; match class: 0 Factor: Sp3; motif: AGGGCGG; match class: 0 Factor: Crx; motif: YNNNTAATCYSMN; match class: 0 Factor: E2F; motif: GGCGSG; match class: 0 Factor: E2F-3; motif: GGCGGGN; match class: 0 Factor: HIF-1alpha; mo…
489	Zfp286	NM_138949	51	Factor: PEA3; motif: RCCGGAAGYN; match class: 0 Factor: Sp1; motif: NGGGGGCGGGGYN; match class: 0 Factor: Sp1; motif: NGGGGCGGGGN; match class: 0 Factor: E2F-3; motif: GGCGGGN; match class: 0 Factor: HIF-1alpha; motif: NCACGT; match class: 1 Factor: GABPalpha; motif: CTTCCK; match class: 0 Factor: NURR1; motif: YRRCCTT; match class: 0 Factor: ZIC1; motif: VGGGGAGS; match class: 0 Factor: ER71; mo…
490	Etf1	NM_144866	51	Factor: IRF4; motif: NNNAYTCTCGGWNNN; match class: 1 Factor: Sp1; motif: NGGGGGCGGGGYN; match class: 0 Factor: Sp1; motif: NGGGGCGGGGN; match class: 0 Factor: ZBED6; motif: NRRGCTCGCCNN; match class: 0 Factor: Egr-1; motif: GCGGGGGCGG; match class: 0 Factor: Crx; motif: NYTAATCNN; match class: 0 Factor: Sp3; motif: AGGGCGG; match class: 0 Factor: E2F; motif: GGCGSG; match class: 0 Factor: E2F-3; …
491	Ube2d1	NM_145420	51	Factor: IRF4; motif: NNNAYTCTCGGWNNN; match class: 1 Factor: Sp1; motif: NGGGGGCGGGGYN; match class: 0 Factor: Sp1; motif: NGGGGCGGGGN; match class: 0 Factor: ZBED6; motif: NRRGCTCGCCNN; match class: 0 Factor: Pitx3; motif: GGATTANNNNY; match class: 0 Factor: Egr-1; motif: GCGGGGGCGG; match class: 0 Factor: Crx; motif: NYTAATCNN; match class: 0 Factor: Crx; motif: YNNNTAATCYSMN; match class: 0 Fa…
492	Pla2g4e	NM_177845	51	Factor: Sp1; motif: NGGGGGCGGGGYN; match class: 0 Factor: Sp1; motif: NGGGGCGGGGN; match class: 0 Factor: Crx; motif: NYTAATCNN; match class: 0 Factor: Sp3; motif: AGGGCGG; match class: 0 Factor: Crx; motif: YNNNTAATCYSMN; match class: 0 Factor: E2F-3; motif: GGCGGGN; match class: 0 Factor: GABPalpha; motif: CTTCCK; match class: 0 Factor: NURR1; motif: YRRCCTT; match class: 0 Factor: TEL1; motif:…
493	NA	AF229257	50	Factor: Sp1; motif: NGGGGGCGGGGYN; match class: 0 Factor: Sp1; motif: NGGGGCGGGGN; match class: 0 Factor: Klf7; motif: NNNRCCMCGCCCNNNN; match class: 0 Factor: Egr-1; motif: GCGGGGGCGG; match class: 0 Factor: Sp3; motif: AGGGCGG; match class: 0 Factor: Zfx; motif: SNSCAGGCCKCGSCSS; match class: 0 Factor: E2F; motif: GGCGSG; match class: 0 Factor: E2F-3; motif: GGCGGGN; match class: 0 Factor: ZIC1…
494	NA	ENSMUST00000074249	50	Factor: Sp1; motif: NGGGGGCGGGGYN; match class: 0 Factor: Sp1; motif: NGGGGCGGGGN; match class: 0 Factor: Pitx3; motif: GGATTANNNNY; match class: 0 Factor: Klf7; motif: NNNRCCMCGCCCNNNN; match class: 0 Factor: Egr-1; motif: GCGGGGGCGG; match class: 0 Factor: Crx; motif: NYTAATCNN; match class: 0 Factor: Crx; motif: YNNNTAATCYSMN; match class: 0 Factor: E2F-3; motif: GGCGGGN; match class: 0 Factor…
495	Phf20l1	NM_001081409	50	Factor: IRF4; motif: NNNAYTCTCGGWNNN; match class: 1 Factor: PEA3; motif: RCCGGAAGYN; match class: 0 Factor: ZBED6; motif: NRRGCTCGCCNN; match class: 0 Factor: Pitx3; motif: GGATTANNNNY; match class: 0 Factor: Crx; motif: NYTAATCNN; match class: 0 Factor: E2F; motif: GGCGSG; match class: 0 Factor: E2F-3; motif: GGCGGGN; match class: 0 Factor: GABPalpha; motif: CTTCCK; match class: 0 Factor: NURR1…
496	Irak1	NM_008363	50	Factor: IRF4; motif: NNNAYTCTCGGWNNN; match class: 1 Factor: Klf7; motif: NNNRCCMCGCCCNNNN; match class: 0 Factor: Egr-1; motif: GCGGGGGCGG; match class: 0 Factor: Sp3; motif: AGGGCGG; match class: 0 Factor: Zfx; motif: SNSCAGGCCKCGSCSS; match class: 0 Factor: E2F; motif: GGCGSG; match class: 0 Factor: GABPalpha; motif: CTTCCK; match class: 0 Factor: NURR1; motif: YRRCCTT; match class: 0 Factor: …
497	Vps4b	NM_009190	50	Factor: Sp1; motif: NGGGGGCGGGGYN; match class: 0 Factor: Sp1; motif: NGGGGCGGGGN; match class: 0 Factor: DEAF1; motif: NCGNNYTCGGGNRTTTCCGDARNNN; match class: 0 Factor: ZBED6; motif: NRRGCTCGCCNN; match class: 0 Factor: Egr-1; motif: GCGGGGGCGG; match class: 0 Factor: Sp3; motif: AGGGCGG; match class: 0 Factor: E2F; motif: GGCGSG; match class: 0 Factor: E2F-3; motif: GGCGGGN; match class: 0 Fact…
498	Tpm2	NM_009416	50	Factor: Sp1; motif: NGGGGGCGGGGYN; match class: 0 Factor: Sp1; motif: NGGGGCGGGGN; match class: 0 Factor: Klf7; motif: NNNRCCMCGCCCNNNN; match class: 0 Factor: Egr-1; motif: GCGGGGGCGG; match class: 0 Factor: Crx; motif: NYTAATCNN; match class: 0 Factor: Sp3; motif: AGGGCGG; match class: 0 Factor: Zfx; motif: SNSCAGGCCKCGSCSS; match class: 0 Factor: E2F; motif: GGCGSG; match class: 0 Factor: E2F-…
499	Yme1l1	NM_013771	50	Factor: PEA3; motif: RCCGGAAGYN; match class: 0 Factor: Sp1; motif: NGGGGGCGGGGYN; match class: 0 Factor: Sp1; motif: NGGGGCGGGGN; match class: 0 Factor: ZBED6; motif: NRRGCTCGCCNN; match class: 0 Factor: Klf7; motif: NNNRCCMCGCCCNNNN; match class: 0 Factor: Egr-1; motif: GCGGGGGCGG; match class: 0 Factor: E2F-3; motif: GGCGGGN; match class: 0 Factor: GABPalpha; motif: CTTCCK; match class: 0 Fact…
500	Rnf130	NM_021540	50	Factor: Sp1; motif: NGGGGGCGGGGYN; match class: 0 Factor: Sp1; motif: NGGGGCGGGGN; match class: 0 Factor: ZBED6; motif: NRRGCTCGCCNN; match class: 0 Factor: Pitx3; motif: GGATTANNNNY; match class: 0 Factor: Egr-1; motif: GCGGGGGCGG; match class: 0 Factor: Sp3; motif: AGGGCGG; match class: 0 Factor: E2F; motif: GGCGSG; match class: 0 Factor: E2F-3; motif: GGCGGGN; match class: 0 Factor: NURR1; mot…
501	Cuedc2	NM_024192	50	Factor: Sp1; motif: NGGGGGCGGGGYN; match class: 0 Factor: Sp1; motif: NGGGGCGGGGN; match class: 0 Factor: ZBED6; motif: NRRGCTCGCCNN; match class: 0 Factor: Klf7; motif: NNNRCCMCGCCCNNNN; match class: 0 Factor: Sp3; motif: AGGGCGG; match class: 0 Factor: E2F-3; motif: GGCGGGN; match class: 0 Factor: GABPalpha; motif: CTTCCK; match class: 0 Factor: NURR1; motif: YRRCCTT; match class: 0 Factor: ER7…
502	Tax1bp1	NM_025816	50	Factor: PEA3; motif: RCCGGAAGYN; match class: 0 Factor: Sp1; motif: NGGGGGCGGGGYN; match class: 0 Factor: Sp1; motif: NGGGGCGGGGN; match class: 0 Factor: ZBED6; motif: NRRGCTCGCCNN; match class: 0 Factor: Pitx3; motif: GGATTANNNNY; match class: 0 Factor: Crx; motif: NYTAATCNN; match class: 0 Factor: Crx; motif: YNNNTAATCYSMN; match class: 0 Factor: Zfx; motif: SNSCAGGCCKCGSCSS; match class: 0 Fac…
503	Unc50	NM_026123	50	Factor: PEA3; motif: RCCGGAAGYN; match class: 0 Factor: Sp1; motif: NGGGGGCGGGGYN; match class: 0 Factor: Sp1; motif: NGGGGCGGGGN; match class: 0 Factor: Sp3; motif: AGGGCGG; match class: 0 Factor: E2F; motif: GGCGSG; match class: 0 Factor: E2F-3; motif: GGCGGGN; match class: 0 Factor: GABPalpha; motif: CTTCCK; match class: 0 Factor: ER71; motif: ACCGGAARYN; match class: 0 Factor: TEL1; motif: CN…
504	Dgat2	NM_026384	50	Factor: Sp1; motif: NGGGGGCGGGGYN; match class: 0 Factor: Sp1; motif: NGGGGCGGGGN; match class: 0 Factor: DEAF1; motif: NCGNNYTCGGGNRTTTCCGDARNNN; match class: 0 Factor: Pitx3; motif: GGATTANNNNY; match class: 0 Factor: Crx; motif: NYTAATCNN; match class: 0 Factor: Sp3; motif: AGGGCGG; match class: 0 Factor: Crx; motif: YNNNTAATCYSMN; match class: 0 Factor: Zfx; motif: SNSCAGGCCKCGSCSS; match cla…
505	Rchy1	NM_026557	50	Factor: PEA3; motif: RCCGGAAGYN; match class: 0 Factor: Sp1; motif: NGGGGGCGGGGYN; match class: 0 Factor: Sp1; motif: NGGGGCGGGGN; match class: 0 Factor: ZBED6; motif: NRRGCTCGCCNN; match class: 0 Factor: Pitx3; motif: GGATTANNNNY; match class: 0 Factor: Klf7; motif: NNNRCCMCGCCCNNNN; match class: 0 Factor: Crx; motif: YNNNTAATCYSMN; match class: 0 Factor: E2F; motif: GGCGSG; match class: 0 Facto…
506	Elmo1	NM_080288	50	Factor: IRF4; motif: NNNAYTCTCGGWNNN; match class: 1 Factor: Sp1; motif: NGGGGGCGGGGYN; match class: 0 Factor: Sp1; motif: NGGGGCGGGGN; match class: 0 Factor: Egr-1; motif: GCGGGGGCGG; match class: 0 Factor: E2F; motif: GGCGSG; match class: 0 Factor: E2F-3; motif: GGCGGGN; match class: 0 Factor: NURR1; motif: YRRCCTT; match class: 0 Factor: RNF96; motif: BCCCGCRGCC; match class: 0 Factor: SALL2; …
507	Cntln	NM_175275	50	Factor: Sp1; motif: NGGGGGCGGGGYN; match class: 0 Factor: Sp1; motif: NGGGGCGGGGN; match class: 0 Factor: Egr-1; motif: GCGGGGGCGG; match class: 0 Factor: Sp3; motif: AGGGCGG; match class: 0 Factor: E2F; motif: GGCGSG; match class: 0 Factor: NURR1; motif: YRRCCTT; match class: 0 Factor: RNF96; motif: BCCCGCRGCC; match class: 0 Factor: TEL1; motif: CNCGGAANNN; match class: 0 Factor: SALL2; motif: …
508	NA	AK156456	49	Factor: IRF4; motif: NNNAYTCTCGGWNNN; match class: 1 Factor: Sp1; motif: NGGGGGCGGGGYN; match class: 0 Factor: Sp1; motif: NGGGGCGGGGN; match class: 0 Factor: Klf7; motif: NNNRCCMCGCCCNNNN; match class: 0 Factor: Crx; motif: NYTAATCNN; match class: 0 Factor: Crx; motif: YNNNTAATCYSMN; match class: 0 Factor: E2F-3; motif: GGCGGGN; match class: 0 Factor: HIF-1alpha; motif: NCACGT; match class: 1 Fa…
509	Gtf2a2	NM_001039519	49	Factor: IRF4; motif: NNNAYTCTCGGWNNN; match class: 1 Factor: PEA3; motif: RCCGGAAGYN; match class: 0 Factor: Klf7; motif: NNNRCCMCGCCCNNNN; match class: 0 Factor: Crx; motif: NYTAATCNN; match class: 0 Factor: Zfx; motif: SNSCAGGCCKCGSCSS; match class: 0 Factor: E2F-3; motif: GGCGGGN; match class: 0 Factor: GABPalpha; motif: CTTCCK; match class: 0 Factor: ZIC1; motif: VGGGGAGS; match class: 0 Fact…
510	Pde1b	NM_008800	49	Factor: Sp1; motif: NGGGGGCGGGGYN; match class: 0 Factor: Sp1; motif: NGGGGCGGGGN; match class: 0 Factor: Egr-1; motif: GCGGGGGCGG; match class: 0 Factor: E2F; motif: GGCGSG; match class: 0 Factor: E2F-3; motif: GGCGGGN; match class: 0 Factor: GABPalpha; motif: CTTCCK; match class: 0 Factor: NURR1; motif: YRRCCTT; match class: 0 Factor: SALL2; motif: GGGTGGG; match class: 0 Factor: ZF5; motif: GS…
511	Snrpd1	NM_009226	49	Factor: IRF4; motif: NNNAYTCTCGGWNNN; match class: 1 Factor: DEAF1; motif: NCGNNYTCGGGNRTTTCCGDARNNN; match class: 0 Factor: Pitx3; motif: GGATTANNNNY; match class: 0 Factor: Crx; motif: NYTAATCNN; match class: 0 Factor: Sp3; motif: AGGGCGG; match class: 0 Factor: Crx; motif: YNNNTAATCYSMN; match class: 0 Factor: E2F; motif: GGCGSG; match class: 0 Factor: E2F-3; motif: GGCGGGN; match class: 0 Fac…
512	Tph1	NM_009414	49	Factor: PEA3; motif: RCCGGAAGYN; match class: 0 Factor: Egr-1; motif: GCGGGGGCGG; match class: 0 Factor: Crx; motif: YNNNTAATCYSMN; match class: 0 Factor: E2F; motif: GGCGSG; match class: 0 Factor: GABPalpha; motif: CTTCCK; match class: 0 Factor: NURR1; motif: YRRCCTT; match class: 0 Factor: ER71; motif: ACCGGAARYN; match class: 0 Factor: RNF96; motif: BCCCGCRGCC; match class: 0 Factor: TEL1; mot…
513	St6galnac3	NM_011372	49	Factor: IRF4; motif: NNNAYTCTCGGWNNN; match class: 1 Factor: Sp1; motif: NGGGGGCGGGGYN; match class: 0 Factor: Sp1; motif: NGGGGCGGGGN; match class: 0 Factor: ZBED6; motif: NRRGCTCGCCNN; match class: 0 Factor: Klf7; motif: NNNRCCMCGCCCNNNN; match class: 0 Factor: Zfx; motif: SNSCAGGCCKCGSCSS; match class: 0 Factor: E2F-3; motif: GGCGGGN; match class: 0 Factor: GABPalpha; motif: CTTCCK; match clas…
514	Ppp2ca	NM_019411	49	Factor: Sp1; motif: NGGGGGCGGGGYN; match class: 0 Factor: Sp1; motif: NGGGGCGGGGN; match class: 0 Factor: ZBED6; motif: NRRGCTCGCCNN; match class: 0 Factor: Pitx3; motif: GGATTANNNNY; match class: 0 Factor: Klf7; motif: NNNRCCMCGCCCNNNN; match class: 0 Factor: Crx; motif: NYTAATCNN; match class: 0 Factor: Sp3; motif: AGGGCGG; match class: 0 Factor: Crx; motif: YNNNTAATCYSMN; match class: 0 Factor…
515	Txn2	NM_019913	49	Factor: PEA3; motif: RCCGGAAGYN; match class: 0 Factor: Crx; motif: NYTAATCNN; match class: 0 Factor: Sp3; motif: AGGGCGG; match class: 0 Factor: Crx; motif: YNNNTAATCYSMN; match class: 0 Factor: E2F; motif: GGCGSG; match class: 0 Factor: GABPalpha; motif: CTTCCK; match class: 0 Factor: NURR1; motif: YRRCCTT; match class: 0 Factor: ER71; motif: ACCGGAARYN; match class: 0 Factor: TEL1; motif: CNCG…
516	Mphosph8	NM_023773	49	Factor: IRF4; motif: NNNAYTCTCGGWNNN; match class: 1 Factor: Sp1; motif: NGGGGGCGGGGYN; match class: 0 Factor: Sp1; motif: NGGGGCGGGGN; match class: 0 Factor: ZBED6; motif: NRRGCTCGCCNN; match class: 0 Factor: Pitx3; motif: GGATTANNNNY; match class: 0 Factor: Crx; motif: NYTAATCNN; match class: 0 Factor: Sp3; motif: AGGGCGG; match class: 0 Factor: Crx; motif: YNNNTAATCYSMN; match class: 0 Factor:…
517	Paip2b	NM_146169	49	Factor: Sp1; motif: NGGGGGCGGGGYN; match class: 0 Factor: Sp1; motif: NGGGGCGGGGN; match class: 0 Factor: ZBED6; motif: NRRGCTCGCCNN; match class: 0 Factor: Pitx3; motif: GGATTANNNNY; match class: 0 Factor: Klf7; motif: NNNRCCMCGCCCNNNN; match class: 0 Factor: Crx; motif: NYTAATCNN; match class: 0 Factor: Sp3; motif: AGGGCGG; match class: 0 Factor: Crx; motif: YNNNTAATCYSMN; match class: 0 Factor…
518	Pkn1	NM_177262	49	Factor: Sp1; motif: NGGGGGCGGGGYN; match class: 0 Factor: Sp1; motif: NGGGGCGGGGN; match class: 0 Factor: ZBED6; motif: NRRGCTCGCCNN; match class: 0 Factor: Klf7; motif: NNNRCCMCGCCCNNNN; match class: 0 Factor: Egr-1; motif: GCGGGGGCGG; match class: 0 Factor: Sp3; motif: AGGGCGG; match class: 0 Factor: Zfx; motif: SNSCAGGCCKCGSCSS; match class: 0 Factor: E2F; motif: GGCGSG; match class: 0 Factor:…
519	Cflar	NM_207653	49	Factor: Sp1; motif: NGGGGGCGGGGYN; match class: 0 Factor: Sp1; motif: NGGGGCGGGGN; match class: 0 Factor: ZBED6; motif: NRRGCTCGCCNN; match class: 0 Factor: Klf7; motif: NNNRCCMCGCCCNNNN; match class: 0 Factor: Egr-1; motif: GCGGGGGCGG; match class: 0 Factor: Crx; motif: NYTAATCNN; match class: 0 Factor: Sp3; motif: AGGGCGG; match class: 0 Factor: Crx; motif: YNNNTAATCYSMN; match class: 0 Factor:…
520	NA	AK013564	48	Factor: IRF4; motif: NNNAYTCTCGGWNNN; match class: 1 Factor: Sp1; motif: NGGGGGCGGGGYN; match class: 0 Factor: Sp1; motif: NGGGGCGGGGN; match class: 0 Factor: Pitx3; motif: GGATTANNNNY; match class: 0 Factor: Crx; motif: NYTAATCNN; match class: 0 Factor: Crx; motif: YNNNTAATCYSMN; match class: 0 Factor: Zfx; motif: SNSCAGGCCKCGSCSS; match class: 0 Factor: E2F-3; motif: GGCGGGN; match class: 0 Fac…
521	Pik3r4	NM_001081309	48	Factor: IRF4; motif: NNNAYTCTCGGWNNN; match class: 1 Factor: Sp1; motif: NGGGGGCGGGGYN; match class: 0 Factor: Sp1; motif: NGGGGCGGGGN; match class: 0 Factor: ZBED6; motif: NRRGCTCGCCNN; match class: 0 Factor: Pitx3; motif: GGATTANNNNY; match class: 0 Factor: Egr-1; motif: GCGGGGGCGG; match class: 0 Factor: Crx; motif: NYTAATCNN; match class: 0 Factor: Sp3; motif: AGGGCGG; match class: 0 Factor: …
522	Endog	NM_007931	48	Factor: IRF4; motif: NNNAYTCTCGGWNNN; match class: 1 Factor: Pitx3; motif: GGATTANNNNY; match class: 0 Factor: Crx; motif: NYTAATCNN; match class: 0 Factor: Sp3; motif: AGGGCGG; match class: 0 Factor: Crx; motif: YNNNTAATCYSMN; match class: 0 Factor: E2F; motif: GGCGSG; match class: 0 Factor: HIF-1alpha; motif: NCACGT; match class: 1 Factor: GABPalpha; motif: CTTCCK; match class: 0 Factor: ZIC1; …
523	Grn	NM_008175	48	Factor: Sp1; motif: NGGGGGCGGGGYN; match class: 0 Factor: DEAF1; motif: NCGNNYTCGGGNRTTTCCGDARNNN; match class: 0 Factor: Crx; motif: NYTAATCNN; match class: 0 Factor: Crx; motif: YNNNTAATCYSMN; match class: 0 Factor: E2F-3; motif: GGCGGGN; match class: 0 Factor: NURR1; motif: YRRCCTT; match class: 0 Factor: ZIC1; motif: VGGGGAGS; match class: 0 Factor: RNF96; motif: BCCCGCRGCC; match class: 0 Fa…
524	Kif5b	NM_008448	48	Factor: Sp1; motif: NGGGGGCGGGGYN; match class: 0 Factor: Sp1; motif: NGGGGCGGGGN; match class: 0 Factor: ZBED6; motif: NRRGCTCGCCNN; match class: 0 Factor: Klf7; motif: NNNRCCMCGCCCNNNN; match class: 0 Factor: Sp3; motif: AGGGCGG; match class: 0 Factor: Zfx; motif: SNSCAGGCCKCGSCSS; match class: 0 Factor: E2F; motif: GGCGSG; match class: 0 Factor: E2F-3; motif: GGCGGGN; match class: 0 Factor: GA…
525	Nme1	NM_008704	48	Factor: Sp1; motif: NGGGGGCGGGGYN; match class: 0 Factor: Sp1; motif: NGGGGCGGGGN; match class: 0 Factor: DEAF1; motif: NCGNNYTCGGGNRTTTCCGDARNNN; match class: 0 Factor: ZBED6; motif: NRRGCTCGCCNN; match class: 0 Factor: Pitx3; motif: GGATTANNNNY; match class: 0 Factor: Crx; motif: NYTAATCNN; match class: 0 Factor: Crx; motif: YNNNTAATCYSMN; match class: 0 Factor: E2F; motif: GGCGSG; match class:…
526	Rpl13a	NM_009438	48	Factor: IRF4; motif: NNNAYTCTCGGWNNN; match class: 1 Factor: PEA3; motif: RCCGGAAGYN; match class: 0 Factor: Sp1; motif: NGGGGGCGGGGYN; match class: 0 Factor: Sp1; motif: NGGGGCGGGGN; match class: 0 Factor: DEAF1; motif: NCGNNYTCGGGNRTTTCCGDARNNN; match class: 0 Factor: Pitx3; motif: GGATTANNNNY; match class: 0 Factor: Egr-1; motif: GCGGGGGCGG; match class: 0 Factor: Crx; motif: YNNNTAATCYSMN; ma…
527	Ctsd	NM_009983	48	Factor: IRF4; motif: NNNAYTCTCGGWNNN; match class: 1 Factor: Sp1; motif: NGGGGGCGGGGYN; match class: 0 Factor: Sp1; motif: NGGGGCGGGGN; match class: 0 Factor: ZBED6; motif: NRRGCTCGCCNN; match class: 0 Factor: Klf7; motif: NNNRCCMCGCCCNNNN; match class: 0 Factor: E2F; motif: GGCGSG; match class: 0 Factor: E2F-3; motif: GGCGGGN; match class: 0 Factor: GABPalpha; motif: CTTCCK; match class: 0 Facto…
528	Gstm1	NM_010358	48	Factor: IRF4; motif: NNNAYTCTCGGWNNN; match class: 1 Factor: PEA3; motif: RCCGGAAGYN; match class: 0 Factor: Sp1; motif: NGGGGGCGGGGYN; match class: 0 Factor: Sp1; motif: NGGGGCGGGGN; match class: 0 Factor: DEAF1; motif: NCGNNYTCGGGNRTTTCCGDARNNN; match class: 0 Factor: Crx; motif: NYTAATCNN; match class: 0 Factor: Sp3; motif: AGGGCGG; match class: 0 Factor: E2F-3; motif: GGCGGGN; match class: 0 …
529	Klf6	NM_011803	48	Factor: IRF4; motif: NNNAYTCTCGGWNNN; match class: 1 Factor: Sp1; motif: NGGGGGCGGGGYN; match class: 0 Factor: ZBED6; motif: NRRGCTCGCCNN; match class: 0 Factor: E2F; motif: GGCGSG; match class: 0 Factor: E2F-3; motif: GGCGGGN; match class: 0 Factor: HIF-1alpha; motif: NCACGT; match class: 1 Factor: NURR1; motif: YRRCCTT; match class: 0 Factor: RNF96; motif: BCCCGCRGCC; match class: 0 Factor: TEL…
530	Dnaja4	NM_021422	48	Factor: Crx; motif: NYTAATCNN; match class: 0 Factor: Crx; motif: YNNNTAATCYSMN; match class: 0 Factor: Zfx; motif: SNSCAGGCCKCGSCSS; match class: 0 Factor: E2F; motif: GGCGSG; match class: 0 Factor: GABPalpha; motif: CTTCCK; match class: 0 Factor: NURR1; motif: YRRCCTT; match class: 0 Factor: ER71; motif: ACCGGAARYN; match class: 0 Factor: RNF96; motif: BCCCGCRGCC; match class: 0 Factor: TEL1; m…
531	Ormdl2	NM_024180	48	Factor: Sp1; motif: NGGGGGCGGGGYN; match class: 0 Factor: Sp1; motif: NGGGGCGGGGN; match class: 0 Factor: ZBED6; motif: NRRGCTCGCCNN; match class: 0 Factor: Klf7; motif: NNNRCCMCGCCCNNNN; match class: 0 Factor: Sp3; motif: AGGGCGG; match class: 0 Factor: E2F-3; motif: GGCGGGN; match class: 0 Factor: GABPalpha; motif: CTTCCK; match class: 0 Factor: TEL1; motif: CNCGGAANNN; match class: 0 Factor: Z…
532	Katnbl1	NM_024254	48	Factor: Sp1; motif: NGGGGGCGGGGYN; match class: 0 Factor: Sp1; motif: NGGGGCGGGGN; match class: 0 Factor: ZBED6; motif: NRRGCTCGCCNN; match class: 0 Factor: Pitx3; motif: GGATTANNNNY; match class: 0 Factor: Egr-1; motif: GCGGGGGCGG; match class: 0 Factor: Crx; motif: NYTAATCNN; match class: 0 Factor: Crx; motif: YNNNTAATCYSMN; match class: 0 Factor: Zfx; motif: SNSCAGGCCKCGSCSS; match class: 0 Fa…
533	Coq10b	NM_026424	48	Factor: PEA3; motif: RCCGGAAGYN; match class: 0 Factor: Sp3; motif: AGGGCGG; match class: 0 Factor: E2F; motif: GGCGSG; match class: 0 Factor: GABPalpha; motif: CTTCCK; match class: 0 Factor: NURR1; motif: YRRCCTT; match class: 0 Factor: ER71; motif: ACCGGAARYN; match class: 0 Factor: TEL1; motif: CNCGGAANNN; match class: 0 Factor: SP4; motif: NNWAGGCGTGNCNNN; match class: 0 Factor: SALL2; motif:…
534	Slc25a33	NM_027460	48	Factor: Sp1; motif: NGGGGGCGGGGYN; match class: 0 Factor: Sp1; motif: NGGGGCGGGGN; match class: 0 Factor: ZBED6; motif: NRRGCTCGCCNN; match class: 0 Factor: Crx; motif: YNNNTAATCYSMN; match class: 0 Factor: Zfx; motif: SNSCAGGCCKCGSCSS; match class: 0 Factor: E2F; motif: GGCGSG; match class: 0 Factor: GABPalpha; motif: CTTCCK; match class: 0 Factor: NURR1; motif: YRRCCTT; match class: 0 Factor: R…
535	Immp1l	NM_028260	48	Factor: Sp1; motif: NGGGGGCGGGGYN; match class: 0 Factor: Sp1; motif: NGGGGCGGGGN; match class: 0 Factor: Pitx3; motif: GGATTANNNNY; match class: 0 Factor: Crx; motif: NYTAATCNN; match class: 0 Factor: Sp3; motif: AGGGCGG; match class: 0 Factor: Crx; motif: YNNNTAATCYSMN; match class: 0 Factor: E2F; motif: GGCGSG; match class: 0 Factor: E2F-3; motif: GGCGGGN; match class: 0 Factor: GABPalpha; mot…
536	Snx16	NM_029068	48	Factor: IRF4; motif: NNNAYTCTCGGWNNN; match class: 1 Factor: Sp1; motif: NGGGGGCGGGGYN; match class: 0 Factor: ZBED6; motif: NRRGCTCGCCNN; match class: 0 Factor: Egr-1; motif: GCGGGGGCGG; match class: 0 Factor: Crx; motif: NYTAATCNN; match class: 0 Factor: Sp3; motif: AGGGCGG; match class: 0 Factor: Crx; motif: YNNNTAATCYSMN; match class: 0 Factor: E2F; motif: GGCGSG; match class: 0 Factor: E2F-3…
537	Zfp280d	NM_146224	48	Factor: Sp1; motif: NGGGGGCGGGGYN; match class: 0 Factor: Sp1; motif: NGGGGCGGGGN; match class: 0 Factor: ZBED6; motif: NRRGCTCGCCNN; match class: 0 Factor: Pitx3; motif: GGATTANNNNY; match class: 0 Factor: Crx; motif: NYTAATCNN; match class: 0 Factor: Crx; motif: YNNNTAATCYSMN; match class: 0 Factor: E2F; motif: GGCGSG; match class: 0 Factor: E2F-3; motif: GGCGGGN; match class: 0 Factor: NURR1; …
538	Olfr1393	NM_146471	48	Factor: Sp1; motif: NGGGGGCGGGGYN; match class: 0 Factor: Sp1; motif: NGGGGCGGGGN; match class: 0 Factor: Egr-1; motif: GCGGGGGCGG; match class: 0 Factor: Sp3; motif: AGGGCGG; match class: 0 Factor: E2F-3; motif: GGCGGGN; match class: 0 Factor: HIF-1alpha; motif: NCACGT; match class: 1 Factor: GABPalpha; motif: CTTCCK; match class: 0 Factor: NURR1; motif: YRRCCTT; match class: 0 Factor: ZIC1; mot…
539	NA	BC051947	47	Factor: Sp1; motif: NGGGGGCGGGGYN; match class: 0 Factor: Sp1; motif: NGGGGCGGGGN; match class: 0 Factor: Pitx3; motif: GGATTANNNNY; match class: 0 Factor: Crx; motif: NYTAATCNN; match class: 0 Factor: Crx; motif: YNNNTAATCYSMN; match class: 0 Factor: E2F; motif: GGCGSG; match class: 0 Factor: E2F-3; motif: GGCGGGN; match class: 0 Factor: NURR1; motif: YRRCCTT; match class: 0 Factor: SP4; motif: …
540	Ncoa3	NM_008679	47	Factor: IRF4; motif: NNNAYTCTCGGWNNN; match class: 1 Factor: DEAF1; motif: NCGNNYTCGGGNRTTTCCGDARNNN; match class: 0 Factor: Pitx3; motif: GGATTANNNNY; match class: 0 Factor: Egr-1; motif: GCGGGGGCGG; match class: 0 Factor: Crx; motif: NYTAATCNN; match class: 0 Factor: Crx; motif: YNNNTAATCYSMN; match class: 0 Factor: E2F; motif: GGCGSG; match class: 0 Factor: E2F-3; motif: GGCGGGN; match class: …
541	Nr1i3	NM_009803	47	Factor: IRF4; motif: NNNAYTCTCGGWNNN; match class: 1 Factor: ZBED6; motif: NRRGCTCGCCNN; match class: 0 Factor: Crx; motif: NYTAATCNN; match class: 0 Factor: Crx; motif: YNNNTAATCYSMN; match class: 0 Factor: GABPalpha; motif: CTTCCK; match class: 0 Factor: NURR1; motif: YRRCCTT; match class: 0 Factor: ER71; motif: ACCGGAARYN; match class: 0 Factor: TEL1; motif: CNCGGAANNN; match class: 0 Factor: …
542	Hmox1	NM_010442	47	Factor: IRF4; motif: NNNAYTCTCGGWNNN; match class: 1 Factor: Pitx3; motif: GGATTANNNNY; match class: 0 Factor: Crx; motif: NYTAATCNN; match class: 0 Factor: Crx; motif: YNNNTAATCYSMN; match class: 0 Factor: E2F; motif: GGCGSG; match class: 0 Factor: HIF-1alpha; motif: NCACGT; match class: 1 Factor: GABPalpha; motif: CTTCCK; match class: 0 Factor: NURR1; motif: YRRCCTT; match class: 0 Factor: ZIC1…
543	Tom1	NM_011622	47	Factor: IRF4; motif: NNNAYTCTCGGWNNN; match class: 1 Factor: Sp1; motif: NGGGGGCGGGGYN; match class: 0 Factor: Sp1; motif: NGGGGCGGGGN; match class: 0 Factor: Klf7; motif: NNNRCCMCGCCCNNNN; match class: 0 Factor: Sp3; motif: AGGGCGG; match class: 0 Factor: Crx; motif: YNNNTAATCYSMN; match class: 0 Factor: Zfx; motif: SNSCAGGCCKCGSCSS; match class: 0 Factor: E2F; motif: GGCGSG; match class: 0 Fact…
544	Aldh9a1	NM_019993	47	Factor: PEA3; motif: RCCGGAAGYN; match class: 0 Factor: DEAF1; motif: NCGNNYTCGGGNRTTTCCGDARNNN; match class: 0 Factor: Egr-1; motif: GCGGGGGCGG; match class: 0 Factor: E2F; motif: GGCGSG; match class: 0 Factor: E2F-3; motif: GGCGGGN; match class: 0 Factor: GABPalpha; motif: CTTCCK; match class: 0 Factor: NURR1; motif: YRRCCTT; match class: 0 Factor: ZIC1; motif: VGGGGAGS; match class: 0 Factor: …
545	Rps23	NM_024175	47	Factor: Sp1; motif: NGGGGGCGGGGYN; match class: 0 Factor: Sp1; motif: NGGGGCGGGGN; match class: 0 Factor: Pitx3; motif: GGATTANNNNY; match class: 0 Factor: Klf7; motif: NNNRCCMCGCCCNNNN; match class: 0 Factor: Egr-1; motif: GCGGGGGCGG; match class: 0 Factor: Sp3; motif: AGGGCGG; match class: 0 Factor: Crx; motif: YNNNTAATCYSMN; match class: 0 Factor: E2F-3; motif: GGCGGGN; match class: 0 Factor: …
546	Ncbp2	NM_026554	47	Factor: Sp1; motif: NGGGGGCGGGGYN; match class: 0 Factor: ZBED6; motif: NRRGCTCGCCNN; match class: 0 Factor: Pitx3; motif: GGATTANNNNY; match class: 0 Factor: Egr-1; motif: GCGGGGGCGG; match class: 0 Factor: Crx; motif: NYTAATCNN; match class: 0 Factor: Crx; motif: YNNNTAATCYSMN; match class: 0 Factor: E2F; motif: GGCGSG; match class: 0 Factor: GABPalpha; motif: CTTCCK; match class: 0 Factor: RNF…
547	Upf3b	NM_026573	47	Factor: Sp1; motif: NGGGGGCGGGGYN; match class: 0 Factor: Sp1; motif: NGGGGCGGGGN; match class: 0 Factor: Pitx3; motif: GGATTANNNNY; match class: 0 Factor: Crx; motif: NYTAATCNN; match class: 0 Factor: Sp3; motif: AGGGCGG; match class: 0 Factor: Crx; motif: YNNNTAATCYSMN; match class: 0 Factor: NURR1; motif: YRRCCTT; match class: 0 Factor: TEL1; motif: CNCGGAANNN; match class: 0 Factor: Pax; moti…
548	Esam	NM_027102	47	Factor: IRF4; motif: NNNAYTCTCGGWNNN; match class: 1 Factor: Sp1; motif: NGGGGGCGGGGYN; match class: 0 Factor: Sp1; motif: NGGGGCGGGGN; match class: 0 Factor: E2F; motif: GGCGSG; match class: 0 Factor: E2F-3; motif: GGCGGGN; match class: 0 Factor: GABPalpha; motif: CTTCCK; match class: 0 Factor: NURR1; motif: YRRCCTT; match class: 0 Factor: ZIC1; motif: VGGGGAGS; match class: 0 Factor: TEL1; moti…
549	Usp47	NM_133758	47	Factor: IRF4; motif: NNNAYTCTCGGWNNN; match class: 1 Factor: Sp1; motif: NGGGGGCGGGGYN; match class: 0 Factor: Crx; motif: NYTAATCNN; match class: 0 Factor: Sp3; motif: AGGGCGG; match class: 0 Factor: Crx; motif: YNNNTAATCYSMN; match class: 0 Factor: E2F; motif: GGCGSG; match class: 0 Factor: NURR1; motif: YRRCCTT; match class: 0 Factor: SALL2; motif: GGGTGGG; match class: 0 Factor: ZF5; motif: G…
550	Acaa1b	NM_146230	47	Factor: Sp1; motif: NGGGGGCGGGGYN; match class: 0 Factor: Sp1; motif: NGGGGCGGGGN; match class: 0 Factor: ZBED6; motif: NRRGCTCGCCNN; match class: 0 Factor: Egr-1; motif: GCGGGGGCGG; match class: 0 Factor: Sp3; motif: AGGGCGG; match class: 0 Factor: Crx; motif: YNNNTAATCYSMN; match class: 0 Factor: Zfx; motif: SNSCAGGCCKCGSCSS; match class: 0 Factor: E2F; motif: GGCGSG; match class: 0 Factor: E2F…
551	Dnajc8	NM_172400	47	Factor: PEA3; motif: RCCGGAAGYN; match class: 0 Factor: Sp1; motif: NGGGGGCGGGGYN; match class: 0 Factor: Sp1; motif: NGGGGCGGGGN; match class: 0 Factor: ZBED6; motif: NRRGCTCGCCNN; match class: 0 Factor: Klf7; motif: NNNRCCMCGCCCNNNN; match class: 0 Factor: E2F; motif: GGCGSG; match class: 0 Factor: E2F-3; motif: GGCGGGN; match class: 0 Factor: GABPalpha; motif: CTTCCK; match class: 0 Factor: ER…
552	Emc10	NM_197991	47	Factor: Sp1; motif: NGGGGGCGGGGYN; match class: 0 Factor: Sp1; motif: NGGGGCGGGGN; match class: 0 Factor: Egr-1; motif: GCGGGGGCGG; match class: 0 Factor: Sp3; motif: AGGGCGG; match class: 0 Factor: E2F; motif: GGCGSG; match class: 0 Factor: E2F-3; motif: GGCGGGN; match class: 0 Factor: NURR1; motif: YRRCCTT; match class: 0 Factor: RNF96; motif: BCCCGCRGCC; match class: 0 Factor: TEL1; motif: CNC…
553	NA	AK006257	46	Factor: Sp1; motif: NGGGGGCGGGGYN; match class: 0 Factor: Sp1; motif: NGGGGCGGGGN; match class: 0 Factor: ZBED6; motif: NRRGCTCGCCNN; match class: 0 Factor: Pitx3; motif: GGATTANNNNY; match class: 0 Factor: Klf7; motif: NNNRCCMCGCCCNNNN; match class: 0 Factor: Crx; motif: NYTAATCNN; match class: 0 Factor: Crx; motif: YNNNTAATCYSMN; match class: 0 Factor: E2F-3; motif: GGCGGGN; match class: 0 Fact…
554	Olfr279	NM_001001807	46	Factor: IRF4; motif: NNNAYTCTCGGWNNN; match class: 1 Factor: PEA3; motif: RCCGGAAGYN; match class: 0 Factor: DEAF1; motif: NCGNNYTCGGGNRTTTCCGDARNNN; match class: 0 Factor: Pitx3; motif: GGATTANNNNY; match class: 0 Factor: Crx; motif: NYTAATCNN; match class: 0 Factor: Crx; motif: YNNNTAATCYSMN; match class: 0 Factor: GABPalpha; motif: CTTCCK; match class: 0 Factor: NURR1; motif: YRRCCTT; match cl…
555	Zfp62	NM_009562	46	Factor: Sp1; motif: NGGGGGCGGGGYN; match class: 0 Factor: Sp1; motif: NGGGGCGGGGN; match class: 0 Factor: DEAF1; motif: NCGNNYTCGGGNRTTTCCGDARNNN; match class: 0 Factor: Crx; motif: NYTAATCNN; match class: 0 Factor: E2F; motif: GGCGSG; match class: 0 Factor: HIF-1alpha; motif: NCACGT; match class: 1 Factor: GABPalpha; motif: CTTCCK; match class: 0 Factor: NURR1; motif: YRRCCTT; match class: 0 Fac…
556	Cav2	NM_016900	46	Factor: IRF4; motif: NNNAYTCTCGGWNNN; match class: 1 Factor: Sp1; motif: NGGGGGCGGGGYN; match class: 0 Factor: Sp1; motif: NGGGGCGGGGN; match class: 0 Factor: Pitx3; motif: GGATTANNNNY; match class: 0 Factor: Klf7; motif: NNNRCCMCGCCCNNNN; match class: 0 Factor: Egr-1; motif: GCGGGGGCGG; match class: 0 Factor: Crx; motif: NYTAATCNN; match class: 0 Factor: Crx; motif: YNNNTAATCYSMN; match class: 0…
557	Erlec1	NM_025745	46	Factor: IRF4; motif: NNNAYTCTCGGWNNN; match class: 1 Factor: Sp1; motif: NGGGGGCGGGGYN; match class: 0 Factor: Sp1; motif: NGGGGCGGGGN; match class: 0 Factor: DEAF1; motif: NCGNNYTCGGGNRTTTCCGDARNNN; match class: 0 Factor: Klf7; motif: NNNRCCMCGCCCNNNN; match class: 0 Factor: Sp3; motif: AGGGCGG; match class: 0 Factor: Crx; motif: YNNNTAATCYSMN; match class: 0 Factor: E2F; motif: GGCGSG; match cl…
558	Slc16a9	NM_025807	46	Factor: Klf7; motif: NNNRCCMCGCCCNNNN; match class: 0 Factor: Sp3; motif: AGGGCGG; match class: 0 Factor: E2F-3; motif: GGCGGGN; match class: 0 Factor: HIF-1alpha; motif: NCACGT; match class: 1 Factor: RNF96; motif: BCCCGCRGCC; match class: 0 Factor: TEL1; motif: CNCGGAANNN; match class: 0 Factor: SALL2; motif: GGGTGGG; match class: 0 Factor: ZF5; motif: GSGCGCGR; match class: 1 Factor: AP-2gamma…
559	Brix1	NM_026396	46	Factor: IRF4; motif: NNNAYTCTCGGWNNN; match class: 1 Factor: PEA3; motif: RCCGGAAGYN; match class: 0 Factor: Pitx3; motif: GGATTANNNNY; match class: 0 Factor: Crx; motif: NYTAATCNN; match class: 0 Factor: Crx; motif: YNNNTAATCYSMN; match class: 0 Factor: E2F; motif: GGCGSG; match class: 0 Factor: E2F-3; motif: GGCGGGN; match class: 0 Factor: GABPalpha; motif: CTTCCK; match class: 0 Factor: NURR1;…
560	Triap1	NM_026933	46	Factor: PEA3; motif: RCCGGAAGYN; match class: 0 Factor: Sp3; motif: AGGGCGG; match class: 0 Factor: Crx; motif: YNNNTAATCYSMN; match class: 0 Factor: E2F; motif: GGCGSG; match class: 0 Factor: E2F-3; motif: GGCGGGN; match class: 0 Factor: GABPalpha; motif: CTTCCK; match class: 0 Factor: ER71; motif: ACCGGAARYN; match class: 0 Factor: RNF96; motif: BCCCGCRGCC; match class: 0 Factor: TEL1; motif: C…
561	Cdadc1	NM_027986	46	Factor: IRF4; motif: NNNAYTCTCGGWNNN; match class: 1 Factor: PEA3; motif: RCCGGAAGYN; match class: 0 Factor: ZBED6; motif: NRRGCTCGCCNN; match class: 0 Factor: Sp3; motif: AGGGCGG; match class: 0 Factor: E2F; motif: GGCGSG; match class: 0 Factor: E2F-3; motif: GGCGGGN; match class: 0 Factor: GABPalpha; motif: CTTCCK; match class: 0 Factor: NURR1; motif: YRRCCTT; match class: 0 Factor: ZIC1; motif…
562	Cryl1	NM_030004	46	Factor: Sp1; motif: NGGGGGCGGGGYN; match class: 0 Factor: Sp1; motif: NGGGGCGGGGN; match class: 0 Factor: DEAF1; motif: NCGNNYTCGGGNRTTTCCGDARNNN; match class: 0 Factor: Pitx3; motif: GGATTANNNNY; match class: 0 Factor: E2F; motif: GGCGSG; match class: 0 Factor: E2F-3; motif: GGCGGGN; match class: 0 Factor: GABPalpha; motif: CTTCCK; match class: 0 Factor: NURR1; motif: YRRCCTT; match class: 0 Fac…
563	Tmem108	NM_178638	46	Factor: Sp1; motif: NGGGGGCGGGGYN; match class: 0 Factor: Sp1; motif: NGGGGCGGGGN; match class: 0 Factor: E2F; motif: GGCGSG; match class: 0 Factor: E2F-3; motif: GGCGGGN; match class: 0 Factor: NURR1; motif: YRRCCTT; match class: 0 Factor: ZIC1; motif: VGGGGAGS; match class: 0 Factor: TEL1; motif: CNCGGAANNN; match class: 0 Factor: SALL2; motif: GGGTGGG; match class: 0 Factor: ZF5; motif: GSGCGC…
564	NA	AK006449	45	Factor: Sp1; motif: NGGGGGCGGGGYN; match class: 0 Factor: Sp1; motif: NGGGGCGGGGN; match class: 0 Factor: Egr-1; motif: GCGGGGGCGG; match class: 0 Factor: Sp3; motif: AGGGCGG; match class: 0 Factor: E2F-3; motif: GGCGGGN; match class: 0 Factor: HIF-1alpha; motif: NCACGT; match class: 1 Factor: GABPalpha; motif: CTTCCK; match class: 0 Factor: NURR1; motif: YRRCCTT; match class: 0 Factor: TEL1; mot…
565	NA	BC021160	45	Factor: IRF4; motif: NNNAYTCTCGGWNNN; match class: 1 Factor: Sp1; motif: NGGGGGCGGGGYN; match class: 0 Factor: Sp1; motif: NGGGGCGGGGN; match class: 0 Factor: DEAF1; motif: NCGNNYTCGGGNRTTTCCGDARNNN; match class: 0 Factor: ZBED6; motif: NRRGCTCGCCNN; match class: 0 Factor: E2F-3; motif: GGCGGGN; match class: 0 Factor: HIF-1alpha; motif: NCACGT; match class: 1 Factor: GABPalpha; motif: CTTCCK; mat…
566	NA	BC053524	45	Factor: Pitx3; motif: GGATTANNNNY; match class: 0 Factor: Egr-1; motif: GCGGGGGCGG; match class: 0 Factor: Crx; motif: NYTAATCNN; match class: 0 Factor: Sp3; motif: AGGGCGG; match class: 0 Factor: Crx; motif: YNNNTAATCYSMN; match class: 0 Factor: E2F; motif: GGCGSG; match class: 0 Factor: GABPalpha; motif: CTTCCK; match class: 0 Factor: NURR1; motif: YRRCCTT; match class: 0 Factor: RNF96; motif: …
567	Cebpz	NM_001024806	45	Factor: Sp1; motif: NGGGGGCGGGGYN; match class: 0 Factor: DEAF1; motif: NCGNNYTCGGGNRTTTCCGDARNNN; match class: 0 Factor: Pitx3; motif: GGATTANNNNY; match class: 0 Factor: Crx; motif: NYTAATCNN; match class: 0 Factor: Crx; motif: YNNNTAATCYSMN; match class: 0 Factor: E2F; motif: GGCGSG; match class: 0 Factor: E2F-3; motif: GGCGGGN; match class: 0 Factor: GABPalpha; motif: CTTCCK; match class: 0 F…
568	Uevld	NM_001040695	45	Factor: Sp1; motif: NGGGGGCGGGGYN; match class: 0 Factor: Sp1; motif: NGGGGCGGGGN; match class: 0 Factor: Pitx3; motif: GGATTANNNNY; match class: 0 Factor: Klf7; motif: NNNRCCMCGCCCNNNN; match class: 0 Factor: Sp3; motif: AGGGCGG; match class: 0 Factor: E2F; motif: GGCGSG; match class: 0 Factor: E2F-3; motif: GGCGGGN; match class: 0 Factor: GABPalpha; motif: CTTCCK; match class: 0 Factor: NURR1; …
569	Ptk2	NM_007982	45	Factor: IRF4; motif: NNNAYTCTCGGWNNN; match class: 1 Factor: Sp1; motif: NGGGGGCGGGGYN; match class: 0 Factor: Sp1; motif: NGGGGCGGGGN; match class: 0 Factor: ZBED6; motif: NRRGCTCGCCNN; match class: 0 Factor: Pitx3; motif: GGATTANNNNY; match class: 0 Factor: Crx; motif: NYTAATCNN; match class: 0 Factor: Crx; motif: YNNNTAATCYSMN; match class: 0 Factor: Zfx; motif: SNSCAGGCCKCGSCSS; match class: …
570	Lpl	NM_008509	45	Factor: ZBED6; motif: NRRGCTCGCCNN; match class: 0 Factor: Crx; motif: YNNNTAATCYSMN; match class: 0 Factor: E2F; motif: GGCGSG; match class: 0 Factor: E2F-3; motif: GGCGGGN; match class: 0 Factor: GABPalpha; motif: CTTCCK; match class: 0 Factor: NURR1; motif: YRRCCTT; match class: 0 Factor: TEL1; motif: CNCGGAANNN; match class: 0 Factor: SALL2; motif: GGGTGGG; match class: 0 Factor: ZF5; motif: …
571	Gnmt	NM_010321	45	Factor: DEAF1; motif: NCGNNYTCGGGNRTTTCCGDARNNN; match class: 0 Factor: Crx; motif: NYTAATCNN; match class: 0 Factor: Sp3; motif: AGGGCGG; match class: 0 Factor: Crx; motif: YNNNTAATCYSMN; match class: 0 Factor: E2F-3; motif: GGCGGGN; match class: 0 Factor: HIF-1alpha; motif: NCACGT; match class: 1 Factor: NURR1; motif: YRRCCTT; match class: 0 Factor: RNF96; motif: BCCCGCRGCC; match class: 0 Fact…
572	Nfatc2ip	NM_010900	45	Factor: IRF4; motif: NNNAYTCTCGGWNNN; match class: 1 Factor: Sp1; motif: NGGGGGCGGGGYN; match class: 0 Factor: DEAF1; motif: NCGNNYTCGGGNRTTTCCGDARNNN; match class: 0 Factor: Egr-1; motif: GCGGGGGCGG; match class: 0 Factor: Sp3; motif: AGGGCGG; match class: 0 Factor: E2F; motif: GGCGSG; match class: 0 Factor: GABPalpha; motif: CTTCCK; match class: 0 Factor: NURR1; motif: YRRCCTT; match class: 0 F…
573	Ik	NM_011879	45	Factor: Sp1; motif: NGGGGGCGGGGYN; match class: 0 Factor: Sp1; motif: NGGGGCGGGGN; match class: 0 Factor: ZBED6; motif: NRRGCTCGCCNN; match class: 0 Factor: Crx; motif: NYTAATCNN; match class: 0 Factor: Sp3; motif: AGGGCGG; match class: 0 Factor: Crx; motif: YNNNTAATCYSMN; match class: 0 Factor: E2F-3; motif: GGCGGGN; match class: 0 Factor: GABPalpha; motif: CTTCCK; match class: 0 Factor: SALL2; …
574	Igtp	NM_018738	45	Factor: Sp1; motif: NGGGGGCGGGGYN; match class: 0 Factor: Sp1; motif: NGGGGCGGGGN; match class: 0 Factor: Pitx3; motif: GGATTANNNNY; match class: 0 Factor: Klf7; motif: NNNRCCMCGCCCNNNN; match class: 0 Factor: Crx; motif: NYTAATCNN; match class: 0 Factor: Crx; motif: YNNNTAATCYSMN; match class: 0 Factor: E2F-3; motif: GGCGGGN; match class: 0 Factor: GABPalpha; motif: CTTCCK; match class: 0 Factor…
575	Tdp2	NM_019551	45	Factor: Sp1; motif: NGGGGGCGGGGYN; match class: 0 Factor: Sp1; motif: NGGGGCGGGGN; match class: 0 Factor: Pitx3; motif: GGATTANNNNY; match class: 0 Factor: Egr-1; motif: GCGGGGGCGG; match class: 0 Factor: Sp3; motif: AGGGCGG; match class: 0 Factor: Crx; motif: YNNNTAATCYSMN; match class: 0 Factor: E2F; motif: GGCGSG; match class: 0 Factor: E2F-3; motif: GGCGGGN; match class: 0 Factor: GABPalpha; …
576	Cyp51	NM_020010	45	Factor: IRF4; motif: NNNAYTCTCGGWNNN; match class: 1 Factor: Sp1; motif: NGGGGGCGGGGYN; match class: 0 Factor: Sp1; motif: NGGGGCGGGGN; match class: 0 Factor: Egr-1; motif: GCGGGGGCGG; match class: 0 Factor: E2F; motif: GGCGSG; match class: 0 Factor: E2F-3; motif: GGCGGGN; match class: 0 Factor: GABPalpha; motif: CTTCCK; match class: 0 Factor: NURR1; motif: YRRCCTT; match class: 0 Factor: RNF96; …
577	Tor3a	NM_023141	45	Factor: Sp1; motif: NGGGGGCGGGGYN; match class: 0 Factor: ZBED6; motif: NRRGCTCGCCNN; match class: 0 Factor: Pitx3; motif: GGATTANNNNY; match class: 0 Factor: Egr-1; motif: GCGGGGGCGG; match class: 0 Factor: Crx; motif: NYTAATCNN; match class: 0 Factor: Sp3; motif: AGGGCGG; match class: 0 Factor: Crx; motif: YNNNTAATCYSMN; match class: 0 Factor: E2F; motif: GGCGSG; match class: 0 Factor: E2F-3; m…
578	Ndufb9	NM_023172	45	Factor: PEA3; motif: RCCGGAAGYN; match class: 0 Factor: Sp1; motif: NGGGGGCGGGGYN; match class: 0 Factor: Pitx3; motif: GGATTANNNNY; match class: 0 Factor: Crx; motif: NYTAATCNN; match class: 0 Factor: Sp3; motif: AGGGCGG; match class: 0 Factor: Crx; motif: YNNNTAATCYSMN; match class: 0 Factor: E2F; motif: GGCGSG; match class: 0 Factor: GABPalpha; motif: CTTCCK; match class: 0 Factor: NURR1; moti…
579	Dnajc10	NM_024181	45	Factor: Sp1; motif: NGGGGGCGGGGYN; match class: 0 Factor: Sp1; motif: NGGGGCGGGGN; match class: 0 Factor: ZBED6; motif: NRRGCTCGCCNN; match class: 0 Factor: Zfx; motif: SNSCAGGCCKCGSCSS; match class: 0 Factor: E2F; motif: GGCGSG; match class: 0 Factor: E2F-3; motif: GGCGGGN; match class: 0 Factor: GABPalpha; motif: CTTCCK; match class: 0 Factor: NURR1; motif: YRRCCTT; match class: 0 Factor: RNF96…
580	Etfdh	NM_025794	45	Factor: IRF4; motif: NNNAYTCTCGGWNNN; match class: 1 Factor: Sp1; motif: NGGGGGCGGGGYN; match class: 0 Factor: Sp1; motif: NGGGGCGGGGN; match class: 0 Factor: Pitx3; motif: GGATTANNNNY; match class: 0 Factor: Crx; motif: NYTAATCNN; match class: 0 Factor: Sp3; motif: AGGGCGG; match class: 0 Factor: Crx; motif: YNNNTAATCYSMN; match class: 0 Factor: E2F; motif: GGCGSG; match class: 0 Factor: NURR1; …
581	Ndufb7	NM_025843	45	Factor: IRF4; motif: NNNAYTCTCGGWNNN; match class: 1 Factor: ZBED6; motif: NRRGCTCGCCNN; match class: 0 Factor: Pitx3; motif: GGATTANNNNY; match class: 0 Factor: Crx; motif: NYTAATCNN; match class: 0 Factor: Crx; motif: YNNNTAATCYSMN; match class: 0 Factor: E2F; motif: GGCGSG; match class: 0 Factor: E2F-3; motif: GGCGGGN; match class: 0 Factor: HIF-1alpha; motif: NCACGT; match class: 1 Factor: GA…
582	2008-03-01	NM_027920	45	Factor: IRF4; motif: NNNAYTCTCGGWNNN; match class: 1 Factor: Sp1; motif: NGGGGGCGGGGYN; match class: 0 Factor: Sp1; motif: NGGGGCGGGGN; match class: 0 Factor: Pitx3; motif: GGATTANNNNY; match class: 0 Factor: Klf7; motif: NNNRCCMCGCCCNNNN; match class: 0 Factor: E2F; motif: GGCGSG; match class: 0 Factor: E2F-3; motif: GGCGGGN; match class: 0 Factor: HIF-1alpha; motif: NCACGT; match class: 1 Facto…
583	Lsm6	NM_030145	45	Factor: IRF4; motif: NNNAYTCTCGGWNNN; match class: 1 Factor: Sp1; motif: NGGGGGCGGGGYN; match class: 0 Factor: Sp1; motif: NGGGGCGGGGN; match class: 0 Factor: ZBED6; motif: NRRGCTCGCCNN; match class: 0 Factor: Klf7; motif: NNNRCCMCGCCCNNNN; match class: 0 Factor: Egr-1; motif: GCGGGGGCGG; match class: 0 Factor: Zfx; motif: SNSCAGGCCKCGSCSS; match class: 0 Factor: E2F; motif: GGCGSG; match class: …
584	Higd1b	NM_080846	45	Factor: IRF4; motif: NNNAYTCTCGGWNNN; match class: 1 Factor: Pitx3; motif: GGATTANNNNY; match class: 0 Factor: Crx; motif: NYTAATCNN; match class: 0 Factor: E2F; motif: GGCGSG; match class: 0 Factor: HIF-1alpha; motif: NCACGT; match class: 1 Factor: GABPalpha; motif: CTTCCK; match class: 0 Factor: NURR1; motif: YRRCCTT; match class: 0 Factor: TEL1; motif: CNCGGAANNN; match class: 0 Factor: Pax; m…
585	Sppl2b	NM_175195	45	Factor: Sp1; motif: NGGGGGCGGGGYN; match class: 0 Factor: Sp1; motif: NGGGGCGGGGN; match class: 0 Factor: Klf7; motif: NNNRCCMCGCCCNNNN; match class: 0 Factor: Sp3; motif: AGGGCGG; match class: 0 Factor: E2F; motif: GGCGSG; match class: 0 Factor: E2F-3; motif: GGCGGGN; match class: 0 Factor: GABPalpha; motif: CTTCCK; match class: 0 Factor: RNF96; motif: BCCCGCRGCC; match class: 0 Factor: TEL1; mo…
586	Slc38a9	NM_178746	45	Factor: Sp1; motif: NGGGGGCGGGGYN; match class: 0 Factor: Sp1; motif: NGGGGCGGGGN; match class: 0 Factor: Klf7; motif: NNNRCCMCGCCCNNNN; match class: 0 Factor: Crx; motif: NYTAATCNN; match class: 0 Factor: Sp3; motif: AGGGCGG; match class: 0 Factor: E2F-3; motif: GGCGGGN; match class: 0 Factor: GABPalpha; motif: CTTCCK; match class: 0 Factor: NURR1; motif: YRRCCTT; match class: 0 Factor: RNF96; m…
587	Vstm4	NM_178791	45	Factor: IRF4; motif: NNNAYTCTCGGWNNN; match class: 1 Factor: Sp1; motif: NGGGGGCGGGGYN; match class: 0 Factor: Sp1; motif: NGGGGCGGGGN; match class: 0 Factor: Zfx; motif: SNSCAGGCCKCGSCSS; match class: 0 Factor: E2F; motif: GGCGSG; match class: 0 Factor: HIF-1alpha; motif: NCACGT; match class: 1 Factor: GABPalpha; motif: CTTCCK; match class: 0 Factor: NURR1; motif: YRRCCTT; match class: 0 Factor:…
588	NA	AK049933	44	Factor: PEA3; motif: RCCGGAAGYN; match class: 0 Factor: Sp1; motif: NGGGGGCGGGGYN; match class: 0 Factor: Sp1; motif: NGGGGCGGGGN; match class: 0 Factor: ZBED6; motif: NRRGCTCGCCNN; match class: 0 Factor: Pitx3; motif: GGATTANNNNY; match class: 0 Factor: Crx; motif: NYTAATCNN; match class: 0 Factor: Sp3; motif: AGGGCGG; match class: 0 Factor: Crx; motif: YNNNTAATCYSMN; match class: 0 Factor: E2F;…
589	Rabgap1	NM_001033960	44	Factor: IRF4; motif: NNNAYTCTCGGWNNN; match class: 1 Factor: PEA3; motif: RCCGGAAGYN; match class: 0 Factor: Sp1; motif: NGGGGGCGGGGYN; match class: 0 Factor: Sp1; motif: NGGGGCGGGGN; match class: 0 Factor: Pitx3; motif: GGATTANNNNY; match class: 0 Factor: Crx; motif: NYTAATCNN; match class: 0 Factor: Crx; motif: YNNNTAATCYSMN; match class: 0 Factor: E2F-3; motif: GGCGGGN; match class: 0 Factor: …
590	Meox2	NM_008584	44	Factor: Crx; motif: NYTAATCNN; match class: 0 Factor: Sp3; motif: AGGGCGG; match class: 0 Factor: Crx; motif: YNNNTAATCYSMN; match class: 0 Factor: HIF-1alpha; motif: NCACGT; match class: 1 Factor: NURR1; motif: YRRCCTT; match class: 0 Factor: ZIC1; motif: VGGGGAGS; match class: 0 Factor: TEL1; motif: CNCGGAANNN; match class: 0 Factor: SALL2; motif: GGGTGGG; match class: 0 Factor: ZF5; motif: GSG…
591	Rps12	NM_011295	44	Factor: Sp1; motif: NGGGGGCGGGGYN; match class: 0 Factor: Sp3; motif: AGGGCGG; match class: 0 Factor: HIF-1alpha; motif: NCACGT; match class: 1 Factor: GABPalpha; motif: CTTCCK; match class: 0 Factor: TEL1; motif: CNCGGAANNN; match class: 0 Factor: SP4; motif: NNWAGGCGTGNCNNN; match class: 0 Factor: SALL2; motif: GGGTGGG; match class: 0 Factor: AP-2gamma; motif: GCCYNCRGSN; match class: 0 Factor:…
592	Snrpa	NM_015782	44	Factor: Sp1; motif: NGGGGGCGGGGYN; match class: 0 Factor: Sp1; motif: NGGGGCGGGGN; match class: 0 Factor: Egr-1; motif: GCGGGGGCGG; match class: 0 Factor: E2F-3; motif: GGCGGGN; match class: 0 Factor: HIF-1alpha; motif: NCACGT; match class: 1 Factor: GABPalpha; motif: CTTCCK; match class: 0 Factor: NURR1; motif: YRRCCTT; match class: 0 Factor: TEL1; motif: CNCGGAANNN; match class: 0 Factor: Pax; …
593	Arl2	NM_019722	44	Factor: Sp1; motif: NGGGGGCGGGGYN; match class: 0 Factor: Pitx3; motif: GGATTANNNNY; match class: 0 Factor: Egr-1; motif: GCGGGGGCGG; match class: 0 Factor: Crx; motif: NYTAATCNN; match class: 0 Factor: Sp3; motif: AGGGCGG; match class: 0 Factor: Crx; motif: YNNNTAATCYSMN; match class: 0 Factor: Zfx; motif: SNSCAGGCCKCGSCSS; match class: 0 Factor: E2F; motif: GGCGSG; match class: 0 Factor: GABPal…
594	Ndel1	NM_023668	44	Factor: Sp1; motif: NGGGGGCGGGGYN; match class: 0 Factor: Zfx; motif: SNSCAGGCCKCGSCSS; match class: 0 Factor: E2F; motif: GGCGSG; match class: 0 Factor: GABPalpha; motif: CTTCCK; match class: 0 Factor: NURR1; motif: YRRCCTT; match class: 0 Factor: ZIC1; motif: VGGGGAGS; match class: 0 Factor: ER71; motif: ACCGGAARYN; match class: 0 Factor: SALL2; motif: GGGTGGG; match class: 0 Factor: ZF5; motif…
595	Rpl7l1	NM_025433	44	Factor: IRF4; motif: NNNAYTCTCGGWNNN; match class: 1 Factor: Sp1; motif: NGGGGGCGGGGYN; match class: 0 Factor: Sp1; motif: NGGGGCGGGGN; match class: 0 Factor: Pitx3; motif: GGATTANNNNY; match class: 0 Factor: Crx; motif: NYTAATCNN; match class: 0 Factor: Crx; motif: YNNNTAATCYSMN; match class: 0 Factor: E2F; motif: GGCGSG; match class: 0 Factor: E2F-3; motif: GGCGGGN; match class: 0 Factor: GABPa…
596	3010026O09Rik	NM_026543	44	Factor: IRF4; motif: NNNAYTCTCGGWNNN; match class: 1 Factor: Sp1; motif: NGGGGGCGGGGYN; match class: 0 Factor: Sp1; motif: NGGGGCGGGGN; match class: 0 Factor: Pitx3; motif: GGATTANNNNY; match class: 0 Factor: Klf7; motif: NNNRCCMCGCCCNNNN; match class: 0 Factor: Egr-1; motif: GCGGGGGCGG; match class: 0 Factor: Crx; motif: NYTAATCNN; match class: 0 Factor: Crx; motif: YNNNTAATCYSMN; match class: 0…
597	Dnlz	NM_026828	44	Factor: PEA3; motif: RCCGGAAGYN; match class: 0 Factor: Sp1; motif: NGGGGCGGGGN; match class: 0 Factor: ZBED6; motif: NRRGCTCGCCNN; match class: 0 Factor: E2F; motif: GGCGSG; match class: 0 Factor: GABPalpha; motif: CTTCCK; match class: 0 Factor: NURR1; motif: YRRCCTT; match class: 0 Factor: ER71; motif: ACCGGAARYN; match class: 0 Factor: RNF96; motif: BCCCGCRGCC; match class: 0 Factor: TEL1; mot…
598	Bola1	NM_026975	44	Factor: PEA3; motif: RCCGGAAGYN; match class: 0 Factor: ZBED6; motif: NRRGCTCGCCNN; match class: 0 Factor: Crx; motif: NYTAATCNN; match class: 0 Factor: Crx; motif: YNNNTAATCYSMN; match class: 0 Factor: HIF-1alpha; motif: NCACGT; match class: 1 Factor: NURR1; motif: YRRCCTT; match class: 0 Factor: ER71; motif: ACCGGAARYN; match class: 0 Factor: TEL1; motif: CNCGGAANNN; match class: 0 Factor: SP4;…
599	Shroom1	NM_027917	44	Factor: ZBED6; motif: NRRGCTCGCCNN; match class: 0 Factor: Crx; motif: YNNNTAATCYSMN; match class: 0 Factor: E2F; motif: GGCGSG; match class: 0 Factor: GABPalpha; motif: CTTCCK; match class: 0 Factor: NURR1; motif: YRRCCTT; match class: 0 Factor: RNF96; motif: BCCCGCRGCC; match class: 0 Factor: TEL1; motif: CNCGGAANNN; match class: 0 Factor: SP4; motif: NNWAGGCGTGNCNNN; match class: 0 Factor: SAL…
600	Polr3f	NM_029763	44	Factor: IRF4; motif: NNNAYTCTCGGWNNN; match class: 1 Factor: Sp1; motif: NGGGGGCGGGGYN; match class: 0 Factor: Sp1; motif: NGGGGCGGGGN; match class: 0 Factor: Klf7; motif: NNNRCCMCGCCCNNNN; match class: 0 Factor: Crx; motif: NYTAATCNN; match class: 0 Factor: Sp3; motif: AGGGCGG; match class: 0 Factor: Crx; motif: YNNNTAATCYSMN; match class: 0 Factor: E2F; motif: GGCGSG; match class: 0 Factor: E2F…
601	Aldh6a1	NM_134042	44	Factor: IRF4; motif: NNNAYTCTCGGWNNN; match class: 1 Factor: Sp1; motif: NGGGGGCGGGGYN; match class: 0 Factor: Sp1; motif: NGGGGCGGGGN; match class: 0 Factor: ZBED6; motif: NRRGCTCGCCNN; match class: 0 Factor: Pitx3; motif: GGATTANNNNY; match class: 0 Factor: Egr-1; motif: GCGGGGGCGG; match class: 0 Factor: Crx; motif: NYTAATCNN; match class: 0 Factor: Crx; motif: YNNNTAATCYSMN; match class: 0 Fa…
602	Cd99l2	NM_138309	44	Factor: IRF4; motif: NNNAYTCTCGGWNNN; match class: 1 Factor: Sp1; motif: NGGGGGCGGGGYN; match class: 0 Factor: Sp1; motif: NGGGGCGGGGN; match class: 0 Factor: ZBED6; motif: NRRGCTCGCCNN; match class: 0 Factor: Klf7; motif: NNNRCCMCGCCCNNNN; match class: 0 Factor: Egr-1; motif: GCGGGGGCGG; match class: 0 Factor: Sp3; motif: AGGGCGG; match class: 0 Factor: Zfx; motif: SNSCAGGCCKCGSCSS; match class:…
603	Tasp1	NM_175225	44	Factor: IRF4; motif: NNNAYTCTCGGWNNN; match class: 1 Factor: PEA3; motif: RCCGGAAGYN; match class: 0 Factor: ZBED6; motif: NRRGCTCGCCNN; match class: 0 Factor: Pitx3; motif: GGATTANNNNY; match class: 0 Factor: Crx; motif: NYTAATCNN; match class: 0 Factor: Crx; motif: YNNNTAATCYSMN; match class: 0 Factor: HIF-1alpha; motif: NCACGT; match class: 1 Factor: GABPalpha; motif: CTTCCK; match class: 0 Fa…
604	Trappc12	NM_178811	44	Factor: PEA3; motif: RCCGGAAGYN; match class: 0 Factor: Sp1; motif: NGGGGGCGGGGYN; match class: 0 Factor: Sp1; motif: NGGGGCGGGGN; match class: 0 Factor: Klf7; motif: NNNRCCMCGCCCNNNN; match class: 0 Factor: E2F-3; motif: GGCGGGN; match class: 0 Factor: GABPalpha; motif: CTTCCK; match class: 0 Factor: ER71; motif: ACCGGAARYN; match class: 0 Factor: RNF96; motif: BCCCGCRGCC; match class: 0 Factor:…
605	NA	ENSMUST00000051565	43	Factor: Pitx3; motif: GGATTANNNNY; match class: 0 Factor: Crx; motif: NYTAATCNN; match class: 0 Factor: Sp3; motif: AGGGCGG; match class: 0 Factor: Crx; motif: YNNNTAATCYSMN; match class: 0 Factor: E2F; motif: GGCGSG; match class: 0 Factor: E2F-3; motif: GGCGGGN; match class: 0 Factor: HIF-1alpha; motif: NCACGT; match class: 1 Factor: NURR1; motif: YRRCCTT; match class: 0 Factor: TEL1; motif: CNC…
606	Mreg	NM_001005423	43	Factor: IRF4; motif: NNNAYTCTCGGWNNN; match class: 1 Factor: Pitx3; motif: GGATTANNNNY; match class: 0 Factor: Crx; motif: NYTAATCNN; match class: 0 Factor: Crx; motif: YNNNTAATCYSMN; match class: 0 Factor: E2F; motif: GGCGSG; match class: 0 Factor: E2F-3; motif: GGCGGGN; match class: 0 Factor: GABPalpha; motif: CTTCCK; match class: 0 Factor: NURR1; motif: YRRCCTT; match class: 0 Factor: RNF96; m…
607	Mtr	NM_001081128	43	Factor: Sp1; motif: NGGGGGCGGGGYN; match class: 0 Factor: Sp1; motif: NGGGGCGGGGN; match class: 0 Factor: Pitx3; motif: GGATTANNNNY; match class: 0 Factor: Crx; motif: NYTAATCNN; match class: 0 Factor: Sp3; motif: AGGGCGG; match class: 0 Factor: Crx; motif: YNNNTAATCYSMN; match class: 0 Factor: E2F; motif: GGCGSG; match class: 0 Factor: NURR1; motif: YRRCCTT; match class: 0 Factor: ZIC1; motif: V…
608	Chrna1	NM_007389	43	Factor: PEA3; motif: RCCGGAAGYN; match class: 0 Factor: HIF-1alpha; motif: NCACGT; match class: 1 Factor: GABPalpha; motif: CTTCCK; match class: 0 Factor: NURR1; motif: YRRCCTT; match class: 0 Factor: ER71; motif: ACCGGAARYN; match class: 0 Factor: TEL1; motif: CNCGGAANNN; match class: 0 Factor: Pax; motif: CTGGAACTMAC; match class: 1 Factor: SALL2; motif: GGGTGGG; match class: 0 Factor: BCL6B; m…
609	Tenm4	NM_011858	43	Factor: Sp1; motif: NGGGGGCGGGGYN; match class: 0 Factor: Sp1; motif: NGGGGCGGGGN; match class: 0 Factor: Sp3; motif: AGGGCGG; match class: 0 Factor: NURR1; motif: YRRCCTT; match class: 0 Factor: ZIC1; motif: VGGGGAGS; match class: 0 Factor: SALL2; motif: GGGTGGG; match class: 0 Factor: ZF5; motif: GSGCGCGR; match class: 1 Factor: BCL6B; motif: NNNNCCGCCCCWNNNN; match class: 1 Factor: Sp4; motif:…
610	Ostf1	NM_017375	43	Factor: IRF4; motif: NNNAYTCTCGGWNNN; match class: 1 Factor: ZBED6; motif: NRRGCTCGCCNN; match class: 0 Factor: Crx; motif: NYTAATCNN; match class: 0 Factor: Sp3; motif: AGGGCGG; match class: 0 Factor: Crx; motif: YNNNTAATCYSMN; match class: 0 Factor: E2F; motif: GGCGSG; match class: 0 Factor: E2F-3; motif: GGCGGGN; match class: 0 Factor: GABPalpha; motif: CTTCCK; match class: 0 Factor: ZIC1; mot…
611	Def6	NM_027185	43	Factor: Sp1; motif: NGGGGGCGGGGYN; match class: 0 Factor: Sp1; motif: NGGGGCGGGGN; match class: 0 Factor: Pitx3; motif: GGATTANNNNY; match class: 0 Factor: Crx; motif: NYTAATCNN; match class: 0 Factor: Crx; motif: YNNNTAATCYSMN; match class: 0 Factor: HIF-1alpha; motif: NCACGT; match class: 1 Factor: GABPalpha; motif: CTTCCK; match class: 0 Factor: NURR1; motif: YRRCCTT; match class: 0 Factor: ZI…
612	Cwc22	NM_030560	43	Factor: Sp1; motif: NGGGGGCGGGGYN; match class: 0 Factor: Sp1; motif: NGGGGCGGGGN; match class: 0 Factor: Pitx3; motif: GGATTANNNNY; match class: 0 Factor: Egr-1; motif: GCGGGGGCGG; match class: 0 Factor: Crx; motif: YNNNTAATCYSMN; match class: 0 Factor: E2F; motif: GGCGSG; match class: 0 Factor: E2F-3; motif: GGCGGGN; match class: 0 Factor: GABPalpha; motif: CTTCCK; match class: 0 Factor: NURR1;…
613	Ghitm	NM_078478	43	Factor: Sp1; motif: NGGGGGCGGGGYN; match class: 0 Factor: Sp1; motif: NGGGGCGGGGN; match class: 0 Factor: Egr-1; motif: GCGGGGGCGG; match class: 0 Factor: Sp3; motif: AGGGCGG; match class: 0 Factor: E2F-3; motif: GGCGGGN; match class: 0 Factor: GABPalpha; motif: CTTCCK; match class: 0 Factor: NURR1; motif: YRRCCTT; match class: 0 Factor: RNF96; motif: BCCCGCRGCC; match class: 0 Factor: TEL1; moti…
614	Pelo	NM_134058	43	Factor: IRF4; motif: NNNAYTCTCGGWNNN; match class: 1 Factor: ZBED6; motif: NRRGCTCGCCNN; match class: 0 Factor: Pitx3; motif: GGATTANNNNY; match class: 0 Factor: Egr-1; motif: GCGGGGGCGG; match class: 0 Factor: Crx; motif: YNNNTAATCYSMN; match class: 0 Factor: E2F; motif: GGCGSG; match class: 0 Factor: E2F-3; motif: GGCGGGN; match class: 0 Factor: GABPalpha; motif: CTTCCK; match class: 0 Factor: …
615	Ggact	NM_145466	43	Factor: Sp1; motif: NGGGGGCGGGGYN; match class: 0 Factor: Sp1; motif: NGGGGCGGGGN; match class: 0 Factor: DEAF1; motif: NCGNNYTCGGGNRTTTCCGDARNNN; match class: 0 Factor: Crx; motif: NYTAATCNN; match class: 0 Factor: Crx; motif: YNNNTAATCYSMN; match class: 0 Factor: E2F; motif: GGCGSG; match class: 0 Factor: NURR1; motif: YRRCCTT; match class: 0 Factor: TEL1; motif: CNCGGAANNN; match class: 0 Fact…
616	NA	BC100497	42	Factor: ZBED6; motif: NRRGCTCGCCNN; match class: 0 Factor: Pitx3; motif: GGATTANNNNY; match class: 0 Factor: Crx; motif: NYTAATCNN; match class: 0 Factor: Crx; motif: YNNNTAATCYSMN; match class: 0 Factor: E2F-3; motif: GGCGGGN; match class: 0 Factor: GABPalpha; motif: CTTCCK; match class: 0 Factor: NURR1; motif: YRRCCTT; match class: 0 Factor: Pax; motif: CTGGAACTMAC; match class: 1 Factor: SP4; …
617	Tacc2	NM_001004468	42	Factor: Sp1; motif: NGGGGGCGGGGYN; match class: 0 Factor: Sp1; motif: NGGGGCGGGGN; match class: 0 Factor: Crx; motif: NYTAATCNN; match class: 0 Factor: Crx; motif: YNNNTAATCYSMN; match class: 0 Factor: E2F-3; motif: GGCGGGN; match class: 0 Factor: GABPalpha; motif: CTTCCK; match class: 0 Factor: NURR1; motif: YRRCCTT; match class: 0 Factor: ER71; motif: ACCGGAARYN; match class: 0 Factor: TEL1; mo…
618	Atp5a1	NM_007505	42	Factor: PEA3; motif: RCCGGAAGYN; match class: 0 Factor: Sp1; motif: NGGGGGCGGGGYN; match class: 0 Factor: Sp1; motif: NGGGGCGGGGN; match class: 0 Factor: ZBED6; motif: NRRGCTCGCCNN; match class: 0 Factor: Zfx; motif: SNSCAGGCCKCGSCSS; match class: 0 Factor: E2F; motif: GGCGSG; match class: 0 Factor: E2F-3; motif: GGCGGGN; match class: 0 Factor: GABPalpha; motif: CTTCCK; match class: 0 Factor: ER7…
619	Stra6	NM_009291	42	Factor: Sp1; motif: NGGGGGCGGGGYN; match class: 0 Factor: Sp1; motif: NGGGGCGGGGN; match class: 0 Factor: ZBED6; motif: NRRGCTCGCCNN; match class: 0 Factor: Klf7; motif: NNNRCCMCGCCCNNNN; match class: 0 Factor: Crx; motif: NYTAATCNN; match class: 0 Factor: E2F-3; motif: GGCGGGN; match class: 0 Factor: GABPalpha; motif: CTTCCK; match class: 0 Factor: NURR1; motif: YRRCCTT; match class: 0 Factor: Z…
620	Txnrd1	NM_015762	42	Factor: Sp1; motif: NGGGGGCGGGGYN; match class: 0 Factor: Sp1; motif: NGGGGCGGGGN; match class: 0 Factor: ZBED6; motif: NRRGCTCGCCNN; match class: 0 Factor: Pitx3; motif: GGATTANNNNY; match class: 0 Factor: E2F-3; motif: GGCGGGN; match class: 0 Factor: GABPalpha; motif: CTTCCK; match class: 0 Factor: NURR1; motif: YRRCCTT; match class: 0 Factor: ZIC1; motif: VGGGGAGS; match class: 0 Factor: TEL1;…
621	Tspan6	NM_019656	42	Factor: IRF4; motif: NNNAYTCTCGGWNNN; match class: 1 Factor: DEAF1; motif: NCGNNYTCGGGNRTTTCCGDARNNN; match class: 0 Factor: Crx; motif: NYTAATCNN; match class: 0 Factor: Crx; motif: YNNNTAATCYSMN; match class: 0 Factor: E2F; motif: GGCGSG; match class: 0 Factor: E2F-3; motif: GGCGGGN; match class: 0 Factor: NURR1; motif: YRRCCTT; match class: 0 Factor: ER71; motif: ACCGGAARYN; match class: 0 Fac…
622	Dpt	NM_019759	42	Factor: Sp1; motif: NGGGGGCGGGGYN; match class: 0 Factor: Sp1; motif: NGGGGCGGGGN; match class: 0 Factor: Crx; motif: NYTAATCNN; match class: 0 Factor: Crx; motif: YNNNTAATCYSMN; match class: 0 Factor: E2F-3; motif: GGCGGGN; match class: 0 Factor: GABPalpha; motif: CTTCCK; match class: 0 Factor: NURR1; motif: YRRCCTT; match class: 0 Factor: ER71; motif: ACCGGAARYN; match class: 0 Factor: TEL1; mo…
623	Ufm1	NM_026435	42	Factor: PEA3; motif: RCCGGAAGYN; match class: 0 Factor: ZBED6; motif: NRRGCTCGCCNN; match class: 0 Factor: E2F; motif: GGCGSG; match class: 0 Factor: GABPalpha; motif: CTTCCK; match class: 0 Factor: NURR1; motif: YRRCCTT; match class: 0 Factor: ER71; motif: ACCGGAARYN; match class: 0 Factor: RNF96; motif: BCCCGCRGCC; match class: 0 Factor: TEL1; motif: CNCGGAANNN; match class: 0 Factor: SALL2; mo…
624	Ttl	NM_027192	42	Factor: Sp1; motif: NGGGGGCGGGGYN; match class: 0 Factor: Sp1; motif: NGGGGCGGGGN; match class: 0 Factor: Pitx3; motif: GGATTANNNNY; match class: 0 Factor: Sp3; motif: AGGGCGG; match class: 0 Factor: Crx; motif: YNNNTAATCYSMN; match class: 0 Factor: E2F; motif: GGCGSG; match class: 0 Factor: E2F-3; motif: GGCGGGN; match class: 0 Factor: GABPalpha; motif: CTTCCK; match class: 0 Factor: NURR1; moti…
625	Abcb8	NM_029020	42	Factor: IRF4; motif: NNNAYTCTCGGWNNN; match class: 1 Factor: ZBED6; motif: NRRGCTCGCCNN; match class: 0 Factor: Pitx3; motif: GGATTANNNNY; match class: 0 Factor: Crx; motif: NYTAATCNN; match class: 0 Factor: Crx; motif: YNNNTAATCYSMN; match class: 0 Factor: E2F; motif: GGCGSG; match class: 0 Factor: HIF-1alpha; motif: NCACGT; match class: 1 Factor: GABPalpha; motif: CTTCCK; match class: 0 Factor:…
626	4833439L19Rik	NM_133797	42	Factor: IRF4; motif: NNNAYTCTCGGWNNN; match class: 1 Factor: Crx; motif: NYTAATCNN; match class: 0 Factor: Zfx; motif: SNSCAGGCCKCGSCSS; match class: 0 Factor: GABPalpha; motif: CTTCCK; match class: 0 Factor: ZIC1; motif: VGGGGAGS; match class: 0 Factor: RNF96; motif: BCCCGCRGCC; match class: 0 Factor: TEL1; motif: CNCGGAANNN; match class: 0 Factor: Pax; motif: CTGGAACTMAC; match class: 1 Factor:…
627	Tpcn2	NM_146206	42	Factor: Sp1; motif: NGGGGGCGGGGYN; match class: 0 Factor: Pitx3; motif: GGATTANNNNY; match class: 0 Factor: Crx; motif: NYTAATCNN; match class: 0 Factor: Crx; motif: YNNNTAATCYSMN; match class: 0 Factor: GABPalpha; motif: CTTCCK; match class: 0 Factor: NURR1; motif: YRRCCTT; match class: 0 Factor: ZIC1; motif: VGGGGAGS; match class: 0 Factor: Pax; motif: CTGGAACTMAC; match class: 1 Factor: SP4; m…
628	Fam53c	NM_175104	42	Factor: Sp1; motif: NGGGGCGGGGN; match class: 0 Factor: DEAF1; motif: NCGNNYTCGGGNRTTTCCGDARNNN; match class: 0 Factor: Egr-1; motif: GCGGGGGCGG; match class: 0 Factor: GABPalpha; motif: CTTCCK; match class: 0 Factor: NURR1; motif: YRRCCTT; match class: 0 Factor: ZIC1; motif: VGGGGAGS; match class: 0 Factor: RNF96; motif: BCCCGCRGCC; match class: 0 Factor: TEL1; motif: CNCGGAANNN; match class: 0 …
629	Urgcp	NM_178623	42	Factor: Sp1; motif: NGGGGGCGGGGYN; match class: 0 Factor: Pitx3; motif: GGATTANNNNY; match class: 0 Factor: Egr-1; motif: GCGGGGGCGG; match class: 0 Factor: Crx; motif: NYTAATCNN; match class: 0 Factor: Crx; motif: YNNNTAATCYSMN; match class: 0 Factor: E2F; motif: GGCGSG; match class: 0 Factor: GABPalpha; motif: CTTCCK; match class: 0 Factor: NURR1; motif: YRRCCTT; match class: 0 Factor: Pax; mot…
630	Eml1	NM_001043335	41	Factor: IRF4; motif: NNNAYTCTCGGWNNN; match class: 1 Factor: Sp1; motif: NGGGGGCGGGGYN; match class: 0 Factor: Sp1; motif: NGGGGCGGGGN; match class: 0 Factor: ZBED6; motif: NRRGCTCGCCNN; match class: 0 Factor: E2F-3; motif: GGCGGGN; match class: 0 Factor: GABPalpha; motif: CTTCCK; match class: 0 Factor: NURR1; motif: YRRCCTT; match class: 0 Factor: TEL1; motif: CNCGGAANNN; match class: 0 Factor: …
631	Il15	NM_008357	41	Factor: Sp1; motif: NGGGGGCGGGGYN; match class: 0 Factor: Sp1; motif: NGGGGCGGGGN; match class: 0 Factor: Crx; motif: NYTAATCNN; match class: 0 Factor: Sp3; motif: AGGGCGG; match class: 0 Factor: E2F-3; motif: GGCGGGN; match class: 0 Factor: NURR1; motif: YRRCCTT; match class: 0 Factor: ZF5; motif: GSGCGCGR; match class: 1 Factor: BCL6B; motif: NNNNCCGCCCCWNNNN; match class: 1 Factor: BTEB2; moti…
632	Gimap1	NM_008376	41	Factor: IRF4; motif: NNNAYTCTCGGWNNN; match class: 1 Factor: PEA3; motif: RCCGGAAGYN; match class: 0 Factor: GABPalpha; motif: CTTCCK; match class: 0 Factor: NURR1; motif: YRRCCTT; match class: 0 Factor: ER71; motif: ACCGGAARYN; match class: 0 Factor: TEL1; motif: CNCGGAANNN; match class: 0 Factor: SALL2; motif: GGGTGGG; match class: 0 Factor: BCL6B; motif: NNNNCCGCCCCWNNNN; match class: 1 Factor…
633	Ap3s2	NM_009682	41	Factor: IRF4; motif: NNNAYTCTCGGWNNN; match class: 1 Factor: Pitx3; motif: GGATTANNNNY; match class: 0 Factor: Crx; motif: NYTAATCNN; match class: 0 Factor: Crx; motif: YNNNTAATCYSMN; match class: 0 Factor: E2F; motif: GGCGSG; match class: 0 Factor: HIF-1alpha; motif: NCACGT; match class: 1 Factor: GABPalpha; motif: CTTCCK; match class: 0 Factor: RNF96; motif: BCCCGCRGCC; match class: 0 Factor: T…
634	Cst3	NM_009976	41	Factor: PEA3; motif: RCCGGAAGYN; match class: 0 Factor: Sp1; motif: NGGGGGCGGGGYN; match class: 0 Factor: Sp1; motif: NGGGGCGGGGN; match class: 0 Factor: Zfx; motif: SNSCAGGCCKCGSCSS; match class: 0 Factor: E2F; motif: GGCGSG; match class: 0 Factor: E2F-3; motif: GGCGGGN; match class: 0 Factor: GABPalpha; motif: CTTCCK; match class: 0 Factor: ER71; motif: ACCGGAARYN; match class: 0 Factor: TEL1; …
635	Zfp106	NM_011743	41	Factor: IRF4; motif: NNNAYTCTCGGWNNN; match class: 1 Factor: Pitx3; motif: GGATTANNNNY; match class: 0 Factor: Crx; motif: NYTAATCNN; match class: 0 Factor: Sp3; motif: AGGGCGG; match class: 0 Factor: Crx; motif: YNNNTAATCYSMN; match class: 0 Factor: E2F; motif: GGCGSG; match class: 0 Factor: E2F-3; motif: GGCGGGN; match class: 0 Factor: GABPalpha; motif: CTTCCK; match class: 0 Factor: NURR1; mot…
636	Csrp3	NM_013808	41	Factor: ZBED6; motif: NRRGCTCGCCNN; match class: 0 Factor: Pitx3; motif: GGATTANNNNY; match class: 0 Factor: Crx; motif: NYTAATCNN; match class: 0 Factor: Crx; motif: YNNNTAATCYSMN; match class: 0 Factor: GABPalpha; motif: CTTCCK; match class: 0 Factor: NURR1; motif: YRRCCTT; match class: 0 Factor: TEL1; motif: CNCGGAANNN; match class: 0 Factor: Pax; motif: CTGGAACTMAC; match class: 1 Factor: SP4…
637	Arl6	NM_019665	41	Factor: Sp3; motif: AGGGCGG; match class: 0 Factor: E2F; motif: GGCGSG; match class: 0 Factor: GABPalpha; motif: CTTCCK; match class: 0 Factor: NURR1; motif: YRRCCTT; match class: 0 Factor: ZIC1; motif: VGGGGAGS; match class: 0 Factor: ER71; motif: ACCGGAARYN; match class: 0 Factor: TEL1; motif: CNCGGAANNN; match class: 0 Factor: SP4; motif: NNWAGGCGTGNCNNN; match class: 0 Factor: SALL2; motif: G…
638	Fam98b	NM_026620	41	Factor: Pitx3; motif: GGATTANNNNY; match class: 0 Factor: Egr-1; motif: GCGGGGGCGG; match class: 0 Factor: Crx; motif: NYTAATCNN; match class: 0 Factor: Crx; motif: YNNNTAATCYSMN; match class: 0 Factor: Zfx; motif: SNSCAGGCCKCGSCSS; match class: 0 Factor: E2F; motif: GGCGSG; match class: 0 Factor: HIF-1alpha; motif: NCACGT; match class: 1 Factor: NURR1; motif: YRRCCTT; match class: 0 Factor: TEL1…
639	Gga2	NM_028758	41	Factor: Sp1; motif: NGGGGGCGGGGYN; match class: 0 Factor: Sp1; motif: NGGGGCGGGGN; match class: 0 Factor: Egr-1; motif: GCGGGGGCGG; match class: 0 Factor: Sp3; motif: AGGGCGG; match class: 0 Factor: E2F; motif: GGCGSG; match class: 0 Factor: E2F-3; motif: GGCGGGN; match class: 0 Factor: HIF-1alpha; motif: NCACGT; match class: 1 Factor: GABPalpha; motif: CTTCCK; match class: 0 Factor: NURR1; motif…
640	Myh1	NM_030679	41	Factor: PEA3; motif: RCCGGAAGYN; match class: 0 Factor: Sp1; motif: NGGGGGCGGGGYN; match class: 0 Factor: Sp1; motif: NGGGGCGGGGN; match class: 0 Factor: ZBED6; motif: NRRGCTCGCCNN; match class: 0 Factor: Egr-1; motif: GCGGGGGCGG; match class: 0 Factor: E2F-3; motif: GGCGGGN; match class: 0 Factor: GABPalpha; motif: CTTCCK; match class: 0 Factor: ZIC1; motif: VGGGGAGS; match class: 0 Factor: ER71…
641	2002-03-01	NM_133684	41	Factor: ZBED6; motif: NRRGCTCGCCNN; match class: 0 Factor: E2F; motif: GGCGSG; match class: 0 Factor: E2F-3; motif: GGCGGGN; match class: 0 Factor: GABPalpha; motif: CTTCCK; match class: 0 Factor: NURR1; motif: YRRCCTT; match class: 0 Factor: TEL1; motif: CNCGGAANNN; match class: 0 Factor: Pax; motif: CTGGAACTMAC; match class: 1 Factor: SALL2; motif: GGGTGGG; match class: 0 Factor: ZF5; motif: GS…
642	Cenpo	NM_134046	41	Factor: PEA3; motif: RCCGGAAGYN; match class: 0 Factor: Pitx3; motif: GGATTANNNNY; match class: 0 Factor: Crx; motif: NYTAATCNN; match class: 0 Factor: Crx; motif: YNNNTAATCYSMN; match class: 0 Factor: HIF-1alpha; motif: NCACGT; match class: 1 Factor: GABPalpha; motif: CTTCCK; match class: 0 Factor: NURR1; motif: YRRCCTT; match class: 0 Factor: ZIC1; motif: VGGGGAGS; match class: 0 Factor: ER71; …
643	Emc1	NM_146157	41	Factor: IRF4; motif: NNNAYTCTCGGWNNN; match class: 1 Factor: DEAF1; motif: NCGNNYTCGGGNRTTTCCGDARNNN; match class: 0 Factor: ZBED6; motif: NRRGCTCGCCNN; match class: 0 Factor: Pitx3; motif: GGATTANNNNY; match class: 0 Factor: Crx; motif: NYTAATCNN; match class: 0 Factor: Sp3; motif: AGGGCGG; match class: 0 Factor: Crx; motif: YNNNTAATCYSMN; match class: 0 Factor: E2F-3; motif: GGCGGGN; match clas…
644	Stac3	NM_177707	41	Factor: Sp1; motif: NGGGGGCGGGGYN; match class: 0 Factor: Sp1; motif: NGGGGCGGGGN; match class: 0 Factor: Egr-1; motif: GCGGGGGCGG; match class: 0 Factor: Crx; motif: NYTAATCNN; match class: 0 Factor: Crx; motif: YNNNTAATCYSMN; match class: 0 Factor: E2F-3; motif: GGCGGGN; match class: 0 Factor: GABPalpha; motif: CTTCCK; match class: 0 Factor: NURR1; motif: YRRCCTT; match class: 0 Factor: ZIC1; m…
645	Morn4	NM_198108	41	Factor: ZBED6; motif: NRRGCTCGCCNN; match class: 0 Factor: Pitx3; motif: GGATTANNNNY; match class: 0 Factor: Crx; motif: NYTAATCNN; match class: 0 Factor: Crx; motif: YNNNTAATCYSMN; match class: 0 Factor: E2F; motif: GGCGSG; match class: 0 Factor: GABPalpha; motif: CTTCCK; match class: 0 Factor: NURR1; motif: YRRCCTT; match class: 0 Factor: ER71; motif: ACCGGAARYN; match class: 0 Factor: TEL1; mo…
646	NA	AF093064	40	Factor: IRF4; motif: NNNAYTCTCGGWNNN; match class: 1 Factor: Sp1; motif: NGGGGGCGGGGYN; match class: 0 Factor: Sp1; motif: NGGGGCGGGGN; match class: 0 Factor: Egr-1; motif: GCGGGGGCGG; match class: 0 Factor: Crx; motif: NYTAATCNN; match class: 0 Factor: E2F-3; motif: GGCGGGN; match class: 0 Factor: GABPalpha; motif: CTTCCK; match class: 0 Factor: NURR1; motif: YRRCCTT; match class: 0 Factor: ER71…
647	NA	AK087049	40	Factor: IRF4; motif: NNNAYTCTCGGWNNN; match class: 1 Factor: Sp1; motif: NGGGGGCGGGGYN; match class: 0 Factor: Sp1; motif: NGGGGCGGGGN; match class: 0 Factor: ZBED6; motif: NRRGCTCGCCNN; match class: 0 Factor: Crx; motif: NYTAATCNN; match class: 0 Factor: Crx; motif: YNNNTAATCYSMN; match class: 0 Factor: E2F; motif: GGCGSG; match class: 0 Factor: E2F-3; motif: GGCGGGN; match class: 0 Factor: NURR…
648	NA	BC048462	40	Factor: IRF4; motif: NNNAYTCTCGGWNNN; match class: 1 Factor: ZBED6; motif: NRRGCTCGCCNN; match class: 0 Factor: Crx; motif: NYTAATCNN; match class: 0 Factor: Crx; motif: YNNNTAATCYSMN; match class: 0 Factor: GABPalpha; motif: CTTCCK; match class: 0 Factor: NURR1; motif: YRRCCTT; match class: 0 Factor: TEL1; motif: CNCGGAANNN; match class: 0 Factor: SALL2; motif: GGGTGGG; match class: 0 Factor: BC…
649	Klhl41	NM_001081087	40	Factor: PEA3; motif: RCCGGAAGYN; match class: 0 Factor: Sp1; motif: NGGGGGCGGGGYN; match class: 0 Factor: Sp1; motif: NGGGGCGGGGN; match class: 0 Factor: Crx; motif: NYTAATCNN; match class: 0 Factor: GABPalpha; motif: CTTCCK; match class: 0 Factor: NURR1; motif: YRRCCTT; match class: 0 Factor: ER71; motif: ACCGGAARYN; match class: 0 Factor: TEL1; motif: CNCGGAANNN; match class: 0 Factor: SALL2; m…
650	Focad	NM_001081184	40	Factor: Sp1; motif: NGGGGGCGGGGYN; match class: 0 Factor: Sp1; motif: NGGGGCGGGGN; match class: 0 Factor: Pitx3; motif: GGATTANNNNY; match class: 0 Factor: Egr-1; motif: GCGGGGGCGG; match class: 0 Factor: Crx; motif: NYTAATCNN; match class: 0 Factor: Crx; motif: YNNNTAATCYSMN; match class: 0 Factor: Zfx; motif: SNSCAGGCCKCGSCSS; match class: 0 Factor: NURR1; motif: YRRCCTT; match class: 0 Factor:…
651	Rpl7a	NM_013721	40	Factor: IRF4; motif: NNNAYTCTCGGWNNN; match class: 1 Factor: Sp1; motif: NGGGGGCGGGGYN; match class: 0 Factor: Egr-1; motif: GCGGGGGCGG; match class: 0 Factor: Zfx; motif: SNSCAGGCCKCGSCSS; match class: 0 Factor: E2F; motif: GGCGSG; match class: 0 Factor: E2F-3; motif: GGCGGGN; match class: 0 Factor: GABPalpha; motif: CTTCCK; match class: 0 Factor: NURR1; motif: YRRCCTT; match class: 0 Factor: RN…
652	Hbs1l	NM_019702	40	Factor: Sp1; motif: NGGGGGCGGGGYN; match class: 0 Factor: Egr-1; motif: GCGGGGGCGG; match class: 0 Factor: Zfx; motif: SNSCAGGCCKCGSCSS; match class: 0 Factor: E2F; motif: GGCGSG; match class: 0 Factor: E2F-3; motif: GGCGGGN; match class: 0 Factor: GABPalpha; motif: CTTCCK; match class: 0 Factor: NURR1; motif: YRRCCTT; match class: 0 Factor: ZIC1; motif: VGGGGAGS; match class: 0 Factor: Pax; moti…
653	Gng11	NM_025331	40	Factor: PEA3; motif: RCCGGAAGYN; match class: 0 Factor: Sp3; motif: AGGGCGG; match class: 0 Factor: Crx; motif: YNNNTAATCYSMN; match class: 0 Factor: Zfx; motif: SNSCAGGCCKCGSCSS; match class: 0 Factor: GABPalpha; motif: CTTCCK; match class: 0 Factor: NURR1; motif: YRRCCTT; match class: 0 Factor: ZIC1; motif: VGGGGAGS; match class: 0 Factor: ER71; motif: ACCGGAARYN; match class: 0 Factor: TEL1; m…
654	Slc25a37	NM_026331	40	Factor: E2F; motif: GGCGSG; match class: 0 Factor: HIF-1alpha; motif: NCACGT; match class: 1 Factor: GABPalpha; motif: CTTCCK; match class: 0 Factor: ZIC1; motif: VGGGGAGS; match class: 0 Factor: RNF96; motif: BCCCGCRGCC; match class: 0 Factor: TEL1; motif: CNCGGAANNN; match class: 0 Factor: SALL2; motif: GGGTGGG; match class: 0 Factor: ZF5; motif: GSGCGCGR; match class: 1 Factor: AP-2gamma; moti…
655	Exo5	NM_028457	40	Factor: PEA3; motif: RCCGGAAGYN; match class: 0 Factor: Sp1; motif: NGGGGGCGGGGYN; match class: 0 Factor: Sp1; motif: NGGGGCGGGGN; match class: 0 Factor: Pitx3; motif: GGATTANNNNY; match class: 0 Factor: Crx; motif: NYTAATCNN; match class: 0 Factor: Crx; motif: YNNNTAATCYSMN; match class: 0 Factor: E2F; motif: GGCGSG; match class: 0 Factor: E2F-3; motif: GGCGGGN; match class: 0 Factor: GABPalpha;…
656	Isy1	NM_133934	40	Factor: PEA3; motif: RCCGGAAGYN; match class: 0 Factor: Sp1; motif: NGGGGGCGGGGYN; match class: 0 Factor: Sp1; motif: NGGGGCGGGGN; match class: 0 Factor: ZBED6; motif: NRRGCTCGCCNN; match class: 0 Factor: Pitx3; motif: GGATTANNNNY; match class: 0 Factor: Klf7; motif: NNNRCCMCGCCCNNNN; match class: 0 Factor: E2F; motif: GGCGSG; match class: 0 Factor: E2F-3; motif: GGCGGGN; match class: 0 Factor: G…
657	Lars2	NM_153168	40	Factor: Sp1; motif: NGGGGGCGGGGYN; match class: 0 Factor: Sp1; motif: NGGGGCGGGGN; match class: 0 Factor: Klf7; motif: NNNRCCMCGCCCNNNN; match class: 0 Factor: Zfx; motif: SNSCAGGCCKCGSCSS; match class: 0 Factor: E2F-3; motif: GGCGGGN; match class: 0 Factor: NURR1; motif: YRRCCTT; match class: 0 Factor: RNF96; motif: BCCCGCRGCC; match class: 0 Factor: SALL2; motif: GGGTGGG; match class: 0 Factor:…
658	Fancb	NM_175027	40	Factor: IRF4; motif: NNNAYTCTCGGWNNN; match class: 1 Factor: Sp1; motif: NGGGGGCGGGGYN; match class: 0 Factor: Sp1; motif: NGGGGCGGGGN; match class: 0 Factor: Pitx3; motif: GGATTANNNNY; match class: 0 Factor: Egr-1; motif: GCGGGGGCGG; match class: 0 Factor: E2F-3; motif: GGCGGGN; match class: 0 Factor: GABPalpha; motif: CTTCCK; match class: 0 Factor: NURR1; motif: YRRCCTT; match class: 0 Factor: …
659	NA	BC027644	39	Factor: Sp1; motif: NGGGGGCGGGGYN; match class: 0 Factor: Sp1; motif: NGGGGCGGGGN; match class: 0 Factor: Klf7; motif: NNNRCCMCGCCCNNNN; match class: 0 Factor: E2F-3; motif: GGCGGGN; match class: 0 Factor: HIF-1alpha; motif: NCACGT; match class: 1 Factor: NURR1; motif: YRRCCTT; match class: 0 Factor: TEL1; motif: CNCGGAANNN; match class: 0 Factor: SP4; motif: NNWAGGCGTGNCNNN; match class: 0 Facto…
660	Prg2	NM_008920	39	Factor: Sp1; motif: NGGGGGCGGGGYN; match class: 0 Factor: Sp1; motif: NGGGGCGGGGN; match class: 0 Factor: Egr-1; motif: GCGGGGGCGG; match class: 0 Factor: E2F-3; motif: GGCGGGN; match class: 0 Factor: NURR1; motif: YRRCCTT; match class: 0 Factor: TEL1; motif: CNCGGAANNN; match class: 0 Factor: Pax; motif: CTGGAACTMAC; match class: 1 Factor: SALL2; motif: GGGTGGG; match class: 0 Factor: BCL6B; mot…
661	Mrps31	NM_020560	39	Factor: IRF4; motif: NNNAYTCTCGGWNNN; match class: 1 Factor: PEA3; motif: RCCGGAAGYN; match class: 0 Factor: ZBED6; motif: NRRGCTCGCCNN; match class: 0 Factor: Pitx3; motif: GGATTANNNNY; match class: 0 Factor: Crx; motif: NYTAATCNN; match class: 0 Factor: Crx; motif: YNNNTAATCYSMN; match class: 0 Factor: E2F; motif: GGCGSG; match class: 0 Factor: HIF-1alpha; motif: NCACGT; match class: 1 Factor: …
662	Ttyh1	NM_021324	39	Factor: Sp1; motif: NGGGGGCGGGGYN; match class: 0 Factor: Sp1; motif: NGGGGCGGGGN; match class: 0 Factor: Klf7; motif: NNNRCCMCGCCCNNNN; match class: 0 Factor: Egr-1; motif: GCGGGGGCGG; match class: 0 Factor: Sp3; motif: AGGGCGG; match class: 0 Factor: Crx; motif: YNNNTAATCYSMN; match class: 0 Factor: E2F; motif: GGCGSG; match class: 0 Factor: E2F-3; motif: GGCGGGN; match class: 0 Factor: NURR1; …
663	Ift57	NM_028680	39	Factor: IRF4; motif: NNNAYTCTCGGWNNN; match class: 1 Factor: Sp1; motif: NGGGGGCGGGGYN; match class: 0 Factor: Sp1; motif: NGGGGCGGGGN; match class: 0 Factor: ZBED6; motif: NRRGCTCGCCNN; match class: 0 Factor: Sp3; motif: AGGGCGG; match class: 0 Factor: E2F; motif: GGCGSG; match class: 0 Factor: E2F-3; motif: GGCGGGN; match class: 0 Factor: HIF-1alpha; motif: NCACGT; match class: 1 Factor: GABPal…
664	Them4	NM_029431	39	Factor: IRF4; motif: NNNAYTCTCGGWNNN; match class: 1 Factor: Sp1; motif: NGGGGGCGGGGYN; match class: 0 Factor: DEAF1; motif: NCGNNYTCGGGNRTTTCCGDARNNN; match class: 0 Factor: Pitx3; motif: GGATTANNNNY; match class: 0 Factor: Crx; motif: NYTAATCNN; match class: 0 Factor: Sp3; motif: AGGGCGG; match class: 0 Factor: Crx; motif: YNNNTAATCYSMN; match class: 0 Factor: E2F; motif: GGCGSG; match class: 0…
665	Raf1	NM_029780	39	Factor: IRF4; motif: NNNAYTCTCGGWNNN; match class: 1 Factor: ZBED6; motif: NRRGCTCGCCNN; match class: 0 Factor: Pitx3; motif: GGATTANNNNY; match class: 0 Factor: Crx; motif: NYTAATCNN; match class: 0 Factor: Crx; motif: YNNNTAATCYSMN; match class: 0 Factor: E2F; motif: GGCGSG; match class: 0 Factor: E2F-3; motif: GGCGGGN; match class: 0 Factor: HIF-1alpha; motif: NCACGT; match class: 1 Factor: ZI…
666	Pcdhb16	NM_053141	39	Factor: Sp1; motif: NGGGGGCGGGGYN; match class: 0 Factor: Sp1; motif: NGGGGCGGGGN; match class: 0 Factor: Egr-1; motif: GCGGGGGCGG; match class: 0 Factor: Crx; motif: NYTAATCNN; match class: 0 Factor: Sp3; motif: AGGGCGG; match class: 0 Factor: E2F; motif: GGCGSG; match class: 0 Factor: E2F-3; motif: GGCGGGN; match class: 0 Factor: GABPalpha; motif: CTTCCK; match class: 0 Factor: NURR1; motif: YR…
667	Ahsa1	NM_146036	39	Factor: IRF4; motif: NNNAYTCTCGGWNNN; match class: 1 Factor: PEA3; motif: RCCGGAAGYN; match class: 0 Factor: DEAF1; motif: NCGNNYTCGGGNRTTTCCGDARNNN; match class: 0 Factor: ZBED6; motif: NRRGCTCGCCNN; match class: 0 Factor: Crx; motif: NYTAATCNN; match class: 0 Factor: E2F; motif: GGCGSG; match class: 0 Factor: GABPalpha; motif: CTTCCK; match class: 0 Factor: ER71; motif: ACCGGAARYN; match class:…
668	Rwdd4a	NM_203507	39	Factor: Sp1; motif: NGGGGGCGGGGYN; match class: 0 Factor: Sp1; motif: NGGGGCGGGGN; match class: 0 Factor: ZBED6; motif: NRRGCTCGCCNN; match class: 0 Factor: Pitx3; motif: GGATTANNNNY; match class: 0 Factor: Klf7; motif: NNNRCCMCGCCCNNNN; match class: 0 Factor: Crx; motif: NYTAATCNN; match class: 0 Factor: Crx; motif: YNNNTAATCYSMN; match class: 0 Factor: E2F; motif: GGCGSG; match class: 0 Factor:…
669	Por	NM_008898	38	Factor: Sp1; motif: NGGGGGCGGGGYN; match class: 0 Factor: Sp1; motif: NGGGGCGGGGN; match class: 0 Factor: Egr-1; motif: GCGGGGGCGG; match class: 0 Factor: E2F-3; motif: GGCGGGN; match class: 0 Factor: NURR1; motif: YRRCCTT; match class: 0 Factor: SP4; motif: NNWAGGCGTGNCNNN; match class: 0 Factor: SALL2; motif: GGGTGGG; match class: 0 Factor: BCL6B; motif: NNNNCCGCCCCWNNNN; match class: 1 Factor:…
670	Zfp148	NM_011749	38	Factor: Sp1; motif: NGGGGGCGGGGYN; match class: 0 Factor: Sp1; motif: NGGGGCGGGGN; match class: 0 Factor: Egr-1; motif: GCGGGGGCGG; match class: 0 Factor: Zfx; motif: SNSCAGGCCKCGSCSS; match class: 0 Factor: E2F; motif: GGCGSG; match class: 0 Factor: E2F-3; motif: GGCGGGN; match class: 0 Factor: GABPalpha; motif: CTTCCK; match class: 0 Factor: RNF96; motif: BCCCGCRGCC; match class: 0 Factor: TEL1…
671	Emcn	NM_016885	38	Factor: PEA3; motif: RCCGGAAGYN; match class: 0 Factor: Pitx3; motif: GGATTANNNNY; match class: 0 Factor: Crx; motif: NYTAATCNN; match class: 0 Factor: Crx; motif: YNNNTAATCYSMN; match class: 0 Factor: GABPalpha; motif: CTTCCK; match class: 0 Factor: ER71; motif: ACCGGAARYN; match class: 0 Factor: TEL1; motif: CNCGGAANNN; match class: 0 Factor: SALL2; motif: GGGTGGG; match class: 0 Factor: ERG; m…
672	1110032A03Rik	NM_023483	38	Factor: Sp1; motif: NGGGGGCGGGGYN; match class: 0 Factor: Sp1; motif: NGGGGCGGGGN; match class: 0 Factor: ZBED6; motif: NRRGCTCGCCNN; match class: 0 Factor: NURR1; motif: YRRCCTT; match class: 0 Factor: ZIC1; motif: VGGGGAGS; match class: 0 Factor: TEL1; motif: CNCGGAANNN; match class: 0 Factor: SP4; motif: NNWAGGCGTGNCNNN; match class: 0 Factor: SALL2; motif: GGGTGGG; match class: 0 Factor: BCL6…
673	Ero1lb	NM_026184	38	Factor: IRF4; motif: NNNAYTCTCGGWNNN; match class: 1 Factor: Sp1; motif: NGGGGGCGGGGYN; match class: 0 Factor: Sp1; motif: NGGGGCGGGGN; match class: 0 Factor: Klf7; motif: NNNRCCMCGCCCNNNN; match class: 0 Factor: Egr-1; motif: GCGGGGGCGG; match class: 0 Factor: Crx; motif: YNNNTAATCYSMN; match class: 0 Factor: E2F; motif: GGCGSG; match class: 0 Factor: E2F-3; motif: GGCGGGN; match class: 0 Factor…
674	Arl13b	NM_026577	38	Factor: IRF4; motif: NNNAYTCTCGGWNNN; match class: 1 Factor: Sp1; motif: NGGGGGCGGGGYN; match class: 0 Factor: Sp1; motif: NGGGGCGGGGN; match class: 0 Factor: Sp3; motif: AGGGCGG; match class: 0 Factor: E2F-3; motif: GGCGGGN; match class: 0 Factor: GABPalpha; motif: CTTCCK; match class: 0 Factor: NURR1; motif: YRRCCTT; match class: 0 Factor: ZIC1; motif: VGGGGAGS; match class: 0 Factor: RNF96; mo…
675	Pex12	NM_134025	38	Factor: IRF4; motif: NNNAYTCTCGGWNNN; match class: 1 Factor: ZBED6; motif: NRRGCTCGCCNN; match class: 0 Factor: Pitx3; motif: GGATTANNNNY; match class: 0 Factor: Crx; motif: NYTAATCNN; match class: 0 Factor: Sp3; motif: AGGGCGG; match class: 0 Factor: Crx; motif: YNNNTAATCYSMN; match class: 0 Factor: E2F-3; motif: GGCGGGN; match class: 0 Factor: GABPalpha; motif: CTTCCK; match class: 0 Factor: NU…
676	Timd2	NM_134249	38	Factor: Pitx3; motif: GGATTANNNNY; match class: 0 Factor: Crx; motif: NYTAATCNN; match class: 0 Factor: Crx; motif: YNNNTAATCYSMN; match class: 0 Factor: GABPalpha; motif: CTTCCK; match class: 0 Factor: NURR1; motif: YRRCCTT; match class: 0 Factor: ER71; motif: ACCGGAARYN; match class: 0 Factor: TEL1; motif: CNCGGAANNN; match class: 0 Factor: SP4; motif: NNWAGGCGTGNCNNN; match class: 0 Factor: SA…
677	Dstyk	NM_172516	38	Factor: Sp1; motif: NGGGGGCGGGGYN; match class: 0 Factor: Sp1; motif: NGGGGCGGGGN; match class: 0 Factor: Zfx; motif: SNSCAGGCCKCGSCSS; match class: 0 Factor: E2F; motif: GGCGSG; match class: 0 Factor: GABPalpha; motif: CTTCCK; match class: 0 Factor: RNF96; motif: BCCCGCRGCC; match class: 0 Factor: TEL1; motif: CNCGGAANNN; match class: 0 Factor: SALL2; motif: GGGTGGG; match class: 0 Factor: ZF5; …
678	Stradb	NM_172656	38	Factor: IRF4; motif: NNNAYTCTCGGWNNN; match class: 1 Factor: Sp1; motif: NGGGGGCGGGGYN; match class: 0 Factor: ZBED6; motif: NRRGCTCGCCNN; match class: 0 Factor: Egr-1; motif: GCGGGGGCGG; match class: 0 Factor: E2F; motif: GGCGSG; match class: 0 Factor: E2F-3; motif: GGCGGGN; match class: 0 Factor: GABPalpha; motif: CTTCCK; match class: 0 Factor: NURR1; motif: YRRCCTT; match class: 0 Factor: ZIC1…
679	Dcaf12l2	NM_175539	38	Factor: DEAF1; motif: NCGNNYTCGGGNRTTTCCGDARNNN; match class: 0 Factor: ZBED6; motif: NRRGCTCGCCNN; match class: 0 Factor: Sp3; motif: AGGGCGG; match class: 0 Factor: E2F; motif: GGCGSG; match class: 0 Factor: NURR1; motif: YRRCCTT; match class: 0 Factor: RNF96; motif: BCCCGCRGCC; match class: 0 Factor: SALL2; motif: GGGTGGG; match class: 0 Factor: ZF5; motif: GSGCGCGR; match class: 1 Factor: MYF…
680	Mettl20	NM_177101	38	Factor: Sp1; motif: NGGGGGCGGGGYN; match class: 0 Factor: Pitx3; motif: GGATTANNNNY; match class: 0 Factor: Crx; motif: NYTAATCNN; match class: 0 Factor: Sp3; motif: AGGGCGG; match class: 0 Factor: Crx; motif: YNNNTAATCYSMN; match class: 0 Factor: HIF-1alpha; motif: NCACGT; match class: 1 Factor: NURR1; motif: YRRCCTT; match class: 0 Factor: TEL1; motif: CNCGGAANNN; match class: 0 Factor: Pax; mo…
681	Slc3a2	NM_008577	37	Factor: IRF4; motif: NNNAYTCTCGGWNNN; match class: 1 Factor: ZBED6; motif: NRRGCTCGCCNN; match class: 0 Factor: Pitx3; motif: GGATTANNNNY; match class: 0 Factor: Crx; motif: NYTAATCNN; match class: 0 Factor: Sp3; motif: AGGGCGG; match class: 0 Factor: Crx; motif: YNNNTAATCYSMN; match class: 0 Factor: E2F-3; motif: GGCGGGN; match class: 0 Factor: NURR1; motif: YRRCCTT; match class: 0 Factor: Pax; …
682	As3mt	NM_020577	37	Factor: ZBED6; motif: NRRGCTCGCCNN; match class: 0 Factor: Pitx3; motif: GGATTANNNNY; match class: 0 Factor: Crx; motif: NYTAATCNN; match class: 0 Factor: Crx; motif: YNNNTAATCYSMN; match class: 0 Factor: Zfx; motif: SNSCAGGCCKCGSCSS; match class: 0 Factor: E2F; motif: GGCGSG; match class: 0 Factor: E2F-3; motif: GGCGGGN; match class: 0 Factor: HIF-1alpha; motif: NCACGT; match class: 1 Factor: GA…
683	Rps6kb2	NM_021485	37	Factor: IRF4; motif: NNNAYTCTCGGWNNN; match class: 1 Factor: Pitx3; motif: GGATTANNNNY; match class: 0 Factor: Crx; motif: NYTAATCNN; match class: 0 Factor: Crx; motif: YNNNTAATCYSMN; match class: 0 Factor: E2F; motif: GGCGSG; match class: 0 Factor: E2F-3; motif: GGCGGGN; match class: 0 Factor: NURR1; motif: YRRCCTT; match class: 0 Factor: SALL2; motif: GGGTGGG; match class: 0 Factor: ZF5; motif:…
684	Aars	NM_146217	37	Factor: Sp1; motif: NGGGGGCGGGGYN; match class: 0 Factor: Pitx3; motif: GGATTANNNNY; match class: 0 Factor: Crx; motif: NYTAATCNN; match class: 0 Factor: Crx; motif: YNNNTAATCYSMN; match class: 0 Factor: E2F; motif: GGCGSG; match class: 0 Factor: GABPalpha; motif: CTTCCK; match class: 0 Factor: ER71; motif: ACCGGAARYN; match class: 0 Factor: TEL1; motif: CNCGGAANNN; match class: 0 Factor: Pax; mo…
685	Myot	NM_001033621	36	Factor: PEA3; motif: RCCGGAAGYN; match class: 0 Factor: Sp3; motif: AGGGCGG; match class: 0 Factor: GABPalpha; motif: CTTCCK; match class: 0 Factor: NURR1; motif: YRRCCTT; match class: 0 Factor: ER71; motif: ACCGGAARYN; match class: 0 Factor: TEL1; motif: CNCGGAANNN; match class: 0 Factor: ERG; motif: ACCGGAARYN; match class: 0 Factor: Erm; motif: NCCGGAWGTN; match class: 0 Factor: Elk-1; motif: …
686	Gucy1b3	NM_017469	36	Factor: IRF4; motif: NNNAYTCTCGGWNNN; match class: 1 Factor: Sp1; motif: NGGGGCGGGGN; match class: 0 Factor: DEAF1; motif: NCGNNYTCGGGNRTTTCCGDARNNN; match class: 0 Factor: Crx; motif: NYTAATCNN; match class: 0 Factor: Crx; motif: YNNNTAATCYSMN; match class: 0 Factor: E2F; motif: GGCGSG; match class: 0 Factor: HIF-1alpha; motif: NCACGT; match class: 1 Factor: GABPalpha; motif: CTTCCK; match class…
687	Scoc	NM_019708	36	Factor: Sp1; motif: NGGGGGCGGGGYN; match class: 0 Factor: Sp1; motif: NGGGGCGGGGN; match class: 0 Factor: ZBED6; motif: NRRGCTCGCCNN; match class: 0 Factor: Klf7; motif: NNNRCCMCGCCCNNNN; match class: 0 Factor: Crx; motif: NYTAATCNN; match class: 0 Factor: Crx; motif: YNNNTAATCYSMN; match class: 0 Factor: E2F-3; motif: GGCGGGN; match class: 0 Factor: HIF-1alpha; motif: NCACGT; match class: 1 Fact…
688	Rpl24	NM_024218	36	Factor: Pitx3; motif: GGATTANNNNY; match class: 0 Factor: Crx; motif: NYTAATCNN; match class: 0 Factor: Sp3; motif: AGGGCGG; match class: 0 Factor: Crx; motif: YNNNTAATCYSMN; match class: 0 Factor: E2F-3; motif: GGCGGGN; match class: 0 Factor: GABPalpha; motif: CTTCCK; match class: 0 Factor: NURR1; motif: YRRCCTT; match class: 0 Factor: TEL1; motif: CNCGGAANNN; match class: 0 Factor: Pax; motif: …
689	Ube2t	NM_026024	36	Factor: IRF4; motif: NNNAYTCTCGGWNNN; match class: 1 Factor: Crx; motif: NYTAATCNN; match class: 0 Factor: Sp3; motif: AGGGCGG; match class: 0 Factor: Crx; motif: YNNNTAATCYSMN; match class: 0 Factor: E2F; motif: GGCGSG; match class: 0 Factor: E2F-3; motif: GGCGGGN; match class: 0 Factor: NURR1; motif: YRRCCTT; match class: 0 Factor: TEL1; motif: CNCGGAANNN; match class: 0 Factor: Pax; motif: CTG…
690	Nmral1	NM_026393	36	Factor: IRF4; motif: NNNAYTCTCGGWNNN; match class: 1 Factor: ZBED6; motif: NRRGCTCGCCNN; match class: 0 Factor: Pitx3; motif: GGATTANNNNY; match class: 0 Factor: Crx; motif: NYTAATCNN; match class: 0 Factor: Crx; motif: YNNNTAATCYSMN; match class: 0 Factor: E2F; motif: GGCGSG; match class: 0 Factor: HIF-1alpha; motif: NCACGT; match class: 1 Factor: GABPalpha; motif: CTTCCK; match class: 0 Factor:…
691	Trmt12	NM_026642	36	Factor: IRF4; motif: NNNAYTCTCGGWNNN; match class: 1 Factor: Sp3; motif: AGGGCGG; match class: 0 Factor: E2F; motif: GGCGSG; match class: 0 Factor: GABPalpha; motif: CTTCCK; match class: 0 Factor: NURR1; motif: YRRCCTT; match class: 0 Factor: ER71; motif: ACCGGAARYN; match class: 0 Factor: TEL1; motif: CNCGGAANNN; match class: 0 Factor: ERG; motif: ACCGGAARYN; match class: 0 Factor: BCL6B; motif:…
692	Trub1	NM_029839	36	Factor: DEAF1; motif: NCGNNYTCGGGNRTTTCCGDARNNN; match class: 0 Factor: ZBED6; motif: NRRGCTCGCCNN; match class: 0 Factor: Pitx3; motif: GGATTANNNNY; match class: 0 Factor: Egr-1; motif: GCGGGGGCGG; match class: 0 Factor: Crx; motif: NYTAATCNN; match class: 0 Factor: Sp3; motif: AGGGCGG; match class: 0 Factor: Crx; motif: YNNNTAATCYSMN; match class: 0 Factor: GABPalpha; motif: CTTCCK; match class…
693	Eif5	NM_173363	36	Factor: Sp1; motif: NGGGGGCGGGGYN; match class: 0 Factor: Sp1; motif: NGGGGCGGGGN; match class: 0 Factor: ZBED6; motif: NRRGCTCGCCNN; match class: 0 Factor: Klf7; motif: NNNRCCMCGCCCNNNN; match class: 0 Factor: E2F; motif: GGCGSG; match class: 0 Factor: E2F-3; motif: GGCGGGN; match class: 0 Factor: GABPalpha; motif: CTTCCK; match class: 0 Factor: RNF96; motif: BCCCGCRGCC; match class: 0 Factor: Z…
694	Myo1g	NM_178440	36	Factor: IRF4; motif: NNNAYTCTCGGWNNN; match class: 1 Factor: Pitx3; motif: GGATTANNNNY; match class: 0 Factor: Crx; motif: NYTAATCNN; match class: 0 Factor: Crx; motif: YNNNTAATCYSMN; match class: 0 Factor: GABPalpha; motif: CTTCCK; match class: 0 Factor: NURR1; motif: YRRCCTT; match class: 0 Factor: ER71; motif: ACCGGAARYN; match class: 0 Factor: TEL1; motif: CNCGGAANNN; match class: 0 Factor: P…
695	NA	BC057625	35	Factor: Sp1; motif: NGGGGGCGGGGYN; match class: 0 Factor: Sp1; motif: NGGGGCGGGGN; match class: 0 Factor: Pitx3; motif: GGATTANNNNY; match class: 0 Factor: Egr-1; motif: GCGGGGGCGG; match class: 0 Factor: Crx; motif: YNNNTAATCYSMN; match class: 0 Factor: E2F; motif: GGCGSG; match class: 0 Factor: E2F-3; motif: GGCGGGN; match class: 0 Factor: GABPalpha; motif: CTTCCK; match class: 0 Factor: RNF96;…
696	Mut	NM_008650	35	Factor: PEA3; motif: RCCGGAAGYN; match class: 0 Factor: Crx; motif: NYTAATCNN; match class: 0 Factor: Sp3; motif: AGGGCGG; match class: 0 Factor: Crx; motif: YNNNTAATCYSMN; match class: 0 Factor: E2F; motif: GGCGSG; match class: 0 Factor: HIF-1alpha; motif: NCACGT; match class: 1 Factor: GABPalpha; motif: CTTCCK; match class: 0 Factor: ER71; motif: ACCGGAARYN; match class: 0 Factor: TEL1; motif: …
697	Tnfrsf11a	NM_009399	35	Factor: IRF4; motif: NNNAYTCTCGGWNNN; match class: 1 Factor: Sp1; motif: NGGGGGCGGGGYN; match class: 0 Factor: Sp1; motif: NGGGGCGGGGN; match class: 0 Factor: Sp3; motif: AGGGCGG; match class: 0 Factor: E2F; motif: GGCGSG; match class: 0 Factor: NURR1; motif: YRRCCTT; match class: 0 Factor: SALL2; motif: GGGTGGG; match class: 0 Factor: ZF5; motif: GSGCGCGR; match class: 1 Factor: BCL6B; motif: NN…
698	Prap1	NM_009475	35	Factor: Crx; motif: NYTAATCNN; match class: 0 Factor: GABPalpha; motif: CTTCCK; match class: 0 Factor: NURR1; motif: YRRCCTT; match class: 0 Factor: ER71; motif: ACCGGAARYN; match class: 0 Factor: TEL1; motif: CNCGGAANNN; match class: 0 Factor: SP4; motif: NNWAGGCGTGNCNNN; match class: 0 Factor: SALL2; motif: GGGTGGG; match class: 0 Factor: ERG; motif: ACCGGAARYN; match class: 0 Factor: BCL6B; mo…
699	Neu3	NM_016720	35	Factor: IRF4; motif: NNNAYTCTCGGWNNN; match class: 1 Factor: ZBED6; motif: NRRGCTCGCCNN; match class: 0 Factor: Sp3; motif: AGGGCGG; match class: 0 Factor: Zfx; motif: SNSCAGGCCKCGSCSS; match class: 0 Factor: GABPalpha; motif: CTTCCK; match class: 0 Factor: NURR1; motif: YRRCCTT; match class: 0 Factor: ZIC1; motif: VGGGGAGS; match class: 0 Factor: TEL1; motif: CNCGGAANNN; match class: 0 Factor: S…
700	Tmsb4x	NM_021278	35	Factor: Sp1; motif: NGGGGGCGGGGYN; match class: 0 Factor: Sp1; motif: NGGGGCGGGGN; match class: 0 Factor: Klf7; motif: NNNRCCMCGCCCNNNN; match class: 0 Factor: E2F; motif: GGCGSG; match class: 0 Factor: E2F-3; motif: GGCGGGN; match class: 0 Factor: GABPalpha; motif: CTTCCK; match class: 0 Factor: ZIC1; motif: VGGGGAGS; match class: 0 Factor: SALL2; motif: GGGTGGG; match class: 0 Factor: Sp4; moti…
701	Ndufb8	NM_026061	35	Factor: PEA3; motif: RCCGGAAGYN; match class: 0 Factor: ZBED6; motif: NRRGCTCGCCNN; match class: 0 Factor: Egr-1; motif: GCGGGGGCGG; match class: 0 Factor: E2F; motif: GGCGSG; match class: 0 Factor: E2F-3; motif: GGCGGGN; match class: 0 Factor: GABPalpha; motif: CTTCCK; match class: 0 Factor: ER71; motif: ACCGGAARYN; match class: 0 Factor: RNF96; motif: BCCCGCRGCC; match class: 0 Factor: TEL1; mo…
702	Sumf2	NM_026445	35	Factor: ZBED6; motif: NRRGCTCGCCNN; match class: 0 Factor: Pitx3; motif: GGATTANNNNY; match class: 0 Factor: Crx; motif: NYTAATCNN; match class: 0 Factor: Crx; motif: YNNNTAATCYSMN; match class: 0 Factor: E2F; motif: GGCGSG; match class: 0 Factor: NURR1; motif: YRRCCTT; match class: 0 Factor: SP4; motif: NNWAGGCGTGNCNNN; match class: 0 Factor: SALL2; motif: GGGTGGG; match class: 0 Factor: Elk-1; …
703	Lnpk1	NM_027133	35	Factor: Sp1; motif: NGGGGGCGGGGYN; match class: 0 Factor: DEAF1; motif: NCGNNYTCGGGNRTTTCCGDARNNN; match class: 0 Factor: ZBED6; motif: NRRGCTCGCCNN; match class: 0 Factor: Egr-1; motif: GCGGGGGCGG; match class: 0 Factor: Sp3; motif: AGGGCGG; match class: 0 Factor: Zfx; motif: SNSCAGGCCKCGSCSS; match class: 0 Factor: E2F; motif: GGCGSG; match class: 0 Factor: NURR1; motif: YRRCCTT; match class: 0…
704	Tspyl4	NM_030203	35	Factor: Sp1; motif: NGGGGGCGGGGYN; match class: 0 Factor: Sp1; motif: NGGGGCGGGGN; match class: 0 Factor: DEAF1; motif: NCGNNYTCGGGNRTTTCCGDARNNN; match class: 0 Factor: Sp3; motif: AGGGCGG; match class: 0 Factor: E2F; motif: GGCGSG; match class: 0 Factor: E2F-3; motif: GGCGGGN; match class: 0 Factor: GABPalpha; motif: CTTCCK; match class: 0 Factor: NURR1; motif: YRRCCTT; match class: 0 Factor: T…
705	Krt222	NM_172946	35	Factor: IRF4; motif: NNNAYTCTCGGWNNN; match class: 1 Factor: Pitx3; motif: GGATTANNNNY; match class: 0 Factor: Crx; motif: NYTAATCNN; match class: 0 Factor: Crx; motif: YNNNTAATCYSMN; match class: 0 Factor: GABPalpha; motif: CTTCCK; match class: 0 Factor: SP4; motif: NNWAGGCGTGNCNNN; match class: 0 Factor: SALL2; motif: GGGTGGG; match class: 0 Factor: Elk-1; motif: NNNNCCGGAARTNN; match class: 0 …
706	Pld4	NM_178911	35	Factor: Sp1; motif: NGGGGGCGGGGYN; match class: 0 Factor: Sp1; motif: NGGGGCGGGGN; match class: 0 Factor: ZBED6; motif: NRRGCTCGCCNN; match class: 0 Factor: Sp3; motif: AGGGCGG; match class: 0 Factor: E2F-3; motif: GGCGGGN; match class: 0 Factor: SALL2; motif: GGGTGGG; match class: 0 Factor: BCL6B; motif: NNNNCCGCCCCWNNNN; match class: 1 Factor: AP-2gamma; motif: GCCYNCRGSN; match class: 0 Factor…
707	Cycs	NM_007808	34	Factor: Sp1; motif: NGGGGGCGGGGYN; match class: 0 Factor: Sp1; motif: NGGGGCGGGGN; match class: 0 Factor: Klf7; motif: NNNRCCMCGCCCNNNN; match class: 0 Factor: E2F; motif: GGCGSG; match class: 0 Factor: E2F-3; motif: GGCGGGN; match class: 0 Factor: GABPalpha; motif: CTTCCK; match class: 0 Factor: RNF96; motif: BCCCGCRGCC; match class: 0 Factor: TEL1; motif: CNCGGAANNN; match class: 0 Factor: Pax;…
708	Fam32a	NM_026455	34	Factor: PEA3; motif: RCCGGAAGYN; match class: 0 Factor: Crx; motif: NYTAATCNN; match class: 0 Factor: Crx; motif: YNNNTAATCYSMN; match class: 0 Factor: GABPalpha; motif: CTTCCK; match class: 0 Factor: NURR1; motif: YRRCCTT; match class: 0 Factor: ER71; motif: ACCGGAARYN; match class: 0 Factor: TEL1; motif: CNCGGAANNN; match class: 0 Factor: SP4; motif: NNWAGGCGTGNCNNN; match class: 0 Factor: SALL…
709	Il24	NM_053095	34	Factor: IRF4; motif: NNNAYTCTCGGWNNN; match class: 1 Factor: GABPalpha; motif: CTTCCK; match class: 0 Factor: NURR1; motif: YRRCCTT; match class: 0 Factor: TEL1; motif: CNCGGAANNN; match class: 0 Factor: SP4; motif: NNWAGGCGTGNCNNN; match class: 0 Factor: SALL2; motif: GGGTGGG; match class: 0 Factor: BCL6B; motif: NNNNCCGCCCCWNNNN; match class: 1 Factor: MYF6; motif: NNNRACAGNCNCNCC; match class:…
710	Iars	NM_172015	34	Factor: IRF4; motif: NNNAYTCTCGGWNNN; match class: 1 Factor: Pitx3; motif: GGATTANNNNY; match class: 0 Factor: Crx; motif: NYTAATCNN; match class: 0 Factor: Crx; motif: YNNNTAATCYSMN; match class: 0 Factor: E2F-3; motif: GGCGGGN; match class: 0 Factor: GABPalpha; motif: CTTCCK; match class: 0 Factor: NURR1; motif: YRRCCTT; match class: 0 Factor: TEL1; motif: CNCGGAANNN; match class: 0 Factor: Pax…
711	Cyp17a1	NM_007809	33	Factor: PEA3; motif: RCCGGAAGYN; match class: 0 Factor: GABPalpha; motif: CTTCCK; match class: 0 Factor: NURR1; motif: YRRCCTT; match class: 0 Factor: ER71; motif: ACCGGAARYN; match class: 0 Factor: TEL1; motif: CNCGGAANNN; match class: 0 Factor: SP4; motif: NNWAGGCGTGNCNNN; match class: 0 Factor: SALL2; motif: GGGTGGG; match class: 0 Factor: ERG; motif: ACCGGAARYN; match class: 0 Factor: Erm; mo…
712	Uba1	NM_009457	33	Factor: Klf7; motif: NNNRCCMCGCCCNNNN; match class: 0 Factor: Crx; motif: NYTAATCNN; match class: 0 Factor: Crx; motif: YNNNTAATCYSMN; match class: 0 Factor: E2F; motif: GGCGSG; match class: 0 Factor: E2F-3; motif: GGCGGGN; match class: 0 Factor: GABPalpha; motif: CTTCCK; match class: 0 Factor: NURR1; motif: YRRCCTT; match class: 0 Factor: TEL1; motif: CNCGGAANNN; match class: 0 Factor: BCL6B; mo…
713	Sec22b	NM_011342	33	Factor: Sp1; motif: NGGGGGCGGGGYN; match class: 0 Factor: ZBED6; motif: NRRGCTCGCCNN; match class: 0 Factor: Sp3; motif: AGGGCGG; match class: 0 Factor: HIF-1alpha; motif: NCACGT; match class: 1 Factor: GABPalpha; motif: CTTCCK; match class: 0 Factor: NURR1; motif: YRRCCTT; match class: 0 Factor: TEL1; motif: CNCGGAANNN; match class: 0 Factor: SALL2; motif: GGGTGGG; match class: 0 Factor: ERG; mo…
714	Tspan32	NM_020286	33	Factor: Crx; motif: NYTAATCNN; match class: 0 Factor: Zfx; motif: SNSCAGGCCKCGSCSS; match class: 0 Factor: GABPalpha; motif: CTTCCK; match class: 0 Factor: NURR1; motif: YRRCCTT; match class: 0 Factor: ZIC1; motif: VGGGGAGS; match class: 0 Factor: TEL1; motif: CNCGGAANNN; match class: 0 Factor: SALL2; motif: GGGTGGG; match class: 0 Factor: BCL6B; motif: NNNNCCGCCCCWNNNN; match class: 1 Factor: Er…
715	Ssna1	NM_023464	33	Factor: DEAF1; motif: NCGNNYTCGGGNRTTTCCGDARNNN; match class: 0 Factor: Zfx; motif: SNSCAGGCCKCGSCSS; match class: 0 Factor: E2F; motif: GGCGSG; match class: 0 Factor: GABPalpha; motif: CTTCCK; match class: 0 Factor: NURR1; motif: YRRCCTT; match class: 0 Factor: ER71; motif: ACCGGAARYN; match class: 0 Factor: RNF96; motif: BCCCGCRGCC; match class: 0 Factor: TEL1; motif: CNCGGAANNN; match class: 0…
716	Mrps17	NM_025450	33	Factor: Sp1; motif: NGGGGGCGGGGYN; match class: 0 Factor: Sp1; motif: NGGGGCGGGGN; match class: 0 Factor: E2F; motif: GGCGSG; match class: 0 Factor: E2F-3; motif: GGCGGGN; match class: 0 Factor: GABPalpha; motif: CTTCCK; match class: 0 Factor: NURR1; motif: YRRCCTT; match class: 0 Factor: Pax; motif: CTGGAACTMAC; match class: 1 Factor: SALL2; motif: GGGTGGG; match class: 0 Factor: ZF5; motif: GSG…
717	Pinx1	NM_028228	33	Factor: IRF4; motif: NNNAYTCTCGGWNNN; match class: 1 Factor: E2F; motif: GGCGSG; match class: 0 Factor: NURR1; motif: YRRCCTT; match class: 0 Factor: TEL1; motif: CNCGGAANNN; match class: 0 Factor: SALL2; motif: GGGTGGG; match class: 0 Factor: ZF5; motif: GSGCGCGR; match class: 1 Factor: BCL6B; motif: NNNNCCGCCCCWNNNN; match class: 1 Factor: Elk-1; motif: NNNNCCGGAARTNN; match class: 0 Factor: MY…
718	Mrpl3	NM_053159	33	Factor: PEA3; motif: RCCGGAAGYN; match class: 0 Factor: Crx; motif: NYTAATCNN; match class: 0 Factor: Crx; motif: YNNNTAATCYSMN; match class: 0 Factor: E2F; motif: GGCGSG; match class: 0 Factor: E2F-3; motif: GGCGGGN; match class: 0 Factor: GABPalpha; motif: CTTCCK; match class: 0 Factor: NURR1; motif: YRRCCTT; match class: 0 Factor: ER71; motif: ACCGGAARYN; match class: 0 Factor: TEL1; motif: CN…
719	Dcaf11	NM_133734	33	Factor: ZBED6; motif: NRRGCTCGCCNN; match class: 0 Factor: Pitx3; motif: GGATTANNNNY; match class: 0 Factor: Crx; motif: YNNNTAATCYSMN; match class: 0 Factor: E2F; motif: GGCGSG; match class: 0 Factor: GABPalpha; motif: CTTCCK; match class: 0 Factor: NURR1; motif: YRRCCTT; match class: 0 Factor: RNF96; motif: BCCCGCRGCC; match class: 0 Factor: TEL1; motif: CNCGGAANNN; match class: 0 Factor: Pax; …
720	Arhgef6	NM_152801	33	Factor: IRF4; motif: NNNAYTCTCGGWNNN; match class: 1 Factor: Pitx3; motif: GGATTANNNNY; match class: 0 Factor: Sp3; motif: AGGGCGG; match class: 0 Factor: GABPalpha; motif: CTTCCK; match class: 0 Factor: NURR1; motif: YRRCCTT; match class: 0 Factor: SALL2; motif: GGGTGGG; match class: 0 Factor: BCL6B; motif: NNNNCCGCCCCWNNNN; match class: 1 Factor: Elk-1; motif: NNNNCCGGAARTNN; match class: 0 Fac…
721	Intu	NM_175515	33	Factor: IRF4; motif: NNNAYTCTCGGWNNN; match class: 1 Factor: ZBED6; motif: NRRGCTCGCCNN; match class: 0 Factor: Sp3; motif: AGGGCGG; match class: 0 Factor: E2F-3; motif: GGCGGGN; match class: 0 Factor: GABPalpha; motif: CTTCCK; match class: 0 Factor: NURR1; motif: YRRCCTT; match class: 0 Factor: SALL2; motif: GGGTGGG; match class: 0 Factor: Elk-1; motif: NNNNCCGGAARTNN; match class: 0 Factor: MYF…
722	NA	AK002661	32	Factor: Sp1; motif: NGGGGGCGGGGYN; match class: 0 Factor: Sp1; motif: NGGGGCGGGGN; match class: 0 Factor: Crx; motif: NYTAATCNN; match class: 0 Factor: Sp3; motif: AGGGCGG; match class: 0 Factor: Crx; motif: YNNNTAATCYSMN; match class: 0 Factor: E2F-3; motif: GGCGGGN; match class: 0 Factor: HIF-1alpha; motif: NCACGT; match class: 1 Factor: NURR1; motif: YRRCCTT; match class: 0 Factor: ZIC1; motif…
723	NA	AK052657	32	Factor: Sp1; motif: NGGGGGCGGGGYN; match class: 0 Factor: Sp1; motif: NGGGGCGGGGN; match class: 0 Factor: Klf7; motif: NNNRCCMCGCCCNNNN; match class: 0 Factor: E2F; motif: GGCGSG; match class: 0 Factor: E2F-3; motif: GGCGGGN; match class: 0 Factor: NURR1; motif: YRRCCTT; match class: 0 Factor: SP4; motif: NNWAGGCGTGNCNNN; match class: 0 Factor: SALL2; motif: GGGTGGG; match class: 0 Factor: MYF6; …
724	Pdcd6	NM_011051	32	Factor: Sp1; motif: NGGGGGCGGGGYN; match class: 0 Factor: Pitx3; motif: GGATTANNNNY; match class: 0 Factor: Sp3; motif: AGGGCGG; match class: 0 Factor: Crx; motif: YNNNTAATCYSMN; match class: 0 Factor: Zfx; motif: SNSCAGGCCKCGSCSS; match class: 0 Factor: E2F; motif: GGCGSG; match class: 0 Factor: GABPalpha; motif: CTTCCK; match class: 0 Factor: NURR1; motif: YRRCCTT; match class: 0 Factor: TEL1; …
725	Dnal4	NM_017470	32	Factor: ZBED6; motif: NRRGCTCGCCNN; match class: 0 Factor: Sp3; motif: AGGGCGG; match class: 0 Factor: E2F; motif: GGCGSG; match class: 0 Factor: E2F-3; motif: GGCGGGN; match class: 0 Factor: GABPalpha; motif: CTTCCK; match class: 0 Factor: TEL1; motif: CNCGGAANNN; match class: 0 Factor: SP4; motif: NNWAGGCGTGNCNNN; match class: 0 Factor: SALL2; motif: GGGTGGG; match class: 0 Factor: Elk-1; motif…
726	Anapc15	NM_027532	32	Factor: Pitx3; motif: GGATTANNNNY; match class: 0 Factor: Crx; motif: NYTAATCNN; match class: 0 Factor: Crx; motif: YNNNTAATCYSMN; match class: 0 Factor: E2F; motif: GGCGSG; match class: 0 Factor: GABPalpha; motif: CTTCCK; match class: 0 Factor: Pax; motif: CTGGAACTMAC; match class: 1 Factor: SP4; motif: NNWAGGCGTGNCNNN; match class: 0 Factor: BCL6B; motif: NNNNCCGCCCCWNNNN; match class: 1 Factor…
727	Ank1	NM_031158	32	Factor: Sp1; motif: NGGGGGCGGGGYN; match class: 0 Factor: Sp1; motif: NGGGGCGGGGN; match class: 0 Factor: ZBED6; motif: NRRGCTCGCCNN; match class: 0 Factor: Egr-1; motif: GCGGGGGCGG; match class: 0 Factor: E2F; motif: GGCGSG; match class: 0 Factor: E2F-3; motif: GGCGGGN; match class: 0 Factor: RNF96; motif: BCCCGCRGCC; match class: 0 Factor: SALL2; motif: GGGTGGG; match class: 0 Factor: ZF5; moti…
728	Slc6a13	NM_144512	32	Factor: IRF4; motif: NNNAYTCTCGGWNNN; match class: 1 Factor: Sp3; motif: AGGGCGG; match class: 0 Factor: GABPalpha; motif: CTTCCK; match class: 0 Factor: NURR1; motif: YRRCCTT; match class: 0 Factor: TEL1; motif: CNCGGAANNN; match class: 0 Factor: ZF5; motif: GSGCGCGR; match class: 1 Factor: AP-2gamma; motif: GCCYNCRGSN; match class: 0 Factor: Elk-1; motif: NNNNCCGGAARTNN; match class: 0 Factor: …
729	Dpf2	NM_011262	31	Factor: Sp1; motif: NGGGGGCGGGGYN; match class: 0 Factor: Sp1; motif: NGGGGCGGGGN; match class: 0 Factor: ZBED6; motif: NRRGCTCGCCNN; match class: 0 Factor: E2F; motif: GGCGSG; match class: 0 Factor: E2F-3; motif: GGCGGGN; match class: 0 Factor: GABPalpha; motif: CTTCCK; match class: 0 Factor: TEL1; motif: CNCGGAANNN; match class: 0 Factor: SALL2; motif: GGGTGGG; match class: 0 Factor: Elk-1; mot…
730	Chrna4	NM_015730	31	Factor: Sp1; motif: NGGGGGCGGGGYN; match class: 0 Factor: ZBED6; motif: NRRGCTCGCCNN; match class: 0 Factor: Crx; motif: NYTAATCNN; match class: 0 Factor: NURR1; motif: YRRCCTT; match class: 0 Factor: SALL2; motif: GGGTGGG; match class: 0 Factor: BCL6B; motif: NNNNCCGCCCCWNNNN; match class: 1 Factor: BTEB2; motif: RGGGNGKGGN; match class: 0 Factor: MYF6; motif: NNNRACAGNCNCNCC; match class: 0 Fac…
731	Nop14	NM_029278	31	Factor: IRF4; motif: NNNAYTCTCGGWNNN; match class: 1 Factor: ZBED6; motif: NRRGCTCGCCNN; match class: 0 Factor: Pitx3; motif: GGATTANNNNY; match class: 0 Factor: Crx; motif: NYTAATCNN; match class: 0 Factor: Crx; motif: YNNNTAATCYSMN; match class: 0 Factor: Zfx; motif: SNSCAGGCCKCGSCSS; match class: 0 Factor: E2F; motif: GGCGSG; match class: 0 Factor: GABPalpha; motif: CTTCCK; match class: 0 Fact…
732	Eprs	NM_029735	31	Factor: Sp1; motif: NGGGGGCGGGGYN; match class: 0 Factor: Sp1; motif: NGGGGCGGGGN; match class: 0 Factor: DEAF1; motif: NCGNNYTCGGGNRTTTCCGDARNNN; match class: 0 Factor: E2F; motif: GGCGSG; match class: 0 Factor: TEL1; motif: CNCGGAANNN; match class: 0 Factor: SALL2; motif: GGGTGGG; match class: 0 Factor: ZF5; motif: GSGCGCGR; match class: 1 Factor: BCL6B; motif: NNNNCCGCCCCWNNNN; match class: 1 …
733	NA	ENSMUST00000072306	30	Factor: Crx; motif: YNNNTAATCYSMN; match class: 0 Factor: E2F-3; motif: GGCGGGN; match class: 0 Factor: GABPalpha; motif: CTTCCK; match class: 0 Factor: ZIC1; motif: VGGGGAGS; match class: 0 Factor: TEL1; motif: CNCGGAANNN; match class: 0 Factor: SALL2; motif: GGGTGGG; match class: 0 Factor: BCL6B; motif: NNNNCCGCCCCWNNNN; match class: 1 Factor: MYF6; motif: NNNRACAGNCNCNCC; match class: 0 Factor…
734	Fam178a	NM_001081225	30	Factor: Pitx3; motif: GGATTANNNNY; match class: 0 Factor: Crx; motif: NYTAATCNN; match class: 0 Factor: Crx; motif: YNNNTAATCYSMN; match class: 0 Factor: NURR1; motif: YRRCCTT; match class: 0 Factor: TEL1; motif: CNCGGAANNN; match class: 0 Factor: SP4; motif: NNWAGGCGTGNCNNN; match class: 0 Factor: SALL2; motif: GGGTGGG; match class: 0 Factor: ZF5; motif: GSGCGCGR; match class: 1 Factor: AP-2gamm…
735	Psma6	NM_011968	30	Factor: ZBED6; motif: NRRGCTCGCCNN; match class: 0 Factor: Crx; motif: NYTAATCNN; match class: 0 Factor: Crx; motif: YNNNTAATCYSMN; match class: 0 Factor: GABPalpha; motif: CTTCCK; match class: 0 Factor: NURR1; motif: YRRCCTT; match class: 0 Factor: SALL2; motif: GGGTGGG; match class: 0 Factor: AP-2gamma; motif: GCCYNCRGSN; match class: 0 Factor: BTEB2; motif: RGGGNGKGGN; match class: 0 Factor: E…
736	Zfp235	NM_019941	30	Factor: IRF4; motif: NNNAYTCTCGGWNNN; match class: 1 Factor: Pitx3; motif: GGATTANNNNY; match class: 0 Factor: Crx; motif: NYTAATCNN; match class: 0 Factor: Crx; motif: YNNNTAATCYSMN; match class: 0 Factor: NURR1; motif: YRRCCTT; match class: 0 Factor: SALL2; motif: GGGTGGG; match class: 0 Factor: AP-2gamma; motif: GCCYNCRGSN; match class: 0 Factor: MYF6; motif: NNNRACAGNCNCNCC; match class: 0 Fa…
737	Mcemp1	NM_026985	30	Factor: IRF4; motif: NNNAYTCTCGGWNNN; match class: 1 Factor: Sp1; motif: NGGGGGCGGGGYN; match class: 0 Factor: Sp1; motif: NGGGGCGGGGN; match class: 0 Factor: E2F-3; motif: GGCGGGN; match class: 0 Factor: GABPalpha; motif: CTTCCK; match class: 0 Factor: NURR1; motif: YRRCCTT; match class: 0 Factor: ZIC1; motif: VGGGGAGS; match class: 0 Factor: ER71; motif: ACCGGAARYN; match class: 0 Factor: SALL2…
738	Ndufs5	NM_001030274	29	Factor: Pitx3; motif: GGATTANNNNY; match class: 0 Factor: Crx; motif: YNNNTAATCYSMN; match class: 0 Factor: GABPalpha; motif: CTTCCK; match class: 0 Factor: NURR1; motif: YRRCCTT; match class: 0 Factor: RNF96; motif: BCCCGCRGCC; match class: 0 Factor: TEL1; motif: CNCGGAANNN; match class: 0 Factor: Pax; motif: CTGGAACTMAC; match class: 1 Factor: SP4; motif: NNWAGGCGTGNCNNN; match class: 0 Factor:…
739	Ipo8	NM_001081113	29	Factor: IRF4; motif: NNNAYTCTCGGWNNN; match class: 1 Factor: Pitx3; motif: GGATTANNNNY; match class: 0 Factor: Crx; motif: NYTAATCNN; match class: 0 Factor: Sp3; motif: AGGGCGG; match class: 0 Factor: Crx; motif: YNNNTAATCYSMN; match class: 0 Factor: E2F; motif: GGCGSG; match class: 0 Factor: NURR1; motif: YRRCCTT; match class: 0 Factor: SALL2; motif: GGGTGGG; match class: 0 Factor: ZF5; motif: G…
740	Hsd17b4	NM_008292	29	Factor: Sp1; motif: NGGGGGCGGGGYN; match class: 0 Factor: Sp1; motif: NGGGGCGGGGN; match class: 0 Factor: ZBED6; motif: NRRGCTCGCCNN; match class: 0 Factor: E2F; motif: GGCGSG; match class: 0 Factor: E2F-3; motif: GGCGGGN; match class: 0 Factor: GABPalpha; motif: CTTCCK; match class: 0 Factor: SALL2; motif: GGGTGGG; match class: 0 Factor: ZF5; motif: GSGCGCGR; match class: 1 Factor: BCL6B; motif:…
741	M6pr	NM_010749	29	Factor: IRF4; motif: NNNAYTCTCGGWNNN; match class: 1 Factor: Sp1; motif: NGGGGGCGGGGYN; match class: 0 Factor: Sp1; motif: NGGGGCGGGGN; match class: 0 Factor: ZBED6; motif: NRRGCTCGCCNN; match class: 0 Factor: Egr-1; motif: GCGGGGGCGG; match class: 0 Factor: E2F-3; motif: GGCGGGN; match class: 0 Factor: NURR1; motif: YRRCCTT; match class: 0 Factor: BCL6B; motif: NNNNCCGCCCCWNNNN; match class: 1 F…
742	Lsp1	NM_019391	29	Factor: Sp1; motif: NGGGGCGGGGN; match class: 0 Factor: ZBED6; motif: NRRGCTCGCCNN; match class: 0 Factor: Zfx; motif: SNSCAGGCCKCGSCSS; match class: 0 Factor: NURR1; motif: YRRCCTT; match class: 0 Factor: TEL1; motif: CNCGGAANNN; match class: 0 Factor: SALL2; motif: GGGTGGG; match class: 0 Factor: BCL6B; motif: NNNNCCGCCCCWNNNN; match class: 1 Factor: MYF6; motif: NNNRACAGNCNCNCC; match class: 0…
743	Dpy30	NM_024428	28	Factor: ZBED6; motif: NRRGCTCGCCNN; match class: 0 Factor: Pitx3; motif: GGATTANNNNY; match class: 0 Factor: Crx; motif: NYTAATCNN; match class: 0 Factor: Crx; motif: YNNNTAATCYSMN; match class: 0 Factor: NURR1; motif: YRRCCTT; match class: 0 Factor: Pax; motif: CTGGAACTMAC; match class: 1 Factor: SP4; motif: NNWAGGCGTGNCNNN; match class: 0 Factor: SALL2; motif: GGGTGGG; match class: 0 Factor: BC…
744	Irgm1	NM_008326	27	Factor: IRF4; motif: NNNAYTCTCGGWNNN; match class: 1 Factor: Egr-1; motif: GCGGGGGCGG; match class: 0 Factor: NURR1; motif: YRRCCTT; match class: 0 Factor: TEL1; motif: CNCGGAANNN; match class: 0 Factor: SALL2; motif: GGGTGGG; match class: 0 Factor: AP-2gamma; motif: GCCYNCRGSN; match class: 0 Factor: Elk-1; motif: NNNNCCGGAARTNN; match class: 0 Factor: SF-1; motif: TGRCCTTGR; match class: 0 Fact…
745	Musk	NM_010944	27	Factor: IRF4; motif: NNNAYTCTCGGWNNN; match class: 1 Factor: PEA3; motif: RCCGGAAGYN; match class: 0 Factor: GABPalpha; motif: CTTCCK; match class: 0 Factor: NURR1; motif: YRRCCTT; match class: 0 Factor: ER71; motif: ACCGGAARYN; match class: 0 Factor: TEL1; motif: CNCGGAANNN; match class: 0 Factor: ERG; motif: ACCGGAARYN; match class: 0 Factor: AP-2gamma; motif: GCCYNCRGSN; match class: 0 Factor:…
746	Rps6ka2	NM_011299	27	Factor: HIF-1alpha; motif: NCACGT; match class: 1 Factor: NURR1; motif: YRRCCTT; match class: 0 Factor: ZIC1; motif: VGGGGAGS; match class: 0 Factor: RNF96; motif: BCCCGCRGCC; match class: 0 Factor: SALL2; motif: GGGTGGG; match class: 0 Factor: BCL6B; motif: NNNNCCGCCCCWNNNN; match class: 1 Factor: AP-2gamma; motif: GCCYNCRGSN; match class: 0 Factor: MYF6; motif: NNNRACAGNCNCNCC; match class: 0 F…
747	Plek	NM_019549	27	Factor: Crx; motif: NYTAATCNN; match class: 0 Factor: Sp3; motif: AGGGCGG; match class: 0 Factor: SALL2; motif: GGGTGGG; match class: 0 Factor: BCL6B; motif: NNNNCCGCCCCWNNNN; match class: 1 Factor: BTEB2; motif: RGGGNGKGGN; match class: 0 Factor: MYF6; motif: NNNRACAGNCNCNCC; match class: 0 Factor: Sp1; motif: CCCCGCCCCN; match class: 0 Factor: SP6; motif: WGGGCGG; match class: 0 Factor: SREBP-1…
748	Polr3k	NM_025901	27	Factor: Sp1; motif: NGGGGGCGGGGYN; match class: 0 Factor: Pitx3; motif: GGATTANNNNY; match class: 0 Factor: Crx; motif: NYTAATCNN; match class: 0 Factor: Crx; motif: YNNNTAATCYSMN; match class: 0 Factor: E2F; motif: GGCGSG; match class: 0 Factor: HIF-1alpha; motif: NCACGT; match class: 1 Factor: GABPalpha; motif: CTTCCK; match class: 0 Factor: NURR1; motif: YRRCCTT; match class: 0 Factor: RNF96; …
749	Trim55	NM_001081281	25	Factor: Crx; motif: NYTAATCNN; match class: 0 Factor: Crx; motif: YNNNTAATCYSMN; match class: 0 Factor: GABPalpha; motif: CTTCCK; match class: 0 Factor: TEL1; motif: CNCGGAANNN; match class: 0 Factor: SALL2; motif: GGGTGGG; match class: 0 Factor: BCL6B; motif: NNNNCCGCCCCWNNNN; match class: 1 Factor: SF-1; motif: TGRCCTTGR; match class: 0 Factor: Sp1; motif: CCCCGCCCCN; match class: 0 Factor: MAX…
750	Clta	NM_016760	25	Factor: Pitx3; motif: GGATTANNNNY; match class: 0 Factor: Crx; motif: NYTAATCNN; match class: 0 Factor: Sp3; motif: AGGGCGG; match class: 0 Factor: Crx; motif: YNNNTAATCYSMN; match class: 0 Factor: NURR1; motif: YRRCCTT; match class: 0 Factor: TEL1; motif: CNCGGAANNN; match class: 0 Factor: SALL2; motif: GGGTGGG; match class: 0 Factor: SF-1; motif: TGRCCTTGR; match class: 0 Factor: Sp1; motif: CC…
751	Ivd	NM_019826	25	Factor: IRF4; motif: NNNAYTCTCGGWNNN; match class: 1 Factor: Pitx3; motif: GGATTANNNNY; match class: 0 Factor: Crx; motif: NYTAATCNN; match class: 0 Factor: Crx; motif: YNNNTAATCYSMN; match class: 0 Factor: E2F; motif: GGCGSG; match class: 0 Factor: GABPalpha; motif: CTTCCK; match class: 0 Factor: TEL1; motif: CNCGGAANNN; match class: 0 Factor: Pax; motif: CTGGAACTMAC; match class: 1 Factor: SP4;…
752	Steap4	NM_054098	25	Factor: ZBED6; motif: NRRGCTCGCCNN; match class: 0 Factor: E2F; motif: GGCGSG; match class: 0 Factor: NURR1; motif: YRRCCTT; match class: 0 Factor: TEL1; motif: CNCGGAANNN; match class: 0 Factor: SALL2; motif: GGGTGGG; match class: 0 Factor: BCL6B; motif: NNNNCCGCCCCWNNNN; match class: 1 Factor: Elk-1; motif: NNNNCCGGAARTNN; match class: 0 Factor: MYF6; motif: NNNRACAGNCNCNCC; match class: 0 Fact…
753	Sumf1	NM_145937	25	Factor: Sp3; motif: AGGGCGG; match class: 0 Factor: E2F; motif: GGCGSG; match class: 0 Factor: GABPalpha; motif: CTTCCK; match class: 0 Factor: NURR1; motif: YRRCCTT; match class: 0 Factor: SALL2; motif: GGGTGGG; match class: 0 Factor: ZF5; motif: GSGCGCGR; match class: 1 Factor: BTEB2; motif: RGGGNGKGGN; match class: 0 Factor: SF-1; motif: TGRCCTTGR; match class: 0 Factor: Sp1; motif: CCCCGCCCCN…
754	Ifna9	NM_010507	24	Factor: IRF4; motif: NNNAYTCTCGGWNNN; match class: 1 Factor: Sp3; motif: AGGGCGG; match class: 0 Factor: Crx; motif: YNNNTAATCYSMN; match class: 0 Factor: TEL1; motif: CNCGGAANNN; match class: 0 Factor: SALL2; motif: GGGTGGG; match class: 0 Factor: MYF6; motif: NNNRACAGNCNCNCC; match class: 0 Factor: Sp1; motif: CCCCGCCCCN; match class: 0 Factor: E2F-4; motif: NTTTCSCGCC; match class: 0 Factor: S…
755	Tmem115	NM_019704	24	Factor: Sp1; motif: NGGGGGCGGGGYN; match class: 0 Factor: Sp1; motif: NGGGGCGGGGN; match class: 0 Factor: ZBED6; motif: NRRGCTCGCCNN; match class: 0 Factor: E2F; motif: GGCGSG; match class: 0 Factor: E2F-3; motif: GGCGGGN; match class: 0 Factor: GABPalpha; motif: CTTCCK; match class: 0 Factor: TEL1; motif: CNCGGAANNN; match class: 0 Factor: ZF5; motif: GSGCGCGR; match class: 1 Factor: Elk-1; moti…
756	Tspan8	NM_146010	24	Factor: Crx; motif: NYTAATCNN; match class: 0 Factor: Sp3; motif: AGGGCGG; match class: 0 Factor: Crx; motif: YNNNTAATCYSMN; match class: 0 Factor: GABPalpha; motif: CTTCCK; match class: 0 Factor: NURR1; motif: YRRCCTT; match class: 0 Factor: BTEB2; motif: RGGGNGKGGN; match class: 0 Factor: MYF6; motif: NNNRACAGNCNCNCC; match class: 0 Factor: MAX; motif: NNGNCACGCGACNN; match class: 0 Factor: SP6…
757	Pde1a	NM_016744	23	Factor: Sp1; motif: NGGGGGCGGGGYN; match class: 0 Factor: Sp1; motif: NGGGGCGGGGN; match class: 0 Factor: SALL2; motif: GGGTGGG; match class: 0 Factor: BTEB2; motif: RGGGNGKGGN; match class: 0 Factor: MYF6; motif: NNNRACAGNCNCNCC; match class: 0 Factor: Sp1; motif: CCCCGCCCCN; match class: 0 Factor: KROX; motif: CCCGCCCCCRCCCC; match class: 0
758	Dynll2	NM_026556	23	Factor: Sp1; motif: NGGGGGCGGGGYN; match class: 0 Factor: Pitx3; motif: GGATTANNNNY; match class: 0 Factor: Egr-1; motif: GCGGGGGCGG; match class: 0 Factor: Crx; motif: NYTAATCNN; match class: 0 Factor: Crx; motif: YNNNTAATCYSMN; match class: 0 Factor: GABPalpha; motif: CTTCCK; match class: 0 Factor: TEL1; motif: CNCGGAANNN; match class: 0 Factor: Pax; motif: CTGGAACTMAC; match class: 1 Factor: S…
759	Lce1l	NM_028628	23	Factor: IRF4; motif: NNNAYTCTCGGWNNN; match class: 1 Factor: Sp3; motif: AGGGCGG; match class: 0 Factor: SALL2; motif: GGGTGGG; match class: 0 Factor: MYF6; motif: NNNRACAGNCNCNCC; match class: 0 Factor: MAX; motif: NNGNCACGCGACNN; match class: 0 Factor: E2F-4; motif: NTTTCSCGCC; match class: 0 Factor: SP6; motif: WGGGCGG; match class: 0 Factor: Ikaros; motif: TGGGAGN; match class: 1 Factor: ZFP7…
760	Phf14	NM_029404	23	Factor: E2F; motif: GGCGSG; match class: 0 Factor: Pax; motif: CTGGAACTMAC; match class: 1 Factor: SALL2; motif: GGGTGGG; match class: 0 Factor: ZF5; motif: GSGCGCGR; match class: 1 Factor: Elk-1; motif: NNNNCCGGAARTNN; match class: 0 Factor: MYF6; motif: NNNRACAGNCNCNCC; match class: 0 Factor: Sp1; motif: CCCCGCCCCN; match class: 0 Factor: E2F1; motif: NNNSSCGCSAANN; match class: 0 Factor: Kaiso…
761	Abcc9	NM_021041	22	Factor: Sp1; motif: NGGGGGCGGGGYN; match class: 0 Factor: Crx; motif: YNNNTAATCYSMN; match class: 0 Factor: Zfx; motif: SNSCAGGCCKCGSCSS; match class: 0 Factor: E2F; motif: GGCGSG; match class: 0 Factor: E2F-3; motif: GGCGGGN; match class: 0 Factor: TEL1; motif: CNCGGAANNN; match class: 0 Factor: SALL2; motif: GGGTGGG; match class: 0 Factor: ZF5; motif: GSGCGCGR; match class: 1 Factor: BTEB2; mot…
762	Parp11	NM_181402	21	Factor: Egr-1; motif: GCGGGGGCGG; match class: 0 Factor: Crx; motif: NYTAATCNN; match class: 0 Factor: Crx; motif: YNNNTAATCYSMN; match class: 0 Factor: NURR1; motif: YRRCCTT; match class: 0 Factor: SALL2; motif: GGGTGGG; match class: 0 Factor: MYF6; motif: NNNRACAGNCNCNCC; match class: 0 Factor: E2F1; motif: NNNSSCGCSAANN; match class: 0 Factor: NRF-1; motif: YGCGCMTGCGC; match class: 0 Factor: …
763	Ccdc86	NM_023731	20	Factor: ZBED6; motif: NRRGCTCGCCNN; match class: 0 Factor: Pitx3; motif: GGATTANNNNY; match class: 0 Factor: Crx; motif: YNNNTAATCYSMN; match class: 0 Factor: E2F; motif: GGCGSG; match class: 0 Factor: GABPalpha; motif: CTTCCK; match class: 0 Factor: TEL1; motif: CNCGGAANNN; match class: 0 Factor: SALL2; motif: GGGTGGG; match class: 0 Factor: ZF5; motif: GSGCGCGR; match class: 1 Factor: BTEB2; mo…
764	Stard13	NM_146258	20	Factor: GABPalpha; motif: CTTCCK; match class: 0 Factor: NURR1; motif: YRRCCTT; match class: 0 Factor: TEL1; motif: CNCGGAANNN; match class: 0 Factor: SALL2; motif: GGGTGGG; match class: 0 Factor: AP-2gamma; motif: GCCYNCRGSN; match class: 0 Factor: MYF6; motif: NNNRACAGNCNCNCC; match class: 0 Factor: MAX; motif: NNGNCACGCGACNN; match class: 0 Factor: E2F1; motif: NNNSSCGCSAANN; match class: 0 Fa…
765	Ctso	NM_177662	20	Factor: Sp1; motif: NGGGGGCGGGGYN; match class: 0 Factor: GABPalpha; motif: CTTCCK; match class: 0 Factor: TEL1; motif: CNCGGAANNN; match class: 0 Factor: AP-2gamma; motif: GCCYNCRGSN; match class: 0 Factor: Elk-1; motif: NNNNCCGGAARTNN; match class: 0 Factor: E2F-2; motif: NNNANGGCGCGCNNN; match class: 0 Factor: ELF4; motif: CCCGGAARTN; match class: 0 Factor: ESE-1; motif: NSMGGAARYN; match clas…
766	B3galt1	NM_020283	18	Factor: IRF4; motif: NNNAYTCTCGGWNNN; match class: 1 Factor: GABPalpha; motif: CTTCCK; match class: 0 Factor: NURR1; motif: YRRCCTT; match class: 0 Factor: ER71; motif: ACCGGAARYN; match class: 0 Factor: SALL2; motif: GGGTGGG; match class: 0 Factor: Erm; motif: NCCGGAWGTN; match class: 0 Factor: Elk-1; motif: NNNNCCGGAARTNN; match class: 0 Factor: MYF6; motif: NNNRACAGNCNCNCC; match class: 0 Fact…
767	Lce3c	NM_033175	17	Factor: Crx; motif: YNNNTAATCYSMN; match class: 0 Factor: GABPalpha; motif: CTTCCK; match class: 0 Factor: SALL2; motif: GGGTGGG; match class: 0 Factor: AP-2gamma; motif: GCCYNCRGSN; match class: 0 Factor: Elk-1; motif: NNNNCCGGAARTNN; match class: 0 Factor: MYF6; motif: NNNRACAGNCNCNCC; match class: 0 Factor: Sp1; motif: CCCCGCCCCN; match class: 0 Factor: Zfp536; motif: NCGGAKG; match class: 0
768	Ccl8	NM_021443	15	Factor: GABPalpha; motif: CTTCCK; match class: 0 Factor: NURR1; motif: YRRCCTT; match class: 0 Factor: TEL1; motif: CNCGGAANNN; match class: 0 Factor: SP4; motif: NNWAGGCGTGNCNNN; match class: 0 Factor: SALL2; motif: GGGTGGG; match class: 0 Factor: BCL6B; motif: NNNNCCGCCCCWNNNN; match class: 1 Factor: MYF6; motif: NNNRACAGNCNCNCC; match class: 0
769	Olfr571	NM_147085	15	Factor: ZBED6; motif: NRRGCTCGCCNN; match class: 0 Factor: Sp3; motif: AGGGCGG; match class: 0 Factor: Crx; motif: YNNNTAATCYSMN; match class: 0 Factor: NURR1; motif: YRRCCTT; match class: 0 Factor: SALL2; motif: GGGTGGG; match class: 0 Factor: SP6; motif: WGGGCGG; match class: 0
770	Phldb2	NM_153412	12	Factor: Crx; motif: NYTAATCNN; match class: 0 Factor: Crx; motif: YNNNTAATCYSMN; match class: 0 Factor: NURR1; motif: YRRCCTT; match class: 0 Factor: Pax; motif: CTGGAACTMAC; match class: 1 Factor: AP-2gamma; motif: GCCYNCRGSN; match class: 0 Factor: MYF6; motif: NNNRACAGNCNCNCC; match class: 0 Factor: Kaiso; motif: GCMGGGRGCRGS; match class: 0
771	Tank	NM_011529	11	Factor: Egr-1; motif: GCGGGGGCGG; match class: 0 Factor: NURR1; motif: YRRCCTT; match class: 0 Factor: TEL1; motif: CNCGGAANNN; match class: 0 Factor: SALL2; motif: GGGTGGG; match class: 0 Factor: MAX; motif: NNGNCACGCGACNN; match class: 0
772	Tmem261	NM_025849	11	Factor: Sp1; motif: NGGGGGCGGGGYN; match class: 0 Factor: Sp1; motif: NGGGGCGGGGN; match class: 0 Factor: ZBED6; motif: NRRGCTCGCCNN; match class: 0 Factor: E2F-3; motif: GGCGGGN; match class: 0 Factor: Elk-1; motif: NNNNCCGGAARTNN; match class: 0 Factor: E2F1; motif: NNNSSCGCSAANN; match class: 0 Factor: E2F-1; motif: NTTSGCGG; match class: 0
773	Chil3	NM_009892	10	Factor: Crx; motif: YNNNTAATCYSMN; match class: 0 Factor: NURR1; motif: YRRCCTT; match class: 0 Factor: MYF6; motif: NNNRACAGNCNCNCC; match class: 0

## Sheet: SOL TF genes
	external_gene_name	refseq_mrna	TF_num	TF_list
1	Maz	NM_010772	57	Factor: GKLF; motif: NNRRGRRNGNSNNN; match class: 0 Factor: IRF6; motif: NNNACTCYCGGKNNN; match class: 1 Factor: GABPalpha; motif: CTTCCK; match class: 0 Factor: Sp3; motif: AGGGCGG; match class: 0 Factor: LKLF; motif: NGGGCGG; match class: 0 Factor: Sp1; motif: NNGGGGCGGGGNN; match class: 1 Factor: IRF4; motif: NNNAYTCTCGGWNNN; match class: 0 Factor: Egr-1; motif: GCGGGGGCGG; match class: 0 Fact…
2	Cacna1h	NM_021415	57	Factor: GKLF; motif: NNRRGRRNGNSNNN; match class: 0 Factor: IRF6; motif: NNNACTCYCGGKNNN; match class: 1 Factor: GABPalpha; motif: CTTCCK; match class: 0 Factor: Sp3; motif: AGGGCGG; match class: 0 Factor: LKLF; motif: NGGGCGG; match class: 0 Factor: Sp1; motif: NNGGGGCGGGGNN; match class: 1 Factor: IRF4; motif: NNNAYTCTCGGWNNN; match class: 0 Factor: Egr-1; motif: GCGGGGGCGG; match class: 0 Fact…
3	Cdkn1c	NM_009876	56	Factor: GKLF; motif: NNRRGRRNGNSNNN; match class: 0 Factor: IRF6; motif: NNNACTCYCGGKNNN; match class: 1 Factor: GABPalpha; motif: CTTCCK; match class: 0 Factor: Sp3; motif: AGGGCGG; match class: 0 Factor: LKLF; motif: NGGGCGG; match class: 0 Factor: Sp1; motif: NNGGGGCGGGGNN; match class: 1 Factor: IRF4; motif: NNNAYTCTCGGWNNN; match class: 0 Factor: Egr-1; motif: GCGGGGGCGG; match class: 0 Fact…
4	Kcnn2	NM_080465	56	Factor: GKLF; motif: NNRRGRRNGNSNNN; match class: 0 Factor: IRF6; motif: NNNACTCYCGGKNNN; match class: 1 Factor: GABPalpha; motif: CTTCCK; match class: 0 Factor: Sp3; motif: AGGGCGG; match class: 0 Factor: LKLF; motif: NGGGCGG; match class: 0 Factor: Sp1; motif: NNGGGGCGGGGNN; match class: 1 Factor: IRF4; motif: NNNAYTCTCGGWNNN; match class: 0 Factor: Egr-1; motif: GCGGGGGCGG; match class: 0 Fact…
5	Klf4	NM_010637	55	Factor: GKLF; motif: NNRRGRRNGNSNNN; match class: 0 Factor: IRF6; motif: NNNACTCYCGGKNNN; match class: 1 Factor: GABPalpha; motif: CTTCCK; match class: 0 Factor: Sp3; motif: AGGGCGG; match class: 0 Factor: LKLF; motif: NGGGCGG; match class: 0 Factor: Sp1; motif: NNGGGGCGGGGNN; match class: 1 Factor: IRF4; motif: NNNAYTCTCGGWNNN; match class: 0 Factor: Egr-1; motif: GCGGGGGCGG; match class: 0 Fact…
6	Neurod2	NM_010895	55	Factor: GKLF; motif: NNRRGRRNGNSNNN; match class: 0 Factor: IRF6; motif: NNNACTCYCGGKNNN; match class: 1 Factor: GABPalpha; motif: CTTCCK; match class: 0 Factor: Sp3; motif: AGGGCGG; match class: 0 Factor: LKLF; motif: NGGGCGG; match class: 0 Factor: Sp1; motif: NNGGGGCGGGGNN; match class: 1 Factor: IRF4; motif: NNNAYTCTCGGWNNN; match class: 0 Factor: Egr-1; motif: GCGGGGGCGG; match class: 0 Fact…
7	Otx1	NM_011023	55	Factor: GKLF; motif: NNRRGRRNGNSNNN; match class: 0 Factor: IRF6; motif: NNNACTCYCGGKNNN; match class: 1 Factor: GABPalpha; motif: CTTCCK; match class: 0 Factor: Sp3; motif: AGGGCGG; match class: 0 Factor: LKLF; motif: NGGGCGG; match class: 0 Factor: Sp1; motif: NNGGGGCGGGGNN; match class: 1 Factor: IRF4; motif: NNNAYTCTCGGWNNN; match class: 0 Factor: Egr-1; motif: GCGGGGGCGG; match class: 0 Fact…
8	Epb41l4a	NM_013512	55	Factor: GKLF; motif: NNRRGRRNGNSNNN; match class: 0 Factor: GABPalpha; motif: CTTCCK; match class: 0 Factor: Sp3; motif: AGGGCGG; match class: 0 Factor: LKLF; motif: NGGGCGG; match class: 0 Factor: Sp1; motif: NNGGGGCGGGGNN; match class: 1 Factor: IRF4; motif: NNNAYTCTCGGWNNN; match class: 0 Factor: Egr-1; motif: GCGGGGGCGG; match class: 0 Factor: WT1; motif: SMCNCCNSC; match class: 0 Factor: Elk…
9	Tmem88	NM_025915	55	Factor: GKLF; motif: NNRRGRRNGNSNNN; match class: 0 Factor: IRF6; motif: NNNACTCYCGGKNNN; match class: 1 Factor: GABPalpha; motif: CTTCCK; match class: 0 Factor: Sp3; motif: AGGGCGG; match class: 0 Factor: LKLF; motif: NGGGCGG; match class: 0 Factor: Sp1; motif: NNGGGGCGGGGNN; match class: 1 Factor: IRF4; motif: NNNAYTCTCGGWNNN; match class: 0 Factor: Egr-1; motif: GCGGGGGCGG; match class: 0 Fact…
10	Ppp1r14b	NM_008889	54	Factor: GKLF; motif: NNRRGRRNGNSNNN; match class: 0 Factor: IRF6; motif: NNNACTCYCGGKNNN; match class: 1 Factor: GABPalpha; motif: CTTCCK; match class: 0 Factor: Sp3; motif: AGGGCGG; match class: 0 Factor: LKLF; motif: NGGGCGG; match class: 0 Factor: Sp1; motif: NNGGGGCGGGGNN; match class: 1 Factor: IRF4; motif: NNNAYTCTCGGWNNN; match class: 0 Factor: Egr-1; motif: GCGGGGGCGG; match class: 0 Fact…
11	NA	AK033517	53	Factor: GKLF; motif: NNRRGRRNGNSNNN; match class: 0 Factor: IRF6; motif: NNNACTCYCGGKNNN; match class: 1 Factor: GABPalpha; motif: CTTCCK; match class: 0 Factor: Sp3; motif: AGGGCGG; match class: 0 Factor: LKLF; motif: NGGGCGG; match class: 0 Factor: Sp1; motif: NNGGGGCGGGGNN; match class: 1 Factor: IRF4; motif: NNNAYTCTCGGWNNN; match class: 0 Factor: Egr-1; motif: GCGGGGGCGG; match class: 0 Fact…
12	Tshz1	NM_001081300	53	Factor: GKLF; motif: NNRRGRRNGNSNNN; match class: 0 Factor: IRF6; motif: NNNACTCYCGGKNNN; match class: 1 Factor: GABPalpha; motif: CTTCCK; match class: 0 Factor: Sp3; motif: AGGGCGG; match class: 0 Factor: LKLF; motif: NGGGCGG; match class: 0 Factor: IRF4; motif: NNNAYTCTCGGWNNN; match class: 0 Factor: Egr-1; motif: GCGGGGGCGG; match class: 0 Factor: Elk-1; motif: NNNNCCGGAARTNN; match class: 0 F…
13	Bcan	NM_007529	53	Factor: GKLF; motif: NNRRGRRNGNSNNN; match class: 0 Factor: IRF6; motif: NNNACTCYCGGKNNN; match class: 1 Factor: Sp3; motif: AGGGCGG; match class: 0 Factor: LKLF; motif: NGGGCGG; match class: 0 Factor: Sp1; motif: NNGGGGCGGGGNN; match class: 1 Factor: IRF4; motif: NNNAYTCTCGGWNNN; match class: 0 Factor: Egr-1; motif: GCGGGGGCGG; match class: 0 Factor: WT1; motif: SMCNCCNSC; match class: 0 Factor:…
14	Igf1r	NM_010513	53	Factor: GKLF; motif: NNRRGRRNGNSNNN; match class: 0 Factor: IRF6; motif: NNNACTCYCGGKNNN; match class: 1 Factor: GABPalpha; motif: CTTCCK; match class: 0 Factor: Sp3; motif: AGGGCGG; match class: 0 Factor: LKLF; motif: NGGGCGG; match class: 0 Factor: Sp1; motif: NNGGGGCGGGGNN; match class: 1 Factor: IRF4; motif: NNNAYTCTCGGWNNN; match class: 0 Factor: Egr-1; motif: GCGGGGGCGG; match class: 0 Fact…
15	Epb41l2	NM_013511	53	Factor: GKLF; motif: NNRRGRRNGNSNNN; match class: 0 Factor: IRF6; motif: NNNACTCYCGGKNNN; match class: 1 Factor: GABPalpha; motif: CTTCCK; match class: 0 Factor: Sp3; motif: AGGGCGG; match class: 0 Factor: LKLF; motif: NGGGCGG; match class: 0 Factor: Sp1; motif: NNGGGGCGGGGNN; match class: 1 Factor: IRF4; motif: NNNAYTCTCGGWNNN; match class: 0 Factor: Egr-1; motif: GCGGGGGCGG; match class: 0 Fact…
16	Fbxl19	NM_172748	53	Factor: GKLF; motif: NNRRGRRNGNSNNN; match class: 0 Factor: IRF6; motif: NNNACTCYCGGKNNN; match class: 1 Factor: GABPalpha; motif: CTTCCK; match class: 0 Factor: Sp3; motif: AGGGCGG; match class: 0 Factor: LKLF; motif: NGGGCGG; match class: 0 Factor: Sp1; motif: NNGGGGCGGGGNN; match class: 1 Factor: IRF4; motif: NNNAYTCTCGGWNNN; match class: 0 Factor: Egr-1; motif: GCGGGGGCGG; match class: 0 Fact…
17	Ivns1abp	NM_001039511	52	Factor: GKLF; motif: NNRRGRRNGNSNNN; match class: 0 Factor: IRF6; motif: NNNACTCYCGGKNNN; match class: 1 Factor: GABPalpha; motif: CTTCCK; match class: 0 Factor: Sp3; motif: AGGGCGG; match class: 0 Factor: LKLF; motif: NGGGCGG; match class: 0 Factor: Sp1; motif: NNGGGGCGGGGNN; match class: 1 Factor: IRF4; motif: NNNAYTCTCGGWNNN; match class: 0 Factor: Egr-1; motif: GCGGGGGCGG; match class: 0 Fact…
18	Zfpm1	NM_009569	52	Factor: GKLF; motif: NNRRGRRNGNSNNN; match class: 0 Factor: IRF6; motif: NNNACTCYCGGKNNN; match class: 1 Factor: GABPalpha; motif: CTTCCK; match class: 0 Factor: Sp3; motif: AGGGCGG; match class: 0 Factor: LKLF; motif: NGGGCGG; match class: 0 Factor: Sp1; motif: NNGGGGCGGGGNN; match class: 1 Factor: IRF4; motif: NNNAYTCTCGGWNNN; match class: 0 Factor: Egr-1; motif: GCGGGGGCGG; match class: 0 Fact…
19	Bin1	NM_009668	52	Factor: GKLF; motif: NNRRGRRNGNSNNN; match class: 0 Factor: GABPalpha; motif: CTTCCK; match class: 0 Factor: Sp3; motif: AGGGCGG; match class: 0 Factor: LKLF; motif: NGGGCGG; match class: 0 Factor: Sp1; motif: NNGGGGCGGGGNN; match class: 1 Factor: Egr-1; motif: GCGGGGGCGG; match class: 0 Factor: WT1; motif: SMCNCCNSC; match class: 0 Factor: Sp4; motif: NNNNMCGCCCCCTNNNN; match class: 0 Factor: El…
20	Ung	NM_011677	52	Factor: GKLF; motif: NNRRGRRNGNSNNN; match class: 0 Factor: IRF6; motif: NNNACTCYCGGKNNN; match class: 1 Factor: GABPalpha; motif: CTTCCK; match class: 0 Factor: Sp3; motif: AGGGCGG; match class: 0 Factor: LKLF; motif: NGGGCGG; match class: 0 Factor: Sp1; motif: NNGGGGCGGGGNN; match class: 1 Factor: IRF4; motif: NNNAYTCTCGGWNNN; match class: 0 Factor: Egr-1; motif: GCGGGGGCGG; match class: 0 Fact…
21	Egln1	NM_053207	52	Factor: GKLF; motif: NNRRGRRNGNSNNN; match class: 0 Factor: IRF6; motif: NNNACTCYCGGKNNN; match class: 1 Factor: GABPalpha; motif: CTTCCK; match class: 0 Factor: Sp3; motif: AGGGCGG; match class: 0 Factor: LKLF; motif: NGGGCGG; match class: 0 Factor: Sp1; motif: NNGGGGCGGGGNN; match class: 1 Factor: IRF4; motif: NNNAYTCTCGGWNNN; match class: 0 Factor: Egr-1; motif: GCGGGGGCGG; match class: 0 Fact…
22	Rdh10	NM_133832	52	Factor: GKLF; motif: NNRRGRRNGNSNNN; match class: 0 Factor: IRF6; motif: NNNACTCYCGGKNNN; match class: 1 Factor: GABPalpha; motif: CTTCCK; match class: 0 Factor: Sp3; motif: AGGGCGG; match class: 0 Factor: LKLF; motif: NGGGCGG; match class: 0 Factor: Sp1; motif: NNGGGGCGGGGNN; match class: 1 Factor: IRF4; motif: NNNAYTCTCGGWNNN; match class: 0 Factor: Egr-1; motif: GCGGGGGCGG; match class: 0 Fact…
23	H1fx	NM_198622	52	Factor: GKLF; motif: NNRRGRRNGNSNNN; match class: 0 Factor: IRF6; motif: NNNACTCYCGGKNNN; match class: 1 Factor: GABPalpha; motif: CTTCCK; match class: 0 Factor: Sp3; motif: AGGGCGG; match class: 0 Factor: LKLF; motif: NGGGCGG; match class: 0 Factor: Sp1; motif: NNGGGGCGGGGNN; match class: 1 Factor: IRF4; motif: NNNAYTCTCGGWNNN; match class: 0 Factor: Egr-1; motif: GCGGGGGCGG; match class: 0 Fact…
24	Ndst1	NM_008306	51	Factor: GKLF; motif: NNRRGRRNGNSNNN; match class: 0 Factor: IRF6; motif: NNNACTCYCGGKNNN; match class: 1 Factor: Sp3; motif: AGGGCGG; match class: 0 Factor: LKLF; motif: NGGGCGG; match class: 0 Factor: Sp1; motif: NNGGGGCGGGGNN; match class: 1 Factor: IRF4; motif: NNNAYTCTCGGWNNN; match class: 0 Factor: Egr-1; motif: GCGGGGGCGG; match class: 0 Factor: WT1; motif: SMCNCCNSC; match class: 0 Factor:…
25	Kcnc3	NM_008422	51	Factor: GKLF; motif: NNRRGRRNGNSNNN; match class: 0 Factor: IRF6; motif: NNNACTCYCGGKNNN; match class: 1 Factor: GABPalpha; motif: CTTCCK; match class: 0 Factor: Sp3; motif: AGGGCGG; match class: 0 Factor: LKLF; motif: NGGGCGG; match class: 0 Factor: Sp1; motif: NNGGGGCGGGGNN; match class: 1 Factor: IRF4; motif: NNNAYTCTCGGWNNN; match class: 0 Factor: Egr-1; motif: GCGGGGGCGG; match class: 0 Fact…
26	Pim1	NM_008842	51	Factor: GKLF; motif: NNRRGRRNGNSNNN; match class: 0 Factor: IRF6; motif: NNNACTCYCGGKNNN; match class: 1 Factor: GABPalpha; motif: CTTCCK; match class: 0 Factor: Sp3; motif: AGGGCGG; match class: 0 Factor: LKLF; motif: NGGGCGG; match class: 0 Factor: Sp1; motif: NNGGGGCGGGGNN; match class: 1 Factor: IRF4; motif: NNNAYTCTCGGWNNN; match class: 0 Factor: Egr-1; motif: GCGGGGGCGG; match class: 0 Fact…
27	Adnp	NM_009628	51	Factor: GKLF; motif: NNRRGRRNGNSNNN; match class: 0 Factor: IRF6; motif: NNNACTCYCGGKNNN; match class: 1 Factor: GABPalpha; motif: CTTCCK; match class: 0 Factor: Sp3; motif: AGGGCGG; match class: 0 Factor: LKLF; motif: NGGGCGG; match class: 0 Factor: Sp1; motif: NNGGGGCGGGGNN; match class: 1 Factor: IRF4; motif: NNNAYTCTCGGWNNN; match class: 0 Factor: Egr-1; motif: GCGGGGGCGG; match class: 0 Fact…
28	Erbb3	NM_010153	51	Factor: GKLF; motif: NNRRGRRNGNSNNN; match class: 0 Factor: IRF6; motif: NNNACTCYCGGKNNN; match class: 1 Factor: GABPalpha; motif: CTTCCK; match class: 0 Factor: Sp3; motif: AGGGCGG; match class: 0 Factor: LKLF; motif: NGGGCGG; match class: 0 Factor: Sp1; motif: NNGGGGCGGGGNN; match class: 1 Factor: IRF4; motif: NNNAYTCTCGGWNNN; match class: 0 Factor: Egr-1; motif: GCGGGGGCGG; match class: 0 Fact…
29	Tfeb	NM_011549	51	Factor: GKLF; motif: NNRRGRRNGNSNNN; match class: 0 Factor: IRF6; motif: NNNACTCYCGGKNNN; match class: 1 Factor: GABPalpha; motif: CTTCCK; match class: 0 Factor: Sp3; motif: AGGGCGG; match class: 0 Factor: LKLF; motif: NGGGCGG; match class: 0 Factor: Sp1; motif: NNGGGGCGGGGNN; match class: 1 Factor: IRF4; motif: NNNAYTCTCGGWNNN; match class: 0 Factor: Egr-1; motif: GCGGGGGCGG; match class: 0 Fact…
30	Vegfb	NM_011697	51	Factor: GKLF; motif: NNRRGRRNGNSNNN; match class: 0 Factor: IRF6; motif: NNNACTCYCGGKNNN; match class: 1 Factor: GABPalpha; motif: CTTCCK; match class: 0 Factor: Sp3; motif: AGGGCGG; match class: 0 Factor: LKLF; motif: NGGGCGG; match class: 0 Factor: Sp1; motif: NNGGGGCGGGGNN; match class: 1 Factor: IRF4; motif: NNNAYTCTCGGWNNN; match class: 0 Factor: Egr-1; motif: GCGGGGGCGG; match class: 0 Fact…
31	Akt3	NM_011785	51	Factor: GKLF; motif: NNRRGRRNGNSNNN; match class: 0 Factor: IRF6; motif: NNNACTCYCGGKNNN; match class: 1 Factor: GABPalpha; motif: CTTCCK; match class: 0 Factor: Sp3; motif: AGGGCGG; match class: 0 Factor: LKLF; motif: NGGGCGG; match class: 0 Factor: Sp1; motif: NNGGGGCGGGGNN; match class: 1 Factor: Egr-1; motif: GCGGGGGCGG; match class: 0 Factor: WT1; motif: SMCNCCNSC; match class: 0 Factor: Sp4…
32	Irf5	NM_012057	51	Factor: GKLF; motif: NNRRGRRNGNSNNN; match class: 0 Factor: IRF6; motif: NNNACTCYCGGKNNN; match class: 1 Factor: GABPalpha; motif: CTTCCK; match class: 0 Factor: Sp3; motif: AGGGCGG; match class: 0 Factor: LKLF; motif: NGGGCGG; match class: 0 Factor: Sp1; motif: NNGGGGCGGGGNN; match class: 1 Factor: Egr-1; motif: GCGGGGGCGG; match class: 0 Factor: WT1; motif: SMCNCCNSC; match class: 0 Factor: Elk…
33	Ncs1	NM_019681	51	Factor: GKLF; motif: NNRRGRRNGNSNNN; match class: 0 Factor: Sp3; motif: AGGGCGG; match class: 0 Factor: LKLF; motif: NGGGCGG; match class: 0 Factor: Sp1; motif: NNGGGGCGGGGNN; match class: 1 Factor: IRF4; motif: NNNAYTCTCGGWNNN; match class: 0 Factor: Egr-1; motif: GCGGGGGCGG; match class: 0 Factor: WT1; motif: SMCNCCNSC; match class: 0 Factor: Elk-1; motif: NNNNCCGGAARTNN; match class: 0 Factor:…
34	Dcbld1	NM_025705	51	Factor: GKLF; motif: NNRRGRRNGNSNNN; match class: 0 Factor: IRF6; motif: NNNACTCYCGGKNNN; match class: 1 Factor: GABPalpha; motif: CTTCCK; match class: 0 Factor: Sp3; motif: AGGGCGG; match class: 0 Factor: LKLF; motif: NGGGCGG; match class: 0 Factor: Sp1; motif: NNGGGGCGGGGNN; match class: 1 Factor: IRF4; motif: NNNAYTCTCGGWNNN; match class: 0 Factor: Egr-1; motif: GCGGGGGCGG; match class: 0 Fact…
35	Dalrd3	NM_026378	51	Factor: GKLF; motif: NNRRGRRNGNSNNN; match class: 0 Factor: IRF6; motif: NNNACTCYCGGKNNN; match class: 1 Factor: GABPalpha; motif: CTTCCK; match class: 0 Factor: Sp3; motif: AGGGCGG; match class: 0 Factor: LKLF; motif: NGGGCGG; match class: 0 Factor: Sp1; motif: NNGGGGCGGGGNN; match class: 1 Factor: IRF4; motif: NNNAYTCTCGGWNNN; match class: 0 Factor: Egr-1; motif: GCGGGGGCGG; match class: 0 Fact…
36	Tsr1	NM_177325	51	Factor: GKLF; motif: NNRRGRRNGNSNNN; match class: 0 Factor: IRF6; motif: NNNACTCYCGGKNNN; match class: 1 Factor: GABPalpha; motif: CTTCCK; match class: 0 Factor: Sp3; motif: AGGGCGG; match class: 0 Factor: LKLF; motif: NGGGCGG; match class: 0 Factor: Sp1; motif: NNGGGGCGGGGNN; match class: 1 Factor: IRF4; motif: NNNAYTCTCGGWNNN; match class: 0 Factor: Egr-1; motif: GCGGGGGCGG; match class: 0 Fact…
37	Ace	NM_207624	51	Factor: GKLF; motif: NNRRGRRNGNSNNN; match class: 0 Factor: IRF6; motif: NNNACTCYCGGKNNN; match class: 1 Factor: GABPalpha; motif: CTTCCK; match class: 0 Factor: Sp3; motif: AGGGCGG; match class: 0 Factor: LKLF; motif: NGGGCGG; match class: 0 Factor: Sp1; motif: NNGGGGCGGGGNN; match class: 1 Factor: IRF4; motif: NNNAYTCTCGGWNNN; match class: 0 Factor: Egr-1; motif: GCGGGGGCGG; match class: 0 Fact…
38	Shf	NM_001013829	50	Factor: GKLF; motif: NNRRGRRNGNSNNN; match class: 0 Factor: IRF6; motif: NNNACTCYCGGKNNN; match class: 1 Factor: GABPalpha; motif: CTTCCK; match class: 0 Factor: Sp3; motif: AGGGCGG; match class: 0 Factor: LKLF; motif: NGGGCGG; match class: 0 Factor: Sp1; motif: NNGGGGCGGGGNN; match class: 1 Factor: IRF4; motif: NNNAYTCTCGGWNNN; match class: 0 Factor: Egr-1; motif: GCGGGGGCGG; match class: 0 Fact…
39	Frmpd1	NM_001081172	50	Factor: GKLF; motif: NNRRGRRNGNSNNN; match class: 0 Factor: IRF6; motif: NNNACTCYCGGKNNN; match class: 1 Factor: GABPalpha; motif: CTTCCK; match class: 0 Factor: Sp3; motif: AGGGCGG; match class: 0 Factor: LKLF; motif: NGGGCGG; match class: 0 Factor: Sp1; motif: NNGGGGCGGGGNN; match class: 1 Factor: IRF4; motif: NNNAYTCTCGGWNNN; match class: 0 Factor: Egr-1; motif: GCGGGGGCGG; match class: 0 Fact…
40	Camsap2	NM_001081360	50	Factor: GKLF; motif: NNRRGRRNGNSNNN; match class: 0 Factor: IRF6; motif: NNNACTCYCGGKNNN; match class: 1 Factor: GABPalpha; motif: CTTCCK; match class: 0 Factor: Sp3; motif: AGGGCGG; match class: 0 Factor: LKLF; motif: NGGGCGG; match class: 0 Factor: Sp1; motif: NNGGGGCGGGGNN; match class: 1 Factor: IRF4; motif: NNNAYTCTCGGWNNN; match class: 0 Factor: Egr-1; motif: GCGGGGGCGG; match class: 0 Fact…
41	Cbx3	NM_007624	50	Factor: GKLF; motif: NNRRGRRNGNSNNN; match class: 0 Factor: IRF6; motif: NNNACTCYCGGKNNN; match class: 1 Factor: GABPalpha; motif: CTTCCK; match class: 0 Factor: Sp3; motif: AGGGCGG; match class: 0 Factor: LKLF; motif: NGGGCGG; match class: 0 Factor: Sp1; motif: NNGGGGCGGGGNN; match class: 1 Factor: IRF4; motif: NNNAYTCTCGGWNNN; match class: 0 Factor: Egr-1; motif: GCGGGGGCGG; match class: 0 Fact…
42	Htr1d	NM_008309	50	Factor: GKLF; motif: NNRRGRRNGNSNNN; match class: 0 Factor: IRF6; motif: NNNACTCYCGGKNNN; match class: 1 Factor: GABPalpha; motif: CTTCCK; match class: 0 Factor: Sp3; motif: AGGGCGG; match class: 0 Factor: LKLF; motif: NGGGCGG; match class: 0 Factor: Sp1; motif: NNGGGGCGGGGNN; match class: 1 Factor: IRF4; motif: NNNAYTCTCGGWNNN; match class: 0 Factor: Egr-1; motif: GCGGGGGCGG; match class: 0 Fact…
43	Srpk2	NM_009274	50	Factor: GKLF; motif: NNRRGRRNGNSNNN; match class: 0 Factor: IRF6; motif: NNNACTCYCGGKNNN; match class: 1 Factor: Sp3; motif: AGGGCGG; match class: 0 Factor: LKLF; motif: NGGGCGG; match class: 0 Factor: Sp1; motif: NNGGGGCGGGGNN; match class: 1 Factor: IRF4; motif: NNNAYTCTCGGWNNN; match class: 0 Factor: Egr-1; motif: GCGGGGGCGG; match class: 0 Factor: WT1; motif: SMCNCCNSC; match class: 0 Factor:…
44	Vegfa	NM_009505	50	Factor: GKLF; motif: NNRRGRRNGNSNNN; match class: 0 Factor: IRF6; motif: NNNACTCYCGGKNNN; match class: 1 Factor: GABPalpha; motif: CTTCCK; match class: 0 Factor: Sp3; motif: AGGGCGG; match class: 0 Factor: LKLF; motif: NGGGCGG; match class: 0 Factor: Sp1; motif: NNGGGGCGGGGNN; match class: 1 Factor: IRF4; motif: NNNAYTCTCGGWNNN; match class: 0 Factor: Egr-1; motif: GCGGGGGCGG; match class: 0 Fact…
45	Anp32a	NM_009672	50	Factor: GKLF; motif: NNRRGRRNGNSNNN; match class: 0 Factor: IRF6; motif: NNNACTCYCGGKNNN; match class: 1 Factor: GABPalpha; motif: CTTCCK; match class: 0 Factor: Sp3; motif: AGGGCGG; match class: 0 Factor: LKLF; motif: NGGGCGG; match class: 0 Factor: Sp1; motif: NNGGGGCGGGGNN; match class: 1 Factor: IRF4; motif: NNNAYTCTCGGWNNN; match class: 0 Factor: Egr-1; motif: GCGGGGGCGG; match class: 0 Fact…
46	Efnb2	NM_010111	50	Factor: GKLF; motif: NNRRGRRNGNSNNN; match class: 0 Factor: IRF6; motif: NNNACTCYCGGKNNN; match class: 1 Factor: GABPalpha; motif: CTTCCK; match class: 0 Factor: Sp3; motif: AGGGCGG; match class: 0 Factor: LKLF; motif: NGGGCGG; match class: 0 Factor: Sp1; motif: NNGGGGCGGGGNN; match class: 1 Factor: IRF4; motif: NNNAYTCTCGGWNNN; match class: 0 Factor: WT1; motif: SMCNCCNSC; match class: 0 Factor:…
47	Nfix	NM_010906	50	Factor: GKLF; motif: NNRRGRRNGNSNNN; match class: 0 Factor: IRF6; motif: NNNACTCYCGGKNNN; match class: 1 Factor: Sp3; motif: AGGGCGG; match class: 0 Factor: LKLF; motif: NGGGCGG; match class: 0 Factor: Sp1; motif: NNGGGGCGGGGNN; match class: 1 Factor: IRF4; motif: NNNAYTCTCGGWNNN; match class: 0 Factor: Egr-1; motif: GCGGGGGCGG; match class: 0 Factor: Elk-1; motif: NNNNCCGGAARTNN; match class: 0 …
48	Cul1	NM_012042	50	Factor: GKLF; motif: NNRRGRRNGNSNNN; match class: 0 Factor: IRF6; motif: NNNACTCYCGGKNNN; match class: 1 Factor: GABPalpha; motif: CTTCCK; match class: 0 Factor: Sp3; motif: AGGGCGG; match class: 0 Factor: LKLF; motif: NGGGCGG; match class: 0 Factor: Sp1; motif: NNGGGGCGGGGNN; match class: 1 Factor: IRF4; motif: NNNAYTCTCGGWNNN; match class: 0 Factor: Egr-1; motif: GCGGGGGCGG; match class: 0 Fact…
49	Smad3	NM_016769	50	Factor: GKLF; motif: NNRRGRRNGNSNNN; match class: 0 Factor: GABPalpha; motif: CTTCCK; match class: 0 Factor: Sp3; motif: AGGGCGG; match class: 0 Factor: LKLF; motif: NGGGCGG; match class: 0 Factor: Sp1; motif: NNGGGGCGGGGNN; match class: 1 Factor: IRF4; motif: NNNAYTCTCGGWNNN; match class: 0 Factor: Egr-1; motif: GCGGGGGCGG; match class: 0 Factor: WT1; motif: SMCNCCNSC; match class: 0 Factor: Sp4…
50	Git2	NM_019834	50	Factor: GKLF; motif: NNRRGRRNGNSNNN; match class: 0 Factor: IRF6; motif: NNNACTCYCGGKNNN; match class: 1 Factor: GABPalpha; motif: CTTCCK; match class: 0 Factor: Sp3; motif: AGGGCGG; match class: 0 Factor: LKLF; motif: NGGGCGG; match class: 0 Factor: Sp1; motif: NNGGGGCGGGGNN; match class: 1 Factor: IRF4; motif: NNNAYTCTCGGWNNN; match class: 0 Factor: Egr-1; motif: GCGGGGGCGG; match class: 0 Fact…
51	Ccdc88a	NM_176841	50	Factor: GKLF; motif: NNRRGRRNGNSNNN; match class: 0 Factor: IRF6; motif: NNNACTCYCGGKNNN; match class: 1 Factor: GABPalpha; motif: CTTCCK; match class: 0 Factor: Sp3; motif: AGGGCGG; match class: 0 Factor: LKLF; motif: NGGGCGG; match class: 0 Factor: Sp1; motif: NNGGGGCGGGGNN; match class: 1 Factor: IRF4; motif: NNNAYTCTCGGWNNN; match class: 0 Factor: Egr-1; motif: GCGGGGGCGG; match class: 0 Fact…
52	NA	AK129379	49	Factor: GKLF; motif: NNRRGRRNGNSNNN; match class: 0 Factor: IRF6; motif: NNNACTCYCGGKNNN; match class: 1 Factor: Sp3; motif: AGGGCGG; match class: 0 Factor: LKLF; motif: NGGGCGG; match class: 0 Factor: Sp1; motif: NNGGGGCGGGGNN; match class: 1 Factor: Egr-1; motif: GCGGGGGCGG; match class: 0 Factor: WT1; motif: SMCNCCNSC; match class: 0 Factor: Sp4; motif: NNNNMCGCCCCCTNNNN; match class: 0 Factor…
53	Kif16b	NM_001081133	49	Factor: GKLF; motif: NNRRGRRNGNSNNN; match class: 0 Factor: IRF6; motif: NNNACTCYCGGKNNN; match class: 1 Factor: GABPalpha; motif: CTTCCK; match class: 0 Factor: Sp3; motif: AGGGCGG; match class: 0 Factor: LKLF; motif: NGGGCGG; match class: 0 Factor: Sp1; motif: NNGGGGCGGGGNN; match class: 1 Factor: IRF4; motif: NNNAYTCTCGGWNNN; match class: 0 Factor: Egr-1; motif: GCGGGGGCGG; match class: 0 Fact…
54	Klf2	NM_008452	49	Factor: GKLF; motif: NNRRGRRNGNSNNN; match class: 0 Factor: IRF6; motif: NNNACTCYCGGKNNN; match class: 1 Factor: Sp3; motif: AGGGCGG; match class: 0 Factor: LKLF; motif: NGGGCGG; match class: 0 Factor: Sp1; motif: NNGGGGCGGGGNN; match class: 1 Factor: Egr-1; motif: GCGGGGGCGG; match class: 0 Factor: WT1; motif: SMCNCCNSC; match class: 0 Factor: CPBP; motif: NGGGCGG; match class: 0 Factor: E2F-3; …
55	Nsd1	NM_008739	49	Factor: GKLF; motif: NNRRGRRNGNSNNN; match class: 0 Factor: IRF6; motif: NNNACTCYCGGKNNN; match class: 1 Factor: GABPalpha; motif: CTTCCK; match class: 0 Factor: Sp3; motif: AGGGCGG; match class: 0 Factor: LKLF; motif: NGGGCGG; match class: 0 Factor: Sp1; motif: NNGGGGCGGGGNN; match class: 1 Factor: IRF4; motif: NNNAYTCTCGGWNNN; match class: 0 Factor: Egr-1; motif: GCGGGGGCGG; match class: 0 Fact…
56	Rev3l	NM_011264	49	Factor: GKLF; motif: NNRRGRRNGNSNNN; match class: 0 Factor: IRF6; motif: NNNACTCYCGGKNNN; match class: 1 Factor: GABPalpha; motif: CTTCCK; match class: 0 Factor: Sp3; motif: AGGGCGG; match class: 0 Factor: LKLF; motif: NGGGCGG; match class: 0 Factor: Sp1; motif: NNGGGGCGGGGNN; match class: 1 Factor: IRF4; motif: NNNAYTCTCGGWNNN; match class: 0 Factor: Egr-1; motif: GCGGGGGCGG; match class: 0 Fact…
57	1700001C19Rik	NM_029296	49	Factor: GKLF; motif: NNRRGRRNGNSNNN; match class: 0 Factor: IRF6; motif: NNNACTCYCGGKNNN; match class: 1 Factor: GABPalpha; motif: CTTCCK; match class: 0 Factor: Sp3; motif: AGGGCGG; match class: 0 Factor: LKLF; motif: NGGGCGG; match class: 0 Factor: Sp1; motif: NNGGGGCGGGGNN; match class: 1 Factor: IRF4; motif: NNNAYTCTCGGWNNN; match class: 0 Factor: Egr-1; motif: GCGGGGGCGG; match class: 0 Fact…
58	Eef1d	NM_029663	49	Factor: GKLF; motif: NNRRGRRNGNSNNN; match class: 0 Factor: GABPalpha; motif: CTTCCK; match class: 0 Factor: Sp3; motif: AGGGCGG; match class: 0 Factor: LKLF; motif: NGGGCGG; match class: 0 Factor: Sp1; motif: NNGGGGCGGGGNN; match class: 1 Factor: IRF4; motif: NNNAYTCTCGGWNNN; match class: 0 Factor: WT1; motif: SMCNCCNSC; match class: 0 Factor: Elk-1; motif: NNNNCCGGAARTNN; match class: 0 Factor:…
59	Slc16a6	NM_134038	49	Factor: GKLF; motif: NNRRGRRNGNSNNN; match class: 0 Factor: IRF6; motif: NNNACTCYCGGKNNN; match class: 1 Factor: GABPalpha; motif: CTTCCK; match class: 0 Factor: Sp3; motif: AGGGCGG; match class: 0 Factor: LKLF; motif: NGGGCGG; match class: 0 Factor: Sp1; motif: NNGGGGCGGGGNN; match class: 1 Factor: IRF4; motif: NNNAYTCTCGGWNNN; match class: 0 Factor: Egr-1; motif: GCGGGGGCGG; match class: 0 Fact…
60	Reep3	NM_178606	49	Factor: GKLF; motif: NNRRGRRNGNSNNN; match class: 0 Factor: GABPalpha; motif: CTTCCK; match class: 0 Factor: Sp3; motif: AGGGCGG; match class: 0 Factor: LKLF; motif: NGGGCGG; match class: 0 Factor: Sp1; motif: NNGGGGCGGGGNN; match class: 1 Factor: IRF4; motif: NNNAYTCTCGGWNNN; match class: 0 Factor: Egr-1; motif: GCGGGGGCGG; match class: 0 Factor: WT1; motif: SMCNCCNSC; match class: 0 Factor: CPB…
61	Atrnl1	NM_181415	49	Factor: GKLF; motif: NNRRGRRNGNSNNN; match class: 0 Factor: IRF6; motif: NNNACTCYCGGKNNN; match class: 1 Factor: GABPalpha; motif: CTTCCK; match class: 0 Factor: Sp3; motif: AGGGCGG; match class: 0 Factor: LKLF; motif: NGGGCGG; match class: 0 Factor: Sp1; motif: NNGGGGCGGGGNN; match class: 1 Factor: IRF4; motif: NNNAYTCTCGGWNNN; match class: 0 Factor: Egr-1; motif: GCGGGGGCGG; match class: 0 Fact…
62	Lrrc4b	NM_198250	49	Factor: GKLF; motif: NNRRGRRNGNSNNN; match class: 0 Factor: IRF6; motif: NNNACTCYCGGKNNN; match class: 1 Factor: Sp3; motif: AGGGCGG; match class: 0 Factor: LKLF; motif: NGGGCGG; match class: 0 Factor: Sp1; motif: NNGGGGCGGGGNN; match class: 1 Factor: IRF4; motif: NNNAYTCTCGGWNNN; match class: 0 Factor: Egr-1; motif: GCGGGGGCGG; match class: 0 Factor: WT1; motif: SMCNCCNSC; match class: 0 Factor:…
63	NA	AK031386	48	Factor: GKLF; motif: NNRRGRRNGNSNNN; match class: 0 Factor: IRF6; motif: NNNACTCYCGGKNNN; match class: 1 Factor: GABPalpha; motif: CTTCCK; match class: 0 Factor: Sp3; motif: AGGGCGG; match class: 0 Factor: LKLF; motif: NGGGCGG; match class: 0 Factor: Sp1; motif: NNGGGGCGGGGNN; match class: 1 Factor: IRF4; motif: NNNAYTCTCGGWNNN; match class: 0 Factor: Egr-1; motif: GCGGGGGCGG; match class: 0 Fact…
64	Fam186b	NM_001081254	48	Factor: GKLF; motif: NNRRGRRNGNSNNN; match class: 0 Factor: IRF6; motif: NNNACTCYCGGKNNN; match class: 1 Factor: Sp3; motif: AGGGCGG; match class: 0 Factor: LKLF; motif: NGGGCGG; match class: 0 Factor: Sp1; motif: NNGGGGCGGGGNN; match class: 1 Factor: IRF4; motif: NNNAYTCTCGGWNNN; match class: 0 Factor: Egr-1; motif: GCGGGGGCGG; match class: 0 Factor: WT1; motif: SMCNCCNSC; match class: 0 Factor:…
65	Foxd2	NM_008593	48	Factor: GKLF; motif: NNRRGRRNGNSNNN; match class: 0 Factor: IRF6; motif: NNNACTCYCGGKNNN; match class: 1 Factor: GABPalpha; motif: CTTCCK; match class: 0 Factor: Sp1; motif: NNGGGGCGGGGNN; match class: 1 Factor: IRF4; motif: NNNAYTCTCGGWNNN; match class: 0 Factor: Egr-1; motif: GCGGGGGCGG; match class: 0 Factor: Sp4; motif: NNNNMCGCCCCCTNNNN; match class: 0 Factor: Elk-1; motif: NNNNCCGGAARTNN; m…
66	Serinc3	NM_012032	48	Factor: GKLF; motif: NNRRGRRNGNSNNN; match class: 0 Factor: IRF6; motif: NNNACTCYCGGKNNN; match class: 1 Factor: GABPalpha; motif: CTTCCK; match class: 0 Factor: Sp3; motif: AGGGCGG; match class: 0 Factor: LKLF; motif: NGGGCGG; match class: 0 Factor: Sp1; motif: NNGGGGCGGGGNN; match class: 1 Factor: Egr-1; motif: GCGGGGGCGG; match class: 0 Factor: WT1; motif: SMCNCCNSC; match class: 0 Factor: Elk…
67	Rasal1	NM_013832	48	Factor: GKLF; motif: NNRRGRRNGNSNNN; match class: 0 Factor: IRF6; motif: NNNACTCYCGGKNNN; match class: 1 Factor: GABPalpha; motif: CTTCCK; match class: 0 Factor: Sp3; motif: AGGGCGG; match class: 0 Factor: LKLF; motif: NGGGCGG; match class: 0 Factor: Sp1; motif: NNGGGGCGGGGNN; match class: 1 Factor: IRF4; motif: NNNAYTCTCGGWNNN; match class: 0 Factor: Egr-1; motif: GCGGGGGCGG; match class: 0 Fact…
68	Slc12a5	NM_020333	48	Factor: GKLF; motif: NNRRGRRNGNSNNN; match class: 0 Factor: IRF6; motif: NNNACTCYCGGKNNN; match class: 1 Factor: Sp3; motif: AGGGCGG; match class: 0 Factor: LKLF; motif: NGGGCGG; match class: 0 Factor: Sp1; motif: NNGGGGCGGGGNN; match class: 1 Factor: IRF4; motif: NNNAYTCTCGGWNNN; match class: 0 Factor: Egr-1; motif: GCGGGGGCGG; match class: 0 Factor: WT1; motif: SMCNCCNSC; match class: 0 Factor:…
69	Pcbp3	NM_021568	48	Factor: GKLF; motif: NNRRGRRNGNSNNN; match class: 0 Factor: Sp3; motif: AGGGCGG; match class: 0 Factor: LKLF; motif: NGGGCGG; match class: 0 Factor: Sp1; motif: NNGGGGCGGGGNN; match class: 1 Factor: IRF4; motif: NNNAYTCTCGGWNNN; match class: 0 Factor: Egr-1; motif: GCGGGGGCGG; match class: 0 Factor: WT1; motif: SMCNCCNSC; match class: 0 Factor: Sp4; motif: NNNNMCGCCCCCTNNNN; match class: 0 Factor…
70	Ndfip1	NM_022996	48	Factor: GKLF; motif: NNRRGRRNGNSNNN; match class: 0 Factor: IRF6; motif: NNNACTCYCGGKNNN; match class: 1 Factor: Sp3; motif: AGGGCGG; match class: 0 Factor: LKLF; motif: NGGGCGG; match class: 0 Factor: Sp1; motif: NNGGGGCGGGGNN; match class: 1 Factor: IRF4; motif: NNNAYTCTCGGWNNN; match class: 0 Factor: Egr-1; motif: GCGGGGGCGG; match class: 0 Factor: WT1; motif: SMCNCCNSC; match class: 0 Factor:…
71	Jam2	NM_023844	48	Factor: GKLF; motif: NNRRGRRNGNSNNN; match class: 0 Factor: IRF6; motif: NNNACTCYCGGKNNN; match class: 1 Factor: GABPalpha; motif: CTTCCK; match class: 0 Factor: Sp1; motif: NNGGGGCGGGGNN; match class: 1 Factor: IRF4; motif: NNNAYTCTCGGWNNN; match class: 0 Factor: Egr-1; motif: GCGGGGGCGG; match class: 0 Factor: WT1; motif: SMCNCCNSC; match class: 0 Factor: Sp4; motif: NNNNMCGCCCCCTNNNN; match cl…
72	Rab40c	NM_139154	48	Factor: GKLF; motif: NNRRGRRNGNSNNN; match class: 0 Factor: IRF6; motif: NNNACTCYCGGKNNN; match class: 1 Factor: GABPalpha; motif: CTTCCK; match class: 0 Factor: Sp3; motif: AGGGCGG; match class: 0 Factor: LKLF; motif: NGGGCGG; match class: 0 Factor: Sp1; motif: NNGGGGCGGGGNN; match class: 1 Factor: IRF4; motif: NNNAYTCTCGGWNNN; match class: 0 Factor: Egr-1; motif: GCGGGGGCGG; match class: 0 Fact…
73	Rasa1	NM_145452	48	Factor: GKLF; motif: NNRRGRRNGNSNNN; match class: 0 Factor: IRF6; motif: NNNACTCYCGGKNNN; match class: 1 Factor: GABPalpha; motif: CTTCCK; match class: 0 Factor: Sp3; motif: AGGGCGG; match class: 0 Factor: LKLF; motif: NGGGCGG; match class: 0 Factor: Sp1; motif: NNGGGGCGGGGNN; match class: 1 Factor: Egr-1; motif: GCGGGGGCGG; match class: 0 Factor: Sp4; motif: NNNNMCGCCCCCTNNNN; match class: 0 Fac…
74	Chd4	NM_145979	48	Factor: GKLF; motif: NNRRGRRNGNSNNN; match class: 0 Factor: IRF6; motif: NNNACTCYCGGKNNN; match class: 1 Factor: GABPalpha; motif: CTTCCK; match class: 0 Factor: Sp1; motif: NNGGGGCGGGGNN; match class: 1 Factor: IRF4; motif: NNNAYTCTCGGWNNN; match class: 0 Factor: Egr-1; motif: GCGGGGGCGG; match class: 0 Factor: Sp4; motif: NNNNMCGCCCCCTNNNN; match class: 0 Factor: Elk-1; motif: NNNNCCGGAARTNN; m…
75	Slc25a25	NM_146118	48	Factor: GKLF; motif: NNRRGRRNGNSNNN; match class: 0 Factor: IRF6; motif: NNNACTCYCGGKNNN; match class: 1 Factor: GABPalpha; motif: CTTCCK; match class: 0 Factor: Sp3; motif: AGGGCGG; match class: 0 Factor: LKLF; motif: NGGGCGG; match class: 0 Factor: Sp1; motif: NNGGGGCGGGGNN; match class: 1 Factor: IRF4; motif: NNNAYTCTCGGWNNN; match class: 0 Factor: Egr-1; motif: GCGGGGGCGG; match class: 0 Fact…
76	Cpsf7	NM_172302	48	Factor: GKLF; motif: NNRRGRRNGNSNNN; match class: 0 Factor: IRF6; motif: NNNACTCYCGGKNNN; match class: 1 Factor: GABPalpha; motif: CTTCCK; match class: 0 Factor: Sp3; motif: AGGGCGG; match class: 0 Factor: LKLF; motif: NGGGCGG; match class: 0 Factor: Sp1; motif: NNGGGGCGGGGNN; match class: 1 Factor: Egr-1; motif: GCGGGGGCGG; match class: 0 Factor: Elk-1; motif: NNNNCCGGAARTNN; match class: 0 Fact…
77	NA	BC092099	47	Factor: GKLF; motif: NNRRGRRNGNSNNN; match class: 0 Factor: GABPalpha; motif: CTTCCK; match class: 0 Factor: Sp3; motif: AGGGCGG; match class: 0 Factor: LKLF; motif: NGGGCGG; match class: 0 Factor: Sp1; motif: NNGGGGCGGGGNN; match class: 1 Factor: IRF4; motif: NNNAYTCTCGGWNNN; match class: 0 Factor: Egr-1; motif: GCGGGGGCGG; match class: 0 Factor: Sp4; motif: NNNNMCGCCCCCTNNNN; match class: 0 Fac…
78	Fer	NM_001037997	47	Factor: GKLF; motif: NNRRGRRNGNSNNN; match class: 0 Factor: IRF6; motif: NNNACTCYCGGKNNN; match class: 1 Factor: GABPalpha; motif: CTTCCK; match class: 0 Factor: Sp3; motif: AGGGCGG; match class: 0 Factor: LKLF; motif: NGGGCGG; match class: 0 Factor: Sp1; motif: NNGGGGCGGGGNN; match class: 1 Factor: IRF4; motif: NNNAYTCTCGGWNNN; match class: 0 Factor: Egr-1; motif: GCGGGGGCGG; match class: 0 Fact…
79	Whsc1l1	NM_001081269	47	Factor: GKLF; motif: NNRRGRRNGNSNNN; match class: 0 Factor: IRF6; motif: NNNACTCYCGGKNNN; match class: 1 Factor: GABPalpha; motif: CTTCCK; match class: 0 Factor: Sp3; motif: AGGGCGG; match class: 0 Factor: LKLF; motif: NGGGCGG; match class: 0 Factor: Sp1; motif: NNGGGGCGGGGNN; match class: 1 Factor: IRF4; motif: NNNAYTCTCGGWNNN; match class: 0 Factor: Egr-1; motif: GCGGGGGCGG; match class: 0 Fact…
80	Cited1	NM_007709	47	Factor: GKLF; motif: NNRRGRRNGNSNNN; match class: 0 Factor: IRF6; motif: NNNACTCYCGGKNNN; match class: 1 Factor: GABPalpha; motif: CTTCCK; match class: 0 Factor: Sp3; motif: AGGGCGG; match class: 0 Factor: LKLF; motif: NGGGCGG; match class: 0 Factor: Sp1; motif: NNGGGGCGGGGNN; match class: 1 Factor: IRF4; motif: NNNAYTCTCGGWNNN; match class: 0 Factor: Egr-1; motif: GCGGGGGCGG; match class: 0 Fact…
81	Elf1	NM_007920	47	Factor: GKLF; motif: NNRRGRRNGNSNNN; match class: 0 Factor: IRF6; motif: NNNACTCYCGGKNNN; match class: 1 Factor: Sp3; motif: AGGGCGG; match class: 0 Factor: LKLF; motif: NGGGCGG; match class: 0 Factor: Sp1; motif: NNGGGGCGGGGNN; match class: 1 Factor: IRF4; motif: NNNAYTCTCGGWNNN; match class: 0 Factor: Egr-1; motif: GCGGGGGCGG; match class: 0 Factor: CPBP; motif: NGGGCGG; match class: 0 Factor: …
82	Grb10	NM_010345	47	Factor: GKLF; motif: NNRRGRRNGNSNNN; match class: 0 Factor: GABPalpha; motif: CTTCCK; match class: 0 Factor: Sp3; motif: AGGGCGG; match class: 0 Factor: LKLF; motif: NGGGCGG; match class: 0 Factor: Sp1; motif: NNGGGGCGGGGNN; match class: 1 Factor: IRF4; motif: NNNAYTCTCGGWNNN; match class: 0 Factor: WT1; motif: SMCNCCNSC; match class: 0 Factor: CPBP; motif: NGGGCGG; match class: 0 Factor: E2F-3; …
83	Hspd1	NM_010477	47	Factor: GKLF; motif: NNRRGRRNGNSNNN; match class: 0 Factor: IRF6; motif: NNNACTCYCGGKNNN; match class: 1 Factor: GABPalpha; motif: CTTCCK; match class: 0 Factor: Sp3; motif: AGGGCGG; match class: 0 Factor: LKLF; motif: NGGGCGG; match class: 0 Factor: Sp1; motif: NNGGGGCGGGGNN; match class: 1 Factor: Egr-1; motif: GCGGGGGCGG; match class: 0 Factor: WT1; motif: SMCNCCNSC; match class: 0 Factor: Sp4…
84	Mgat1	NM_010794	47	Factor: GKLF; motif: NNRRGRRNGNSNNN; match class: 0 Factor: IRF6; motif: NNNACTCYCGGKNNN; match class: 1 Factor: GABPalpha; motif: CTTCCK; match class: 0 Factor: Sp3; motif: AGGGCGG; match class: 0 Factor: LKLF; motif: NGGGCGG; match class: 0 Factor: Sp1; motif: NNGGGGCGGGGNN; match class: 1 Factor: IRF4; motif: NNNAYTCTCGGWNNN; match class: 0 Factor: Egr-1; motif: GCGGGGGCGG; match class: 0 Fact…
85	Hsf4	NM_011939	47	Factor: GKLF; motif: NNRRGRRNGNSNNN; match class: 0 Factor: IRF6; motif: NNNACTCYCGGKNNN; match class: 1 Factor: GABPalpha; motif: CTTCCK; match class: 0 Factor: Sp3; motif: AGGGCGG; match class: 0 Factor: LKLF; motif: NGGGCGG; match class: 0 Factor: Sp1; motif: NNGGGGCGGGGNN; match class: 1 Factor: IRF4; motif: NNNAYTCTCGGWNNN; match class: 0 Factor: WT1; motif: SMCNCCNSC; match class: 0 Factor:…
86	Mllt11	NM_019914	47	Factor: GKLF; motif: NNRRGRRNGNSNNN; match class: 0 Factor: IRF6; motif: NNNACTCYCGGKNNN; match class: 1 Factor: GABPalpha; motif: CTTCCK; match class: 0 Factor: Sp3; motif: AGGGCGG; match class: 0 Factor: LKLF; motif: NGGGCGG; match class: 0 Factor: Sp1; motif: NNGGGGCGGGGNN; match class: 1 Factor: IRF4; motif: NNNAYTCTCGGWNNN; match class: 0 Factor: Egr-1; motif: GCGGGGGCGG; match class: 0 Fact…
87	Rcan3	NM_022980	47	Factor: GKLF; motif: NNRRGRRNGNSNNN; match class: 0 Factor: IRF6; motif: NNNACTCYCGGKNNN; match class: 1 Factor: GABPalpha; motif: CTTCCK; match class: 0 Factor: Sp3; motif: AGGGCGG; match class: 0 Factor: LKLF; motif: NGGGCGG; match class: 0 Factor: Sp1; motif: NNGGGGCGGGGNN; match class: 1 Factor: IRF4; motif: NNNAYTCTCGGWNNN; match class: 0 Factor: WT1; motif: SMCNCCNSC; match class: 0 Factor:…
88	Ankrd17	NM_030886	47	Factor: GKLF; motif: NNRRGRRNGNSNNN; match class: 0 Factor: IRF6; motif: NNNACTCYCGGKNNN; match class: 1 Factor: GABPalpha; motif: CTTCCK; match class: 0 Factor: Sp3; motif: AGGGCGG; match class: 0 Factor: LKLF; motif: NGGGCGG; match class: 0 Factor: Sp1; motif: NNGGGGCGGGGNN; match class: 1 Factor: IRF4; motif: NNNAYTCTCGGWNNN; match class: 0 Factor: Egr-1; motif: GCGGGGGCGG; match class: 0 Fact…
89	Iffo1	NM_178787	47	Factor: GKLF; motif: NNRRGRRNGNSNNN; match class: 0 Factor: IRF6; motif: NNNACTCYCGGKNNN; match class: 1 Factor: GABPalpha; motif: CTTCCK; match class: 0 Factor: Sp3; motif: AGGGCGG; match class: 0 Factor: LKLF; motif: NGGGCGG; match class: 0 Factor: Sp1; motif: NNGGGGCGGGGNN; match class: 1 Factor: IRF4; motif: NNNAYTCTCGGWNNN; match class: 0 Factor: Egr-1; motif: GCGGGGGCGG; match class: 0 Fact…
90	Chchd7	NM_181391	47	Factor: GKLF; motif: NNRRGRRNGNSNNN; match class: 0 Factor: GABPalpha; motif: CTTCCK; match class: 0 Factor: Sp3; motif: AGGGCGG; match class: 0 Factor: LKLF; motif: NGGGCGG; match class: 0 Factor: Sp1; motif: NNGGGGCGGGGNN; match class: 1 Factor: Egr-1; motif: GCGGGGGCGG; match class: 0 Factor: Elk-1; motif: NNNNCCGGAARTNN; match class: 0 Factor: CPBP; motif: NGGGCGG; match class: 0 Factor: E2F-…
91	Fat4	NM_183221	47	Factor: GKLF; motif: NNRRGRRNGNSNNN; match class: 0 Factor: IRF6; motif: NNNACTCYCGGKNNN; match class: 1 Factor: GABPalpha; motif: CTTCCK; match class: 0 Factor: Sp3; motif: AGGGCGG; match class: 0 Factor: LKLF; motif: NGGGCGG; match class: 0 Factor: Sp1; motif: NNGGGGCGGGGNN; match class: 1 Factor: IRF4; motif: NNNAYTCTCGGWNNN; match class: 0 Factor: WT1; motif: SMCNCCNSC; match class: 0 Factor:…
92	Asxl1	NM_001039939	46	Factor: GKLF; motif: NNRRGRRNGNSNNN; match class: 0 Factor: GABPalpha; motif: CTTCCK; match class: 0 Factor: Sp3; motif: AGGGCGG; match class: 0 Factor: LKLF; motif: NGGGCGG; match class: 0 Factor: Sp1; motif: NNGGGGCGGGGNN; match class: 1 Factor: IRF4; motif: NNNAYTCTCGGWNNN; match class: 0 Factor: WT1; motif: SMCNCCNSC; match class: 0 Factor: Sp4; motif: NNNNMCGCCCCCTNNNN; match class: 0 Factor…
93	Met	NM_008591	46	Factor: GKLF; motif: NNRRGRRNGNSNNN; match class: 0 Factor: IRF6; motif: NNNACTCYCGGKNNN; match class: 1 Factor: GABPalpha; motif: CTTCCK; match class: 0 Factor: Sp3; motif: AGGGCGG; match class: 0 Factor: LKLF; motif: NGGGCGG; match class: 0 Factor: Sp1; motif: NNGGGGCGGGGNN; match class: 1 Factor: IRF4; motif: NNNAYTCTCGGWNNN; match class: 0 Factor: WT1; motif: SMCNCCNSC; match class: 0 Factor:…
94	Nrp1	NM_008737	46	Factor: GKLF; motif: NNRRGRRNGNSNNN; match class: 0 Factor: IRF6; motif: NNNACTCYCGGKNNN; match class: 1 Factor: GABPalpha; motif: CTTCCK; match class: 0 Factor: Sp3; motif: AGGGCGG; match class: 0 Factor: LKLF; motif: NGGGCGG; match class: 0 Factor: IRF4; motif: NNNAYTCTCGGWNNN; match class: 0 Factor: Egr-1; motif: GCGGGGGCGG; match class: 0 Factor: WT1; motif: SMCNCCNSC; match class: 0 Factor: …
95	Phox2a	NM_008887	46	Factor: GKLF; motif: NNRRGRRNGNSNNN; match class: 0 Factor: IRF6; motif: NNNACTCYCGGKNNN; match class: 1 Factor: Sp3; motif: AGGGCGG; match class: 0 Factor: LKLF; motif: NGGGCGG; match class: 0 Factor: Sp1; motif: NNGGGGCGGGGNN; match class: 1 Factor: IRF4; motif: NNNAYTCTCGGWNNN; match class: 0 Factor: Egr-1; motif: GCGGGGGCGG; match class: 0 Factor: WT1; motif: SMCNCCNSC; match class: 0 Factor:…
96	Cask	NM_009806	46	Factor: GKLF; motif: NNRRGRRNGNSNNN; match class: 0 Factor: IRF6; motif: NNNACTCYCGGKNNN; match class: 1 Factor: GABPalpha; motif: CTTCCK; match class: 0 Factor: Sp3; motif: AGGGCGG; match class: 0 Factor: LKLF; motif: NGGGCGG; match class: 0 Factor: Sp1; motif: NNGGGGCGGGGNN; match class: 1 Factor: Egr-1; motif: GCGGGGGCGG; match class: 0 Factor: WT1; motif: SMCNCCNSC; match class: 0 Factor: CPB…
97	Arc	NM_018790	46	Factor: GKLF; motif: NNRRGRRNGNSNNN; match class: 0 Factor: IRF6; motif: NNNACTCYCGGKNNN; match class: 1 Factor: GABPalpha; motif: CTTCCK; match class: 0 Factor: Sp3; motif: AGGGCGG; match class: 0 Factor: LKLF; motif: NGGGCGG; match class: 0 Factor: Sp1; motif: NNGGGGCGGGGNN; match class: 1 Factor: Egr-1; motif: GCGGGGGCGG; match class: 0 Factor: WT1; motif: SMCNCCNSC; match class: 0 Factor: Elk…
98	Htr6	NM_021358	46	Factor: GKLF; motif: NNRRGRRNGNSNNN; match class: 0 Factor: IRF6; motif: NNNACTCYCGGKNNN; match class: 1 Factor: GABPalpha; motif: CTTCCK; match class: 0 Factor: Sp3; motif: AGGGCGG; match class: 0 Factor: LKLF; motif: NGGGCGG; match class: 0 Factor: Sp1; motif: NNGGGGCGGGGNN; match class: 1 Factor: Egr-1; motif: GCGGGGGCGG; match class: 0 Factor: WT1; motif: SMCNCCNSC; match class: 0 Factor: Elk…
99	Tlcd1	NM_026708	46	Factor: GKLF; motif: NNRRGRRNGNSNNN; match class: 0 Factor: IRF6; motif: NNNACTCYCGGKNNN; match class: 1 Factor: GABPalpha; motif: CTTCCK; match class: 0 Factor: Sp3; motif: AGGGCGG; match class: 0 Factor: LKLF; motif: NGGGCGG; match class: 0 Factor: Sp1; motif: NNGGGGCGGGGNN; match class: 1 Factor: IRF4; motif: NNNAYTCTCGGWNNN; match class: 0 Factor: Egr-1; motif: GCGGGGGCGG; match class: 0 Fact…
100	Srrm4	NM_026886	46	Factor: GKLF; motif: NNRRGRRNGNSNNN; match class: 0 Factor: IRF6; motif: NNNACTCYCGGKNNN; match class: 1 Factor: GABPalpha; motif: CTTCCK; match class: 0 Factor: Sp3; motif: AGGGCGG; match class: 0 Factor: LKLF; motif: NGGGCGG; match class: 0 Factor: Sp1; motif: NNGGGGCGGGGNN; match class: 1 Factor: IRF4; motif: NNNAYTCTCGGWNNN; match class: 0 Factor: Egr-1; motif: GCGGGGGCGG; match class: 0 Fact…
101	Setbp1	NM_053099	46	Factor: GKLF; motif: NNRRGRRNGNSNNN; match class: 0 Factor: GABPalpha; motif: CTTCCK; match class: 0 Factor: Sp3; motif: AGGGCGG; match class: 0 Factor: LKLF; motif: NGGGCGG; match class: 0 Factor: Egr-1; motif: GCGGGGGCGG; match class: 0 Factor: WT1; motif: SMCNCCNSC; match class: 0 Factor: Sp4; motif: NNNNMCGCCCCCTNNNN; match class: 0 Factor: Elk-1; motif: NNNNCCGGAARTNN; match class: 0 Factor:…
102	Baz2a	NM_054078	46	Factor: GKLF; motif: NNRRGRRNGNSNNN; match class: 0 Factor: IRF6; motif: NNNACTCYCGGKNNN; match class: 1 Factor: Sp3; motif: AGGGCGG; match class: 0 Factor: LKLF; motif: NGGGCGG; match class: 0 Factor: Sp1; motif: NNGGGGCGGGGNN; match class: 1 Factor: IRF4; motif: NNNAYTCTCGGWNNN; match class: 0 Factor: Egr-1; motif: GCGGGGGCGG; match class: 0 Factor: WT1; motif: SMCNCCNSC; match class: 0 Factor:…
103	Zcchc14	NM_080855	46	Factor: GKLF; motif: NNRRGRRNGNSNNN; match class: 0 Factor: IRF6; motif: NNNACTCYCGGKNNN; match class: 1 Factor: GABPalpha; motif: CTTCCK; match class: 0 Factor: IRF4; motif: NNNAYTCTCGGWNNN; match class: 0 Factor: Egr-1; motif: GCGGGGGCGG; match class: 0 Factor: WT1; motif: SMCNCCNSC; match class: 0 Factor: Sp4; motif: NNNNMCGCCCCCTNNNN; match class: 0 Factor: Elk-1; motif: NNNNCCGGAARTNN; match…
104	Cnot6l	NM_144910	46	Factor: GKLF; motif: NNRRGRRNGNSNNN; match class: 0 Factor: IRF6; motif: NNNACTCYCGGKNNN; match class: 1 Factor: GABPalpha; motif: CTTCCK; match class: 0 Factor: Sp3; motif: AGGGCGG; match class: 0 Factor: LKLF; motif: NGGGCGG; match class: 0 Factor: Sp1; motif: NNGGGGCGGGGNN; match class: 1 Factor: IRF4; motif: NNNAYTCTCGGWNNN; match class: 0 Factor: Egr-1; motif: GCGGGGGCGG; match class: 0 Fact…
105	Alg12	NM_145477	46	Factor: GKLF; motif: NNRRGRRNGNSNNN; match class: 0 Factor: IRF6; motif: NNNACTCYCGGKNNN; match class: 1 Factor: GABPalpha; motif: CTTCCK; match class: 0 Factor: Sp3; motif: AGGGCGG; match class: 0 Factor: LKLF; motif: NGGGCGG; match class: 0 Factor: Sp1; motif: NNGGGGCGGGGNN; match class: 1 Factor: IRF4; motif: NNNAYTCTCGGWNNN; match class: 0 Factor: WT1; motif: SMCNCCNSC; match class: 0 Factor:…
106	NA	AK135612	45	Factor: GKLF; motif: NNRRGRRNGNSNNN; match class: 0 Factor: IRF6; motif: NNNACTCYCGGKNNN; match class: 1 Factor: Sp3; motif: AGGGCGG; match class: 0 Factor: LKLF; motif: NGGGCGG; match class: 0 Factor: Sp1; motif: NNGGGGCGGGGNN; match class: 1 Factor: IRF4; motif: NNNAYTCTCGGWNNN; match class: 0 Factor: Egr-1; motif: GCGGGGGCGG; match class: 0 Factor: WT1; motif: SMCNCCNSC; match class: 0 Factor:…
107	Eea1	NM_001001932	45	Factor: GKLF; motif: NNRRGRRNGNSNNN; match class: 0 Factor: IRF6; motif: NNNACTCYCGGKNNN; match class: 1 Factor: GABPalpha; motif: CTTCCK; match class: 0 Factor: Sp3; motif: AGGGCGG; match class: 0 Factor: LKLF; motif: NGGGCGG; match class: 0 Factor: Sp1; motif: NNGGGGCGGGGNN; match class: 1 Factor: IRF4; motif: NNNAYTCTCGGWNNN; match class: 0 Factor: Egr-1; motif: GCGGGGGCGG; match class: 0 Fact…
108	Rhod	NM_007485	45	Factor: GKLF; motif: NNRRGRRNGNSNNN; match class: 0 Factor: IRF6; motif: NNNACTCYCGGKNNN; match class: 1 Factor: GABPalpha; motif: CTTCCK; match class: 0 Factor: Sp3; motif: AGGGCGG; match class: 0 Factor: LKLF; motif: NGGGCGG; match class: 0 Factor: Sp1; motif: NNGGGGCGGGGNN; match class: 1 Factor: IRF4; motif: NNNAYTCTCGGWNNN; match class: 0 Factor: Egr-1; motif: GCGGGGGCGG; match class: 0 Fact…
109	Dck	NM_007832	45	Factor: GKLF; motif: NNRRGRRNGNSNNN; match class: 0 Factor: Sp3; motif: AGGGCGG; match class: 0 Factor: LKLF; motif: NGGGCGG; match class: 0 Factor: Sp1; motif: NNGGGGCGGGGNN; match class: 1 Factor: Egr-1; motif: GCGGGGGCGG; match class: 0 Factor: Sp4; motif: NNNNMCGCCCCCTNNNN; match class: 0 Factor: Elk-1; motif: NNNNCCGGAARTNN; match class: 0 Factor: CPBP; motif: NGGGCGG; match class: 0 Factor:…
110	Pnmt	NM_008890	45	Factor: GKLF; motif: NNRRGRRNGNSNNN; match class: 0 Factor: IRF6; motif: NNNACTCYCGGKNNN; match class: 1 Factor: GABPalpha; motif: CTTCCK; match class: 0 Factor: Sp1; motif: NNGGGGCGGGGNN; match class: 1 Factor: IRF4; motif: NNNAYTCTCGGWNNN; match class: 0 Factor: Egr-1; motif: GCGGGGGCGG; match class: 0 Factor: WT1; motif: SMCNCCNSC; match class: 0 Factor: Sp4; motif: NNNNMCGCCCCCTNNNN; match cl…
111	Dpysl2	NM_009955	45	Factor: GKLF; motif: NNRRGRRNGNSNNN; match class: 0 Factor: IRF6; motif: NNNACTCYCGGKNNN; match class: 1 Factor: GABPalpha; motif: CTTCCK; match class: 0 Factor: Sp1; motif: NNGGGGCGGGGNN; match class: 1 Factor: IRF4; motif: NNNAYTCTCGGWNNN; match class: 0 Factor: Egr-1; motif: GCGGGGGCGG; match class: 0 Factor: WT1; motif: SMCNCCNSC; match class: 0 Factor: Elk-1; motif: NNNNCCGGAARTNN; match cla…
112	Hira	NM_010435	45	Factor: GKLF; motif: NNRRGRRNGNSNNN; match class: 0 Factor: IRF6; motif: NNNACTCYCGGKNNN; match class: 1 Factor: GABPalpha; motif: CTTCCK; match class: 0 Factor: Sp3; motif: AGGGCGG; match class: 0 Factor: LKLF; motif: NGGGCGG; match class: 0 Factor: Sp1; motif: NNGGGGCGGGGNN; match class: 1 Factor: IRF4; motif: NNNAYTCTCGGWNNN; match class: 0 Factor: WT1; motif: SMCNCCNSC; match class: 0 Factor:…
113	Per3	NM_011067	45	Factor: GKLF; motif: NNRRGRRNGNSNNN; match class: 0 Factor: IRF6; motif: NNNACTCYCGGKNNN; match class: 1 Factor: GABPalpha; motif: CTTCCK; match class: 0 Factor: Sp3; motif: AGGGCGG; match class: 0 Factor: LKLF; motif: NGGGCGG; match class: 0 Factor: Sp1; motif: NNGGGGCGGGGNN; match class: 1 Factor: IRF4; motif: NNNAYTCTCGGWNNN; match class: 0 Factor: Egr-1; motif: GCGGGGGCGG; match class: 0 Fact…
114	Ptpn5	NM_013643	45	Factor: GKLF; motif: NNRRGRRNGNSNNN; match class: 0 Factor: IRF6; motif: NNNACTCYCGGKNNN; match class: 1 Factor: GABPalpha; motif: CTTCCK; match class: 0 Factor: Sp3; motif: AGGGCGG; match class: 0 Factor: LKLF; motif: NGGGCGG; match class: 0 Factor: Sp1; motif: NNGGGGCGGGGNN; match class: 1 Factor: IRF4; motif: NNNAYTCTCGGWNNN; match class: 0 Factor: Egr-1; motif: GCGGGGGCGG; match class: 0 Fact…
115	Abca7	NM_013850	45	Factor: GKLF; motif: NNRRGRRNGNSNNN; match class: 0 Factor: IRF6; motif: NNNACTCYCGGKNNN; match class: 1 Factor: GABPalpha; motif: CTTCCK; match class: 0 Factor: Sp3; motif: AGGGCGG; match class: 0 Factor: LKLF; motif: NGGGCGG; match class: 0 Factor: Sp1; motif: NNGGGGCGGGGNN; match class: 1 Factor: IRF4; motif: NNNAYTCTCGGWNNN; match class: 0 Factor: Egr-1; motif: GCGGGGGCGG; match class: 0 Fact…
116	Bcar3	NM_013867	45	Factor: GKLF; motif: NNRRGRRNGNSNNN; match class: 0 Factor: IRF6; motif: NNNACTCYCGGKNNN; match class: 1 Factor: GABPalpha; motif: CTTCCK; match class: 0 Factor: Sp3; motif: AGGGCGG; match class: 0 Factor: LKLF; motif: NGGGCGG; match class: 0 Factor: Sp1; motif: NNGGGGCGGGGNN; match class: 1 Factor: IRF4; motif: NNNAYTCTCGGWNNN; match class: 0 Factor: Egr-1; motif: GCGGGGGCGG; match class: 0 Fact…
117	Mpp2	NM_016695	45	Factor: GKLF; motif: NNRRGRRNGNSNNN; match class: 0 Factor: GABPalpha; motif: CTTCCK; match class: 0 Factor: Sp3; motif: AGGGCGG; match class: 0 Factor: LKLF; motif: NGGGCGG; match class: 0 Factor: Sp1; motif: NNGGGGCGGGGNN; match class: 1 Factor: IRF4; motif: NNNAYTCTCGGWNNN; match class: 0 Factor: WT1; motif: SMCNCCNSC; match class: 0 Factor: Elk-1; motif: NNNNCCGGAARTNN; match class: 0 Factor:…
118	Rab22a	NM_024436	45	Factor: GKLF; motif: NNRRGRRNGNSNNN; match class: 0 Factor: IRF6; motif: NNNACTCYCGGKNNN; match class: 1 Factor: GABPalpha; motif: CTTCCK; match class: 0 Factor: Sp3; motif: AGGGCGG; match class: 0 Factor: LKLF; motif: NGGGCGG; match class: 0 Factor: Sp1; motif: NNGGGGCGGGGNN; match class: 1 Factor: IRF4; motif: NNNAYTCTCGGWNNN; match class: 0 Factor: Egr-1; motif: GCGGGGGCGG; match class: 0 Fact…
119	Fam195a	NM_026633	45	Factor: GKLF; motif: NNRRGRRNGNSNNN; match class: 0 Factor: IRF6; motif: NNNACTCYCGGKNNN; match class: 1 Factor: GABPalpha; motif: CTTCCK; match class: 0 Factor: Sp3; motif: AGGGCGG; match class: 0 Factor: LKLF; motif: NGGGCGG; match class: 0 Factor: Sp1; motif: NNGGGGCGGGGNN; match class: 1 Factor: IRF4; motif: NNNAYTCTCGGWNNN; match class: 0 Factor: WT1; motif: SMCNCCNSC; match class: 0 Factor:…
120	Cmc2	NM_026844	45	Factor: GKLF; motif: NNRRGRRNGNSNNN; match class: 0 Factor: IRF6; motif: NNNACTCYCGGKNNN; match class: 1 Factor: GABPalpha; motif: CTTCCK; match class: 0 Factor: Sp1; motif: NNGGGGCGGGGNN; match class: 1 Factor: IRF4; motif: NNNAYTCTCGGWNNN; match class: 0 Factor: Egr-1; motif: GCGGGGGCGG; match class: 0 Factor: WT1; motif: SMCNCCNSC; match class: 0 Factor: Sp4; motif: NNNNMCGCCCCCTNNNN; match cl…
121	Fam35a	NM_029389	45	Factor: GKLF; motif: NNRRGRRNGNSNNN; match class: 0 Factor: IRF6; motif: NNNACTCYCGGKNNN; match class: 1 Factor: GABPalpha; motif: CTTCCK; match class: 0 Factor: Sp3; motif: AGGGCGG; match class: 0 Factor: LKLF; motif: NGGGCGG; match class: 0 Factor: Sp1; motif: NNGGGGCGGGGNN; match class: 1 Factor: Egr-1; motif: GCGGGGGCGG; match class: 0 Factor: Elk-1; motif: NNNNCCGGAARTNN; match class: 0 Fact…
122	Rab43	NM_133717	45	Factor: GKLF; motif: NNRRGRRNGNSNNN; match class: 0 Factor: IRF6; motif: NNNACTCYCGGKNNN; match class: 1 Factor: GABPalpha; motif: CTTCCK; match class: 0 Factor: Sp3; motif: AGGGCGG; match class: 0 Factor: LKLF; motif: NGGGCGG; match class: 0 Factor: Sp1; motif: NNGGGGCGGGGNN; match class: 1 Factor: IRF4; motif: NNNAYTCTCGGWNNN; match class: 0 Factor: Egr-1; motif: GCGGGGGCGG; match class: 0 Fact…
123	Slc35e1	NM_177766	45	Factor: GKLF; motif: NNRRGRRNGNSNNN; match class: 0 Factor: IRF6; motif: NNNACTCYCGGKNNN; match class: 1 Factor: GABPalpha; motif: CTTCCK; match class: 0 Factor: Sp1; motif: NNGGGGCGGGGNN; match class: 1 Factor: IRF4; motif: NNNAYTCTCGGWNNN; match class: 0 Factor: Egr-1; motif: GCGGGGGCGG; match class: 0 Factor: Sp4; motif: NNNNMCGCCCCCTNNNN; match class: 0 Factor: Elk-1; motif: NNNNCCGGAARTNN; m…
124	Gpt	NM_182805	45	Factor: GKLF; motif: NNRRGRRNGNSNNN; match class: 0 Factor: GABPalpha; motif: CTTCCK; match class: 0 Factor: Sp3; motif: AGGGCGG; match class: 0 Factor: LKLF; motif: NGGGCGG; match class: 0 Factor: Sp1; motif: NNGGGGCGGGGNN; match class: 1 Factor: Egr-1; motif: GCGGGGGCGG; match class: 0 Factor: WT1; motif: SMCNCCNSC; match class: 0 Factor: Elk-1; motif: NNNNCCGGAARTNN; match class: 0 Factor: CPB…
125	NA	ENSMUST00000084306	44	Factor: GKLF; motif: NNRRGRRNGNSNNN; match class: 0 Factor: GABPalpha; motif: CTTCCK; match class: 0 Factor: Sp3; motif: AGGGCGG; match class: 0 Factor: LKLF; motif: NGGGCGG; match class: 0 Factor: Sp1; motif: NNGGGGCGGGGNN; match class: 1 Factor: Egr-1; motif: GCGGGGGCGG; match class: 0 Factor: WT1; motif: SMCNCCNSC; match class: 0 Factor: Sp4; motif: NNNNMCGCCCCCTNNNN; match class: 0 Factor: El…
126	Rffl	NM_001007465	44	Factor: GKLF; motif: NNRRGRRNGNSNNN; match class: 0 Factor: IRF6; motif: NNNACTCYCGGKNNN; match class: 1 Factor: GABPalpha; motif: CTTCCK; match class: 0 Factor: Sp3; motif: AGGGCGG; match class: 0 Factor: LKLF; motif: NGGGCGG; match class: 0 Factor: Sp1; motif: NNGGGGCGGGGNN; match class: 1 Factor: IRF4; motif: NNNAYTCTCGGWNNN; match class: 0 Factor: Egr-1; motif: GCGGGGGCGG; match class: 0 Fact…
127	Cnot2	NM_001037846	44	Factor: GKLF; motif: NNRRGRRNGNSNNN; match class: 0 Factor: IRF6; motif: NNNACTCYCGGKNNN; match class: 1 Factor: GABPalpha; motif: CTTCCK; match class: 0 Factor: Sp1; motif: NNGGGGCGGGGNN; match class: 1 Factor: IRF4; motif: NNNAYTCTCGGWNNN; match class: 0 Factor: Egr-1; motif: GCGGGGGCGG; match class: 0 Factor: Elk-1; motif: NNNNCCGGAARTNN; match class: 0 Factor: E2F-3; motif: GGCGGGN; match cla…
128	Hcfc2	NM_001081218	44	Factor: GKLF; motif: NNRRGRRNGNSNNN; match class: 0 Factor: IRF6; motif: NNNACTCYCGGKNNN; match class: 1 Factor: GABPalpha; motif: CTTCCK; match class: 0 Factor: Sp1; motif: NNGGGGCGGGGNN; match class: 1 Factor: IRF4; motif: NNNAYTCTCGGWNNN; match class: 0 Factor: Egr-1; motif: GCGGGGGCGG; match class: 0 Factor: WT1; motif: SMCNCCNSC; match class: 0 Factor: Elk-1; motif: NNNNCCGGAARTNN; match cla…
129	Slc16a1	NM_009196	44	Factor: GKLF; motif: NNRRGRRNGNSNNN; match class: 0 Factor: IRF6; motif: NNNACTCYCGGKNNN; match class: 1 Factor: GABPalpha; motif: CTTCCK; match class: 0 Factor: Sp3; motif: AGGGCGG; match class: 0 Factor: LKLF; motif: NGGGCGG; match class: 0 Factor: IRF4; motif: NNNAYTCTCGGWNNN; match class: 0 Factor: Egr-1; motif: GCGGGGGCGG; match class: 0 Factor: WT1; motif: SMCNCCNSC; match class: 0 Factor: …
130	Sp4	NM_009239	44	Factor: GKLF; motif: NNRRGRRNGNSNNN; match class: 0 Factor: IRF6; motif: NNNACTCYCGGKNNN; match class: 1 Factor: GABPalpha; motif: CTTCCK; match class: 0 Factor: Sp3; motif: AGGGCGG; match class: 0 Factor: LKLF; motif: NGGGCGG; match class: 0 Factor: Sp1; motif: NNGGGGCGGGGNN; match class: 1 Factor: IRF4; motif: NNNAYTCTCGGWNNN; match class: 0 Factor: Egr-1; motif: GCGGGGGCGG; match class: 0 Fact…
131	Ywhae	NM_009536	44	Factor: GKLF; motif: NNRRGRRNGNSNNN; match class: 0 Factor: IRF6; motif: NNNACTCYCGGKNNN; match class: 1 Factor: GABPalpha; motif: CTTCCK; match class: 0 Factor: Sp3; motif: AGGGCGG; match class: 0 Factor: LKLF; motif: NGGGCGG; match class: 0 Factor: IRF4; motif: NNNAYTCTCGGWNNN; match class: 0 Factor: Egr-1; motif: GCGGGGGCGG; match class: 0 Factor: Elk-1; motif: NNNNCCGGAARTNN; match class: 0 F…
132	Ptprf	NM_011213	44	Factor: GKLF; motif: NNRRGRRNGNSNNN; match class: 0 Factor: IRF6; motif: NNNACTCYCGGKNNN; match class: 1 Factor: GABPalpha; motif: CTTCCK; match class: 0 Factor: Sp1; motif: NNGGGGCGGGGNN; match class: 1 Factor: IRF4; motif: NNNAYTCTCGGWNNN; match class: 0 Factor: Egr-1; motif: GCGGGGGCGG; match class: 0 Factor: WT1; motif: SMCNCCNSC; match class: 0 Factor: E2F-3; motif: GGCGGGN; match class: 1 F…
133	Itsn2	NM_011365	44	Factor: GKLF; motif: NNRRGRRNGNSNNN; match class: 0 Factor: IRF6; motif: NNNACTCYCGGKNNN; match class: 1 Factor: GABPalpha; motif: CTTCCK; match class: 0 Factor: Sp3; motif: AGGGCGG; match class: 0 Factor: LKLF; motif: NGGGCGG; match class: 0 Factor: Sp1; motif: NNGGGGCGGGGNN; match class: 1 Factor: IRF4; motif: NNNAYTCTCGGWNNN; match class: 0 Factor: WT1; motif: SMCNCCNSC; match class: 0 Factor:…
134	Fkbp1b	NM_016863	44	Factor: GKLF; motif: NNRRGRRNGNSNNN; match class: 0 Factor: IRF6; motif: NNNACTCYCGGKNNN; match class: 1 Factor: GABPalpha; motif: CTTCCK; match class: 0 Factor: Sp3; motif: AGGGCGG; match class: 0 Factor: LKLF; motif: NGGGCGG; match class: 0 Factor: Sp1; motif: NNGGGGCGGGGNN; match class: 1 Factor: IRF4; motif: NNNAYTCTCGGWNNN; match class: 0 Factor: WT1; motif: SMCNCCNSC; match class: 0 Factor:…
135	Sort1	NM_019972	44	Factor: GKLF; motif: NNRRGRRNGNSNNN; match class: 0 Factor: IRF6; motif: NNNACTCYCGGKNNN; match class: 1 Factor: GABPalpha; motif: CTTCCK; match class: 0 Factor: Sp3; motif: AGGGCGG; match class: 0 Factor: LKLF; motif: NGGGCGG; match class: 0 Factor: IRF4; motif: NNNAYTCTCGGWNNN; match class: 0 Factor: Egr-1; motif: GCGGGGGCGG; match class: 0 Factor: WT1; motif: SMCNCCNSC; match class: 0 Factor: …
136	Pnkd	NM_019999	44	Factor: GKLF; motif: NNRRGRRNGNSNNN; match class: 0 Factor: IRF6; motif: NNNACTCYCGGKNNN; match class: 1 Factor: GABPalpha; motif: CTTCCK; match class: 0 Factor: Sp1; motif: NNGGGGCGGGGNN; match class: 1 Factor: IRF4; motif: NNNAYTCTCGGWNNN; match class: 0 Factor: Egr-1; motif: GCGGGGGCGG; match class: 0 Factor: WT1; motif: SMCNCCNSC; match class: 0 Factor: Sp4; motif: NNNNMCGCCCCCTNNNN; match cl…
137	Dnajb2	NM_020266	44	Factor: GKLF; motif: NNRRGRRNGNSNNN; match class: 0 Factor: IRF6; motif: NNNACTCYCGGKNNN; match class: 1 Factor: Sp3; motif: AGGGCGG; match class: 0 Factor: LKLF; motif: NGGGCGG; match class: 0 Factor: Sp1; motif: NNGGGGCGGGGNN; match class: 1 Factor: IRF4; motif: NNNAYTCTCGGWNNN; match class: 0 Factor: Egr-1; motif: GCGGGGGCGG; match class: 0 Factor: Sp4; motif: NNNNMCGCCCCCTNNNN; match class: 0…
138	Luzp1	NM_024452	44	Factor: GKLF; motif: NNRRGRRNGNSNNN; match class: 0 Factor: GABPalpha; motif: CTTCCK; match class: 0 Factor: Sp3; motif: AGGGCGG; match class: 0 Factor: LKLF; motif: NGGGCGG; match class: 0 Factor: Sp1; motif: NNGGGGCGGGGNN; match class: 1 Factor: IRF4; motif: NNNAYTCTCGGWNNN; match class: 0 Factor: Egr-1; motif: GCGGGGGCGG; match class: 0 Factor: WT1; motif: SMCNCCNSC; match class: 0 Factor: CPB…
139	Nrarp	NM_025980	44	Factor: GKLF; motif: NNRRGRRNGNSNNN; match class: 0 Factor: IRF6; motif: NNNACTCYCGGKNNN; match class: 1 Factor: GABPalpha; motif: CTTCCK; match class: 0 Factor: Sp1; motif: NNGGGGCGGGGNN; match class: 1 Factor: IRF4; motif: NNNAYTCTCGGWNNN; match class: 0 Factor: Egr-1; motif: GCGGGGGCGG; match class: 0 Factor: WT1; motif: SMCNCCNSC; match class: 0 Factor: Elk-1; motif: NNNNCCGGAARTNN; match cla…
140	Pkp4	NM_026361	44	Factor: GKLF; motif: NNRRGRRNGNSNNN; match class: 0 Factor: IRF6; motif: NNNACTCYCGGKNNN; match class: 1 Factor: GABPalpha; motif: CTTCCK; match class: 0 Factor: Sp3; motif: AGGGCGG; match class: 0 Factor: LKLF; motif: NGGGCGG; match class: 0 Factor: Sp1; motif: NNGGGGCGGGGNN; match class: 1 Factor: IRF4; motif: NNNAYTCTCGGWNNN; match class: 0 Factor: Egr-1; motif: GCGGGGGCGG; match class: 0 Fact…
141	Ralgps1	NM_175211	44	Factor: GKLF; motif: NNRRGRRNGNSNNN; match class: 0 Factor: GABPalpha; motif: CTTCCK; match class: 0 Factor: Sp1; motif: NNGGGGCGGGGNN; match class: 1 Factor: IRF4; motif: NNNAYTCTCGGWNNN; match class: 0 Factor: Egr-1; motif: GCGGGGGCGG; match class: 0 Factor: WT1; motif: SMCNCCNSC; match class: 0 Factor: Sp4; motif: NNNNMCGCCCCCTNNNN; match class: 0 Factor: Elk-1; motif: NNNNCCGGAARTNN; match cl…
142	Smek1	NM_211355	44	Factor: GKLF; motif: NNRRGRRNGNSNNN; match class: 0 Factor: IRF6; motif: NNNACTCYCGGKNNN; match class: 1 Factor: GABPalpha; motif: CTTCCK; match class: 0 Factor: Sp3; motif: AGGGCGG; match class: 0 Factor: LKLF; motif: NGGGCGG; match class: 0 Factor: Sp1; motif: NNGGGGCGGGGNN; match class: 1 Factor: IRF4; motif: NNNAYTCTCGGWNNN; match class: 0 Factor: Egr-1; motif: GCGGGGGCGG; match class: 0 Fact…
143	NA	AB016984	43	Factor: GKLF; motif: NNRRGRRNGNSNNN; match class: 0 Factor: GABPalpha; motif: CTTCCK; match class: 0 Factor: Sp3; motif: AGGGCGG; match class: 0 Factor: LKLF; motif: NGGGCGG; match class: 0 Factor: Sp1; motif: NNGGGGCGGGGNN; match class: 1 Factor: IRF4; motif: NNNAYTCTCGGWNNN; match class: 0 Factor: WT1; motif: SMCNCCNSC; match class: 0 Factor: CPBP; motif: NGGGCGG; match class: 0 Factor: E2F-3; …
144	Epha4	NM_007936	43	Factor: GKLF; motif: NNRRGRRNGNSNNN; match class: 0 Factor: IRF6; motif: NNNACTCYCGGKNNN; match class: 1 Factor: GABPalpha; motif: CTTCCK; match class: 0 Factor: Sp1; motif: NNGGGGCGGGGNN; match class: 1 Factor: IRF4; motif: NNNAYTCTCGGWNNN; match class: 0 Factor: Egr-1; motif: GCGGGGGCGG; match class: 0 Factor: WT1; motif: SMCNCCNSC; match class: 0 Factor: Sp4; motif: NNNNMCGCCCCCTNNNN; match cl…
145	Sgpl1	NM_009163	43	Factor: GKLF; motif: NNRRGRRNGNSNNN; match class: 0 Factor: IRF6; motif: NNNACTCYCGGKNNN; match class: 1 Factor: GABPalpha; motif: CTTCCK; match class: 0 Factor: IRF4; motif: NNNAYTCTCGGWNNN; match class: 0 Factor: Egr-1; motif: GCGGGGGCGG; match class: 0 Factor: WT1; motif: SMCNCCNSC; match class: 0 Factor: Sp4; motif: NNNNMCGCCCCCTNNNN; match class: 0 Factor: Elk-1; motif: NNNNCCGGAARTNN; match…
146	St3gal3	NM_009176	43	Factor: GKLF; motif: NNRRGRRNGNSNNN; match class: 0 Factor: IRF6; motif: NNNACTCYCGGKNNN; match class: 1 Factor: GABPalpha; motif: CTTCCK; match class: 0 Factor: Sp1; motif: NNGGGGCGGGGNN; match class: 1 Factor: IRF4; motif: NNNAYTCTCGGWNNN; match class: 0 Factor: WT1; motif: SMCNCCNSC; match class: 0 Factor: Sp4; motif: NNNNMCGCCCCCTNNNN; match class: 0 Factor: Elk-1; motif: NNNNCCGGAARTNN; matc…
147	Kif13a	NM_010617	43	Factor: GKLF; motif: NNRRGRRNGNSNNN; match class: 0 Factor: IRF6; motif: NNNACTCYCGGKNNN; match class: 1 Factor: GABPalpha; motif: CTTCCK; match class: 0 Factor: Sp3; motif: AGGGCGG; match class: 0 Factor: LKLF; motif: NGGGCGG; match class: 0 Factor: Sp1; motif: NNGGGGCGGGGNN; match class: 1 Factor: IRF4; motif: NNNAYTCTCGGWNNN; match class: 0 Factor: WT1; motif: SMCNCCNSC; match class: 0 Factor:…
148	Drd5	NM_013503	43	Factor: GKLF; motif: NNRRGRRNGNSNNN; match class: 0 Factor: IRF6; motif: NNNACTCYCGGKNNN; match class: 1 Factor: GABPalpha; motif: CTTCCK; match class: 0 Factor: Sp1; motif: NNGGGGCGGGGNN; match class: 1 Factor: IRF4; motif: NNNAYTCTCGGWNNN; match class: 0 Factor: Egr-1; motif: GCGGGGGCGG; match class: 0 Factor: WT1; motif: SMCNCCNSC; match class: 0 Factor: Elk-1; motif: NNNNCCGGAARTNN; match cla…
149	Fam13c	NM_024244	43	Factor: GKLF; motif: NNRRGRRNGNSNNN; match class: 0 Factor: IRF6; motif: NNNACTCYCGGKNNN; match class: 1 Factor: GABPalpha; motif: CTTCCK; match class: 0 Factor: Sp3; motif: AGGGCGG; match class: 0 Factor: LKLF; motif: NGGGCGG; match class: 0 Factor: Sp1; motif: NNGGGGCGGGGNN; match class: 1 Factor: IRF4; motif: NNNAYTCTCGGWNNN; match class: 0 Factor: Egr-1; motif: GCGGGGGCGG; match class: 0 Fact…
150	Tspan17	NM_028841	43	Factor: GKLF; motif: NNRRGRRNGNSNNN; match class: 0 Factor: IRF6; motif: NNNACTCYCGGKNNN; match class: 1 Factor: GABPalpha; motif: CTTCCK; match class: 0 Factor: Sp3; motif: AGGGCGG; match class: 0 Factor: LKLF; motif: NGGGCGG; match class: 0 Factor: Sp1; motif: NNGGGGCGGGGNN; match class: 1 Factor: IRF4; motif: NNNAYTCTCGGWNNN; match class: 0 Factor: WT1; motif: SMCNCCNSC; match class: 0 Factor:…
151	Gpsm2	NM_029522	43	Factor: GKLF; motif: NNRRGRRNGNSNNN; match class: 0 Factor: IRF6; motif: NNNACTCYCGGKNNN; match class: 1 Factor: Sp3; motif: AGGGCGG; match class: 0 Factor: LKLF; motif: NGGGCGG; match class: 0 Factor: Sp1; motif: NNGGGGCGGGGNN; match class: 1 Factor: IRF4; motif: NNNAYTCTCGGWNNN; match class: 0 Factor: Egr-1; motif: GCGGGGGCGG; match class: 0 Factor: WT1; motif: SMCNCCNSC; match class: 0 Factor:…
152	Snx18	NM_130796	43	Factor: GKLF; motif: NNRRGRRNGNSNNN; match class: 0 Factor: IRF6; motif: NNNACTCYCGGKNNN; match class: 1 Factor: GABPalpha; motif: CTTCCK; match class: 0 Factor: Sp3; motif: AGGGCGG; match class: 0 Factor: LKLF; motif: NGGGCGG; match class: 0 Factor: IRF4; motif: NNNAYTCTCGGWNNN; match class: 0 Factor: Egr-1; motif: GCGGGGGCGG; match class: 0 Factor: Elk-1; motif: NNNNCCGGAARTNN; match class: 0 F…
153	Creb1	NM_133828	43	Factor: GKLF; motif: NNRRGRRNGNSNNN; match class: 0 Factor: GABPalpha; motif: CTTCCK; match class: 0 Factor: Sp1; motif: NNGGGGCGGGGNN; match class: 1 Factor: Egr-1; motif: GCGGGGGCGG; match class: 0 Factor: WT1; motif: SMCNCCNSC; match class: 0 Factor: Elk-1; motif: NNNNCCGGAARTNN; match class: 0 Factor: E2F-3; motif: GGCGGGN; match class: 1 Factor: E2F; motif: GGCGSG; match class: 0 Factor: ZF5…
154	Ehd2	NM_153068	43	Factor: GKLF; motif: NNRRGRRNGNSNNN; match class: 0 Factor: IRF6; motif: NNNACTCYCGGKNNN; match class: 1 Factor: GABPalpha; motif: CTTCCK; match class: 0 Factor: Sp3; motif: AGGGCGG; match class: 0 Factor: LKLF; motif: NGGGCGG; match class: 0 Factor: Sp1; motif: NNGGGGCGGGGNN; match class: 1 Factor: IRF4; motif: NNNAYTCTCGGWNNN; match class: 0 Factor: Egr-1; motif: GCGGGGGCGG; match class: 0 Fact…
155	Zdhhc2	NM_178395	43	Factor: GKLF; motif: NNRRGRRNGNSNNN; match class: 0 Factor: IRF6; motif: NNNACTCYCGGKNNN; match class: 1 Factor: Sp1; motif: NNGGGGCGGGGNN; match class: 1 Factor: IRF4; motif: NNNAYTCTCGGWNNN; match class: 0 Factor: Egr-1; motif: GCGGGGGCGG; match class: 0 Factor: WT1; motif: SMCNCCNSC; match class: 0 Factor: E2F-3; motif: GGCGGGN; match class: 1 Factor: E2F; motif: GGCGSG; match class: 0 Factor:…
156	NA	BC012231	42	Factor: GKLF; motif: NNRRGRRNGNSNNN; match class: 0 Factor: IRF6; motif: NNNACTCYCGGKNNN; match class: 1 Factor: GABPalpha; motif: CTTCCK; match class: 0 Factor: Sp3; motif: AGGGCGG; match class: 0 Factor: LKLF; motif: NGGGCGG; match class: 0 Factor: Sp1; motif: NNGGGGCGGGGNN; match class: 1 Factor: IRF4; motif: NNNAYTCTCGGWNNN; match class: 0 Factor: Egr-1; motif: GCGGGGGCGG; match class: 0 Fact…
157	NA	BC057621	42	Factor: GKLF; motif: NNRRGRRNGNSNNN; match class: 0 Factor: IRF6; motif: NNNACTCYCGGKNNN; match class: 1 Factor: GABPalpha; motif: CTTCCK; match class: 0 Factor: Sp3; motif: AGGGCGG; match class: 0 Factor: LKLF; motif: NGGGCGG; match class: 0 Factor: Sp1; motif: NNGGGGCGGGGNN; match class: 1 Factor: IRF4; motif: NNNAYTCTCGGWNNN; match class: 0 Factor: Egr-1; motif: GCGGGGGCGG; match class: 0 Fact…
158	Gpr182	NM_007412	42	Factor: GKLF; motif: NNRRGRRNGNSNNN; match class: 0 Factor: IRF6; motif: NNNACTCYCGGKNNN; match class: 1 Factor: GABPalpha; motif: CTTCCK; match class: 0 Factor: Sp1; motif: NNGGGGCGGGGNN; match class: 1 Factor: IRF4; motif: NNNAYTCTCGGWNNN; match class: 0 Factor: Egr-1; motif: GCGGGGGCGG; match class: 0 Factor: WT1; motif: SMCNCCNSC; match class: 0 Factor: Sp4; motif: NNNNMCGCCCCCTNNNN; match cl…
159	Il10rb	NM_008349	42	Factor: GKLF; motif: NNRRGRRNGNSNNN; match class: 0 Factor: IRF6; motif: NNNACTCYCGGKNNN; match class: 1 Factor: GABPalpha; motif: CTTCCK; match class: 0 Factor: Sp3; motif: AGGGCGG; match class: 0 Factor: LKLF; motif: NGGGCGG; match class: 0 Factor: Sp1; motif: NNGGGGCGGGGNN; match class: 1 Factor: IRF4; motif: NNNAYTCTCGGWNNN; match class: 0 Factor: Egr-1; motif: GCGGGGGCGG; match class: 0 Fact…
160	Cox4i1	NM_009941	42	Factor: GKLF; motif: NNRRGRRNGNSNNN; match class: 0 Factor: IRF6; motif: NNNACTCYCGGKNNN; match class: 1 Factor: GABPalpha; motif: CTTCCK; match class: 0 Factor: Sp3; motif: AGGGCGG; match class: 0 Factor: LKLF; motif: NGGGCGG; match class: 0 Factor: Sp1; motif: NNGGGGCGGGGNN; match class: 1 Factor: IRF4; motif: NNNAYTCTCGGWNNN; match class: 0 Factor: Elk-1; motif: NNNNCCGGAARTNN; match class: 0 …
161	Hoxa1	NM_010449	42	Factor: GKLF; motif: NNRRGRRNGNSNNN; match class: 0 Factor: IRF6; motif: NNNACTCYCGGKNNN; match class: 1 Factor: Sp1; motif: NNGGGGCGGGGNN; match class: 1 Factor: Egr-1; motif: GCGGGGGCGG; match class: 0 Factor: WT1; motif: SMCNCCNSC; match class: 0 Factor: E2F-3; motif: GGCGGGN; match class: 1 Factor: E2F; motif: GGCGSG; match class: 0 Factor: ZF5; motif: GSGCGCGR; match class: 1 Factor: LRF; mo…
[truncated: 529 more rows]
