# Supplementary material for: Inositol trisphosphate receptor-mediated Ca2+ signalling stimulates mitochondrial function and gene expression in core myopathy patients
Source: Hum Mol Genet. 2018 Apr 25;27(13):2367–82. doi: 10.1093/hmg/ddy149 (PMC6005141; doi:10.1093/hmg/ddy149)
Supplement: Supplementary Data [file ddy149_supp.zip › ddy149-suppl_data/p3369 (male child, MmD).xlsx]

## Sheet: p3369 male child MmD ALL
Original row	FeatureNum	accessions	chr_coord	ProbeName	GeneName	SystematicName	Description	SAMscore	Log2T/C	Fold change(Unlogged)	C1a(7875)	C1b(7875)	C1c(7875)	C1d(7875)	T1a(3369)	T1b(3369)	T1c(3369)	Ranking
19410	37977	ref|NM_138983|ens|ENST00000426947|ens|ENST00000498799|ens|ENST00000333063	hs|chr21:34444537-34444596	A_23_P154849	OLIG1	NM_138983	ref|Homo sapiens oligodendrocyte transcription factor 1 (OLIG1), mRNA [NM_138983]	9.02516	5.99199	60.0741	22.7605	22.8316	22.2445	23.6014	28.9129	28.8098	28.8317	5.99199
1601	27882	ens|ENST00000320736|gb|NM_001098516|tc|THC2632298	hs|chr3:195464463-195464522	A_33_P3226775	MUC20	ENST00000320736	ens|mucin 20, cell surface associated [Source:HGNC Symbol;Acc:23282] [ENST00000320736]	6.57293	4.79799	22.5313	22.9283	22.8011	23.8021	NaN	27.919	28.0963	27.9101	4.79799
10655	24112	ref|NM_002307|ref|NM_001042507|ens|ENST00000600304|ens|ENST00000378626	hs|chr19:39261714-39261655	A_24_P238250	LGALS7	NM_002307	ref|Homo sapiens lectin, galactoside-binding, soluble, 7 (LGALS7), mRNA [NM_002307]	7.91057	4.69401	25.0446	24.1352	24.7001	24.8774	25.1834	29.4111	29.3756	29.4675	4.69401
8509	17787	ref|NM_004577|ens|ENST00000395471|ens|ENST00000275605|ens|ENST00000437355	hs|chr7:56078858-56078799	A_32_P78816	PSPH	NM_004577	ref|Homo sapiens phosphoserine phosphatase (PSPH), mRNA [NM_004577]	9.08618	4.46081	21.7414	26.7341	26.8545	27.345	26.9285	31.4083	31.4859	31.3848	4.46081
9848	21687	ref|NM_001015001|ref|NM_020990|ens|ENST00000450086|ens|ENST00000413657	hs|chr15:43988289-43988463	A_23_P163235	CKMT1A	NM_001015001	ref|Homo sapiens creatine kinase, mitochondrial 1A (CKMT1A), mRNA [NM_001015001]	6.2831	3.65226	12.7299	25.2648	25.7309	25.4353	25.0958	29.4758	28.7127	28.9133	3.65226
116	26189	ref|NM_197975|ens|ENST00000342868|ref|XM_005265801|gb|AB020625	hs|chr5:180433264-180433323	A_23_P158297	BTNL3	NM_197975	ref|Homo sapiens butyrophilin-like 3 (BTNL3), mRNA [NM_197975]	3.94401	3.62394	8.08119	NaN	22.9839	23.7345	NaN	27.014	27.0173	26.9181	3.62394
1526	16360	ref|NM_031279|ref|NM_001146590|ref|NM_001146627|ref|NR_027474	hs|chr4:109663325-109663266	A_23_P257231	ETNPPL	NM_031279	ref|Homo sapiens ethanolamine-phosphate phospho-lyase (ETNPPL), transcript variant 1, mRNA [NM_031279]	7.56832	3.59008	11.7745	24.6429	24.096	24.3617	NaN	27.9847	28.0188	27.8672	3.59008
7764	15273	ref|NM_001242659|tc|THC2493679	hs|chr1:1533447-1533388	A_33_P3368049	C1orf233	NM_001242659	ref|Homo sapiens chromosome 1 open reading frame 233 (C1orf233), mRNA [NM_001242659]	3.88377	3.42466	9.4921	24.5676	24.1574	24.2426	22.5039	27.3995	27.2559	27.2222	3.42466
988	1054	ref|NM_002989|ens|ENST00000259607|gb|AF001979|gb|U88320	hs|chr9:34709062-34709003	A_33_P3285945	CCL21	NM_002989	ref|Homo sapiens chemokine (C-C motif) ligand 21 (CCL21), mRNA [NM_002989]	7.92214	3.25395	9.56045	24.2328	24.5414	24.3769	NaN	27.5811	27.6926	27.6392	3.25395
12924	30991	ref|NM_000684|ens|ENST00000369295|gb|HV708923|gb|JA482048	hs|chr10:115806608-115806667	A_33_P3310189	ADRB1	NM_000684	ref|Homo sapiens adrenoceptor beta 1 (ADRB1), mRNA [NM_000684]	5.5342	3.15304	8.72965	23.9182	23.9884	24.5189	24.6536	27.4046	27.6221	27.2418	3.15304
1492	8894	ref|NM_003835|ref|NM_001081955|ens|ENST00000584234|ens|ENST00000262406	hs|chr17:63223600-63223659	A_23_P66881	RGS9	NM_003835	ref|Homo sapiens regulator of G-protein signaling 9 (RGS9), transcript variant 1, mRNA [NM_003835]	3.56377	3.12086	6.39741	23.046	22.5512	22.6852	NaN	26.2897	25.7619	25.5933	3.12086
13225	31884	NA	hs|chr17:019043002-019042943	A_33_P3401138	A_33_P3401138	A_33_P3401138	Unknown	3.08803	3.08589	6.62317	28.6058	26.6349	25.9433	27.0297	30.1339	30.1564	30.1276	3.08589
5829	9454	ref|NM_006671|ref|NM_001287595|ref|NM_001287597|ref|NR_109858	hs|chr1:53552968-53552909	A_23_P325562	SLC1A7	NM_006671	ref|Homo sapiens solute carrier family 1 (glutamate transporter), member 7 (SLC1A7), transcript variant 4, mRNA [NM_006671]	7.70357	3.06915	8.37517	26.2559	26.5112	26.3507	26.4401	29.4845	29.4561	29.4352	3.06915
12295	29151	ref|NM_001025|ens|ENST00000296674|gb|M32219|gb|BX647563	hs|chr5:81569349-81569290	A_33_P3257714	RPS23	NM_001025	ref|Homo sapiens ribosomal protein S23 (RPS23), mRNA [NM_001025]	6.15055	2.86729	7.23525	27.9283	28.0166	28.2402	27.7014	30.861	30.7787	30.8771	2.86729
142	16882	ref|NM_004874|ref|NM_001204878|ens|ENST00000287322|gb|AK304072	hs|chr8:38068198-38068257	A_23_P146217	BAG4	NM_004874	ref|Homo sapiens BCL2-associated athanogene 4 (BAG4), transcript variant 1, mRNA [NM_004874]	3.19999	2.85334	4.90669	NaN	22.8758	22.3718	NaN	25.8965	25.2876	25.2472	2.85334
1304	19856	ref|NM_001098845|ref|NM_001278924|ref|NM_001278923|ref|NM_001040084	hs|chr10:47762959-47763018	A_32_P105549	ANXA8L1	NM_001098845	ref|Homo sapiens annexin A8-like 1 (ANXA8L1), transcript variant 1, mRNA [NM_001098845]	4.31378	2.83215	6.35441	22.6962	23.5008	23.6376	NaN	25.994	26.0117	26.3252	2.83215
18742	30271	ref|NM_003126|ens|ENST00000368147|gb|M61877|tc|THC2473987	hs|chr1:158580696-158580637	A_23_P63158	SPTA1	NM_003126	ref|Homo sapiens spectrin, alpha, erythrocytic 1 (elliptocytosis 2) (SPTA1), mRNA [NM_003126]	3.01286	2.7437	5.59467	24.4022	23.2531	22.6538	22.127	25.8902	25.8826	25.7854	2.7437
7251	13676	ens|ENST00000257572|gb|AK094730|tc|THC2535344	hs|chr12:117294035-117293976	A_33_P3687198	HRK	ENST00000257572	ens|harakiri, BCL2 interacting protein (contains only BH3 domain) [Source:HGNC Symbol;Acc:5185] [ENST00000257572]	2.62383	2.68598	5.35245	24.583	23.9504	24.2818	22.0022	26.2543	26.533	26.3838	2.68598
1512	12218	ref|NM_005601|ens|ENST00000221978|ref|XM_005258955|ref|XM_006723228	hs|chr19:51875005-51874946	A_23_P119042	NKG7	NM_005601	ref|Homo sapiens natural killer cell granule protein 7 (NKG7), mRNA [NM_005601]	2.72826	2.61832	4.28686	22.372	22.62	23.176	NaN	25.6597	25.0527	25.3105	2.61832
1588	25130	ref|NM_002122|ens|ENST00000477036|ens|ENST00000498305|ens|ENST00000442680	hs|chr6:32609287-32609758	A_33_P3273884	HLA-DQA1	NM_002122	ref|Homo sapiens major histocompatibility complex, class II, DQ alpha 1 (HLA-DQA1), mRNA [NM_002122]	4.55065	2.61056	6.20395	22.8662	23.6666	23.6923	NaN	26.2119	25.8239	26.021	2.61056
1055	5479	ref|NM_032968|ref|NM_032969|ref|NM_001168360|ref|NM_001168363	hs|chrX:91873836-91873895	A_33_P3346448	PCDH11X	NM_032968	ref|Homo sapiens protocadherin 11 X-linked (PCDH11X), transcript variant c, mRNA [NM_032968]	2.69992	2.5862	4.85615	24.7617	22.4666	23.1097	NaN	26.0159	26.3492	25.7315	2.5862
1641	42065	ref|NM_152908|ref|NM_001256663|ref|NM_001099646|ens|ENST00000463318	hs|chr17:19581690-19581631	A_23_P77908	SLC47A2	NM_152908	ref|Homo sapiens solute carrier family 47 (multidrug and toxin extrusion), member 2 (SLC47A2), transcript variant 1, mRNA [NM_152908]	3.23735	2.58197	4.46242	NaN	23.7604	23.6303	23.7175	26.2507	26.3362	26.2672	2.58197
17760	Mean	ref|NM_006100|ref|NM_001271142|ref|NM_001271145|ref|NM_001271146	hs|chr3:98510738-98510797	A_23_P250800	ST3GAL6	NM_006100	ref|Homo sapiens ST3 beta-galactoside alpha-2,3-sialyltransferase 6 (ST3GAL6), transcript variant 1, mRNA [NM_006100]	5.28891	2.5541	5.81324	25.5309	25.1614	25.112	24.9468	27.6476	27.791	27.787	2.5541
19050	40855	ref|NM_017888|ens|ENST00000331849|linc|TCONS_l2_00010036|linc|TCONS_l2_00010037	hs|chr16:20452226-20452285	A_33_P3395081	ACSM5	NM_017888	ref|Homo sapiens acyl-CoA synthetase medium-chain family member 5 (ACSM5), mRNA [NM_017888]	4.46892	2.52694	5.6166	25.9487	25.6755	25.0349	25.7362	28.095	28.1636	28.1186	2.52694
1638	40483	ens|ENST00000390547|ens|ENST00000604598|gb|S55735|gb|AK092819	hs|chr14:106173564-106173505	A_33_P3351180	ENST00000390547	ENST00000390547	ens|immunoglobulin heavy constant alpha 1 [Source:HGNC Symbol;Acc:5478] [ENST00000390547]	2.92365	2.52553	4.66372	24.2971	22.7504	22.9422	NaN	25.6101	25.8113	26.1449	2.52553
1532	17108	ref|NM_004403|ref|NM_001127454|ref|NM_001127453|ens|ENST00000409775	hs|chr7:24738673-24738614	A_33_P3221293	DFNA5	NM_004403	ref|Homo sapiens deafness, autosomal dominant 5 (DFNA5), transcript variant 1, mRNA [NM_004403]	3.55728	2.51976	5.08043	23.1795	23.4048	22.3824	NaN	25.8443	25.2439	25.4377	2.51976
18401	17276	ref|NM_002122|ens|ENST00000374949|ens|ENST00000482745|ens|ENST00000395363	hs|chr6:32610501-32610560	A_33_P3293049	HLA-DQA1	NM_002122	ref|Homo sapiens major histocompatibility complex, class II, DQ alpha 1 (HLA-DQA1), mRNA [NM_002122]	3.51394	2.51824	5.32879	24.1939	25.2399	25.659	24.6405	27.3525	27.5257	27.4765	2.51824
16303	41544	ref|NM_003881|ens|ENST00000372868|ens|ENST00000372865|ens|ENST00000190983	hs|chr20:43356347-43356406	A_23_P102611	WISP2	NM_003881	ref|Homo sapiens WNT1 inducible signaling pathway protein 2 (WISP2), mRNA [NM_003881]	4.99019	2.51662	5.63819	25.9001	26.0095	26.2473	25.5481	28.465	28.4171	28.4464	2.51662
4447	5386	NA	hs|chr10:081784573-081784514	A_24_P281395	A_24_P281395	A_24_P281395	Unknown	4.15551	2.50868	5.50533	27.1737	26.7746	26.7858	26.087	29.1283	29.1885	29.325	2.50868
8609	18076	ref|NM_020209|ens|ENST00000543264|gb|AK055673|gb|AK056268	hs|chr19:4290646-4290705	A_23_P142255	SHD	NM_020209	ref|Homo sapiens Src homology 2 domain containing transforming protein D (SHD), mRNA [NM_020209]	5.56208	2.48578	5.56575	28.3909	28.1901	28.3456	27.9638	30.6794	30.704	30.7417	2.48578
19016	39503	ref|NM_014298|ens|ENST00000219771|ens|ENST00000564967|ref|XM_005255223	hs|chr16:29708670-29708729	A_23_P34233	QPRT	NM_014298	ref|Homo sapiens quinolinate phosphoribosyltransferase (QPRT), mRNA [NM_014298]	3.00541	2.48036	4.9493	23.8304	23.5856	22.9187	24.8909	26.4261	26.0683	26.366	2.48036
13844	33697	ref|NM_138432|ens|ENST00000403593|ens|ENST00000345635|ref|XM_005253830	hs|chr12:113876021-113876080	A_33_P3227472	SDSL	NM_138432	ref|Homo sapiens serine dehydratase-like (SDSL), mRNA [NM_138432]	4.97043	2.4536	5.42674	26.3608	26.1112	26.5114	25.9388	28.7491	28.7583	28.545	2.4536
14729	36289	ref|NM_012113|ens|ENST00000582010|ens|ENST00000369111|ref|XM_005245059	hs|chr1:150237369-150237428	A_23_P63379	CA14	NM_012113	ref|Homo sapiens carbonic anhydrase XIV (CA14), mRNA [NM_012113]	4.74267	2.43063	5.30325	28.5575	28.7806	29.1741	28.5155	31.1632	31.2549	31.1446	2.43063
1076	6219	ref|NM_001105533|gb|AK025639|gb|BC030538|tc|THC2601673	hs|chr7:120901888-120901947	A_33_P3396872	CPED1	NM_001105533	ref|Homo sapiens cadherin-like and PC-esterase domain containing 1 (CPED1), transcript variant 2, mRNA [NM_001105533]	3.64427	2.41285	5.08674	23.2609	23.9356	22.8281	NaN	25.5109	26.1455	25.6068	2.41285
18859	34403	ref|NM_201262|ref|NM_021800|ens|ENST00000480180|ens|ENST00000480963	hs|chr10:69583132-69583073	A_33_P3225066	DNAJC12	NM_201262	ref|Homo sapiens DnaJ (Hsp40) homolog, subfamily C, member 12 (DNAJC12), transcript variant 2, mRNA [NM_201262]	3.27367	2.40042	4.93933	23.6572	24.0276	23.7116	22.5027	26.0392	25.8131	25.7733	2.40042
5965	9835	ref|NM_021076|ens|ENST00000310624|ref|XM_006724257|ref|XM_005261619	hs|chr22:29887194-29887253	A_23_P300600	NEFH	NM_021076	ref|Homo sapiens neurofilament, heavy polypeptide (NEFH), mRNA [NM_021076]	3.49954	2.39562	4.96266	24.1642	23.8781	24.7488	23.3437	26.4628	26.5463	26.2788	2.39562
3167	1209	ref|NM_021572|ref|NM_001290072|ref|NM_001290073|ens|ENST00000230565	hs|chr6:46128843-46128784	A_23_P214244	ENPP5	NM_021572	ref|Homo sapiens ectonucleotide pyrophosphatase/phosphodiesterase 5 (putative) (ENPP5), transcript variant 2, mRNA [NM_021572]	4.81524	2.3944	5.21634	25.077	25.0817	25.3856	24.7679	27.3587	27.4192	27.6394	2.3944
17394	Mean	ref|NM_003500|ens|ENST00000460921|ens|ENST00000302819|ens|ENST00000467738	hs|chr3:58490967-58490908	A_23_P10182	ACOX2	NM_003500	ref|Homo sapiens acyl-CoA oxidase 2, branched chain (ACOX2), mRNA [NM_003500]	6.29877	2.35067	5.09688	27.8617	27.6972	27.7719	27.7725	30.1472	30.1018	30.1305	2.35067
4473	5458	ref|NM_024816|ens|ENST00000358201|ens|ENST00000357573|gb|BC058900	hs|chr16:28915801-28915742	A_33_P3239152	RABEP2	NM_024816	ref|Homo sapiens rabaptin, RAB GTPase binding effector protein 2 (RABEP2), mRNA [NM_024816]	3.82966	2.33592	4.85867	26.4307	27.3419	27.2614	26.5673	29.2991	29.2111	29.1985	2.33592
88	8622	ref|NM_214462|ref|NM_001286350|ref|NR_104425|ens|ENST00000366795	hs|chr6:168707694-168707635	A_24_P289260	DACT2	NM_214462	ref|Homo sapiens dishevelled-binding antagonist of beta-catenin 2 (DACT2), transcript variant 1, mRNA [NM_214462]	2.9411	2.3296	3.81674	23.7724	22.8844	NaN	NaN	25.5174	25.6971	25.7595	2.3296
18156	7045	ens|ENST00000398832|tc|THC2668971	hs|chr17:30469279-30469220	A_32_P207767	ENST00000398832	ENST00000398832	ens|Uncharacterized protein [Source:UniProtKB/TrEMBL;Acc:A8MZ04] [ENST00000398832]	4.43682	2.32024	4.95343	25.0626	24.9708	24.9805	24.4394	27.0669	27.0873	27.3965	2.32024
1238	13113	ref|NM_006418|ens|ENST00000219022|gb|BC047740|gb|AK000683	hs|chr13:53626095-53626154	A_24_P181254	OLFM4	NM_006418	ref|Homo sapiens olfactomedin 4 (OLFM4), mRNA [NM_006418]	3.07341	2.32023	4.45553	23.1593	24.3083	22.7893	NaN	25.5624	25.9814	25.6738	2.32023
13313	32156	ref|NR_024399|gb|AY203928|gb|BC015583|tc|THC2480970	hs|chr16:88753499-88753558	A_23_P406227	SNAI3-AS1	NR_024399	ref|Homo sapiens SNAI3 antisense RNA 1 (SNAI3-AS1), transcript variant 2, long non-coding RNA [NR_024399]	5.0407	2.30261	4.92418	25.4791	25.5559	25.2603	25.1938	27.7295	27.7887	27.5066	2.30261
9060	19392	ref|NM_001299|ens|ENST00000252456|ref|XM_005259741|ref|XM_006722648	hs|chr19:11661005-11661064	A_23_P125233	CNN1	NM_001299	ref|Homo sapiens calponin 1, basic, smooth muscle (CNN1), mRNA [NM_001299]	3.26577	2.2968	4.60682	26.9981	26.8022	27.4337	25.9434	29.0858	29.0305	29.1571	2.2968
1172	9656	ref|NR_029422|ens|ENST00000362512|ens|ENST00000602478|gb|J04119	hs|chr22:43011300-43011359	A_24_P23445	RNU12	NR_029422	ref|Homo sapiens RNA, U12 small nuclear (RNU12), small nuclear RNA [NR_029422]	4.76044	2.26891	4.91816	23.8784	23.8875	24.3183	NaN	26.1439	26.4782	26.2688	2.26891
2924	237	tc|THC2670954	hs|chr5:089233808-089233867	A_33_P3336427	THC2670954	THC2670954	Unknown	4.57683	2.26559	4.82132	24.5661	24.4142	24.8748	24.5729	26.678	26.7972	27.1426	2.26559
13474	32640	ref|NR_027026|ens|ENST00000607545|tc|THC2685914	hs|chr5:21589381-21589440	A_33_P3256113	GUSBP1	NR_027026	ref|Homo sapiens glucuronidase, beta pseudogene 1 (GUSBP1), transcript variant 1, non-coding RNA [NR_027026]	4.8382	2.22402	4.63321	26.7258	26.8098	27.0607	26.5427	29.0198	29.0256	28.9809	2.22402
9167	19693	ref|NM_006383|ref|NM_001271888|ref|NM_001271889|ens|ENST00000258930	hs|chr15:78397052-78396993	A_33_P3308914	CIB2	NM_006383	ref|Homo sapiens calcium and integrin binding family member 2 (CIB2), transcript variant 1, mRNA [NM_006383]	5.24941	2.20281	4.59371	26.7222	26.7154	26.6817	26.4406	28.859	28.7582	28.9111	2.20281
9499	20705	ref|NM_001080545|ref|NR_048567|ens|ENST00000479855|ens|ENST00000486067	hs|chr2:182982132-182982191	A_32_P66364	PPP1R1C	NM_001080545	ref|Homo sapiens protein phosphatase 1, regulatory (inhibitor) subunit 1C (PPP1R1C), transcript variant 3, mRNA [NM_001080545]	5.6069	2.1908	4.56007	25.4984	25.2998	25.3078	25.3565	27.5077	27.6002	27.5614	2.1908
13916	33900	ref|NM_006946|ens|ENST00000529997|ens|ENST00000309996|ens|ENST00000533211	hs|chr11:66453169-66453110	A_23_P98282	SPTBN2	NM_006946	ref|Homo sapiens spectrin, beta, non-erythrocytic 2 (SPTBN2), mRNA [NM_006946]	2.83995	2.18784	4.10776	25.0762	23.3764	24.1032	23.6999	26.2519	26.343	26.1604	2.18784
14789	36499	ref|NR_038941|gb|BC054862|tc|THC2504434	hs|chr22:25498850-25498791	A_33_P3389332	LOC100128531	NR_038941	ref|Homo sapiens uncharacterized LOC100128531 (LOC100128531), long non-coding RNA [NR_038941]	3.28373	2.18228	4.41136	25.2936	24.6836	24.678	24.0746	26.9657	26.5057	27.1228	2.18228
5342	8001	ref|NM_012137|ref|NM_001134445|ens|ENST00000539042|ens|ENST00000284031	hs|chr1:85784533-85784474	A_23_P201386	DDAH1	NM_012137	ref|Homo sapiens dimethylarginine dimethylaminohydrolase 1 (DDAH1), transcript variant 1, mRNA [NM_012137]	5.41548	2.17549	4.50814	27.1086	27.297	27.1438	27.34	29.393	29.3598	29.4406	2.17549
6860	12562	ref|NM_001163315|ens|ENST00000542267|ens|ENST00000359660|gb|AK126722	hs|chr5:107195628-107195569	A_33_P3314441	FBXL17	NM_001163315	ref|Homo sapiens F-box and leucine-rich repeat protein 17 (FBXL17), mRNA [NM_001163315]	4.16628	2.16445	4.41656	24.7954	24.2575	24.3116	24.8278	26.6908	26.8267	26.62	2.16445
6547	11622	ref|NM_020792|ref|NM_001146276|ref|NM_001146277|ref|NM_001146278	hs|chr3:172348635-172348576	A_23_P132644	NCEH1	NM_020792	ref|Homo sapiens neutral cholesterol ester hydrolase 1 (NCEH1), transcript variant 2, mRNA [NM_020792]	5.3137	2.12753	4.36124	27.5178	27.543	27.5661	27.7593	29.6846	29.717	29.7706	2.12753
11005	25221	ref|NM_145256|ens|ENST00000595840|ens|ENST00000339007|ref|XM_005259739	hs|chr19:18502541-18502482	A_23_P165136	LRRC25	NM_145256	ref|Homo sapiens leucine rich repeat containing 25 (LRRC25), mRNA [NM_145256]	4.15104	2.10877	4.25891	25.6336	25.6445	25.4243	25.0299	27.4972	27.4765	27.6519	2.10877
3688	2969	ref|NR_024417|ens|ENST00000443243|linc|TCONS_00029318|gb|AK123935	hs|chr22:18520615-18520674	A_33_P3400107	FLJ41941	NR_024417	ref|Homo sapiens uncharacterized LOC100192420 (FLJ41941), long non-coding RNA [NR_024417]	3.10913	2.10865	4.09329	27.5449	28.7274	28.7603	28.6262	30.5765	30.5489	30.4446	2.10865
6071	10164	ref|NM_138393|ens|ENST00000233596|gb|AX775999|gb|AK058112	hs|chr19:1497862-1497921	A_33_P3262789	REEP6	NM_138393	ref|Homo sapiens receptor accessory protein 6 (REEP6), mRNA [NM_138393]	3.12333	2.10589	4.08216	26.0789	25.5768	26.0414	24.8448	27.6566	27.8283	27.7392	2.10589
1683	13105	ref|NM_033423|ref|NM_001270780|ref|NM_001270781|ens|ENST00000216338	hs|chr14:25075768-25075709	A_23_P128993	GZMH	NM_033423	ref|Homo sapiens granzyme H (cathepsin G-like 2, protein h-CCPX) (GZMH), transcript variant 1, mRNA [NM_033423]	3.28563	2.10376	4.41172	22.9911	24.1334	24.0707	NaN	25.7134	25.9246	25.8685	2.10376
13051	31337	ref|NM_001012973|ens|ENST00000372263|gb|HQ258029|gb|EU446996	hs|chr10:81901875-81901934	A_33_P3252781	PLAC9	NM_001012973	ref|Homo sapiens placenta-specific 9 (PLAC9), mRNA [NM_001012973]	2.64944	2.10259	3.85539	27.7588	26.4381	27.0828	25.9733	28.8915	28.846	29.0101	2.10259
10150	22609	ref|NM_002590|ref|NM_032949|ens|ENST00000338862|ens|ENST00000377942	hs|chr13:53418264-53418205	A_23_P36985	PCDH8	NM_002590	ref|Homo sapiens protocadherin 8 (PCDH8), transcript variant 1, mRNA [NM_002590]	3.33132	2.08804	4.0754	24.304	24.5045	25.1258	23.9612	26.5093	26.479	26.6974	2.08804
18408	17477	ref|NM_022126|ref|NM_001167880|ens|ENST00000481452|ens|ENST00000368839	hs|chr10:126177105-126185549	A_24_P355493	LHPP	NM_022126	ref|Homo sapiens phospholysine phosphohistidine inorganic pyrophosphate phosphatase (LHPP), transcript variant 1, mRNA [NM_022126]	2.70395	2.08648	3.88827	23.473	24.2589	23.1547	22.5171	25.4662	25.2187	25.6273	2.08648
3675	2937	ref|NR_103738|ens|ENST00000434703|ens|ENST00000440093|ens|ENST00000529667	hs|chr17:70067254-70067195	A_24_P497464	SOX9-AS1	NR_103738	ref|Homo sapiens SOX9 antisense RNA 1 (SOX9-AS1), transcript variant 1, long non-coding RNA [NR_103738]	3.41317	2.08289	4.07801	28.1414	28.1968	28.6825	27.5387	30.2474	30.2565	30.1644	2.08289
10537	23713	ref|NM_014314|ens|ENST00000379882|tc|NP1162083|tc|THC2613317	hs|chr9:32455457-32455398	A_33_P3372910	DDX58	NM_014314	ref|Homo sapiens DEAD (Asp-Glu-Ala-Asp) box polypeptide 58 (DDX58), mRNA [NM_014314]	3.53192	2.07144	4.05551	25.5535	25.8129	25.7353	26.5329	27.9861	27.9948	27.9595	2.07144
3489	2333	ref|NM_006552|ens|ENST00000306238|gb|AJ224171|gb|BC069170	hs|chr11:61960950-61961009	A_23_P127781	SCGB1D1	NM_006552	ref|Homo sapiens secretoglobin, family 1D, member 1 (SCGB1D1), mRNA [NM_006552]	4.59563	2.06402	4.15547	26.0099	25.8342	25.7622	25.5425	27.9027	27.7975	27.8534	2.06402
15946	40317	ref|NM_006551|ens|ENST00000244926|ref|XM_006718422|gb|BC069290	hs|chr11:62012149-62012208	A_23_P150555	SCGB1D2	NM_006551	ref|Homo sapiens secretoglobin, family 1D, member 2 (SCGB1D2), mRNA [NM_006551]	3.27628	2.06296	3.99137	25.1834	25.0639	25.8348	24.6229	27.2108	27.1974	27.3095	2.06296
13601	32962	ref|NM_138789|ref|NM_001082619|ens|ENST00000280350|ens|ENST00000532211	hs|chr11:111941220-111941161	A_33_P3278058	PIH1D2	NM_138789	ref|Homo sapiens PIH1 domain containing 2 (PIH1D2), transcript variant 1, mRNA [NM_138789]	2.75367	2.02465	3.8498	25.4748	24.3583	24.7114	24.0138	26.5032	27.0467	26.4429	2.02465
11392	26392	ens|ENST00000370958|gb|AF498274|tc|THC2477959	hs|chr1:70340576-70340635	A_33_P3307840	LRRC7	ENST00000370958	ens|leucine rich repeat containing 7 [Source:HGNC Symbol;Acc:18531] [ENST00000370958]	4.4223	2.02114	4.03463	25.9039	25.7979	25.5364	26.0032	27.788	27.7815	27.9249	2.02114
18393	16931	ref|NM_152709|ref|NM_001130161|ref|NM_001130159|ref|NM_001130160	hs|chr10:70652436-70652495	A_23_P344481	STOX1	NM_152709	ref|Homo sapiens storkhead box 1 (STOX1), transcript variant 1, mRNA [NM_152709]	2.88758	1.99798	3.75114	23.4435	23.9095	24.2258	22.8276	25.5982	25.5645	25.6361	1.99798
14547	35742	ref|NM_000363|ens|ENST00000586669|ens|ENST00000344887|ens|ENST00000589864	hs|chr19:55665570-55665511	A_23_P67453	TNNI3	NM_000363	ref|Homo sapiens troponin I type 3 (cardiac) (TNNI3), mRNA [NM_000363]	3.4063	1.99436	3.85377	28.6321	28.1389	27.6163	27.9237	30.031	30.116	30.0695	1.99436
15386	38415	ref|NM_174934|ref|NM_001142349|ref|NM_001142348|ref|NR_024527	hs|chr11:118004356-118004297	A_23_P303833	SCN4B	NM_174934	ref|Homo sapiens sodium channel, voltage-gated, type IV, beta subunit (SCN4B), transcript variant 1, mRNA [NM_174934]	4.6147	1.99201	3.97677	30.0481	29.7922	29.9103	29.7644	31.9223	31.7202	31.9698	1.99201
1351	25351	ref|NM_032130|ens|ENST00000257894|ens|ENST00000548841|ens|ENST00000532262	hs|chr12:49981527-49981468	A_23_P25445	FAM186B	NM_032130	ref|Homo sapiens family with sequence similarity 186, member B (FAM186B), transcript variant 1, mRNA [NM_032130]	2.91369	1.98859	3.82803	24.4818	23.3483	23.1345	NaN	25.6635	25.4443	25.8225	1.98859
5072	7210	ref|NM_173804|ens|ENST00000585416|ens|ENST00000327042|ens|ENST00000589190	hs|chr19:55738395-55738336	A_24_P121956	TMEM86B	NM_173804	ref|Homo sapiens transmembrane protein 86B (TMEM86B), mRNA [NM_173804]	2.7969	1.98804	3.7223	29.1511	27.8116	28.7091	28.0122	30.1902	30.4714	30.5655	1.98804
8701	18352	ref|NM_000332|ref|NM_001128164|ens|ENST00000244769|ens|ENST00000436367	hs|chr6:16302089-16302030	A_33_P3409099	ATXN1	NM_000332	ref|Homo sapiens ataxin 1 (ATXN1), transcript variant 1, mRNA [NM_000332]	2.75766	1.98406	3.69105	26.9749	26.3628	26.9443	25.581	28.5129	28.4108	28.4257	1.98406
8390	17406	ref|XM_006710182|ref|XM_006726448|ref|XM_006716228|gb|BC063653	hs|chr7:64348966-64348907	A_33_P3212375	LOC441239	XM_006710182	ref|PREDICTED: Homo sapiens uncharacterized LOC441239 (RP11-797H7.5), mRNA [XM_006710182]	3.26061	1.97692	4.03247	27.7988	28.1422	28.1705	28.4428	29.9376	30.6455	29.7634	1.97692
4346	5085	ref|NM_001243780|ref|NM_032333|ref|NM_001243779|ref|NM_001243778	hs|chr10:82180229-82180288	A_33_P3350374	FAM213A	NM_001243780	ref|Homo sapiens family with sequence similarity 213, member A (FAM213A), transcript variant 4, mRNA [NM_001243780]	2.67494	1.97635	3.65177	25.8742	25.0625	25.808	24.4387	27.1759	27.2208	27.4198	1.97635
10320	23102	ref|NM_001018100|ref|NM_152451|ens|ENST00000380565|ens|ENST00000574161	hs|chr15:57977472-57977531	A_33_P3423874	MYZAP	NM_001018100	ref|Homo sapiens myocardial zonula adherens protein (MYZAP), transcript variant 1, mRNA [NM_001018100]	5.06966	1.97175	3.91908	27.4824	27.3322	27.4683	27.3226	29.3679	29.4297	29.3217	1.97175
14696	36195	ref|NM_001010870|ref|NM_001168359|ens|ENST00000316081|ens|ENST00000544460	hs|chr6:46670025-46670084	A_33_P3232965	TDRD6	NM_001010870	ref|Homo sapiens tudor domain containing 6 (TDRD6), transcript variant 1, mRNA [NM_001010870]	4.56248	1.96657	3.89464	26.5894	26.5607	26.8954	26.6145	28.7069	28.5519	28.6358	1.96657
1268	15628	ref|NM_207372|ref|NM_001145719|ens|ENST00000339284|ens|ENST00000313455	hs|chr10:82348452-82348511	A_33_P3319856	SH2D4B	NM_207372	ref|Homo sapiens SH2 domain containing 4B (SH2D4B), transcript variant 1, mRNA [NM_207372]	2.92132	1.95931	3.73927	23.2197	22.3299	22.7046	NaN	24.1851	24.9771	24.9699	1.95931
6503	11478	ref|NM_024816|ens|ENST00000358201|ens|ENST00000357573|gb|AK092299	hs|chr16:28915816-28915757	A_33_P3424207	RABEP2	NM_024816	ref|Homo sapiens rabaptin, RAB GTPase binding effector protein 2 (RABEP2), mRNA [NM_024816]	3.36618	1.9577	3.76535	27.9978	27.6745	27.3429	27.0241	29.5047	29.4899	29.408	1.9577
7754	15250	ref|NM_198504|ens|ENST00000340634|gb|AK123932|gb|BC030124	hs|chr3:142680265-142680206	A_32_P196193	PAQR9	NM_198504	ref|Homo sapiens progestin and adipoQ receptor family member IX (PAQR9), mRNA [NM_198504]	3.63487	1.95051	3.78892	26.6936	26.5241	26.7752	26.007	28.4257	28.4907	28.4351	1.95051
19351	26051	ref|NM_001243|ref|NM_001281430|ens|ENST00000263932|ens|ENST00000413146	hs|chr1:12204161-12204220	A_23_P500614	TNFRSF8	NM_001243	ref|Homo sapiens tumor necrosis factor receptor superfamily, member 8 (TNFRSF8), transcript variant 1, mRNA [NM_001243]	4.00801	1.94214	3.7972	25.8028	25.4529	25.4382	25.1765	27.3874	27.4424	27.3995	1.94214
5886	9582	ref|NM_020056|ens|ENST00000447735|ens|ENST00000241802|ens|ENST00000449560	hs|chr6:32714597-32714656	A_24_P852756	HLA-DQA2	NM_020056	ref|Homo sapiens major histocompatibility complex, class II, DQ alpha 2 (HLA-DQA2), mRNA [NM_020056]	4.28874	1.93597	3.82246	24.1184	24.1857	24.4835	24.221	26.0995	26.3626	26.1023	1.93597
13292	32085	ref|NM_021979|ens|ENST00000247207|ens|ENST00000394709|gb|AK097824	hs|chr14:65009538-65009597	A_23_P88303	HSPA2	NM_021979	ref|Homo sapiens heat shock 70kDa protein 2 (HSPA2), mRNA [NM_021979]	2.94285	1.93158	3.63375	30.7527	30.2226	29.4958	30.5148	32.1597	32.2567	32.1177	1.93158
12837	30726	ref|NM_017527|ref|NM_001160354|ref|NM_001160355|ens|ENST00000561179	hs|chr8:143784821-143784880	A_23_P397293	LY6K	NM_017527	ref|Homo sapiens lymphocyte antigen 6 complex, locus K (LY6K), transcript variant 1, mRNA [NM_017527]	4.05486	1.91717	3.74575	28.1623	27.7773	28.3027	28.2032	29.9809	30.114	29.9907	1.91717
7137	13359	ref|NM_001911|ens|ENST00000216336|ens|ENST00000552252|gb|M16117	hs|chr14:25042847-25042788	A_23_P140384	CTSG	NM_001911	ref|Homo sapiens cathepsin G (CTSG), mRNA [NM_001911]	4.68814	1.90728	3.74313	26.3815	26.2584	26.3636	26.1216	28.247	28.1492	28.1695	1.90728
1262	15181	ref|NM_001242698|gb|AK091836|gb|AX747210|tc|THC2480096	hs|chr6:13279765-13279706	A_24_P359067	LOC100130357	NM_001242698	ref|Homo sapiens uncharacterized LOC100130357 (LOC100130357), mRNA [NM_001242698]	3.71016	1.90381	4.01307	23.4649	23.903	24.0266	NaN	25.6663	25.8209	25.6187	1.90381
19384	32217	ref|NR_003674|ref|NR_047527|ens|ENST00000585533|ens|ENST00000591993	hs|chr9:46687913-46687972	A_33_P3346327	KGFLP1	NR_003674	ref|Homo sapiens fibroblast growth factor 7 pseudogene (KGFLP1), transcript variant 2, non-coding RNA [NR_003674]	2.70077	1.8988	3.56634	23.394	23.7808	23.5198	22.4294	25.4793	25.0575	25.0026	1.8988
10989	25191	NA	hs|chr2:085567763-085567704	A_33_P3223860	A_33_P3223860	A_33_P3223860	Unknown	2.91257	1.88077	3.55801	26.2906	26.6596	27.0823	25.9323	28.2598	28.21	28.6462	1.88077
17377	Mean	ref|NM_002164|ens|ENST00000523779|ens|ENST00000522495|ens|ENST00000518237	hs|chr8:39785529-39785588	A_23_P112026	IDO1	NM_002164	ref|Homo sapiens indoleamine 2,3-dioxygenase 1 (IDO1), mRNA [NM_002164]	3.2496	1.87758	3.56953	26.91	26.1824	26.1733	26.0054	28.0945	28.3341	28.1576	1.87758
15797	39824	ref|NM_144617|ens|ENST00000004982|ens|ENST00000592984|gb|AK300695	hs|chr19:36246079-36246020	A_24_P308029	HSPB6	NM_144617	ref|Homo sapiens heat shock protein, alpha-crystallin-related, B6 (HSPB6), mRNA [NM_144617]	3.97324	1.87621	3.66759	27.9342	27.7488	27.5036	27.6211	29.7087	29.3692	29.6564	1.87621
13244	31947	ref|NM_002839|ref|NM_130392|ref|NM_001171025|ref|NM_130391	hs|chr9:8314334-8314275	A_33_P3309551	PTPRD	NM_002839	ref|Homo sapiens protein tyrosine phosphatase, receptor type, D (PTPRD), transcript variant 1, mRNA [NM_002839]	4.20351	1.87215	3.64709	25.9974	25.9637	26.1937	25.771	27.7642	27.9636	27.8329	1.87215
11422	26481	ref|NM_199040|ref|NM_019094|ens|ENST00000337179|ens|ENST00000415493	hs|chr12:93796090-93796149	A_24_P67946	NUDT4	NM_199040	ref|Homo sapiens nudix (nucleoside diphosphate linked moiety X)-type motif 4 (NUDT4), transcript variant 2, mRNA [NM_199040]	3.52421	1.87017	3.59616	27.5783	27.1536	27.4166	26.8382	29.0538	29.2444	29.0524	1.87017
1416	37036	ref|NM_001257096|ref|NM_006192|ens|ENST00000398485|tc|THC2477288	hs|chr20:21696522-21696581	A_33_P3381378	PAX1	NM_001257096	ref|Homo sapiens paired box 1 (PAX1), transcript variant 2, mRNA [NM_001257096]	3.51834	1.86103	3.85152	23.5932	23.585	24.2053	NaN	25.5405	25.7968	25.6293	1.86103
6404	11147	ref|NM_001615|ref|NM_001199893|ens|ENST00000438902|ens|ENST00000409624	hs|chr2:74146700-74146759	A_23_P39955	ACTG2	NM_001615	ref|Homo sapiens actin, gamma 2, smooth muscle, enteric (ACTG2), transcript variant 1, mRNA [NM_001615]	3.53491	1.85558	3.5573	26.3408	25.9134	26.15	25.5977	27.7701	27.914	27.8841	1.85558
19407	36938	ref|NM_139241|ens|ENST00000266482|ens|ENST00000395740|ens|ENST00000493087	hs|chr12:32786493-32786552	A_24_P158946	FGD4	NM_139241	ref|Homo sapiens FYVE, RhoGEF and PH domain containing 4 (FGD4), mRNA [NM_139241]	3.83134	1.85514	3.57388	27.7597	27.7412	28.1513	27.5352	29.653	29.6378	29.6651	1.85514
15783	39791	ref|NM_001114173|ref|NM_148170|ens|ENST00000393301|ens|ENST00000529974	hs|chr11:88061340-88061281	A_33_P3268472	CTSC	NM_001114173	ref|Homo sapiens cathepsin C (CTSC), transcript variant 3, mRNA [NM_001114173]	2.90862	1.85456	3.44755	25.7222	26.0975	26.6218	25.4322	27.7556	27.8201	27.8932	1.85456
14	5983	ref|NM_212558|tc|THC2622648	hs|chr9:32789126-32789185	A_33_P3367780	TMEM215	NM_212558	ref|Homo sapiens transmembrane protein 215 (TMEM215), mRNA [NM_212558]	3.03236	1.85131	3.68594	23.5437	22.6112	NaN	NaN	24.7137	25.2704	24.8023	1.85131
1664	5893	ref|NM_020485|ref|NM_138618|ref|NM_138617|ref|NM_138616	hs|chr1:25697020-25696961	A_23_P62634	RHCE	NM_020485	ref|Homo sapiens Rh blood group, CcEe antigens (RHCE), transcript variant 1, mRNA [NM_020485]	2.85025	1.84959	3.22874	23.4095	22.4871	23.286	NaN	24.9124	25.003	24.816	1.84959
17961	Mean	ref|NM_004131|ens|ENST00000554242|ens|ENST00000532263|ens|ENST00000382542	hs|chr14:25100295-25100236	A_23_P117602	GZMB	NM_004131	ref|Homo sapiens granzyme B (granzyme 2, cytotoxic T-lymphocyte-associated serine esterase 1) (GZMB), mRNA [NM_004131]	3.57278	1.84815	3.54187	24.7248	24.1252	24.6868	24.2274	26.2176	26.3436	26.3064	1.84815
11578	26970	ref|NM_015086|ens|ENST00000421952|gb|AB018292|gb|BC039264	hs|chr12:49389625-49389566	A_23_P2317	DDN	NM_015086	ref|Homo sapiens dendrin (DDN), mRNA [NM_015086]	2.65358	1.84791	3.3617	26.2066	25.1564	25.6187	24.7824	27.2741	27.2407	27.3519	1.84791
1430	40973	tc|THC2670244	hs|chr19:040176272-040176331	A_33_P3341269	THC2670244	THC2670244	Unknown	2.9966	1.82778	3.78467	24.8657	23.817	24.3825	NaN	25.9883	26.1545	26.4057	1.82778
15273	38026	ref|NM_001142946|ref|NR_024621|ens|ENST00000381153|gb|AB029488	hs|chr11:2317566-2317507	A_33_P3377229	C11orf21	NM_001142946	ref|Homo sapiens chromosome 11 open reading frame 21 (C11orf21), transcript variant 1, mRNA [NM_001142946]	3.1313	1.82667	3.47604	25.4459	24.6593	24.6381	25.1074	26.6657	27.0347	26.6676	1.82667
18913	35932	ref|NM_006274|ens|ENST00000485502|ens|ENST00000311925|gb|AB000887	hs|chr9:34689665-34689606	A_23_P123853	CCL19	NM_006274	ref|Homo sapiens chemokine (C-C motif) ligand 19 (CCL19), mRNA [NM_006274]	3.47059	1.82219	3.54363	24.1056	23.7855	24.3501	24.1893	25.653	25.9349	26.2016	1.82219
17595	Mean	ref|NM_017693|ref|NM_001159596|ens|ENST00000257336|ens|ENST00000448849	hs|chr13:103492701-103492760	A_23_P105833	BIVM	NM_017693	ref|Homo sapiens basic, immunoglobulin-like variable motif containing (BIVM), transcript variant 1, mRNA [NM_017693]	4.13607	1.81611	3.50501	27.4757	27.1183	27.2266	27.1056	29.0466	28.9767	29.1197	1.81611
7179	13487	ref|NM_000256|ens|ENST00000399249|ens|ENST00000545968|ens|ENST00000256993	hs|chr11:47353223-47353164	A_23_P127385	MYBPC3	NM_000256	ref|Homo sapiens myosin binding protein C, cardiac (MYBPC3), mRNA [NM_000256]	3.56774	1.81066	3.46909	23.8225	23.9658	23.7769	24.3802	25.9327	25.8018	25.6565	1.81066
4046	4073	ref|NM_004785|ref|NM_001130012|ref|NM_001252073|ref|NM_001252075	hs|chr16:2088290-2088349	A_24_P364838	SLC9A3R2	NM_004785	ref|Homo sapiens solute carrier family 9, subfamily A (NHE3, cation proton antiporter 3), member 3 regulator 2 (SLC9A3R2), transcript variant 2, mRNA [NM_004785]	4.51478	1.81056	3.50942	28.7883	28.7716	28.8164	28.6328	30.6296	30.6138	30.445	1.81056
15843	39968	ref|NM_005175|ref|NM_001002027|ens|ENST00000393366|ens|ENST00000355938	hs|chr17:46970798-46971772	A_23_P164228	ATP5G1	NM_005175	ref|Homo sapiens ATP synthase, H+ transporting, mitochondrial Fo complex, subunit C1 (subunit 9) (ATP5G1), transcript variant 1, mRNA [NM_005175]	3.39618	1.80725	3.44999	32.3555	31.9602	32.0265	31.5846	33.634	33.8037	33.9292	1.80725
4129	4352	ref|NM_001287754|ref|NR_109871|ens|ENST00000476050|ens|ENST00000478359	hs|chr1:209952924-209952983	A_33_P3421351	TRAF3IP3	NM_001287754	ref|Homo sapiens TRAF3 interacting protein 3 (TRAF3IP3), transcript variant 2, mRNA [NM_001287754]	3.48295	1.79782	3.51083	25.1771	24.8208	25.2387	25.0629	27.2251	26.7347	26.6583	1.79782
6144	10381	ref|NM_198076|ens|ENST00000464757|ens|ENST00000391839|ens|ENST00000411948	hs|chr1:245006469-245006528	A_33_P3233947	COX20	NM_198076	ref|Homo sapiens COX20 cytochrome C oxidase assembly factor (COX20), mRNA [NM_198076]	3.10115	1.79583	3.37433	28.1705	28.6977	29.1759	28.7244	30.5901	30.4588	30.415	1.79583
5475	8426	ens|ENST00000361390|gb|BC061915|gb|BC001598|gb|AF216862	hs|chrM:3369-3428	A_24_P182122	ND1	ENST00000361390	ens|mitochondrially encoded NADH dehydrogenase 1 [Source:HGNC Symbol;Acc:7455] [ENST00000361390]	4.34609	1.78906	3.46048	30.9677	30.8021	30.9928	30.9216	32.7788	32.5618	32.7898	1.78906
3685	2961	ens|ENST00000395807|tc|THC2657344	hs|chr17:17000529-17000588	A_33_P3230528	MPRIP	ENST00000395807	ens|myosin phosphatase Rho interacting protein [Source:HGNC Symbol;Acc:30321] [ENST00000395807]	4.27568	1.78139	3.42639	25.0688	25.3416	25.088	25.293	26.934	27.0082	26.9955	1.78139
11880	27869	ref|NR_036522|ens|ENST00000299997|ens|ENST00000592146|gb|BC008651	hs|chr19:56989620-57005565	A_32_P204795	ZNF667-AS1	NR_036522	ref|Homo sapiens ZNF667 antisense RNA 1 (head to head) (ZNF667-AS1), transcript variant 2, long non-coding RNA [NR_036522]	3.00449	1.77223	3.31389	25.1549	25.2567	25.8945	24.909	26.9109	27.1426	27.1744	1.77223
1097	7159	ref|NR_040113|ref|NR_027995|ens|ENST00000577614|ref|XR_424060	hs|chr18:14225703-14225762	A_32_P150086	ANKRD20A5P	NR_040113	ref|Homo sapiens ankyrin repeat domain 20 family, member A5, pseudogene (ANKRD20A5P), non-coding RNA [NR_040113]	4.13068	1.75155	3.45467	23.8528	23.9432	23.8814	NaN	25.8123	25.6763	25.4435	1.75155
13737	33381	ref|NM_000569|ref|NM_001127592|ref|NM_001127593|ref|NM_001127595	hs|chr1:161511888-161511829	A_23_P200728	FCGR3A	NM_000569	ref|Homo sapiens Fc fragment of IgG, low affinity IIIa, receptor (CD16a) (FCGR3A), transcript variant 1, mRNA [NM_000569]	3.37339	1.7483	3.30489	25.0101	24.3698	24.3571	24.5272	26.2652	26.4206	26.2573	1.7483
11479	26661	ref|NM_016142|ens|ENST00000529261|ens|ENST00000532864|ens|ENST00000527213	hs|chr11:43775611-43775670	A_33_P3335042	HSD17B12	NM_016142	ref|Homo sapiens hydroxysteroid (17-beta) dehydrogenase 12 (HSD17B12), mRNA [NM_016142]	2.6321	1.748	3.21336	25.4377	25.3298	26.0657	24.7625	27.1614	26.9277	27.3516	1.748
1644	42413	ref|NM_001018100|ens|ENST00000396180|ens|ENST00000380560|ens|ENST00000380568	hs|chr15:57931691-57953654	A_23_P129144	MYZAP	NM_001018100	ref|Homo sapiens myocardial zonula adherens protein (MYZAP), transcript variant 1, mRNA [NM_001018100]	3.25503	1.74511	3.12028	24.0292	24.6016	24.3652	NaN	25.965	26.1625	26.1039	1.74511
14199	34702	ref|NR_022006|ens|ENST00000242109|gb|BC128257|tc|THC2631329	hs|chr7:26575881-26575822	A_33_P3292287	KIAA0087	NR_022006	ref|Homo sapiens KIAA0087 (KIAA0087), long non-coding RNA [NR_022006]	3.39918	1.74018	3.28644	25.9937	25.6435	26.3699	25.8888	27.7642	27.7049	27.6733	1.74018
11040	25331	ref|NM_030821|ens|ENST00000507961|ens|ENST00000243501|gb|AK313081	hs|chr4:110635616-110635557	A_23_P30020	PLA2G12A	NM_030821	ref|Homo sapiens phospholipase A2, group XIIA (PLA2G12A), mRNA [NM_030821]	3.31818	1.73794	3.28227	28.8799	28.6236	28.7737	28.16	30.2853	30.3167	30.4398	1.73794
13167	31723	ref|NM_013305|ens|ENST00000315087|ref|XM_005258250|ref|XM_006722443	hs|chr18:44259258-44259199	A_23_P379789	ST8SIA5	NM_013305	ref|Homo sapiens ST8 alpha-N-acetyl-neuraminide alpha-2,8-sialyltransferase 5 (ST8SIA5), mRNA [NM_013305]	3.38695	1.73764	3.28703	26.8163	26.5888	26.8333	26.1898	28.4338	28.3037	28.2966	1.73764
1249	14026	ref|NM_001009814|ens|ENST00000379302|ens|ENST00000281496|ref|XM_006719792	hs|chr13:42439932-42439873	A_33_P3221353	VWA8	NM_001009814	ref|Homo sapiens von Willebrand factor A domain containing 8 (VWA8), transcript variant 2, mRNA [NM_001009814]	2.67575	1.73349	3.16289	24.4122	24.1518	23.4943	NaN	25.8956	25.3524	26.0107	1.73349
9444	20542	ref|NM_001080541|ref|NM_001164273|ens|ENST00000219905|ens|ENST00000566586	hs|chr15:42021388-42021447	A_33_P3330323	MGA	NM_001080541	ref|Homo sapiens MGA, MAX dimerization protein (MGA), transcript variant 2, mRNA [NM_001080541]	2.65583	1.72417	3.20684	23.7743	23.5008	23.8417	22.7624	25.2785	24.9067	25.3966	1.72417
1545	17807	ref|NR_040113|ref|NR_027270|ens|ENST00000581363|ens|ENST00000581181	hs|chr18:14179379-14179438	A_32_P68942	ANKRD20A5P	NR_040113	ref|Homo sapiens ankyrin repeat domain 20 family, member A5, pseudogene (ANKRD20A5P), non-coding RNA [NR_040113]	3.2166	1.72379	3.27419	24.3196	23.6029	24.3123	NaN	25.8773	25.6623	25.8667	1.72379
16521	42274	ref|NM_198047|ref|NM_014362|ens|ENST00000359678|gb|AK313651	hs|chr2:191161659-191161600	A_33_P3366484	HIBCH	NM_198047	ref|Homo sapiens 3-hydroxyisobutyryl-CoA hydrolase (HIBCH), transcript variant 2, mRNA [NM_198047]	2.89924	1.71681	3.18227	26.216	25.5203	25.9869	25.2601	27.3689	27.5371	27.4818	1.71681
4842	6494	ref|NM_018593|ens|ENST00000465319|ens|ENST00000439288|ens|ENST00000419619	hs|chr6:111498808-111498867	A_33_P3308512	SLC16A10	NM_018593	ref|Homo sapiens solute carrier family 16 (aromatic amino acid transporter), member 10 (SLC16A10), mRNA [NM_018593]	2.84543	1.71416	3.16425	25.6819	25.5472	24.8709	24.7988	26.8865	26.922	27.0081	1.71416
1609	29903	ref|NM_016370|ens|ENST00000243298|ref|XM_006724658|ref|XM_006724659	hs|chrX:103080109-103080050	A_23_P406448	RAB9B	NM_016370	ref|Homo sapiens RAB9B, member RAS oncogene family (RAB9B), mRNA [NM_016370]	2.84235	1.71397	3.43986	23.3252	23.2448	24.2029	NaN	25.0767	25.3359	25.5023	1.71397
16827	43335	ref|NM_002396|ref|NM_001168335|ens|ENST00000585680|ens|ENST00000382927	hs|chr18:48473496-48473555	A_23_P321261	ME2	NM_002396	ref|Homo sapiens malic enzyme 2, NAD(+)-dependent, mitochondrial (ME2), transcript variant 1, mRNA [NM_002396]	3.3326	1.70892	3.22583	27.5164	27.3409	27.2407	26.8234	28.8218	28.9924	29.0036	1.70892
6164	10455	ref|NM_001031849|ens|ENST00000169293|ref|XM_006713701|gb|AK300663	hs|chr3:186969451-186968088	A_24_P41850	MASP1	NM_001031849	ref|Homo sapiens mannan-binding lectin serine peptidase 1 (C4/C2 activating component of Ra-reactive factor) (MASP1), transcript variant 3, mRNA [NM_001031849]	4.29176	1.69485	3.24095	25.366	25.3133	25.4629	25.377	27.1077	27.1603	26.9559	1.69485
16189	41157	ref|NM_058181|ens|ENST00000397692|ens|ENST00000329319|ens|ENST00000339195	hs|chr21:47717606-47717665	A_33_P3405995	YBEY	NM_058181	ref|Homo sapiens ybeY metallopeptidase (putative) (YBEY), transcript variant 1, mRNA [NM_058181]	3.04713	1.68347	3.13287	25.3856	25.2607	25.7431	26.0825	27.3163	27.2511	27.337	1.68347
17033	44049	ref|NR_045002|gb|AF238487|gb|X89673|gb|BM684956	hs|chr11:17074167-17074226	A_23_P350754	OR7E14P	NR_045002	ref|Homo sapiens olfactory receptor, family 7, subfamily E, member 14 pseudogene (OR7E14P), non-coding RNA [NR_045002]	3.36613	1.68251	3.18225	25.927	25.8199	25.3382	25.7936	27.4613	27.245	27.5002	1.68251
1125	8196	ref|NM_203355|ref|NM_001247988|ref|NM_001247989|ref|NM_005930	hs|chr14:39762553-39763230	A_24_P333326	CTAGE5	NM_203355	ref|Homo sapiens CTAGE family, member 5 (CTAGE5), transcript variant 3, mRNA [NM_203355]	2.80073	1.68232	3.38508	23.3026	23.9369	24.0878	NaN	25.1085	25.9074	25.3584	1.68232
12442	29532	linc|TCONS_00001869|linc|TCONS_00000760|linc|TCONS_00000759|linc|TCONS_00000756	hs|chr1:231664197-231663134	A_32_P212373	XLOC_001257	TCONS_00001869	linc|BROAD Institute lincRNA (XLOC_001257), lincRNA [TCONS_00001869]	2.67759	1.68062	3.13784	25.3105	25.1791	25.7784	24.7056	27.2329	26.6629	26.8763	1.68062
4497	5524	NA	hs|chr15:102304845-102304786	A_33_P3254831	A_33_P3254831	A_33_P3254831	Unknown	3.03919	1.66787	3.24093	22.972	22.9577	23.2927	23.1815	25.0862	24.9033	24.3171	1.66787
7332	13939	ref|NR_027134|gb|BX640618|tc|THC2477656	hs|chr11:45793848-45793907	A_32_P189790	DKFZp779M0652	NR_027134	ref|Homo sapiens uncharacterized DKFZp779M0652 (DKFZp779M0652), long non-coding RNA [NR_027134]	3.59663	1.66687	3.1482	25.6853	25.9742	26.2066	25.8463	27.6372	27.5884	27.5593	1.66687
11225	25838	ref|NM_001353|ref|NM_001135241|ens|ENST00000434459|ens|ENST00000578362	hs|chr10:5005636-5005695	A_24_P152968	AKR1C1	NM_001353	ref|Homo sapiens aldo-keto reductase family 1, member C1 (AKR1C1), mRNA [NM_001353]	2.85979	1.66066	3.09326	27.1046	26.781	27.3387	26.4365	28.662	28.3637	28.7019	1.66066
11582	26989	ref|NM_016286|ref|NM_001195218|ens|ENST00000578273|ens|ENST00000582074	hs|chr17:79994081-79993895	A_23_P44166	DCXR	NM_016286	ref|Homo sapiens dicarbonyl/L-xylulose reductase (DCXR), transcript variant 1, mRNA [NM_016286]	3.13801	1.65763	3.10158	29.0765	28.8554	28.6458	28.3168	30.3389	30.3176	30.4873	1.65763
15922	40251	ref|NM_000954|ens|ENST00000224167|ens|ENST00000444903|ens|ENST00000371625	hs|chr9:139876134-139876193	A_33_P3298159	PTGDS	NM_000954	ref|Homo sapiens prostaglandin D2 synthase 21kDa (brain) (PTGDS), mRNA [NM_000954]	4.0962	1.65582	3.14487	30.4946	30.4206	30.4822	30.2443	32.009	32.0991	32.0907	1.65582
11313	26113	NA	hs|chr13:107315845-107315904	A_24_P186986	A_24_P186986	A_24_P186986	Unknown	2.86394	1.65515	3.06042	31.4036	31.0516	31.4565	30.5584	32.7563	32.7319	32.8298	1.65515
6719	12133	ref|NM_007244|ref|NR_037918|ens|ENST00000539179|ens|ENST00000572366	hs|chr12:10999779-10999721	A_23_P76291	PRR4	NM_007244	ref|Homo sapiens proline rich 4 (lacrimal) (PRR4), transcript variant 2, mRNA [NM_007244]	2.95444	1.6477	3.05405	26.021	25.5115	25.5386	25.0936	27.2269	27.2119	27.1278	1.6477
5771	9259	ref|NM_001098627|ref|NM_001098629|ref|NM_001098630|ref|NM_032643	hs|chr7:128589323-128589382	A_23_P500271	IRF5	NM_001098627	ref|Homo sapiens interferon regulatory factor 5 (IRF5), transcript variant 3, mRNA [NM_001098627]	2.8713	1.63537	3.0249	25.4697	24.7659	25.1765	24.601	26.5454	26.7373	26.6332	1.63537
1653	44561	ref|NM_207117|ens|ENST00000361529|gb|BC144549|gb|BC137253	hs|chr14:100796235-100796294	A_23_P106258	SLC25A47	NM_207117	ref|Homo sapiens solute carrier family 25, member 47 (SLC25A47), mRNA [NM_207117]	2.91339	1.62838	2.84984	NaN	23.7701	23.6654	23.2485	25.3535	25.1601	25.0554	1.62838
13044	31324	ref|NM_016066|ref|NM_001243399|ref|NM_197962|ens|ENST00000472197	hs|chr1:193066821-193066762	A_23_P160503	GLRX2	NM_016066	ref|Homo sapiens glutaredoxin 2 (GLRX2), transcript variant 1, mRNA [NM_016066]	3.50619	1.6219	3.06013	28.1628	27.9111	27.6995	28.0795	29.4675	29.6376	29.6503	1.6219
951	32717	ref|NM_014812|ref|NM_001042404|ref|NM_001042405|ref|NR_003135	hs|chr1:243289868-243289809	A_24_P36944	CEP170	NM_014812	ref|Homo sapiens centrosomal protein 170kDa (CEP170), transcript variant alpha, mRNA [NM_014812]	2.97311	1.61677	3.393	22.1104	22.6038	22.6681	NaN	NaN	24.4161	23.739	1.61677
13598	32957	ref|NM_000129|ens|ENST00000264870|ref|XM_006715010|gb|M14539	hs|chr6:6144484-6144425	A_32_P140139	F13A1	NM_000129	ref|Homo sapiens coagulation factor XIII, A1 polypeptide (F13A1), mRNA [NM_000129]	3.20625	1.61402	3.03762	24.7846	24.3901	24.8839	24.983	26.5192	26.3975	26.2066	1.61402
1494	9150	ref|NM_001794|ref|NM_001252339|ref|NM_001252338|ens|ENST00000543233	hs|chr20:60511966-60512025	A_23_P17593	CDH4	NM_001794	ref|Homo sapiens cadherin 4, type 1, R-cadherin (retinal) (CDH4), transcript variant 1, mRNA [NM_001794]	2.60597	1.61275	3.06929	23.3197	23.4375	23.1657	NaN	25.5045	24.5152	24.7413	1.61275
12715	30381	NA	hs|chr9:068410624-068410565	A_33_P3364493	A_33_P3364493	A_33_P3364493	Unknown	2.71374	1.60924	2.94498	26.0449	25.0924	25.3298	25.1719	27.1267	26.9688	26.9614	1.60924
14737	36309	ref|NM_014317|ens|ENST00000376203|ens|ENST00000491711|ens|ENST00000376215	hs|chr10:27012982-27013041	A_33_P3251796	PDSS1	NM_014317	ref|Homo sapiens prenyl (decaprenyl) diphosphate synthase, subunit 1 (PDSS1), mRNA [NM_014317]	2.68019	1.60899	2.9667	26.2135	25.8387	25.2761	25.409	27.0763	27.3809	27.4227	1.60899
1654	44814	ref|NM_207304|ref|NM_144778|ens|ENST00000469707|ens|ENST00000343600	hs|chr13:97999137-97999196	A_33_P3391076	MBNL2	NM_207304	ref|Homo sapiens muscleblind-like splicing regulator 2 (MBNL2), transcript variant 3, mRNA [NM_207304]	3.56247	1.60813	3.06303	23.6924	23.8567	24.0249	NaN	25.2668	25.4965	25.6351	1.60813
1061	5733	ens|ENST00000557659|tc|THC2503623	hs|chr14:54903142-54897120	A_33_P3370634	CNIH1	ENST00000557659	ens|cornichon family AMPA receptor auxiliary protein 1 [Source:HGNC Symbol;Acc:19431] [ENST00000557659]	2.89227	1.60426	3.01461	23.8929	24.0656	23.9457	NaN	25.9153	25.6759	25.1258	1.60426
14957	37045	ref|NM_018665|ens|ENST00000370336|ref|XM_006715508|gb|AJ278110	hs|chr6:74126937-74126996	A_23_P156445	DDX43	NM_018665	ref|Homo sapiens DEAD (Asp-Glu-Ala-Asp) box polypeptide 43 (DDX43), mRNA [NM_018665]	3.10438	1.60389	2.9896	23.7919	24.1138	24.2782	23.5933	25.4897	25.5986	25.5563	1.60389
1640	41875	ref|NM_002284|ens|ENST00000293525|ref|XM_005268866|ref|XR_111293	hs|chr12:52702840-52702897	A_23_P363769	KRT86	NM_002284	ref|Homo sapiens keratin 86 (KRT86), mRNA [NM_002284]	2.89092	1.60062	3.14257	23.3508	24.006	24.2132	NaN	25.4638	25.3019	25.6062	1.60062
19472	Mean	ref|NM_001171|ens|ENST00000576204|ens|ENST00000205557|tc|THC2480873	hs|chr16:16243914-16243855	A_23_P100539	ABCC6	NM_001171	ref|Homo sapiens ATP-binding cassette, sub-family C (CFTR/MRP), member 6 (ABCC6), transcript variant 1, mRNA [NM_001171]	3.17911	1.59895	2.99307	23.5226	23.0598	23.1705	23.6385	24.9406	24.8464	25.0534	1.59895
15846	39984	linc|TCONS_00022099|gb|CD248433|tc|THC2623129	hs|chr13:100740961-100740902	A_32_P151782	XLOC_010709	TCONS_00022099	linc|BROAD Institute lincRNA (XLOC_010709), lincRNA [TCONS_00022099]	3.39709	1.59073	2.98731	26.3722	26.0854	26.0433	25.83	27.6699	27.6037	27.7467	1.59073
3361	1920	ref|NM_002031|ref|XM_005266882|ref|XM_005266880|ref|XM_005266881	hs|chr6:116263245-116263186	A_23_P133665	FRK	NM_002031	ref|Homo sapiens fyn-related kinase (FRK), mRNA [NM_002031]	2.63911	1.58965	2.91589	24.3315	24.2118	23.954	23.3258	25.6703	25.4779	25.488	1.58965
16190	41158	ref|NM_153486|ref|NM_194436|ens|ENST00000450168|ens|ENST00000300051	hs|chr16:75145886-75145827	A_23_P54918	LDHD	NM_153486	ref|Homo sapiens lactate dehydrogenase D (LDHD), transcript variant 1, mRNA [NM_153486]	3.09483	1.58272	2.94803	30.1189	30.1238	30.4053	29.6729	31.6355	31.6689	31.6844	1.58272
6781	12308	ref|NR_045484|tc|THC2731135	hs|chr1:85743396-85743455	A_32_P703	LOC646626	NR_045484	ref|Homo sapiens uncharacterized LOC646626 (LOC646626), long non-coding RNA [NR_045484]	3.16705	1.57749	2.95334	24.1016	24.1045	24.6288	24.1113	25.7042	25.9512	25.7868	1.57749
17501	Mean	ref|NM_000170|ens|ENST00000321612|gb|AK308470|gb|M64590	hs|chr9:6532808-6532749	A_23_P123596	GLDC	NM_000170	ref|Homo sapiens glycine dehydrogenase (decarboxylating) (GLDC), mRNA [NM_000170]	3.02078	1.57502	2.93215	26.1552	25.9118	26.3261	25.6068	27.5683	27.4915	27.6652	1.57502
5438	8321	ref|NM_001126106|ref|NM_001126105|ref|NR_040448|ens|ENST00000554061	hs|chr14:23242663-23242604	A_23_P99642	SLC7A7	NM_001126106	ref|Homo sapiens solute carrier family 7 (amino acid transporter light chain, y+L system), member 7 (SLC7A7), transcript variant 3, mRNA [NM_001126106]	3.21907	1.57265	2.94022	24.4988	24.5746	24.8538	24.221	26.1127	26.1685	26.0479	1.57265
6161	10445	ref|NR_110997|gb|BC043424|tc|THC2499880	hs|chr5:131647062-131647003	A_33_P3782529	LOC553103	NR_110997	ref|Homo sapiens uncharacterized LOC553103 (LOC553103), long non-coding RNA [NR_110997]	3.3231	1.57261	2.94492	25.0567	25.3611	25.6343	25.3008	26.8997	26.9502	26.8825	1.57261
3996	3936	ref|NM_002899|ref|NM_001130993|ref|NM_001130992|ens|ENST00000232219	hs|chr3:139257729-139257670	A_23_P257649	RBP1	NM_002899	ref|Homo sapiens retinol binding protein 1, cellular (RBP1), transcript variant 1, mRNA [NM_002899]	2.68734	1.57132	2.8837	26.7292	26.6893	25.9611	26.94	28.1754	28.1274	28.1509	1.57132
1614	30805	linc|TCONS_l2_00026611|linc|TCONS_l2_00026610|gb|AK097701|linc|TCONS_l2_00025878	hs|chr7:63227776-63227717	A_33_P3220425	XLOC_l2_013861	TCONS_l2_00026611	linc|BROAD Institute lincRNA (XLOC_l2_013861), lincRNA [TCONS_l2_00026611]	3.46854	1.56866	2.90084	23.767	23.3281	23.4977	NaN	25.0475	25.1541	25.0972	1.56866
10128	22550	ref|NR_036522|ref|NR_036521|ens|ENST00000601875|ens|ENST00000585445	hs|chr19:57005675-57005734	A_33_P3259973	ZNF667-AS1	NR_036522	ref|Homo sapiens ZNF667 antisense RNA 1 (head to head) (ZNF667-AS1), transcript variant 2, long non-coding RNA [NR_036522]	2.61676	1.55936	2.84881	27.0306	26.6703	27.4826	26.4887	28.3608	28.5405	28.531	1.55936
18193	8572	ref|NM_001287428|ref|NM_001287429|ref|NM_001287430|ens|ENST00000457596	hs|chr7:48134390-48146494	A_23_P147805	UPP1	NM_001287428	ref|Homo sapiens uridine phosphorylase 1 (UPP1), transcript variant 4, mRNA [NM_001287428]	2.9297	1.55922	2.89781	23.9644	24.2633	24.2402	23.5584	25.5172	25.497	25.6832	1.55922
16224	41268	ref|NM_002829|ref|NM_001145369|ref|NM_001145370|ref|NM_001145368	hs|chr9:112140928-112140869	A_23_P403898	PTPN3	NM_002829	ref|Homo sapiens protein tyrosine phosphatase, non-receptor type 3 (PTPN3), transcript variant 1, mRNA [NM_002829]	3.84631	1.54305	2.90915	29.8147	29.7065	29.7495	29.5571	31.1987	31.2497	31.3016	1.54305
3414	2074	ref|NM_153756|ref|NM_001171941|ref|NM_001171940|ens|ENST00000609187	hs|chr1:33328386-33328327	A_23_P420326	FNDC5	NM_153756	ref|Homo sapiens fibronectin type III domain containing 5 (FNDC5), transcript variant 2, mRNA [NM_153756]	3.24712	1.54232	2.91895	31.1929	31.396	30.9957	31.2661	32.9195	32.513	32.8325	1.54232
1185	9957	ref|NM_017614|ref|NM_001178005|ens|ENST00000255192|gb|AF257473	hs|chr5:78384375-78384434	A_24_P231829	BHMT2	NM_017614	ref|Homo sapiens betaine--homocysteine S-methyltransferase 2 (BHMT2), transcript variant 1, mRNA [NM_017614]	2.74113	1.54108	3.10543	24.0422	23.4194	24.1766	NaN	25.2441	25.7313	25.2861	1.54108
1503	11253	ref|NM_017915|ref|NR_003922|ens|ENST00000327680|ens|ENST00000378128	hs|chr12:102591152-102591211	A_23_P87769	PARPBP	NM_017915	ref|Homo sapiens PARP1 binding protein (PARPBP), mRNA [NM_017915]	3.0398	1.53801	3.15647	23.5336	23.9433	23.4535	NaN	25.2068	25.1884	25.1492	1.53801
1650	43796	ref|NM_001282798|ref|NM_015361|ref|NM_001282800|ref|NM_001282799	hs|chr2:136481550-136481609	A_33_P3224212	R3HDM1	NM_001282798	ref|Homo sapiens R3H domain containing 1 (R3HDM1), transcript variant 1, mRNA [NM_001282798]	3.26947	1.53414	3.15399	23.8025	23.835	23.9265	NaN	25.5104	25.2322	25.4238	1.53414
4847	6505	ref|NM_002945|ens|ENST00000254719|gb|AF167994|tc|THC2483833	hs|chr17:1802714-1802773	A_33_P3218951	RPA1	NM_002945	ref|Homo sapiens replication protein A1, 70kDa (RPA1), mRNA [NM_002945]	3.08101	1.52902	2.84536	28.6154	28.4009	29.0126	28.4556	30.1097	30.1758	30.1649	1.52902
9585	20945	ref|NM_015621|ens|ENST00000518189|ens|ENST00000519448|ens|ENST00000355417	hs|chr5:150561538-150561479	A_24_P97825	CCDC69	NM_015621	ref|Homo sapiens coiled-coil domain containing 69 (CCDC69), mRNA [NM_015621]	3.15775	1.51603	2.83036	25.9173	26.4339	25.9362	26.0027	27.6592	27.59	27.5164	1.51603
3401	2026	ref|NM_001243750|ref|NM_181843|ens|ENST00000376693|ens|ENST00000534054	hs|chr11:67395469-67395410	A_33_P3384932	NUDT8	NM_001243750	ref|Homo sapiens nudix (nucleoside diphosphate linked moiety X)-type motif 8 (NUDT8), transcript variant 1, mRNA [NM_001243750]	3.1571	1.5128	2.82506	30.2442	30.1983	30.08	29.7019	31.5151	31.5946	31.597	1.5128
1509	11878	ref|NM_001002294|ref|NM_006894|ens|ENST00000538429|ens|ENST00000542847	hs|chr1:171086488-171086547	A_23_P155596	FMO3	NM_001002294	ref|Homo sapiens flavin containing monooxygenase 3 (FMO3), transcript variant 2, mRNA [NM_001002294]	2.7767	1.511	2.93651	23.8436	23.6831	23.799	NaN	25.7733	24.9523	25.1331	1.511
15334	38221	ref|NM_016108|ref|NM_001286587|ens|ENST00000344492|ens|ENST00000275235	hs|chr6:143654522-143654581	A_33_P3416563	AIG1	NM_016108	ref|Homo sapiens androgen-induced 1 (AIG1), transcript variant 1, mRNA [NM_016108]	2.68089	1.50789	2.76597	26.591	26.1773	27.1197	26.5281	28.1205	28.137	28.0782	1.50789
1163	9301	ref|NR_023390|gb|AK092145|gb|AX747380|tc|THC2606509	hs|chr9:98568545-98568486	A_33_P3219245	LINC00476	NR_023390	ref|Homo sapiens long intergenic non-protein coding RNA 476 (LINC00476), transcript variant 1, long non-coding RNA [NR_023390]	3.80758	1.50275	2.83217	25.1668	24.9489	25.0266	NaN	26.6067	26.5703	26.4736	1.50275
8237	16917	ref|NM_147161|ens|ENST00000481208|ens|ENST00000343744|gb|AK091112	hs|chr1:55075674-55075733	A_23_P417415	ACOT11	NM_147161	ref|Homo sapiens acyl-CoA thioesterase 11 (ACOT11), transcript variant 2, mRNA [NM_147161]	3.27901	1.50123	2.80914	28.9012	28.7221	29.0349	28.5519	30.3211	30.2592	30.331	1.50123
6037	10044	ref|NM_153612|ens|ENST00000312719|ens|ENST00000411826|ref|XM_006715379	hs|chr6:114378636-114378577	A_24_P226508	HS3ST5	NM_153612	ref|Homo sapiens heparan sulfate (glucosamine) 3-O-sulfotransferase 5 (HS3ST5), mRNA [NM_153612]	2.83362	1.50058	2.83288	24.9702	24.428	24.7545	24.9418	26.0191	26.5609	26.2426	1.50058
12840	30740	ref|NR_034096|gb|TCONS_00002678|gb|BC039445|tc|THC2613891	hs|chr2:200710883-200710824	A_32_P105083	FTCDNL1	NR_034096	ref|Homo sapiens formiminotransferase cyclodeaminase N-terminal like (FTCDNL1), long non-coding RNA [NR_034096]	2.97368	1.49718	2.78125	25.2018	24.9092	25.3982	24.7548	26.587	26.5255	26.5771	1.49718
4222	4708	ref|NM_003372|ens|ENST00000460509|ens|ENST00000596670|ens|ENST00000535916	hs|chrX:154464539-154464598	A_23_P256223	VBP1	NM_003372	ref|Homo sapiens von Hippel-Lindau binding protein 1 (VBP1), mRNA [NM_003372]	2.76729	1.49687	2.76878	28.2549	27.8728	27.773	27.4239	29.2548	29.2754	29.4539	1.49687
11336	26192	ref|NM_002079|ens|ENST00000489349|ens|ENST00000543866|ens|ENST00000370508	hs|chr10:101157284-101157225	A_23_P63825	GOT1	NM_002079	ref|Homo sapiens glutamic-oxaloacetic transaminase 1, soluble (GOT1), mRNA [NM_002079]	2.90868	1.49434	2.77363	32.5503	32.2633	32.3925	31.8394	33.7186	33.7373	33.8112	1.49434
16763	43119	ref|NM_025146|ens|ENST00000481432|ens|ENST00000240922|ref|XM_005247794	hs|chr3:113440666-113440607	A_33_P3225587	NAA50	NM_025146	ref|Homo sapiens N(alpha)-acetyltransferase 50, NatE catalytic subunit (NAA50), mRNA [NM_025146]	2.61786	1.49005	2.72545	28.2009	27.631	27.4392	27.2863	29.0881	29.1566	29.1435	1.49005
17001	43938	ref|NM_001024594|ens|ENST00000542800|ens|ENST00000367393|gb|BC038214	hs|chr1:197876342-197876401	A_32_P210572	C1orf53	NM_001024594	ref|Homo sapiens chromosome 1 open reading frame 53 (C1orf53), mRNA [NM_001024594]	2.81213	1.48951	2.75909	26.0716	25.4715	25.4916	25.3593	27.2112	27.0714	26.9814	1.48951
7138	13364	ref|NM_022900|ens|ENST00000297273|ref|XM_006716092|gb|AK314329	hs|chr7:94176420-94176479	A_33_P3231120	CASD1	NM_022900	ref|Homo sapiens CAS1 domain containing 1 (CASD1), mRNA [NM_022900]	2.72928	1.47889	2.74469	24.5578	23.8882	24.6292	24.3523	25.7268	25.7763	26.0042	1.47889
11701	27350	ref|NM_000056|ens|ENST00000369760|ens|ENST00000356489|ref|XM_006715542	hs|chr6:80878596-80878655	A_33_P3352873	BCKDHB	NM_000056	ref|Homo sapiens branched chain keto acid dehydrogenase E1, beta polypeptide (BCKDHB), transcript variant 2, mRNA [NM_000056]	2.79258	1.47868	2.7314	26.9764	26.4869	26.6046	26.1682	28.0183	28.0485	28.0464	1.47868
6937	12777	ref|NM_004490|ens|ENST00000543549|ens|ENST00000497306|ens|ENST00000263915	hs|chr2:165349598-165349539	A_23_P154526	GRB14	NM_004490	ref|Homo sapiens growth factor receptor-bound protein 14 (GRB14), mRNA [NM_004490]	3.30844	1.47404	2.76294	27.8421	27.9324	27.5074	27.8279	29.2282	29.207	29.3192	1.47404
1008	2627	ref|NM_152414|ens|ENST00000321870|gb|AK091333|gb|BC045748	hs|chr8:65496092-65496151	A_32_P75581	BHLHE22	NM_152414	ref|Homo sapiens basic helix-loop-helix family, member e22 (BHLHE22), mRNA [NM_152414]	2.71991	1.47121	2.99672	24.292	23.6288	24.0435	NaN	25.1863	25.6853	25.5063	1.47121
7644	14923	ref|NM_212552|ref|NM_001035505|ens|ENST00000469676|ens|ENST00000295326	hs|chr2:74362689-74362630	A_24_P77364	BOLA3	NM_212552	ref|Homo sapiens bolA family member 3 (BOLA3), transcript variant 1, mRNA [NM_212552]	3.37925	1.46994	2.76138	31.8261	31.6136	31.8681	31.5458	33.0922	33.184	33.2737	1.46994
18862	34559	ref|NM_015550|ref|NM_145320|ref|NM_145321|ref|NM_145322	hs|chr7:24843941-24839847	A_23_P215525	OSBPL3	NM_015550	ref|Homo sapiens oxysterol binding protein-like 3 (OSBPL3), transcript variant 1, mRNA [NM_015550]	2.68875	1.46779	2.70672	26.4214	26.356	25.7562	25.7928	27.6409	27.508	27.4994	1.46779
11097	25456	ref|NM_005566|ref|NM_001165415|ref|NM_001165416|ref|NM_001165414	hs|chr9:014921876-014921817	A_32_P44568	LDHA	NM_005566	ref|Homo sapiens lactate dehydrogenase A (LDHA), transcript variant 1, mRNA [NM_005566]	3.10441	1.46612	2.73766	30.0285	29.6818	29.9084	29.5071	31.1811	31.2798	31.2818	1.46612
10784	24531	ref|NM_001199958|ref|NM_002492|ens|ENST00000477177|ens|ENST00000488002	hs|chr3:179332782-179332841	A_33_P3340164	NDUFB5	NM_001199958	ref|Homo sapiens NADH dehydrogenase (ubiquinone) 1 beta subcomplex, 5, 16kDa (NDUFB5), transcript variant 3, mRNA [NM_001199958]	2.91367	1.4642	2.71916	29.9198	29.5775	29.9748	29.3682	31.1509	31.1973	31.1747	1.4642
3706	3018	ref|XR_424503|ref|XR_429363|ref|XR_432980|gb|AK096898	hs|chr14:55152515-55152456	A_33_P3279515	LOC729451	XR_424503	ref|PREDICTED: Homo sapiens uncharacterized LOC729451 (LOC729451), misc_RNA [XR_424503]	2.7276	1.46379	2.7675	24.918	24.8776	25.3351	24.7767	26.7842	26.2506	26.2871	1.46379
13435	32511	ref|NR_027345|ens|ENST00000480237|gb|AK124947|linc|TCONS_00020161	hs|chr12:116973091-116973150	A_33_P3331511	LINC00173	NR_027345	ref|Homo sapiens long intergenic non-protein coding RNA 173 (LINC00173), transcript variant 1, long non-coding RNA [NR_027345]	2.70141	1.45949	2.74326	25.2594	25.2094	24.7888	24.7304	26.1534	26.663	26.5531	1.45949
11183	25709	ref|NM_022443|ref|NM_001195432|ref|NM_001195434|ref|NM_001130157	hs|chr3:158315874-158315933	A_23_P419947	MLF1	NM_022443	ref|Homo sapiens myeloid leukemia factor 1 (MLF1), transcript variant 1, mRNA [NM_022443]	2.87867	1.45924	2.70609	28.9665	28.3838	28.6796	28.3265	30.035	30.0732	30.0368	1.45924
1376	29221	ref|NM_001013672|ens|ENST00000567104|ens|ENST00000575151|ens|ENST00000360127	hs|chr17:264081-264140	A_33_P3356320	C17orf97	NM_001013672	ref|Homo sapiens chromosome 17 open reading frame 97 (C17orf97), mRNA [NM_001013672]	3.01951	1.4579	2.87307	24.1681	23.78	24.2202	NaN	25.536	25.2971	25.7088	1.4579
14092	34391	ref|NM_016417|ens|ENST00000553672|ens|ENST00000331334|gb|BX248075	hs|chr14:96010787-96010846	A_23_P65370	GLRX5	NM_016417	ref|Homo sapiens glutaredoxin 5 (GLRX5), mRNA [NM_016417]	2.66975	1.45678	2.68453	32.6244	32.3001	32.7005	31.9102	33.829	33.8785	33.8143	1.45678
450	22422	ref|NR_038445|linc|TCONS_00022350|gb|BC034577|tc|THC2608384	hs|chr14:87388700-87388759	A_33_P3386062	LOC283585	NR_038445	ref|Homo sapiens uncharacterized LOC283585 (LOC283585), long non-coding RNA [NR_038445]	3.19049	1.45262	2.86916	23.7103	23.8221	23.9147	NaN	NaN	25.5262	25.0105	1.45262
5165	7483	ref|NM_030929|ens|ENST00000370200|gb|AK172862|gb|BC007758	hs|chr10:102825270-102825329	A_23_P421011	KAZALD1	NM_030929	ref|Homo sapiens Kazal-type serine peptidase inhibitor domain 1 (KAZALD1), mRNA [NM_030929]	2.62435	1.44753	2.66672	28.9527	28.7822	28.7861	28.118	30.076	30.0911	30.1548	1.44753
8536	17871	ref|NM_014762|ens|ENST00000371269|gb|AF261758|gb|AB073391	hs|chr1:55315569-55315510	A_23_P379475	DHCR24	NM_014762	ref|Homo sapiens 24-dehydrocholesterol reductase (DHCR24), mRNA [NM_014762]	2.88711	1.44428	2.69164	25.1854	25.718	25.741	25.7321	27.1127	27.078	26.9245	1.44428
13031	31288	ref|NM_001775|ens|ENST00000502843|gb|D84277|gb|M34461	hs|chr4:15850185-15850244	A_23_P167328	CD38	NM_001775	ref|Homo sapiens CD38 molecule (CD38), mRNA [NM_001775]	2.61772	1.43191	2.63146	27.2312	26.6338	26.4422	26.4985	28.0986	28.1764	28.1249	1.43191
13780	33494	ref|NM_001295|ens|ENST00000296140|gb|L10918|gb|BC051306	hs|chr3:46243888-46243829	A_24_P148717	CCR1	NM_001295	ref|Homo sapiens chemokine (C-C motif) receptor 1 (CCR1), mRNA [NM_001295]	2.80794	1.43061	2.68027	24.692	24.1354	24.5393	24.2539	26.0498	25.7828	25.6748	1.43061
10326	23114	ens|ENST00000369425|gb|AL832464|tc|THC2612604	hs|chr10:113913749-113913690	A_33_P3340639	GPAM	ENST00000369425	ens|glycerol-3-phosphate acyltransferase, mitochondrial [Source:HGNC Symbol;Acc:24865] [ENST00000369425]	2.63742	1.42975	2.63764	27.704	27.8487	27.9673	27.164	29.1019	29.0746	29.1258	1.42975
12679	30264	ref|NM_022051|ens|ENST00000476717|ens|ENST00000366641|ref|XM_005273166	hs|chr1:231502208-231502149	A_23_P343935	EGLN1	NM_022051	ref|Homo sapiens egl-9 family hypoxia-inducible factor 1 (EGLN1), mRNA [NM_022051]	2.92203	1.42768	2.66435	28.5829	28.4704	28.2074	28.0277	29.6465	29.8498	29.753	1.42768
8463	17636	ref|NM_001359|ens|ENST00000518725|ens|ENST00000524326|ens|ENST00000517314	hs|chr8:91031178-91031356	A_24_P269619	DECR1	NM_001359	ref|Homo sapiens 2,4-dienoyl CoA reductase 1, mitochondrial (DECR1), mRNA [NM_001359]	3.20943	1.4258	2.67322	29.8807	29.7132	29.7687	29.4528	31.1401	31.0556	31.1933	1.4258
10606	23938	ref|NM_213720|ens|ENST00000517886|ens|ENST00000523865|ens|ENST00000484558	hs|chr22:24108416-24108357	A_24_P6083	CHCHD10	NM_213720	ref|Homo sapiens coiled-coil-helix-coiled-coil-helix domain containing 10 (CHCHD10), mRNA [NM_213720]	2.83024	1.41887	2.63718	32.3309	32.2832	31.7528	31.9086	33.454	33.4585	33.5507	1.41887
12552	29872	ref|NM_004763|ref|NM_022334|ens|ENST00000483795|ens|ENST00000355346	hs|chr2:9545927-9545868	A_33_P3216232	ITGB1BP1	NM_004763	ref|Homo sapiens integrin beta 1 binding protein 1 (ITGB1BP1), transcript variant 1, mRNA [NM_004763]	3.27687	1.41816	2.66975	27.5977	27.3338	27.5764	27.6434	29.0803	28.9498	28.8378	1.41816
4987	6957	ref|NR_026845|ens|ENST00000534991|gb|BC007928|gb|AK026376	hs|chr21:33765742-33765801	A_23_P29029	C21orf119	NR_026845	ref|Homo sapiens chromosome 21 open reading frame 119 (C21orf119), long non-coding RNA [NR_026845]	2.65286	1.41464	2.6318	26.8716	26.6677	26.8831	26.2088	27.9498	28.0179	28.2496	1.41464
11654	27202	ref|NM_032143|ref|NM_001286569|ref|NM_001286568|ens|ENST00000536680	hs|chr2:135957983-135957924	A_24_P222997	ZRANB3	NM_032143	ref|Homo sapiens zinc finger, RAN-binding domain containing 3 (ZRANB3), transcript variant 1, mRNA [NM_032143]	2.71608	1.41068	2.63314	25.0452	24.9262	25.1128	24.4756	26.139	26.4693	26.2935	1.41068
13864	33749	ref|NM_198446|ref|NM_001142726|ens|ENST00000468084|ens|ENST00000373043	hs|chr1:38275051-38275110	A_24_P637982	C1orf122	NM_198446	ref|Homo sapiens chromosome 1 open reading frame 122 (C1orf122), transcript variant 1, mRNA [NM_198446]	2.62223	1.40999	2.60803	30.6328	29.9101	30.0759	29.96	31.4345	31.6831	31.5465	1.40999
3350	1867	ref|NM_002009|ref|NR_047527|ref|NR_003674|ref|NR_003670	hs|chr15:49776810-49776869	A_33_P3257027	FGF7	NM_002009	ref|Homo sapiens fibroblast growth factor 7 (FGF7), mRNA [NM_002009]	2.98166	1.40744	2.63589	26.4263	26.6115	26.796	26.2992	27.8596	27.8887	28.0739	1.40744
3660	2877	ref|NM_014648|ens|ENST00000495008|ens|ENST00000361582|ref|XM_005247916	hs|chr3:108412711-108412770	A_23_P144165	DZIP3	NM_014648	ref|Homo sapiens DAZ interacting zinc finger protein 3 (DZIP3), mRNA [NM_014648]	3.23603	1.40002	2.6336	29.3257	29.282	29.3133	29.0136	30.5888	30.5601	30.7521	1.40002
10057	22315	ref|NR_027387|ens|ENST00000564834|gb|BC036622|gb|DB574637	hs|chr7:152162443-152162502	A_32_P6172	LINC01003	NR_027387	ref|Homo sapiens long intergenic non-protein coding RNA 1003 (LINC01003), long non-coding RNA [NR_027387]	3.34273	1.3981	2.63347	28.2454	28.1249	28.0702	28.3332	29.5856	29.4901	29.6989	1.3981
4248	4789	ref|NM_003944|ref|NM_001258289|ref|NM_001258288|ens|ENST00000463664	hs|chr1:151336906-151336847	A_23_P86021	SELENBP1	NM_003944	ref|Homo sapiens selenium binding protein 1 (SELENBP1), transcript variant 1, mRNA [NM_003944]	2.94862	1.39732	2.61676	30.9591	30.9427	30.484	30.74	32.1642	32.0747	32.2974	1.39732
17730	Mean	ref|NM_016495|ref|NM_001143964|ref|NM_001143965|ref|NM_001143966	hs|chr6:13307878-13306747	A_23_P111273	TBC1D7	NM_016495	ref|Homo sapiens TBC1 domain family, member 7 (TBC1D7), transcript variant 1, mRNA [NM_016495]	3.50023	1.39558	2.62993	28.2337	28.0831	28.0678	28.028	29.5557	29.4029	29.5375	1.39558
5365	8086	ref|NM_014520|ref|NM_001105538|ens|ENST00000574167|ens|ENST00000573116	hs|chr17:4442814-4442755	A_23_P78170	MYBBP1A	NM_014520	ref|Homo sapiens MYB binding protein (P160) 1a (MYBBP1A), transcript variant 2, mRNA [NM_014520]	2.74205	1.39086	2.58347	28.8121	28.7311	28.2596	28.2754	29.9462	29.847	29.938	1.39086
8267	17008	ref|NM_001029885|ens|ENST00000343938|ref|XM_005244801|ref|XM_005244802	hs|chr1:1264177-1264236	A_33_P3343220	GLTPD1	NM_001029885	ref|Homo sapiens glycolipid transfer protein domain containing 1 (GLTPD1), mRNA [NM_001029885]	3.03881	1.38994	2.60502	30.6496	30.2875	30.6682	30.3421	31.7838	31.8915	31.955	1.38994
16150	41002	ref|NM_002121|ens|ENST00000550949|ens|ENST00000553195|ens|ENST00000548074	hs|chr6:33054359-33054418	A_23_P258769	HLA-DPB1	NM_002121	ref|Homo sapiens major histocompatibility complex, class II, DP beta 1 (HLA-DPB1), mRNA [NM_002121]	3.49011	1.3881	2.6119	29.2015	29.1409	29.0898	28.944	30.4584	30.4985	30.4896	1.3881
5657	8945	ref|NM_198563|ens|ENST00000355083|ens|ENST00000495552|gb|BC047015	hs|chr3:52873986-52873927	A_33_P3303577	TMEM110	NM_198563	ref|Homo sapiens transmembrane protein 110 (TMEM110), mRNA [NM_198563]	3.39135	1.38756	2.62388	27.0287	27.0828	26.9928	26.955	28.5566	28.2678	28.3828	1.38756
15637	39318	ref|NM_002726|ens|ENST00000448705|ens|ENST00000369110|ref|XM_005267044	hs|chr6:105771600-105771541	A_33_P3230976	PREP	NM_002726	ref|Homo sapiens prolyl endopeptidase (PREP), mRNA [NM_002726]	3.25916	1.38597	2.60594	26.8781	26.8893	26.6207	26.6449	28.1746	28.0581	28.2	1.38597
8336	17239	ref|NM_030906|ref|NM_001289061|ref|NM_001289058|ref|NM_001289059	hs|chr11:8413725-8413666	A_23_P127915	STK33	NM_030906	ref|Homo sapiens serine/threonine kinase 33 (STK33), transcript variant 1, mRNA [NM_030906]	2.79879	1.3783	2.62215	25.6913	25.5631	25.83	25.4922	26.7915	27.3311	26.9447	1.3783
14155	34581	ref|NM_203314|ref|NM_004051|ref|NM_203315|ens|ENST00000392379	hs|chr3:197236713-197236654	A_33_P3252359	BDH1	NM_203314	ref|Homo sapiens 3-hydroxybutyrate dehydrogenase, type 1 (BDH1), transcript variant 3, mRNA [NM_203314]	3.02749	1.37733	2.57722	28.8739	28.6728	29.1611	28.791	30.2473	30.2518	30.2569	1.37733
5819	9428	ref|NM_002315|ref|NM_001270428|ref|NR_073006|ens|ENST00000335790	hs|chr11:8245980-8245921	A_23_P87310	LMO1	NM_002315	ref|Homo sapiens LIM domain only 1 (rhombotin 1) (LMO1), transcript variant 1, mRNA [NM_002315]	3.05142	1.3749	2.5756	29.7498	29.6239	29.716	29.3103	30.9838	30.9591	30.9817	1.3749
13235	31920	ref|NM_016335|ref|NM_001195226|ens|ENST00000482858|ens|ENST00000313755	hs|chr22:18900497-18900438	A_33_P3338341	PRODH	NM_016335	ref|Homo sapiens proline dehydrogenase (oxidase) 1 (PRODH), transcript variant 1, mRNA [NM_016335]	3.27418	1.37281	2.58253	26.261	26.1365	25.9271	26.0825	27.4046	27.5284	27.4907	1.37281
5584	8730	ref|NM_030615|ref|NM_005355|ens|ENST00000354419|ens|ENST00000351261	hs|chr6:168445697-168445755	A_23_P59410	KIF25	NM_030615	ref|Homo sapiens kinesin family member 25 (KIF25), transcript variant 1, mRNA [NM_030615]	2.74636	1.36439	2.55659	25.9017	25.9961	26.4548	26.2133	27.6453	27.5411	27.3312	1.36439
3378	1972	ref|NM_001039348|ref|NM_001039349|ens|ENST00000424836|ens|ENST00000394554	hs|chr2:56093847-56093788	A_23_P501007	EFEMP1	NM_001039348	ref|Homo sapiens EGF containing fibulin-like extracellular matrix protein 1 (EFEMP1), transcript variant 2, mRNA [NM_001039348]	2.95371	1.36096	2.54944	28.201	28.2516	28.2574	27.8114	29.4579	29.4682	29.5478	1.36096
17821	Mean	ref|NM_001955|ref|NM_001168319|ens|ENST00000379375|gb|AK226096	hs|chr6:12296672-12296731	A_23_P214821	EDN1	NM_001955	ref|Homo sapiens endothelin 1 (EDN1), transcript variant 1, mRNA [NM_001955]	2.61864	1.35905	2.52251	27.2706	26.8575	27.2732	26.6453	28.3053	28.415	28.3917	1.35905
11024	25290	ref|NM_000491|ens|ENST00000314933|ens|ENST00000509305|ref|XM_005245982	hs|chr1:22987795-22987854	A_23_P137366	C1QB	NM_000491	ref|Homo sapiens complement component 1, q subcomponent, B chain (C1QB), mRNA [NM_000491]	2.92373	1.35762	2.5572	25.1221	25.3101	25.4673	25.0666	26.4357	26.6108	26.7509	1.35762
2513	23012	ref|NM_003272|ens|ENST00000366591|ens|ENST00000419162|ens|ENST00000454895	hs|chr1:236343208-236343267	A_33_P3243618	GPR137B	NM_003272	ref|Homo sapiens G protein-coupled receptor 137B (GPR137B), mRNA [NM_003272]	2.61675	1.35673	2.53155	22.9703	22.6972	22.4753	22.7366	24.3451	NaN	23.8081	1.35673
14516	35632	ref|NM_001128626|ref|NM_020148|ref|NM_001128627|ens|ENST00000410092	hs|chr18:12446604-12446545	A_33_P3390357	SPIRE1	NM_001128626	ref|Homo sapiens spire-type actin nucleation factor 1 (SPIRE1), transcript variant 1, mRNA [NM_001128626]	2.78983	1.35547	2.53623	28.575	28.823	28.2982	28.8074	30.0948	29.9578	29.8916	1.35547
15504	38834	ref|NM_001031713|ens|ENST00000359495|ens|ENST00000488770|ens|ENST00000379170	hs|chr6:13807217-13807158	A_33_P3273136	MCUR1	NM_001031713	ref|Homo sapiens mitochondrial calcium uniporter regulator 1 (MCUR1), mRNA [NM_001031713]	3.31842	1.35131	2.54416	28.5696	28.3353	28.5317	28.3303	29.781	29.8103	29.7879	1.35131
16920	43665	ref|NM_022361|ref|NR_024539|ens|ENST00000474760|ens|ENST00000489134	hs|chr6:105606468-105606409	A_23_P358597	POPDC3	NM_022361	ref|Homo sapiens popeye domain containing 3 (POPDC3), transcript variant 1, mRNA [NM_022361]	3.0754	1.34969	2.54446	29.8604	29.6469	29.8038	29.5308	31.134	30.9173	31.1291	1.34969
15586	39109	ref|NM_015687|ref|NM_001289987|ens|ENST00000498523|ens|ENST00000237172	hs|chr6:76018364-76018305	A_23_P436369	FILIP1	NM_015687	ref|Homo sapiens filamin A interacting protein 1 (FILIP1), transcript variant 2, mRNA [NM_015687]	3.11816	1.34444	2.52961	26.2188	26.0276	26.3612	26.0426	27.5568	27.4294	27.5347	1.34444
2893	124	ref|NM_002489|ens|ENST00000482299|ens|ENST00000339600|gb|U94586	hs|chr7:10973244-10973185	A_23_P145777	NDUFA4	NM_002489	ref|Homo sapiens NADH dehydrogenase (ubiquinone) 1 alpha subcomplex, 4, 9kDa (NDUFA4), mRNA [NM_002489]	2.74737	1.33201	2.48937	35.1422	34.6914	34.6509	34.5918	36.0196	36.1418	36.1418	1.33201
12373	29357	ref|NM_203402|ens|ENST00000267426|gb|BC139911|gb|BC042179	hs|chr14:24601038-24601478	A_23_P99625	FITM1	NM_203402	ref|Homo sapiens fat storage-inducing transmembrane protein 1 (FITM1), mRNA [NM_203402]	2.66607	1.33076	2.48738	29.8695	29.2986	29.5355	29.3117	30.8527	30.7123	30.9387	1.33076
16030	40604	ref|NM_000258|ens|ENST00000292327|ens|ENST00000395869|gb|AK312044	hs|chr3:46902307-46902248	A_24_P131646	MYL3	NM_000258	ref|Homo sapiens myosin, light chain 3, alkali; ventricular, skeletal, slow (MYL3), mRNA [NM_000258]	3.02048	1.33047	2.504	32.5595	32.8889	32.8801	32.6198	33.9932	34.0598	34.1496	1.33047
1178	9797	ref|NM_006258|ref|NM_001098512|ens|ENST00000401604|ens|ENST00000373980	hs|chr10:54048737-54050026	A_24_P250765	PRKG1	NM_006258	ref|Homo sapiens protein kinase, cGMP-dependent, type I (PRKG1), transcript variant 2, mRNA [NM_006258]	2.9651	1.32883	2.47689	25.1672	24.8945	24.9262	NaN	26.3214	26.1662	26.4869	1.32883
18238	10440	linc|TCONS_l2_00008965	hs|chr15:29087527-29087468	A_33_P3250268	XLOC_l2_004856	TCONS_l2_00008965	linc|BROAD Institute lincRNA (XLOC_l2_004856), lincRNA [TCONS_l2_00008965]	2.81744	1.32755	2.49968	27.3275	26.8623	27.1242	27.2511	28.5785	28.3057	28.5223	1.32755
11596	27029	ref|NM_001258457|ref|NM_016495|ref|NM_001143964|ref|NM_001143965	hs|chr6:13325400-13325341	A_33_P3311907	TBC1D7	NM_001258457	ref|Homo sapiens TBC1 domain family, member 7 (TBC1D7), transcript variant 5, mRNA [NM_001258457]	3.17776	1.32318	2.51022	26.1455	26.0814	26.2088	26.2119	27.5751	27.3029	27.5772	1.32318
14865	36758	ref|NM_001030273|ref|NM_001178|ref|NM_001030272|ens|ENST00000389708	hs|chr11:13408583-13408642	A_23_P162037	ARNTL	NM_001030273	ref|Homo sapiens aryl hydrocarbon receptor nuclear translocator-like (ARNTL), transcript variant 3, mRNA [NM_001030273]	2.88711	1.32163	2.48645	26.9795	26.8747	26.5242	26.8545	28.1918	28.0166	28.1812	1.32163
7406	14163	ref|NM_003226|ens|ENST00000518498|ens|ENST00000291525|gb|L08044	hs|chr21:43731813-43731777	A_23_P393099	TFF3	NM_003226	ref|Homo sapiens trefoil factor 3 (intestinal) (TFF3), mRNA [NM_003226]	2.79907	1.31606	2.47122	24.9806	25.1409	25.3243	25.4916	26.6404	26.5526	26.4583	1.31606
6061	10124	ref|NM_022978|ref|NM_022968|ref|NM_001178087|ref|NM_021967	hs|chr5:69321216-69321275	A_24_P935881	SERF1B	NM_022978	ref|Homo sapiens small EDRK-rich factor 1B (centromeric) (SERF1B), transcript variant 2, mRNA [NM_022978]	2.80937	1.31481	2.48205	27.6357	27.3621	27.5796	27.2316	28.8663	28.5807	28.8542	1.31481
7324	13921	ref|NM_174941|ens|ENST00000396630|ens|ENST00000546182|ens|ENST00000313599	hs|chr12:7521549-7520755	A_23_P61466	CD163L1	NM_174941	ref|Homo sapiens CD163 molecule-like 1 (CD163L1), mRNA [NM_174941]	2.61859	1.30811	2.44631	26.568	26.3122	26.7604	26.9539	27.8612	28.0358	27.9732	1.30811
16905	43621	ref|NM_001144995|ens|ENST00000380243|gb|BC110042|gb|AK123840	hs|chr14:99978443-99978384	A_23_P37391	CCDC85C	NM_001144995	ref|Homo sapiens coiled-coil domain containing 85C (CCDC85C), mRNA [NM_001144995]	2.67568	1.30597	2.44149	27.5816	27.6778	28.0594	27.449	28.9553	29.0149	29.0236	1.30597
8933	19034	ref|NM_018340|ref|NM_001099455|ens|ENST00000433677|ens|ENST00000381774	hs|chr16:12757607-12757548	A_23_P77401	CPPED1	NM_018340	ref|Homo sapiens calcineurin-like phosphoesterase domain containing 1 (CPPED1), transcript variant 1, mRNA [NM_018340]	3.07728	1.30239	2.45916	24.9711	25.1807	24.9167	25.1981	26.4492	26.329	26.329	1.30239
15764	39729	ens|ENST00000361739|gb|BC000228|gb|X15759|gb|AK055093	hs|chrM:7987-8046	A_23_P402751	COX2	ENST00000361739	ens|mitochondrially encoded cytochrome c oxidase II [Source:HGNC Symbol;Acc:7421] [ENST00000361739]	3.28732	1.30172	2.46579	32.6791	32.7764	32.614	32.6066	33.9211	33.915	34.0761	1.30172
10538	23716	ref|NM_001014797|ref|NM_001271518|ref|XM_005269780|ref|XM_005269778	hs|chr10:78629523-78629464	A_32_P192692	KCNMA1	NM_001014797	ref|Homo sapiens potassium large conductance calcium-activated channel, subfamily M, alpha member 1 (KCNMA1), transcript variant 1, mRNA [NM_001014797]	2.61552	1.28567	2.40724	26.8493	26.6049	26.9446	26.3434	27.9752	27.946	27.9925	1.28567
15150	37635	ref|NM_004060|ref|NM_199246|ens|ENST00000393929|ens|ENST00000340828	hs|chr5:162871009-162871068	A_23_P58606	CCNG1	NM_004060	ref|Homo sapiens cyclin G1 (CCNG1), transcript variant 1, mRNA [NM_004060]	2.83228	1.28032	2.41183	29.5668	29.3324	29.672	29.2391	30.7166	30.708	30.774	1.28032
18733	30076	ref|NM_018557|ens|ENST00000389484|gb|AF176832|ens|ENST00000437977	hs|chr2:140989434-140989375	A_23_P5342	LRP1B	NM_018557	ref|Homo sapiens low density lipoprotein receptor-related protein 1B (LRP1B), mRNA [NM_018557]	2.79257	1.27961	2.41593	28.6885	28.8597	28.791	28.415	29.8977	29.9174	30.0893	1.27961
15979	40421	ref|NM_002512|ref|NM_001018139|ref|NM_001018136|ref|NM_001018137	hs|chr17:49248919-49248978	A_23_P141405	NME2	NM_002512	ref|Homo sapiens NME/NM23 nucleoside diphosphate kinase 2 (NME2), transcript variant 1, mRNA [NM_002512]	2.6535	1.27933	2.39981	32.8142	32.6544	32.2437	32.4121	33.7801	33.82	33.8312	1.27933
18868	34616	gb|AK097358|gb|AK127737|tc|THC2490969|tc|THC2627798	unmapped	A_33_P3282291	FLJ40039	AK097358	gb|Homo sapiens cDNA FLJ40039 fis, clone SYNOV2000397. [AK097358]	2.6276	1.27197	2.39286	25.5749	25.0579	25.2548	25.5382	26.717	26.6416	26.5266	1.27197
15612	39231	ref|NM_001003892|ens|ENST00000338487|ref|XM_005269762|gb|AY686755	hs|chr10:76797776-76797717	A_33_P3230841	DUPD1	NM_001003892	ref|Homo sapiens dual specificity phosphatase and pro isomerase domain containing 1 (DUPD1), mRNA [NM_001003892]	2.77504	1.2686	2.3904	27.7049	27.9398	27.4481	27.5751	28.8977	28.9633	28.9458	1.2686
17617	Mean	ref|NM_000029|ens|ENST00000366667|gb|AB209769|gb|BC011519	hs|chr1:230838590-230838531	A_23_P115261	AGT	NM_000029	ref|Homo sapiens angiotensinogen (serpin peptidase inhibitor, clade A, member 8) (AGT), mRNA [NM_000029]	2.65901	1.26562	2.3777	30.6827	30.2443	30.2125	30.1511	31.5671	31.6006	31.5971	1.26562
16807	43256	ref|NM_032593|ens|ENST00000474848|ens|ENST00000259667|ens|ENST00000461169	hs|chr9:35813694-35813541	A_23_P157784	HINT2	NM_032593	ref|Homo sapiens histidine triad nucleotide binding protein 2 (HINT2), mRNA [NM_032593]	2.719	1.26071	2.386	29.7031	29.5571	29.4789	29.2322	30.8996	30.6662	30.6948	1.26071
19312	17706	ref|NM_020448|ens|ENST00000003912|ref|XM_006710780|ref|XM_005245947	hs|chr1:24799313-24799372	A_24_P45367	NIPAL3	NM_020448	ref|Homo sapiens NIPA-like domain containing 3 (NIPAL3), mRNA [NM_020448]	2.62413	1.25516	2.37196	27.0082	26.7777	26.9032	26.4879	28.0568	28.1722	27.9192	1.25516
11534	26821	ref|NM_003281|gb|AL832006|tc|THC2500818	hs|chr1:201373026-201372967	A_33_P3362831	TNNI1	NM_003281	ref|Homo sapiens troponin I type 1 (skeletal, slow) (TNNI1), mRNA [NM_003281]	3.16996	1.25427	2.38114	30.9004	30.7105	30.7123	30.8845	32.079	32.0693	32.0203	1.25427
3431	2134	ref|NM_138284|ens|ENST00000304920|ref|XM_005266421|ref|XM_005266422	hs|chr13:21296978-21297037	A_23_P345692	IL17D	NM_138284	ref|Homo sapiens interleukin 17D (IL17D), mRNA [NM_138284]	3.20704	1.24657	2.37039	32.2263	32.2728	32.0812	32.1303	33.4702	33.3734	33.429	1.24657
7061	13143	ref|NM_014959|ref|NM_001184902|ref|NM_001184900|ref|NM_001184903	hs|chr19:48711576-48711517	A_24_P14260	CARD8	NM_014959	ref|Homo sapiens caspase recruitment domain family, member 8 (CARD8), transcript variant 2, mRNA [NM_014959]	2.67577	1.24653	2.35932	25.9739	26.2209	26.4735	26.1622	27.506	27.5339	27.3226	1.24653
4910	6704	ref|NM_001221|ref|NM_172114|ref|NM_172129|ref|NM_172115	hs|chr4:114386707-114381361	A_23_P144458	CAMK2D	NM_001221	ref|Homo sapiens calcium/calmodulin-dependent protein kinase II delta (CAMK2D), transcript variant 3, mRNA [NM_001221]	2.67854	1.23669	2.34388	26.5329	26.3815	26.7103	26.2429	27.6355	27.647	27.8283	1.23669
13411	32453	ref|NM_148179|ref|NM_148178|ens|ENST00000297613|ens|ENST00000378959	hs|chr9:34610612-34610553	A_23_P169409	RPP25L	NM_148179	ref|Homo sapiens ribonuclease P/MRP 25kDa subunit-like (RPP25L), transcript variant 2, mRNA [NM_148179]	2.63714	1.23209	2.32735	32.2589	31.8362	32.2288	31.8632	33.2698	33.2651	33.3017	1.23209
5681	9013	ref|NM_199133|ref|NM_001258389|ref|NM_001258388|ref|NR_047669	hs|chr5:10226717-10226658	A_23_P133279	FAM173B	NM_199133	ref|Homo sapiens family with sequence similarity 173, member B (FAM173B), transcript variant 1, mRNA [NM_199133]	2.70951	1.22143	2.3355	25.3751	25.0484	25.303	25.2314	26.3298	26.6615	26.3915	1.22143
9790	21494	ref|NM_005235|ref|NM_001042599|ens|ENST00000342788|ens|ENST00000436443	hs|chr2:212240574-212240515	A_32_P183765	ERBB4	NM_005235	ref|Homo sapiens v-erb-b2 avian erythroblastic leukemia viral oncogene homolog 4 (ERBB4), transcript variant JM-a/CVT-1, mRNA [NM_005235]	3.14089	1.22068	2.32759	26.9982	26.9614	26.9823	26.8002	28.1166	28.1852	28.1667	1.22068
1111	7614	ref|NM_001040214|ref|NM_153355|ens|ENST00000368417|ref|XM_005266833	hs|chr6:125146578-125146637	A_23_P316501	NKAIN2	NM_001040214	ref|Homo sapiens Na+/K+ transporting ATPase interacting 2 (NKAIN2), transcript variant 1, mRNA [NM_001040214]	2.723	1.2149	2.49321	24.6705	24.8457	24.7975	NaN	26.1426	25.9443	25.8715	1.2149
7762	15268	ref|NM_015239|ref|NM_001286715|ref|NM_001286717|ens|ENST00000376109	hs|chr9:88161772-88161713	A_23_P169278	AGTPBP1	NM_015239	ref|Homo sapiens ATP/GTP binding protein 1 (AGTPBP1), transcript variant 2, mRNA [NM_015239]	2.82977	1.20751	2.29953	27.8547	27.7949	27.8728	28.1469	29.124	29.0835	29.1671	1.20751
9734	21311	ref|NM_001029885|ens|ENST00000343938|ref|XM_005244801|ref|XM_005244802	hs|chr1:1264205-1264264	A_33_P3266396	GLTPD1	NM_001029885	ref|Homo sapiens glycolipid transfer protein domain containing 1 (GLTPD1), mRNA [NM_001029885]	3.29025	1.20557	2.305	30.3094	30.3785	30.3402	30.4419	31.5566	31.577	31.5855	1.20557
17019	43997	ref|NM_001098783|ref|NM_007042|ref|NR_049755|ref|NR_049756	hs|chr3:58305009-58305068	A_24_P839254	RPP14	NM_001098783	ref|Homo sapiens ribonuclease P/MRP 14kDa subunit (RPP14), transcript variant 1, mRNA [NM_001098783]	2.73436	1.20126	2.28549	29.4683	29.3977	29.7325	29.3123	30.6694	30.6782	30.6893	1.20126
13452	32580	ref|NM_006823|ref|NM_181839|ens|ENST00000352966|ens|ENST00000396418	hs|chr8:79515306-79515365	A_23_P31765	PKIA	NM_006823	ref|Homo sapiens protein kinase (cAMP-dependent, catalytic) inhibitor alpha (PKIA), transcript variant 1, mRNA [NM_006823]	2.80792	1.20042	2.28822	32.623	32.5333	32.2954	32.6433	33.7399	33.7449	33.6876	1.20042
7050	13101	ref|NM_019600|ref|NM_001286495|ref|NR_104457|ens|ENST00000534964	hs|chr15:52874158-52874099	A_23_P99853	FAM214A	NM_019600	ref|Homo sapiens family with sequence similarity 214, member A (FAM214A), transcript variant 1, mRNA [NM_019600]	2.8932	1.19723	2.29125	29.9162	29.8905	30.1412	29.9972	31.139	31.1152	31.2963	1.19723
8235	16910	ref|NM_001949|ref|NM_001243076|ens|ENST00000346618|ref|XM_005248865	hs|chr6:20493845-20493904	A_23_P385034	E2F3	NM_001949	ref|Homo sapiens E2F transcription factor 3 (E2F3), transcript variant 1, mRNA [NM_001949]	2.62859	1.19637	2.27529	27.5964	27.4487	27.8292	27.3643	28.8116	28.752	28.7045	1.19637
11926	28002	ref|NM_024122|ref|NR_026545|ens|ENST00000490078|ens|ENST00000379220	hs|chrX:23851614-23851555	A_23_P61127	APOO	NM_024122	ref|Homo sapiens apolipoprotein O (APOO), transcript variant 1, mRNA [NM_024122]	2.64696	1.19566	2.27502	30.3209	30.158	30.5273	30.0786	31.4182	31.5193	31.4631	1.19566
5596	8760	ref|NM_022443|ref|NM_001195432|ref|NM_001195434|ref|NM_001130157	hs|chr3:158322916-158322975	A_23_P143906	MLF1	NM_022443	ref|Homo sapiens myeloid leukemia factor 1 (MLF1), transcript variant 1, mRNA [NM_022443]	2.84262	1.19274	2.27737	31.2497	31.139	31.0203	30.9113	32.2426	32.3001	32.2757	1.19274
14368	35199	ref|NM_032477|ens|ENST00000371443|gb|BC040035|gb|AY232291	hs|chr9:140446838-140446897	A_32_P115130	MRPL41	NM_032477	ref|Homo sapiens mitochondrial ribosomal protein L41 (MRPL41), mRNA [NM_032477]	2.60566	1.18852	2.26599	33.5917	33.5439	33.2625	33.1978	34.5049	34.5794	34.6782	1.18852
17464	Mean	ref|NM_014176|ens|ENST00000367274|gb|BC004152|gb|BC019284	hs|chr1:202300965-202300906	A_23_P115482	UBE2T	NM_014176	ref|Homo sapiens ubiquitin-conjugating enzyme E2T (putative) (UBE2T), mRNA [NM_014176]	3.13263	1.18345	2.26911	28.0378	27.946	27.9176	28.0764	29.1543	29.1759	29.2035	1.18345
17437	Mean	ref|NM_017413|ens|ENST00000307484|gb|AF086248|tc|THC2613808	hs|chrX:128779470-128779411	A_23_P113393	APLN	NM_017413	ref|Homo sapiens apelin (APLN), mRNA [NM_017413]	2.79985	1.18295	2.26106	26.1522	25.8094	25.8639	25.9055	27.0919	27.1466	27.1086	1.18295
10129	22551	gb|AK057625|gb|BC022404|tc|THC2627263|tc|THC2614979	hs|chr15:42188025-42188084	A_32_P170397	LOC100289090	AK057625	gb|Homo sapiens cDNA FLJ33063 fis, clone TRACH2000047. [AK057625]	2.6091	1.18275	2.26674	25.7673	25.5698	25.9581	25.6694	26.7701	27.0669	26.9346	1.18275
8588	18007	ref|NM_012278|ens|ENST00000373829|ref|XM_005262255|gb|AF140690	hs|chrX:70525129-70525188	A_23_P45424	ITGB1BP2	NM_012278	ref|Homo sapiens integrin beta 1 binding protein (melusin) 2 (ITGB1BP2), mRNA [NM_012278]	2.93494	1.17938	2.26467	31.2052	31.0839	31.1141	30.9868	32.1746	32.3592	32.2968	1.17938
17284	44949	ref|NM_152271|ens|ENST00000526680|ens|ENST00000398246|ref|XM_005273685	hs|chr8:12580188-12580129	A_23_P94216	LONRF1	NM_152271	ref|Homo sapiens LON peptidase N-terminal domain and ring finger 1 (LONRF1), mRNA [NM_152271]	2.71175	1.17601	2.25343	26.8298	26.7847	26.495	26.7835	27.79	27.9589	27.949	1.17601
17070	44164	ref|NM_144669|ens|ENST00000441390|ens|ENST00000442111|ens|ENST00000281703	hs|chr12:129469286-129469345	A_32_P19294	GLT1D1	NM_144669	ref|Homo sapiens glycosyltransferase 1 domain containing 1 (GLT1D1), mRNA [NM_144669]	2.73129	1.16715	2.24419	26.7841	26.6281	26.9133	26.668	28.0529	27.8329	27.8608	1.16715
17341	45191	NA	hs|chr17:080786485-080786544	A_33_P3346610	A_33_P3346610	A_33_P3346610	Unknown	2.60461	1.14871	2.20641	25.8038	25.4362	25.4645	25.4656	26.7746	26.6583	26.6408	1.14871
10778	24519	ref|NM_024491|ref|NM_001288966|ref|NM_001288964|ref|NM_001288965	hs|chr3:138219364-138219305	A_23_P21473	CEP70	NM_024491	ref|Homo sapiens centrosomal protein 70kDa (CEP70), transcript variant 1, mRNA [NM_024491]	2.86645	1.14769	2.2107	26.9429	26.7605	26.8903	26.6965	27.9408	27.9767	27.9932	1.14769
17901	Mean	ref|NM_032784|ens|ENST00000356698|gb|AF086298|gb|AF251057	hs|chr6:127518034-127518093	A_23_P111402	RSPO3	NM_032784	ref|Homo sapiens R-spondin 3 (RSPO3), mRNA [NM_032784]	2.77493	1.1474	2.2085	26.8522	26.9701	27.1762	27.0105	28.1805	28.1042	28.1642	1.1474
15505	38838	ref|NM_033110|ref|NM_001195087|ens|ENST00000455100|ens|ENST00000376250	hs|chr13:101183916-101183857	A_32_P110872	GGACT	NM_033110	ref|Homo sapiens gamma-glutamylamine cyclotransferase (GGACT), transcript variant 1, mRNA [NM_033110]	2.63613	1.141	2.2037	25.5818	25.8565	25.7814	25.8848	26.8716	27.0586	26.821	1.141
17425	Mean	ref|NM_002923|ens|ENST00000235382|gb|L13463|gb|BC007049	hs|chr1:192781051-192781110	A_23_P114947	RGS2	NM_002923	ref|Homo sapiens regulator of G-protein signaling 2, 24kDa (RGS2), mRNA [NM_002923]	2.72003	1.12834	2.17923	27.6263	27.3912	27.3193	27.3735	28.5708	28.5884	28.5085	1.12834
8041	16249	ref|NM_001001936|ref|NM_001287824|ref|NM_032550|ens|ENST00000491814	hs|chr10:116055189-116055130	A_23_P406341	AFAP1L2	NM_001001936	ref|Homo sapiens actin filament associated protein 1-like 2 (AFAP1L2), transcript variant 1, mRNA [NM_001001936]	2.62317	1.12531	2.17176	26.4726	26.3387	26.3304	26.0839	27.4118	27.4141	27.4692	1.12531
3331	1795	ref|NM_001825|ref|NM_001099736|ref|NM_001099735|ens|ENST00000437669	hs|chr5:80559384-80561965	A_23_P144778	CKMT2	NM_001825	ref|Homo sapiens creatine kinase, mitochondrial 2 (sarcomeric) (CKMT2), transcript variant 1, mRNA [NM_001825]	2.64515	1.12419	2.17084	33.3724	33.5884	33.7505	33.5624	34.729	34.6616	34.6873	1.12419
12382	29370	ref|NM_002119|ens|ENST00000229829|ens|ENST00000383226|ens|ENST00000434335	hs|chr6:32972029-32971970	A_32_P356316	HLA-DOA	NM_002119	ref|Homo sapiens major histocompatibility complex, class II, DO alpha (HLA-DOA), mRNA [NM_002119]	2.60952	1.11993	2.16343	26.7256	26.6334	27.0121	26.7707	27.9428	27.8672	27.9062	1.11993
7646	14931	ref|NM_001014812|ref|NM_032231|ref|NR_110310|ens|ENST00000559705	hs|chr15:64380946-64380887	A_33_P3416037	FAM96A	NM_001014812	ref|Homo sapiens family with sequence similarity 96, member A (FAM96A), transcript variant 2, mRNA [NM_001014812]	2.68495	1.10662	2.14695	29.9169	29.7424	29.7976	30.0408	31.0019	30.9407	31.0005	1.10662
17540	Mean	ref|NR_026761|gb|AK130858|gb|AK130857|gb|BC005997	hs|chr1:211605740-211605799	A_23_P1014	LINC00467	NR_026761	ref|Homo sapiens long intergenic non-protein coding RNA 467 (LINC00467), long non-coding RNA [NR_026761]	2.88101	1.09454	2.13418	27.3883	27.2311	27.3301	27.2549	28.418	28.4266	28.3424	1.09454
17467	Mean	ref|NM_032730|ens|ENST00000498091|ens|ENST00000369063|ens|ENST00000539449	hs|chr6:107031286-107031227	A_23_P122775	RTN4IP1	NM_032730	ref|Homo sapiens reticulon 4 interacting protein 1 (RTN4IP1), mRNA [NM_032730]	2.74573	0.951708	1.93401	29.3842	29.4242	29.3931	29.4322	30.3532	30.3724	30.3548	0.951708
11762	27522	ref|NM_018116|ref|NM_001256532|ref|NM_001256533|ref|NR_046292	hs|chr1:155584673-155584732	A_33_P3333527	MSTO1	NM_018116	ref|Homo sapiens misato 1, mitochondrial distribution and morphology regulator (MSTO1), transcript variant 1, mRNA [NM_018116]	-2.54537	-1.00002	0.499602	28.8619	28.991	28.7741	28.8757	27.8225	27.9462	27.8583	1.00002
17634	Mean	ref|NM_001424|ens|ENST00000359543|ref|XM_006720864|gb|U52100	hs|chr16:10626759-10626700	A_23_P106682	EMP2	NM_001424	ref|Homo sapiens epithelial membrane protein 2 (EMP2), mRNA [NM_001424]	-2.7841	-1.03311	0.488297	30.7115	30.699	30.576	30.7088	29.6296	29.6375	29.655	1.03311
16321	41595	ref|NM_052998|ens|ENST00000294517|ens|ENST00000478204|ens|ENST00000398167	hs|chr1:33585912-33585971	A_24_P11462	AZIN2	NM_052998	ref|Homo sapiens antizyme inhibitor 2 (AZIN2), transcript variant 1, mRNA [NM_052998]	-2.7044	-1.03819	0.486404	27.4854	27.5989	27.4771	27.3953	26.4153	26.4802	26.4574	1.03819
17470	Mean	ref|NM_019058|ens|ENST00000307365|gb|AY090097|gb|HV708905	hs|chr10:74035363-74035422	A_23_P104318	DDIT4	NM_019058	ref|Homo sapiens DNA-damage-inducible transcript 4 (DDIT4), mRNA [NM_019058]	-2.5522	-1.05523	0.480046	32.496	32.4382	32.2994	32.6101	31.441	31.3377	31.4384	1.05523
16596	42542	ref|NM_017691|ref|NM_001199018|ref|NM_001284357|ref|NM_001199017	hs|chr15:71342217-71342276	A_23_P129174	LRRC49	NM_017691	ref|Homo sapiens leucine rich repeat containing 49 (LRRC49), transcript variant 2, mRNA [NM_017691]	-2.51071	-1.07032	0.478505	26.4215	26.5435	26.5207	26.4851	25.2101	25.5414	25.5157	1.07032
12274	29091	ref|NM_001168399|ref|NM_001168400|ref|NM_032621|ref|NM_001168401	hs|chrX:102564489-102564430	A_33_P3245178	BEX2	NM_001168399	ref|Homo sapiens brain expressed X-linked 2 (BEX2), transcript variant 1, mRNA [NM_001168399]	-2.62142	-1.07331	0.475038	29.3114	29.3159	29.4987	29.4875	28.3361	28.4251	28.229	1.07331
7696	15081	ref|NM_005560|ens|ENST00000495695|ens|ENST00000252999|ens|ENST00000370691	hs|chr20:60885361-60885302	A_23_P109269	LAMA5	NM_005560	ref|Homo sapiens laminin, alpha 5 (LAMA5), mRNA [NM_005560]	-2.73372	-1.09151	0.468301	27.2276	27.1163	27.0083	26.9866	25.9633	25.9888	26.0274	1.09151
17705	Mean	ref|NM_005228|gb|X00588|gb|HQ912715|gb|FW403748	hs|chr7:55274841-55274900	A_23_P215790	EGFR	NM_005228	ref|Homo sapiens epidermal growth factor receptor (EGFR), transcript variant 1, mRNA [NM_005228]	-2.63492	-1.09642	0.466006	26.6646	26.3751	26.4526	26.3572	25.3674	25.3412	25.3893	1.09642
12080	28496	ref|NM_006317|ref|NM_001271606|ens|ENST00000322611|gb|AF039656	hs|chr5:17276590-17276649	A_23_P213385	BASP1	NM_006317	ref|Homo sapiens brain abundant, membrane attached signal protein 1 (BASP1), transcript variant 1, mRNA [NM_006317]	-2.77317	-1.10536	0.464089	27.6595	27.8374	27.899	27.7517	26.7373	26.6323	26.6751	1.10536
4751	6256	ref|NM_175609|ref|NM_001281482|ref|NM_018209|ref|NM_001281483	hs|chr20:61920897-61920956	A_23_P210379	ARFGAP1	NM_175609	ref|Homo sapiens ADP-ribosylation factor GTPase activating protein 1 (ARFGAP1), transcript variant 2, mRNA [NM_175609]	-2.71752	-1.10651	0.46456	29.6894	29.8874	29.8667	29.7656	28.775	28.7389	28.5734	1.10651
14641	36034	ref|NM_005967|ens|ENST00000357680|ens|ENST00000342556|ens|ENST00000300131	hs|chr12:57489162-57489221	A_33_P3248794	NAB2	NM_005967	ref|Homo sapiens NGFI-A binding protein 2 (EGR1 binding protein 2) (NAB2), mRNA [NM_005967]	-2.72125	-1.10948	0.4637	29.8916	29.9582	29.928	30.098	28.8363	28.9807	28.7614	1.10948
7111	13273	ref|NM_032040|ens|ENST00000307522|gb|BC015648|gb|AL136609	hs|chr19:46914401-46914342	A_23_P164958	CCDC8	NM_032040	ref|Homo sapiens coiled-coil domain containing 8 (CCDC8), mRNA [NM_032040]	-2.62513	-1.11691	0.459177	28.0354	28.1152	27.8672	27.7737	26.8172	26.8717	26.804	1.11691
15246	37937	ref|NM_021020|ens|ENST00000381569|ens|ENST00000265801|ref|XM_005273394	hs|chr8:20103761-20103702	A_23_P20443	LZTS1	NM_021020	ref|Homo sapiens leucine zipper, putative tumor suppressor 1 (LZTS1), mRNA [NM_021020]	-2.55229	-1.11826	0.458113	27.1909	27.2686	27.5621	27.4961	26.2261	26.2705	26.2869	1.11826
13439	32525	ref|NM_015157|ref|NM_001144758|ref|NM_001144759|ens|ENST00000526537	hs|chr11:118527421-118527480	A_33_P3387796	PHLDB1	NM_015157	ref|Homo sapiens pleckstrin homology-like domain, family B, member 1 (PHLDB1), transcript variant 1, mRNA [NM_015157]	-2.58732	-1.12161	0.457876	27.7339	27.9837	27.8004	28.0802	26.8493	26.6982	26.7863	1.12161
17533	Mean	ref|NM_001005862|ref|NM_001289936|ref|NM_004448|ref|NM_001289937	hs|chr17:37884829-37884888	A_23_P89249	ERBB2	NM_001005862	ref|Homo sapiens v-erb-b2 avian erythroblastic leukemia viral oncogene homolog 2 (ERBB2), transcript variant 2, mRNA [NM_001005862]	-2.74418	-1.12364	0.459562	30.5708	30.5846	30.601	30.4243	29.413	29.5514	29.3002	1.12364
15272	38017	ref|NM_030817|ref|NM_001130415|ens|ENST00000326765|ens|ENST00000356591	hs|chr12:12944179-12944238	A_23_P48217	APOLD1	NM_030817	ref|Homo sapiens apolipoprotein L domain containing 1 (APOLD1), transcript variant 2, mRNA [NM_030817]	-2.61549	-1.12719	0.456812	28.7718	28.6275	28.4211	28.5633	27.3578	27.5571	27.4913	1.12719
5978	9878	ref|NR_026850|ens|ENST00000441044|ens|ENST00000403496|ens|ENST00000423995	hs|chr1:32697338-32697279	A_24_P160413	MTMR9LP	NR_026850	ref|Homo sapiens myotubularin related protein 9-like, pseudogene (MTMR9LP), non-coding RNA [NR_026850]	-2.6909	-1.13348	0.454135	30.2194	30.3672	30.3988	30.5788	29.2999	29.251	29.2218	1.13348
3650	2842	ref|NM_012296|ref|NM_080491|ens|ENST00000361507|ens|ENST00000340149	hs|chr11:77926747-77926688	A_23_P203743	GAB2	NM_012296	ref|Homo sapiens GRB2-associated binding protein 2 (GAB2), transcript variant 2, mRNA [NM_012296]	-3.03236	-1.13614	0.45476	27.9549	27.8644	27.8646	27.9905	26.7805	26.8244	26.7425	1.13614
11936	28037	ref|NR_002770|ens|ENST00000556120|ens|ENST00000553575|ens|ENST00000557109	hs|chr14:102018622-102018563	A_24_P759584	DIO3OS	NR_002770	ref|Homo sapiens DIO3 opposite strand/antisense RNA (head to head) (DIO3OS), long non-coding RNA [NR_002770]	-2.77425	-1.14902	0.450822	26.7908	26.6164	26.7048	26.5427	25.3902	25.584	25.5698	1.14902
10904	24932	ref|NM_004073|ens|ENST00000372201|ens|ENST00000465443|ref|XR_246234	hs|chr1:45271594-45271654	A_23_P51646	PLK3	NM_004073	ref|Homo sapiens polo-like kinase 3 (PLK3), mRNA [NM_004073]	-2.50824	-1.15011	0.448305	27.7995	27.9418	28.2052	27.786	26.7627	26.9011	26.6853	1.15011
8716	18384	ref|NM_015658|ens|ENST00000477976|ens|ENST00000327044|ens|ENST00000483767	hs|chr1:879707-879648	A_23_P138058	NOC2L	NM_015658	ref|Homo sapiens nucleolar complex associated 2 homolog (S. cerevisiae) (NOC2L), mRNA [NM_015658]	-2.57934	-1.15816	0.446338	30.3974	30.3847	30.4588	30.7606	29.4057	29.4057	29.2152	1.15816
18365	15781	ref|NR_119376|ens|ENST00000400465|ens|ENST00000411519|ens|ENST00000400461	hs|chr20:34146579-34146520	A_23_P80048	FER1L4	NR_119376	ref|Homo sapiens fer-1-like 4 (C. elegans), pseudogene (FER1L4), non-coding RNA [NR_119376]	-2.93174	-1.16186	0.447447	26.0073	25.9814	26.1258	26.0627	24.8005	25.0047	24.8421	1.16186
2376	43222	ref|NM_022742|ens|ENST00000471729|ens|ENST00000480137|ens|ENST00000297788	hs|chr7:128454834-128454893	A_23_P416178	CCDC136	NM_022742	ref|Homo sapiens coiled-coil domain containing 136 (CCDC136), transcript variant 1, mRNA [NM_022742]	-2.99951	-1.16432	0.420528	25.9374	26.0433	26.0814	26.031	NaN	24.9023	24.8156	1.16432
3402	2030	ref|NM_000320|ens|ENST00000281243|ens|ENST00000507439|ref|XR_241677	hs|chr4:17488089-17488030	A_33_P3398897	QDPR	NM_000320	ref|Homo sapiens quinoid dihydropteridine reductase (QDPR), mRNA [NM_000320]	-2.52328	-1.16462	0.443828	30.2443	30.5993	30.2759	30.1435	29.2585	29.1685	29.0264	1.16462
17514	Mean	ref|NM_000304|ref|NM_001281456|ref|NM_001281455|ref|NM_153321	hs|chr17:15133267-15133208	A_23_P100711	PMP22	NM_000304	ref|Homo sapiens peripheral myelin protein 22 (PMP22), transcript variant 1, mRNA [NM_000304]	-3.181	-1.1651	0.44574	32.5188	32.4752	32.4425	32.3896	31.2701	31.2853	31.3189	1.1651
8449	17592	ref|NM_006455|ens|ENST00000393928|ens|ENST00000484247|ens|ENST00000567627	hs|chr17:39958266-39958207	A_33_P3257030	LEPREL4	NM_006455	ref|Homo sapiens leprecan-like 4 (LEPREL4), mRNA [NM_006455]	-2.83084	-1.16657	0.44421	29.348	29.2074	29.0498	29.104	28.0564	28.0011	27.9746	1.16657
12289	29137	ref|NM_015178|ref|NM_001160036|ref|NM_001160037|ens|ENST00000251822	hs|chr8:22877436-22877495	A_23_P20427	RHOBTB2	NM_015178	ref|Homo sapiens Rho-related BTB domain containing 2 (RHOBTB2), transcript variant 3, mRNA [NM_015178]	-2.61743	-1.16895	0.443257	28.8363	29.2121	29.0312	29.1842	28.0194	27.8127	27.8589	1.16895
7268	13714	ref|NM_001348|ens|ENST00000301264|ens|ENST00000545797|ref|XM_005259509	hs|chr19:3958511-3958452	A_33_P3224045	DAPK3	NM_001348	ref|Homo sapiens death-associated protein kinase 3 (DAPK3), mRNA [NM_001348]	-2.59478	-1.17131	0.441548	30.8459	30.832	31.2332	30.8961	29.6825	29.8394	29.8197	1.17131
12680	30265	ens|ENST00000381177|tc|THC2543657	hs|chrX:2656197-2656256	A_33_P3359781	CD99	ENST00000381177	ens|CD99 molecule [Source:HGNC Symbol;Acc:7082] [ENST00000381177]	-2.5762	-1.17802	0.441742	25.8145	26.0835	25.6986	25.9288	24.6104	24.6068	24.8927	1.17802
15656	39379	ref|NM_023018|ref|NM_001198994|ref|NM_001198993|ref|NM_001198995	hs|chr1:1683470-1683411	A_23_P200056	NADK	NM_023018	ref|Homo sapiens NAD kinase (NADK), transcript variant 1, mRNA [NM_023018]	-2.82897	-1.18544	0.438221	27.6781	27.9963	27.9249	27.9567	26.6817	26.7501	26.6789	1.18544
2978	416	ref|NM_001167902|ref|NM_001102612|ens|ENST00000378919|ens|ENST00000598847	hs|chr15:99511923-99511864	A_32_P3534	PGPEP1L	NM_001167902	ref|Homo sapiens pyroglutamyl-peptidase I-like (PGPEP1L), transcript variant 2, mRNA [NM_001167902]	-2.53218	-1.18801	0.437	29.2897	29.1723	28.8862	28.893	27.7574	27.8339	28.0255	1.18801
12336	29238	ref|NM_016341|ref|NM_001288989|ref|NM_001165979|ens|ENST00000260766	hs|chr10:96087933-96087992	A_23_P35617	PLCE1	NM_016341	ref|Homo sapiens phospholipase C, epsilon 1 (PLCE1), transcript variant 1, mRNA [NM_016341]	-2.84776	-1.18874	0.437552	28.5242	28.5463	28.8187	28.6414	27.3883	27.4259	27.5175	1.18874
10871	24821	ref|NM_001042697|ref|NM_001042698|ens|ENST00000497434|ens|ENST00000399277	hs|chr17:15879964-15879905	A_33_P3269723	ZSWIM7	NM_001042697	ref|Homo sapiens zinc finger, SWIM-type containing 7 (ZSWIM7), transcript variant 1, mRNA [NM_001042697]	-2.98043	-1.18919	0.437548	29.5051	29.628	29.3826	29.6115	28.3405	28.3381	28.3493	1.18919
3132	1071	ref|NM_005586|ens|ENST00000373051|ens|ENST00000230321|ref|XM_005249117	hs|chr6:41621911-41621970	A_33_P3246418	MDFI	NM_005586	ref|Homo sapiens MyoD family inhibitor (MDFI), mRNA [NM_005586]	-2.682	-1.19157	0.441006	29.2205	29.1852	29.1524	29.2978	27.8874	28.276	27.9037	1.19157
18038	2179	ref|NM_002668|ens|ENST00000376322|ens|ENST00000597997|ens|ENST00000376327	hs|chrX:49029760-49029819	A_24_P74932	PLP2	NM_002668	ref|Homo sapiens proteolipid protein 2 (colonic epithelium-enriched) (PLP2), mRNA [NM_002668]	-2.79384	-1.19198	0.438665	27.0156	26.9334	26.9529	27.1499	25.7389	25.7238	26.0002	1.19198
2945	307	ref|NM_013411|ref|NM_001199199|ref|NR_037591|ens|ENST00000373449	hs|chr1:33473692-33473633	A_33_P3392580	AK2	NM_013411	ref|Homo sapiens adenylate kinase 2 (AK2), transcript variant 2, mRNA [NM_013411]	-2.72765	-1.19208	0.43699	27.0148	26.9493	26.6944	26.7841	25.5295	25.7201	25.7562	1.19208
18558	23607	ref|NM_001136022|ref|NM_001288802|ref|NM_004554|ref|NM_001198967	hs|chr14:24848746-24848805	A_33_P3250083	NFATC4	NM_001136022	ref|Homo sapiens nuclear factor of activated T-cells, cytoplasmic, calcineurin-dependent 4 (NFATC4), transcript variant 1, mRNA [NM_001136022]	-2.63	-1.20005	0.43407	26.7501	26.9277	26.5378	26.9011	25.614	25.6937	25.4297	1.20005
7783	15352	ref|NM_014587|ens|ENST00000566034|ens|ENST00000293894|gb|AK024491	hs|chr16:1036893-1036952	A_23_P66137	SOX8	NM_014587	ref|Homo sapiens SRY (sex determining region Y)-box 8 (SOX8), mRNA [NM_014587]	-2.73761	-1.2018	0.43367	29.9388	29.7998	29.8607	30.1564	28.8058	28.7991	28.6065	1.2018
8014	16168	ref|NM_032359|ref|NM_001167924|ens|ENST00000421999|ens|ENST00000494412	hs|chr3:99897343-99897402	A_23_P132874	CMSS1	NM_032359	ref|Homo sapiens cms1 ribosomal small subunit homolog (yeast) (CMSS1), transcript variant 1, mRNA [NM_032359]	-3.05098	-1.20408	0.433255	31.1987	31.2877	31.1732	31.0365	29.9783	29.9907	29.9409	1.20408
19067	41347	ref|NM_015432|ref|NM_001129727|ref|NM_001129728|ref|NM_001129731	hs|chr16:67322866-67322925	A_33_P3302957	PLEKHG4	NM_015432	ref|Homo sapiens pleckstrin homology domain containing, family G (with RhoGef domain) member 4 (PLEKHG4), transcript variant 1, mRNA [NM_015432]	-2.88355	-1.20796	0.432727	25.6391	25.8716	25.6988	25.8546	24.4382	24.5746	24.6614	1.20796
17773	Mean	ref|NM_002192|ens|ENST00000442711|ens|ENST00000464515|gb|AK290584	hs|chr7:41729305-41729246	A_23_P122924	INHBA	NM_002192	ref|Homo sapiens inhibin, beta A (INHBA), mRNA [NM_002192]	-2.54493	-1.2095	0.428115	27.3056	27.0392	27.3894	26.8687	25.9434	25.9808	25.8995	1.2095
14287	34980	ref|NM_001261429|gb|AK310450|gb|BC018071|tc|THC2629800	hs|chr2:11916259-11916318	A_33_P3356075	LPIN1	NM_001261429	ref|Homo sapiens lipin 1 (LPIN1), transcript variant 4, mRNA [NM_001261429]	-2.5568	-1.2127	0.427388	26.7372	27.1827	26.7522	27.119	25.782	25.67	25.7533	1.2127
7731	15166	tc|THC2626681|tc|THC2607344|tc|THC2616779	hs|chr2:012864859-012864918	A_33_P3325978	THC2626681	THC2626681	tc|AY247741 TRB2 protein {Bos taurus} (exp=-1; wgp=0; cg=0), partial (55%) [THC2607344]	-2.82377	-1.21276	0.430472	28.0017	27.8279	28.0702	27.7617	26.5967	26.7884	26.7228	1.21276
17643	Mean	ref|NM_017789|ens|ENST00000467747|ens|ENST00000482925|ens|ENST00000474420	hs|chr2:97525582-97525523	A_23_P114057	SEMA4C	NM_017789	ref|Homo sapiens sema domain, immunoglobulin domain (Ig), transmembrane domain (TM) and short cytoplasmic domain, (semaphorin) 4C (SEMA4C), mRNA [NM_017789]	-2.78053	-1.21901	0.430093	31.7562	31.4592	31.6535	31.5698	30.3175	30.5716	30.2829	1.21901
9087	19462	ref|NM_024060|ens|ENST00000257247|gb|BC012477|gb|BC000926	hs|chr11:62201142-62201083	A_23_P21363	AHNAK	NM_024060	ref|Homo sapiens AHNAK nucleoprotein (AHNAK), transcript variant 2, mRNA [NM_024060]	-2.53106	-1.22196	0.430939	30.6662	30.9122	30.9092	30.6089	29.8301	29.4528	29.3736	1.22196
5814	9406	ref|NM_030937|ens|ENST00000480479|gb|AK000685|gb|AL834432	hs|chr1:1321399-1321340	A_23_P217899	CCNL2	NM_030937	ref|Homo sapiens cyclin L2 (CCNL2), transcript variant 1, mRNA [NM_030937]	-2.81661	-1.22245	0.430685	27.8969	27.9099	27.8098	27.9921	26.8994	26.5567	26.5831	1.22245
9005	19233	ref|NM_003768|ens|ENST00000360472|ref|XM_006711598|ref|XM_006711599	hs|chr1:160183766-160183825	A_33_P3220827	PEA15	NM_003768	ref|Homo sapiens phosphoprotein enriched in astrocytes 15 (PEA15), mRNA [NM_003768]	-2.51569	-1.22485	0.427667	27.0855	27.4596	27.3213	27.5438	26.2414	25.8888	26.2529	1.22485
12868	30818	ref|NM_199280|ens|ENST00000475900|ens|ENST00000465300|ens|ENST00000403861	hs|chr2:29275037-29275096	A_24_P595717	FAM179A	NM_199280	ref|Homo sapiens family with sequence similarity 179, member A (FAM179A), mRNA [NM_199280]	-2.54797	-1.23131	0.422789	28.6181	29.1827	28.9965	28.9748	27.7753	27.7882	27.5717	1.23131
9179	19724	ref|NM_004040|ens|ENST00000272233|gb|AK309991|gb|AK124398	hs|chr2:20648584-20648643	A_33_P3398862	RHOB	NM_004040	ref|Homo sapiens ras homolog family member B (RHOB), mRNA [NM_004040]	-2.92257	-1.23229	0.424619	28.7636	28.8942	29.0676	29.0264	27.7931	27.6798	27.6441	1.23229
14553	35762	ref|NM_001012418|ens|ENST00000274643|ens|ENST00000268446|ref|XM_005249077	hs|chr6:2664080-2664021	A_33_P3252939	MYLK4	NM_001012418	ref|Homo sapiens myosin light chain kinase family, member 4 (MYLK4), mRNA [NM_001012418]	-2.90233	-1.24025	0.421422	28.8705	29.0315	29.2277	29.1739	27.8634	27.8133	27.8303	1.24025
2221	33838	ref|NR_040288|ref|NR_040289|ens|ENST00000420396|ens|ENST00000457194	hs|chr1:19592551-19592492	A_33_P3218004	AKR7L	NR_040288	ref|Homo sapiens aldo-keto reductase family 7-like (AKR7L), transcript variant 1, non-coding RNA [NR_040288]	-2.66282	-1.24113	0.440333	25.0368	24.9418	25.1177	25.3299	23.8674	NaN	23.8635	1.24113
7909	15808	ref|NM_004089|ref|NM_001015881|ref|NM_198057|ens|ENST00000372383	hs|chrX:106956545-106956486	A_33_P3237634	TSC22D3	NM_004089	ref|Homo sapiens TSC22 domain family, member 3 (TSC22D3), transcript variant 2, mRNA [NM_004089]	-2.53228	-1.25253	0.414855	32.6562	33.1642	33.2538	32.9255	31.8362	31.6956	31.7104	1.25253
8483	17705	ref|NR_002766|ref|NR_003530|ref|NR_033358|ref|NR_033359	hs|chr14:101327286-101327345	A_33_P3255434	MEG3	NR_002766	ref|Homo sapiens maternally expressed 3 (non-protein coding) (MEG3), transcript variant 1, long non-coding RNA [NR_002766]	-2.94987	-1.26611	0.415338	33.5624	33.429	33.6895	33.7258	32.266	32.469	32.2716	1.26611
13796	33544	ref|NM_001364|ref|NM_001206769|ref|NM_001142699|ref|NM_001142700	hs|chr11:83166496-83166437	A_32_P229618	DLG2	NM_001364	ref|Homo sapiens discs, large homolog 2 (Drosophila) (DLG2), transcript variant 2, mRNA [NM_001364]	-2.9637	-1.27301	0.413667	24.8455	24.8538	24.9831	25.1147	23.7207	23.5308	23.7774	1.27301
3591	2680	ref|NM_022648|ens|ENST00000171887|ref|XM_006712721|ref|XM_005246825	hs|chr2:218667628-218667569	A_33_P3738458	TNS1	NM_022648	ref|Homo sapiens tensin 1 (TNS1), mRNA [NM_022648]	-2.94173	-1.27316	0.411769	29.4668	29.5345	29.8484	29.6465	28.3917	28.3054	28.3556	1.27316
16138	40939	ref|NM_002472|ens|ENST00000403437|gb|X51592|gb|M36769	hs|chr17:10293733-10293674	A_33_P3262729	MYH8	NM_002472	ref|Homo sapiens myosin, heavy chain 8, skeletal muscle, perinatal (MYH8), mRNA [NM_002472]	-2.58488	-1.2751	0.408719	33.6272	33.4681	33.0726	33.6384	32.0812	32.2171	32.2311	1.2751
5796	9338	ref|NM_024036|ens|ENST00000309602|ref|XM_005274239|gb|AB209005	hs|chr11:66627660-66627719	A_23_P63980	LRFN4	NM_024036	ref|Homo sapiens leucine rich repeat and fibronectin type III domain containing 4 (LRFN4), mRNA [NM_024036]	-2.89054	-1.27888	0.415353	27.5238	27.5879	27.498	27.5661	26.5107	26.2105	26.074	1.27888
18348	14803	ref|NM_003153|ref|NM_001178078|ref|NM_001178079|ref|NM_001178080	hs|chr12:57489710-57489651	A_23_P47879	STAT6	NM_003153	ref|Homo sapiens signal transducer and activator of transcription 6, interleukin-4 induced (STAT6), transcript variant 2, mRNA [NM_003153]	-3.11972	-1.28767	0.408389	30.4065	30.2204	30.4758	30.5266	29.1398	29.0813	29.1379	1.28767
14398	35283	ref|NM_181784|ref|NM_001128210|ens|ENST00000356388|ref|XM_006711966	hs|chr2:65538910-65538851	A_32_P225854	SPRED2	NM_181784	ref|Homo sapiens sprouty-related, EVH1 domain containing 2 (SPRED2), transcript variant 1, mRNA [NM_181784]	-2.96587	-1.29145	0.411105	25.4618	25.5573	25.4594	25.5174	24.2829	24.3657	23.974	1.29145
13308	32149	ref|NM_001145373|ens|ENST00000376495|gb|AB188491|gb|AK096389	hs|chr10:23730613-23730672	A_32_P60459	OTUD1	NM_001145373	ref|Homo sapiens OTU deubiquitinase 1 (OTUD1), mRNA [NM_001145373]	-3.38716	-1.29228	0.40836	28.681	28.6915	28.815	28.7278	27.5101	27.3689	27.4305	1.29228
3143	1119	ref|NM_182487|ref|NM_001282715|ens|ENST00000373580|ens|ENST00000288815	hs|chr9:127577020-127577079	A_24_P220485	OLFML2A	NM_182487	ref|Homo sapiens olfactomedin-like 2A (OLFML2A), transcript variant 1, mRNA [NM_182487]	-2.64307	-1.29414	0.404223	29.6261	29.7972	30.032	30.1866	28.7307	28.6262	28.4922	1.29414
13210	31858	ref|NM_207396|ens|ENST00000496676|ens|ENST00000377948|ref|XM_006710638	hs|chr1:6280791-6280850	A_33_P3304538	RNF207	NM_207396	ref|Homo sapiens ring finger protein 207 (RNF207), mRNA [NM_207396]	-2.877	-1.29957	0.40661	27.4765	27.5969	27.7195	27.384	26.2518	26.4133	26.0689	1.29957
5039	7115	ref|NM_022094|ref|NM_001199551|ref|NM_001199623|ref|NM_001199552	hs|chr3:9908458-9908399	A_33_P3240767	CIDEC	NM_022094	ref|Homo sapiens cell death-inducing DFFA-like effector c (CIDEC), transcript variant 3, mRNA [NM_022094]	-2.85258	-1.30341	0.402255	28.9523	29.2616	29.3558	29.4234	27.9839	27.9545	27.8961	1.30341
8998	19211	ref|NM_032701|ens|ENST00000255613|ens|ENST00000445196|ref|XM_006723443	hs|chr19:55859429-55859488	A_33_P3359473	SUV420H2	NM_032701	ref|Homo sapiens suppressor of variegation 4-20 homolog 2 (Drosophila) (SUV420H2), mRNA [NM_032701]	-3.20153	-1.30484	0.404255	29.8872	30.1496	29.9994	29.958	28.7148	28.7594	28.607	1.30484
12754	30494	ref|NM_020904|ref|NM_001161354|ens|ENST00000263265|ens|ENST00000355496	hs|chr19:49340415-49340356	A_24_P408047	PLEKHA4	NM_020904	ref|Homo sapiens pleckstrin homology domain containing, family A (phosphoinositide binding specific) member 4 (PLEKHA4), transcript variant 1, mRNA [NM_020904]	-3.32454	-1.30945	0.403579	31.1186	31.0705	31.1079	30.9534	29.7307	29.8511	29.6777	1.30945
9196	19764	ref|NM_032040|ens|ENST00000307522|gb|EU831718|gb|AK297668	hs|chr19:46914650-46914591	A_33_P3402020	CCDC8	NM_032040	ref|Homo sapiens coiled-coil domain containing 8 (CCDC8), mRNA [NM_032040]	-3.01615	-1.31041	0.403552	27.4473	27.59	27.2936	27.4902	26.2912	26.1509	25.9925	1.31041
15821	39905	ref|NM_032193|ens|ENST00000308418|gb|BC061891|gb|BC000831	hs|chr11:65485203-65485144	A_33_P3358977	RNASEH2C	NM_032193	ref|Homo sapiens ribonuclease H2, subunit C (RNASEH2C), mRNA [NM_032193]	-2.69351	-1.31396	0.397399	28.4229	28.8145	28.218	28.6568	27.249	27.177	27.2163	1.31396
12044	28391	ref|NM_004944|ref|NM_001256560|ens|ENST00000394549|ens|ENST00000318316	hs|chr3:58178414-58178355	A_33_P3234202	DNASE1L3	NM_004944	ref|Homo sapiens deoxyribonuclease I-like 3 (DNASE1L3), transcript variant 1, mRNA [NM_004944]	-2.53533	-1.31495	0.402127	25.4521	25.581	25.9585	25.8636	24.1574	24.3726	24.6665	1.31495
18978	38514	ref|NM_007174|ref|NM_001206999|ens|ENST00000545913|ens|ENST00000261833	hs|chr12:120123690-120123631	A_23_P420551	CIT	NM_007174	ref|Homo sapiens citron rho-interacting serine/threonine kinase (CIT), transcript variant 2, mRNA [NM_007174]	-2.62731	-1.32263	0.398321	27.2689	27.2862	27.2902	26.7984	25.7961	25.667	26.0519	1.32263
19000	39186	ref|NM_013300|ens|ENST00000547539|ens|ENST00000377673|ens|ENST00000546396	hs|chr12:110927982-110928041	A_33_P3238052	FAM216A	NM_013300	ref|Homo sapiens family with sequence similarity 216, member A (FAM216A), mRNA [NM_013300]	-2.59536	-1.32544	0.393508	28.5831	29.0575	29.1814	29.231	27.6517	27.7748	27.637	1.32544
4203	4640	ref|NM_006169|ens|ENST00000299964|ens|ENST00000535401|gb|CR541907	hs|chr11:114183072-114183131	A_23_P127584	NNMT	NM_006169	ref|Homo sapiens nicotinamide N-methyltransferase (NNMT), mRNA [NM_006169]	-2.73845	-1.32913	0.393361	33.4209	33.102	33.4426	32.9088	31.8641	31.9149	31.8893	1.32913
5188	7547	ref|NM_021732|ens|ENST00000370626|gb|AF241786|gb|BC000877	hs|chr10:99437351-99437292	A_23_P1492	AVPI1	NM_021732	ref|Homo sapiens arginine vasopressin-induced 1 (AVPI1), mRNA [NM_021732]	-2.77928	-1.33319	0.395602	27.6424	27.2003	27.409	27.2159	25.8353	26.1343	26.1316	1.33319
4909	6702	ref|NM_015194|ens|ENST00000318217|gb|AB018270|gb|AK026907	hs|chr17:30819891-30819832	A_23_P389102	MYO1D	NM_015194	ref|Homo sapiens myosin ID (MYO1D), mRNA [NM_015194]	-2.59147	-1.33423	0.390009	26.3602	26.6303	26.6789	27.1006	25.421	25.3195	25.3343	1.33423
11676	27274	ref|NM_016307|ref|XM_006717142|gb|AF061970|gb|U81600	hs|chr9:132484873-132484932	A_23_P83298	PRRX2	NM_016307	ref|Homo sapiens paired related homeobox 2 (PRRX2), mRNA [NM_016307]	-3.19194	-1.33546	0.395692	27.5041	27.3794	27.3541	27.1993	25.9195	26.0553	26.0964	1.33546
8619	18121	ref|NM_015264|ref|NM_001009880|ens|ENST00000488038|ens|ENST00000251993	hs|chr22:45592618-45592559	A_23_P315589	KIAA0930	NM_015264	ref|Homo sapiens KIAA0930 (KIAA0930), transcript variant 1, mRNA [NM_015264]	-2.57978	-1.33845	0.390449	26.8853	27.401	26.8024	27.2936	25.6671	25.6909	25.9134	1.33845
16531	42309	ref|NR_028407|ref|NR_045864|ref|NR_045861|ref|NR_045862	hs|chrX:100788387-100788446	A_33_P3211864	ARMCX4	NR_028407	ref|Homo sapiens armadillo repeat containing, X-linked 4 (ARMCX4), transcript variant 2, long non-coding RNA [NR_028407]	-3.54739	-1.34471	0.393965	27.384	27.2863	27.3862	27.3377	25.9131	26.0555	26.0429	1.34471
867	41892	ref|NR_003668|gb|DQ012013|linc|TCONS_l2_00028459|linc|TCONS_l2_00028534	hs|chr8:7177414-7177473	A_33_P3240163	DEFB109P1B	NR_003668	ref|Homo sapiens defensin, beta 109, pseudogene 1B (DEFB109P1B), non-coding RNA [NR_003668]	-2.62536	-1.34586	0.375692	24.4973	24.4464	24.5272	NaN	NaN	22.7957	23.4932	1.34586
10676	24177	ref|NM_002686|ref|NR_073461|ens|ENST00000269582|gb|E01985	hs|chr17:37826574-37826633	A_23_P100642	PNMT	NM_002686	ref|Homo sapiens phenylethanolamine N-methyltransferase (PNMT), transcript variant 1, mRNA [NM_002686]	-3.16947	-1.34617	0.391866	30.1276	29.7889	29.8595	30.0063	28.5998	28.6499	28.5485	1.34617
5817	9420	ref|NM_207334|ens|ENST00000332947|gb|AK126900|gb|BC015675	hs|chr1:20881440-20881499	A_32_P125338	FAM43B	NM_207334	ref|Homo sapiens family with sequence similarity 43, member B (FAM43B), mRNA [NM_207334]	-3.19494	-1.35488	0.389766	28.2015	28.2824	28.4859	28.4899	27.0827	26.9493	26.998	1.35488
11801	27654	ref|NM_002616|ens|ENST00000582719|ens|ENST00000317276|ref|XM_005256689	hs|chr17:8044326-8044267	A_23_P89589	PER1	NM_002616	ref|Homo sapiens period circadian clock 1 (PER1), mRNA [NM_002616]	-3.03422	-1.35534	0.388562	29.9544	30.0877	29.637	29.9032	28.4789	28.5677	28.5741	1.35534
16465	42088	ref|NM_022648|ens|ENST00000171887|ref|XM_006712721|ref|XM_005246825	hs|chr2:218664920-218664861	A_33_P3209491	TNS1	NM_022648	ref|Homo sapiens tensin 1 (TNS1), mRNA [NM_022648]	-3.46706	-1.35722	0.390422	31.1487	31.2141	31.3204	31.1989	29.9278	29.7656	29.8966	1.35722
6348	10992	ref|NM_004370|ref|NM_080645|ens|ENST00000322507|ref|XM_006715334	hs|chr6:75794348-75794289	A_23_P214168	COL12A1	NM_004370	ref|Homo sapiens collagen, type XII, alpha 1 (COL12A1), transcript variant long, mRNA [NM_004370]	-2.69493	-1.35856	0.385141	30.3493	30.1063	29.6703	30.059	28.5947	28.6871	28.7812	1.35856
12555	29882	ref|NM_021255|ens|ENST00000267460|ref|XM_006720211|gb|AF302502	hs|chr14:56767466-56767525	A_23_P65532	PELI2	NM_021255	ref|Homo sapiens pellino E3 ubiquitin protein ligase family member 2 (PELI2), mRNA [NM_021255]	-3.366	-1.36032	0.38964	28.0196	28.198	28.0078	28.0907	26.8314	26.7	26.6248	1.36032
15448	38614	ref|NM_014417|ref|NM_001127240|ref|NM_001127241|ref|NM_001127242	hs|chr19:47724233-47724174	A_23_P382775	BBC3	NM_014417	ref|Homo sapiens BCL2 binding component 3 (BBC3), transcript variant 4, mRNA [NM_014417]	-3.07188	-1.36074	0.389678	30.681	30.6524	30.838	30.5069	29.1671	29.4807	29.2787	1.36074
11834	27736	ref|NM_207396|ens|ENST00000377948|gb|AK127700|ens|ENST00000377939	hs|chr1:6281243-6281302	A_33_P3316978	RNF207	NM_207396	ref|Homo sapiens ring finger protein 207 (RNF207), mRNA [NM_207396]	-2.59438	-1.36194	0.383857	26.5023	26.8677	27.2486	26.8586	25.4886	25.3746	25.6589	1.36194
15953	40335	ref|NM_001025069|ref|NM_001025068|ref|NM_001267616|ref|NM_001267618	hs|chr3:35727162-35727221	A_33_P3303785	ARPP21	NM_001025069	ref|Homo sapiens cAMP-regulated phosphoprotein, 21kDa (ARPP21), transcript variant 4, mRNA [NM_001025069]	-3.2999	-1.36595	0.388733	26.9241	27.1135	27.0405	26.9897	25.6304	25.5237	25.7988	1.36595
18903	35622	ref|NR_024458|gb|AK127569|gb|BC004792|gb|AF318337	hs|chr13:45965526-45965585	A_24_P110914	TPT1-AS1	NR_024458	ref|Homo sapiens TPT1 antisense RNA 1 (TPT1-AS1), long non-coding RNA [NR_024458]	-2.56057	-1.36807	0.381088	28.7255	28.9026	29.4186	28.7549	27.7299	27.4444	27.5727	1.36807
14576	35819	ref|NR_024337|gb|DJ031156|gb|BC094794|gb|BC066352	hs|chr1:210404928-210404869	A_32_P207169	SERTAD4-AS1	NR_024337	ref|Homo sapiens SERTAD4 antisense RNA 1 (SERTAD4-AS1), long non-coding RNA [NR_024337]	-2.54402	-1.37477	0.379905	28.7256	28.4965	27.9872	28.642	27.0016	27.2598	27.0029	1.37477
4806	6394	ref|NM_001024736|ref|NM_025240|ens|ENST00000318424|ens|ENST00000559073	hs|chr15:74006791-74006850	A_33_P3222917	CD276	NM_001024736	ref|Homo sapiens CD276 molecule (CD276), transcript variant 1, mRNA [NM_001024736]	-2.64151	-1.38092	0.377308	29.9602	30.3668	30.734	30.287	29.0103	28.979	28.879	1.38092
18450	18836	ref|NM_001200001|ref|NM_024408|ref|NM_203458|ens|ENST00000479412	hs|chr1:120539866-120539807	A_33_P3258824	NOTCH2	NM_001200001	ref|Homo sapiens notch 2 (NOTCH2), transcript variant 2, mRNA [NM_001200001]	-3.06971	-1.38174	0.387306	26.6676	26.7509	26.6901	26.7148	25.5876	25.2694	25.1153	1.38174
13828	33654	ref|NM_023110|ref|NM_001174064|ref|NM_001174063|ref|NM_001174067	hs|chr8:38270529-38270470	A_23_P301304	FGFR1	NM_023110	ref|Homo sapiens fibroblast growth factor receptor 1 (FGFR1), transcript variant 1, mRNA [NM_023110]	-2.64	-1.38578	0.375869	28.662	28.8399	29.3845	29.1522	27.5696	27.6983	27.6037	1.38578
7556	14615	ref|NM_033292|ref|NM_033293|ref|NM_033294|ref|NM_033295	hs|chr11:104897602-104897058	A_23_P202978	CASP1	NM_033292	ref|Homo sapiens caspase 1, apoptosis-related cysteine peptidase (CASP1), transcript variant alpha, mRNA [NM_033292]	-3.03222	-1.38578	0.380175	28.8597	28.6658	28.8052	28.4024	27.2552	27.3751	27.2622	1.38578
12588	30007	ref|NM_032499|ref|NM_001130010|ens|ENST00000566621|ens|ENST00000338183	hs|chr15:37102058-37102117	A_23_P77201	C15orf41	NM_032499	ref|Homo sapiens chromosome 15 open reading frame 41 (C15orf41), transcript variant 2, mRNA [NM_032499]	-2.77753	-1.39068	0.387047	27.3898	27.628	27.5449	27.5331	25.7598	26.3737	26.2663	1.39068
13121	31542	ref|NM_018400|ref|NM_001040151|ens|ENST00000392770|ens|ENST00000299333	hs|chr11:123499956-123499897	A_33_P3402404	SCN3B	NM_018400	ref|Homo sapiens sodium channel, voltage-gated, type III, beta subunit (SCN3B), transcript variant 1, mRNA [NM_018400]	-3.60246	-1.39203	0.380504	29.0147	28.8963	28.9394	29.1015	27.5693	27.6032	27.6153	1.39203
10751	24451	ref|NM_052966|ens|ENST00000367511|gb|AF288391|gb|AL137572	hs|chr1:184760286-184760227	A_24_P233786	FAM129A	NM_052966	ref|Homo sapiens family with sequence similarity 129, member A (FAM129A), mRNA [NM_052966]	-3.14764	-1.39741	0.37891	30.2875	30.4637	30.4348	30.6701	29.0617	28.9403	29.1979	1.39741
16238	41313	ref|NM_001703|ens|ENST00000257070|ens|ENST00000465256|ens|ENST00000373658	hs|chr1:32192778-32192719	A_33_P3269218	BAI2	NM_001703	ref|Homo sapiens brain-specific angiogenesis inhibitor 2 (BAI2), mRNA [NM_001703]	-2.73442	-1.39809	0.376987	28.038	28.5283	28.6206	28.5248	27.0487	26.8376	27.2032	1.39809
14387	35253	ref|NM_003216|ref|NM_001145398|ens|ENST00000266304|gb|BC039258	hs|chr22:41794580-41794639	A_24_P151582	TEF	NM_003216	ref|Homo sapiens thyrotrophic embryonic factor (TEF), transcript variant 1, mRNA [NM_003216]	-2.64107	-1.39959	0.382043	27.4955	27.918	27.8949	27.9677	26.7744	26.2916	26.1923	1.39959
6806	12382	ref|NM_002477|ens|ENST00000513662|ens|ENST00000505477|ens|ENST00000506838	hs|chr4:673771-674320	A_23_P258018	MYL5	NM_002477	ref|Homo sapiens myosin, light chain 5, regulatory (MYL5), mRNA [NM_002477]	-2.86689	-1.40032	0.374247	29.5212	29.5854	29.863	29.2218	28.166	28.1074	28.1691	1.40032
7330	13934	ref|NR_003587|ens|ENST00000580262|ens|ENST00000578382|gb|BC027875	hs|chr17:73622248-73622307	A_32_P475513	MYO15B	NR_003587	ref|Homo sapiens myosin XVB pseudogene (MYO15B), non-coding RNA [NR_003587]	-2.64195	-1.40249	0.379171	26.9862	27.045	26.5032	26.8553	25.1208	25.5573	25.6567	1.40249
7440	14279	ref|NM_001126123|ref|NM_017512|ref|NM_202758|ens|ENST00000583973	hs|chr18:674224-674165	A_33_P3261902	ENOSF1	NM_001126123	ref|Homo sapiens enolase superfamily member 1 (ENOSF1), transcript variant 2, mRNA [NM_001126123]	-3.34407	-1.40803	0.377969	27.951	27.8479	27.7815	27.803	26.4587	26.2685	26.5863	1.40803
15553	39007	ref|NM_012339|ens|ENST00000373290|ref|XM_006717738|ref|XM_005269667	hs|chr10:71267050-71267109	A_32_P7015	TSPAN15	NM_012339	ref|Homo sapiens tetraspanin 15 (TSPAN15), mRNA [NM_012339]	-3.48288	-1.41023	0.375259	27.3058	27.4097	27.2158	27.4972	25.9675	25.9437	25.9295	1.41023
1960	18148	ref|NM_022467|ref|NM_001127895|ref|NM_001127896|ens|ENST00000434302	hs|chr19:34264292-34264351	A_23_P90273	CHST8	NM_022467	ref|Homo sapiens carbohydrate (N-acetylgalactosamine 4-0) sulfotransferase 8 (CHST8), transcript variant 3, mRNA [NM_022467]	-2.89561	-1.41553	0.357129	24.3629	24.7475	25.0425	24.6941	NaN	23.38	23.2124	1.41553
12809	30648	ref|NM_018192|ref|NM_001134418|ens|ENST00000319332|gb|AJ430351	hs|chr3:189674703-189674644	A_23_P69179	LEPREL1	NM_018192	ref|Homo sapiens leprecan-like 1 (LEPREL1), transcript variant 1, mRNA [NM_018192]	-2.64231	-1.41796	0.366715	27.7049	28.1205	28.5421	28.112	26.6249	26.7425	26.7384	1.41796
14215	34747	ref|NM_001409|ref|XM_006710406|ref|XM_006710407|ref|XM_006710408	hs|chr1:3405056-3404997	A_24_P926960	MEGF6	NM_001409	ref|Homo sapiens multiple EGF-like-domains 6 (MEGF6), mRNA [NM_001409]	-2.79249	-1.42165	0.370647	27.7829	27.5449	27.6919	27.1857	26.2491	26.2127	25.9273	1.42165
6173	10470	ref|NM_005781|ref|NM_001010938|ens|ENST00000392400|ens|ENST00000420716	hs|chr3:195590540-195590481	A_23_P61633	TNK2	NM_005781	ref|Homo sapiens tyrosine kinase, non-receptor, 2 (TNK2), transcript variant 1, mRNA [NM_005781]	-2.88549	-1.42175	0.368324	32.0149	32.1371	31.8231	32.4675	30.7111	30.6537	30.7019	1.42175
7124	13323	ref|NM_052920|ens|ENST00000486442|ens|ENST00000471654|ref|XM_006711929	hs|chr2:23931309-23931368	A_23_P209360	KLHL29	NM_052920	ref|Homo sapiens kelch-like family member 29 (KLHL29), mRNA [NM_052920]	-3.13436	-1.42444	0.370043	29.4803	29.127	29.3912	29.0631	27.9041	27.8283	27.7904	1.42444
13307	32147	ref|NM_020807|ens|ENST00000299237|ref|XM_005256069|gb|AB037809	hs|chr16:58028710-58028651	A_23_P26314	ZNF319	NM_020807	ref|Homo sapiens zinc finger protein 319 (ZNF319), mRNA [NM_020807]	-2.85332	-1.4251	0.37482	26.5571	26.7938	26.7421	26.4141	25.4737	24.9271	25.2042	1.4251
16050	40655	ref|NM_005517|ref|NM_020810|ens|ENST00000361427|ens|ENST00000588627	hs|chr1:26802399-26802458	A_32_P15799	HMGN2	NM_005517	ref|Homo sapiens high mobility group nucleosomal binding domain 2 (HMGN2), mRNA [NM_005517]	-2.51492	-1.43515	0.363075	32.5607	33.1136	33.4632	33.0906	31.6844	31.4072	31.774	1.43515
6449	11303	ref|NM_004292|ens|ENST00000424433|ens|ENST00000311320|gb|AK297757	hs|chr11:66099619-66099560	A_33_P3266010	RIN1	NM_004292	ref|Homo sapiens Ras and Rab interactor 1 (RIN1), mRNA [NM_004292]	-3.69702	-1.43753	0.369838	28.7224	28.7408	28.8018	28.7665	27.4314	27.3184	27.2112	1.43753
6148	10396	ref|NM_000407|ref|NR_037611|ref|NR_037612|ens|ENST00000431044	hs|chr22:19712238-19712297	A_33_P3265030	GP1BB	NM_000407	ref|Homo sapiens glycoprotein Ib (platelet), beta polypeptide (GP1BB), mRNA [NM_000407]	-3.15701	-1.43756	0.366621	29.88	29.8656	30.0063	30.3016	28.6108	28.6136	28.5031	1.43756
11505	26733	gb|AK124741|tc|THC2644625|tc|THC2537246|tc|THC2503123	hs|chr2:61165530-61165471	A_24_P392713	AK124741	AK124741	gb|Homo sapiens cDNA FLJ42751 fis, clone BRAWH3000491, moderately similar to 40S ribosomal protein S12. [AK124741]	-3.62264	-1.4377	0.369808	31.8123	31.9065	31.8853	31.9347	30.5731	30.3385	30.4294	1.4377
14799	36516	ref|NM_002373|ens|ENST00000399453|ens|ENST00000300231|ref|XM_005254385	hs|chr15:43823152-43823211	A_23_P163455	MAP1A	NM_002373	ref|Homo sapiens microtubule-associated protein 1A (MAP1A), mRNA [NM_002373]	-2.6899	-1.43803	0.371965	26.1008	26.3195	25.9208	26.4142	24.7111	24.4524	25.0888	1.43803
8167	16676	ref|NM_001102|ref|NM_001130004|ref|NM_001130005|ens|ENST00000438964	hs|chr14:69343826-69341703	A_23_P105957	ACTN1	NM_001102	ref|Homo sapiens actinin, alpha 1 (ACTN1), transcript variant 2, mRNA [NM_001102]	-2.60524	-1.43838	0.360206	28.2686	29.0796	28.5047	28.909	27.2559	27.2952	27.205	1.43838
7563	14632	ref|NM_006705|ens|ENST00000494726|ens|ENST00000252506|gb|AK313689	hs|chr9:92220889-92220948	A_24_P120934	GADD45G	NM_006705	ref|Homo sapiens growth arrest and DNA-damage-inducible, gamma (GADD45G), mRNA [NM_006705]	-3.17386	-1.44192	0.365979	30.0081	29.9055	30.0122	29.5944	28.483	28.3472	28.4842	1.44192
13497	32700	ref|NM_024536|ref|NM_001195731|ens|ENST00000243776|gb|AY358403	hs|chr2:220403737-220403678	A_33_P3316878	CHPF	NM_024536	ref|Homo sapiens chondroitin polymerizing factor (CHPF), transcript variant 1, mRNA [NM_024536]	-3.26086	-1.44928	0.363909	30.2641	30.5094	30.5795	30.1872	28.9344	28.9647	28.9082	1.44928
16280	41455	ref|NM_001164665|ref|NM_020910|ens|ENST00000440172|ens|ENST00000242365	hs|chr7:138516363-138516304	A_32_P226186	KIAA1549	NM_001164665	ref|Homo sapiens KIAA1549 (KIAA1549), transcript variant 2, mRNA [NM_001164665]	-2.89449	-1.44943	0.372381	26.4657	26.5194	26.5771	26.4005	24.684	25.0857	25.354	1.44943
11026	25295	ref|NR_036442|ens|ENST00000565467|ens|ENST00000568394|ens|ENST00000562570	hs|chr16:1025821-1025762	A_33_P3883985	LMF1	NR_036442	ref|Homo sapiens lipase maturation factor 1 (LMF1), transcript variant 4, long non-coding RNA [NR_036442]	-3.31599	-1.45292	0.363249	29.4423	29.2948	29.2567	29.0116	27.8046	27.7737	27.817	1.45292
13495	32696	ref|NM_025262|ens|ENST00000460141|ens|ENST00000474678|ens|ENST00000467098	hs|chr6:31647012-31646953	A_24_P7584	LY6G5C	NM_025262	ref|Homo sapiens lymphocyte antigen 6 complex, locus G5C (LY6G5C), mRNA [NM_025262]	-2.71368	-1.45522	0.360288	25.3626	25.7589	26.0326	26.0255	24.2821	24.2024	24.5347	1.45522
15732	39621	ref|NR_024607|ens|ENST00000440570|tc|THC2613180|tc|THC2610212	hs|chrX:133677471-133677412	A_33_P3402329	MIR503HG	NR_024607	ref|Homo sapiens MIR503 host gene (non-protein coding) (MIR503HG), long non-coding RNA [NR_024607]	-3.24299	-1.46195	0.362306	26.2943	26.4588	26.6524	26.3135	25.1055	24.8264	24.9714	1.46195
15804	39844	ref|NR_120595|ref|NR_120596|ref|NR_120597|ens|ENST00000424852	hs|chr22:42760626-42760567	A_23_P166508	LINC01315	NR_120595	ref|Homo sapiens long intergenic non-protein coding RNA 1315 (LINC01315), transcript variant 1, long non-coding RNA [NR_120595]	-2.75421	-1.46782	0.35447	26.8546	26.6011	27.2159	26.4517	25.2747	25.265	25.3992	1.46782
9569	20905	ref|NM_182540|ens|ENST00000494957|ens|ENST00000598877|ens|ENST00000481429	hs|chrX:134715008-134715067	A_33_P3290800	DDX26B	NM_182540	ref|Homo sapiens DEAD/H (Asp-Glu-Ala-Asp/His) box polypeptide 26B (DDX26B), mRNA [NM_182540]	-3.13273	-1.47556	0.363849	25.7496	25.7106	25.6261	25.7144	23.9109	24.3105	24.4524	1.47556
11702	27351	ref|NM_170713|ref|NM_001206957|ref|NM_170712|ref|NM_170714	hs|chr3:50367379-50367320	A_23_P41066	RASSF1	NM_170713	ref|Homo sapiens Ras association (RalGDS/AF-6) domain family member 1 (RASSF1), transcript variant C, mRNA [NM_170713]	-2.94777	-1.47681	0.356772	29.3467	29.8021	29.5319	29.8979	28.2652	28.2615	27.9767	1.47681
3682	2955	ref|NM_006705|ens|ENST00000252506|gb|D83023|gb|AF079806	hs|chr9:92221400-92221459	A_33_P3252394	GADD45G	NM_006705	ref|Homo sapiens growth arrest and DNA-damage-inducible, gamma (GADD45G), mRNA [NM_006705]	-4.04385	-1.47997	0.358733	32.9345	32.9436	32.9672	32.9706	31.5201	31.505	31.3969	1.47997
13217	31872	ref|NM_002928|ens|ENST00000367558|gb|U70426|gb|AW134702	hs|chr1:182567930-182567871	A_23_P320578	RGS16	NM_002928	ref|Homo sapiens regulator of G-protein signaling 16 (RGS16), mRNA [NM_002928]	-3.65642	-1.4811	0.357802	28.1457	28.0664	28.2204	28.3179	26.7937	26.6596	26.6662	1.4811
17670	Mean	ref|NM_001124|ens|ENST00000528655|ens|ENST00000278175|gb|E09705	hs|chr11:10328780-10328839	A_23_P127948	ADM	NM_001124	ref|Homo sapiens adrenomedullin (ADM), mRNA [NM_001124]	-3.41569	-1.48532	0.355188	30.2663	29.861	29.9759	29.9684	28.5462	28.532	28.5195	1.48532
3775	3245	ref|NM_001945|ens|ENST00000507104|ens|ENST00000230990|gb|AK222688	hs|chr5:139713111-139713052	A_24_P140608	HBEGF	NM_001945	ref|Homo sapiens heparin-binding EGF-like growth factor (HBEGF), mRNA [NM_001945]	-3.10868	-1.49816	0.35123	27.7366	27.7533	27.5425	28.1056	26.4231	26.2159	26.22	1.49816
9654	21121	ref|NM_024581|ref|NM_001100411|ref|NM_001288576|ens|ENST00000352896	hs|chr6:119281299-119281240	A_23_P167818	FAM184A	NM_024581	ref|Homo sapiens family with sequence similarity 184, member A (FAM184A), transcript variant 1, mRNA [NM_024581]	-3.00688	-1.50181	0.349888	25.9896	26.5689	26.4869	26.2439	24.6728	24.8538	24.9349	1.50181
12670	30254	ref|NM_002228|ens|ENST00000371222|gb|BM991339|tc|THC2469957	hs|chr1:59246570-59246511	A_33_P3323298	JUN	NM_002228	ref|Homo sapiens jun proto-oncogene (JUN), mRNA [NM_002228]	-3.22105	-1.50306	0.355993	31.016	31.0229	31.2178	31.0773	29.4942	29.8667	29.3805	1.50306
2334	40496	ref|NM_001045477|ens|ENST00000335456	hs|chr9:99704513-99704572	A_33_P3368339	NUTM2G	NM_001045477	ref|Homo sapiens NUT family member 2G (NUTM2G), transcript variant 1, mRNA [NM_001045477]	-2.83099	-1.51122	0.358332	25.5779	25.8775	25.5598	26.1426	NaN	24.1085	24.4479	1.51122
13877	33796	ref|NM_015695|ens|ENST00000543502|ens|ENST00000449261|ens|ENST00000443324	hs|chr6:36199930-36199989	A_24_P414712	BRPF3	NM_015695	ref|Homo sapiens bromodomain and PHD finger containing, 3 (BRPF3), mRNA [NM_015695]	-2.51847	-1.51127	0.348985	24.306	25.024	24.9546	25.1066	23.3273	23.0145	23.6679	1.51127
5409	8217	ref|NM_003897|ens|ENST00000376377|ens|ENST00000416336|ens|ENST00000429592	hs|chr6:30711371-30711312	A_23_P42257	IER3	NM_003897	ref|Homo sapiens immediate early response 3 (IER3), mRNA [NM_003897]	-3.31969	-1.51752	0.346509	28.4547	28.5959	28.883	28.8731	27.1891	27.181	27.1824	1.51752
9088	19464	ref|NM_005627|ref|NM_001143676|ref|NM_001143678|ref|NM_001143677	hs|chr6:134490715-134490656	A_23_P19673	SGK1	NM_005627	ref|Homo sapiens serum/glucocorticoid regulated kinase 1 (SGK1), transcript variant 1, mRNA [NM_005627]	-3.46588	-1.51768	0.349377	30.816	30.9524	30.8092	31.0873	29.5449	29.2474	29.4033	1.51768
9854	21705	ref|NM_006744|ens|ENST00000371467|ens|ENST00000371464|ref|XM_005270023	hs|chr10:95351728-95351669	A_23_P75283	RBP4	NM_006744	ref|Homo sapiens retinol binding protein 4, plasma (RBP4), mRNA [NM_006744]	-3.48713	-1.51795	0.350439	27.7451	27.6988	27.8131	27.5921	25.985	26.2924	26.3056	1.51795
7277	13749	ref|NM_004277|ref|NM_001204051|ref|NM_001204052|ens|ENST00000371347	hs|chr6:46645803-46645862	A_33_P3412468	SLC25A27	NM_004277	ref|Homo sapiens solute carrier family 25, member 27 (SLC25A27), transcript variant 1, mRNA [NM_004277]	-2.87618	-1.52028	0.342662	28.6699	29.173	29.3327	29.3884	27.543	27.6886	27.6305	1.52028
2248	35160	ref|NM_198148|ens|ENST00000368854|ens|ENST00000241305|gb|BC146862	hs|chr10:125514239-125514180	A_33_P3333158	CPXM2	NM_198148	ref|Homo sapiens carboxypeptidase X (M14 family), member 2 (CPXM2), mRNA [NM_198148]	-2.71075	-1.52582	0.365387	25.2869	24.9364	24.9628	25.3475	NaN	23.2778	23.9374	1.52582
11302	26083	ens|ENST00000372165|ens|ENST00000372163|gb|AK055407|tc|THC2478697	hs|chr6:43640091-43640150	A_33_P3248749	RSPH9	ENST00000372165	ens|radial spoke head 9 homolog (Chlamydomonas) [Source:HGNC Symbol;Acc:21057] [ENST00000372165]	-2.60852	-1.52997	0.335138	28.5238	28.9969	28.8961	29.5549	27.5347	27.3892	27.465	1.52997
8282	17051	ref|NM_012401|ens|ENST00000463165|ens|ENST00000449103|ens|ENST00000359337	hs|chr22:50713889-50713830	A_24_P70888	PLXNB2	NM_012401	ref|Homo sapiens plexin B2 (PLXNB2), mRNA [NM_012401]	-2.84379	-1.53028	0.33967	28.5813	28.9842	28.2719	28.9665	27.2704	27.1042	27.1376	1.53028
18376	16416	ref|NM_017596|ref|NM_001252100|ref|NM_001252102|ref|NM_001252103	hs|chr1:200939143-200939084	A_23_P126888	KIF21B	NM_017596	ref|Homo sapiens kinesin family member 21B (KIF21B), transcript variant 2, mRNA [NM_017596]	-3.10891	-1.53363	0.348883	24.9003	24.6628	24.8119	24.6026	22.9184	23.4975	23.2165	1.53363
8343	17267	ref|NM_001277075|ens|ENST00000314121|ens|ENST00000448976|ens|ENST00000391901	hs|chr19:48024050-48023991	A_23_P50517	ZNF541	NM_001277075	ref|Homo sapiens zinc finger protein 541 (ZNF541), mRNA [NM_001277075]	-3.52933	-1.53876	0.344002	29.0279	29.0798	29.3391	29.1889	27.5735	27.7717	27.5153	1.53876
9356	20290	ref|NM_001007595|ens|ENST00000380392|tc|THC2647275	hs|chr15:62455837-62455778	A_24_P788878	C2CD4B	NM_001007595	ref|Homo sapiens C2 calcium-dependent domain containing 4B (C2CD4B), mRNA [NM_001007595]	-3.08894	-1.54015	0.345336	27.4723	27.4311	27.0683	27.4103	25.9721	25.9366	25.5074	1.54015
6964	12840	ref|NM_001024599|ref|NM_001161334|ref|NR_036461|ref|NR_027337	hs|chr1:149783617-149783558	A_33_P3253501	HIST2H2BF	NM_001024599	ref|Homo sapiens histone cluster 2, H2bf (HIST2H2BF), transcript variant 1, mRNA [NM_001024599]	-2.73626	-1.54514	0.336685	29.4859	29.0726	29.4046	29.9463	28.1552	27.7997	27.8417	1.54514
12949	31087	ref|NM_001142864|ens|ENST00000521877|ens|ENST00000327397|ens|ENST00000484567	hs|chr16:88782231-88782172	A_23_P140738	PIEZO1	NM_001142864	ref|Homo sapiens piezo-type mechanosensitive ion channel component 1 (PIEZO1), mRNA [NM_001142864]	-3.38261	-1.5462	0.340566	27.2501	27.5811	27.1166	27.3249	25.6692	25.8689	25.7779	1.5462
3926	3720	ref|NM_139285|ens|ENST00000254466|ens|ENST00000604641|ref|XM_006721796	hs|chr17:34071864-34071805	A_32_P74579	GAS2L2	NM_139285	ref|Homo sapiens growth arrest-specific 2 like 2 (GAS2L2), mRNA [NM_139285]	-3.27144	-1.54711	0.342552	27.1376	27.1042	26.7583	27.0759	25.698	25.3837	25.3339	1.54711
14456	35442	ref|NM_020939|ens|ENST00000244751|ens|ENST00000393189|ens|ENST00000459703	hs|chr6:36708629-36708570	A_23_P360804	CPNE5	NM_020939	ref|Homo sapiens copine V (CPNE5), mRNA [NM_020939]	-3.21549	-1.54942	0.340941	26.3312	26.6007	26.596	26.8311	24.8571	25.2246	25.0393	1.54942
15103	37479	ref|XR_241724|ref|XR_249724|ref|XR_251737	hs|chr5:1884704-1884763	A_33_P3379076	LOC101929056	XR_241724	ref|PREDICTED: Homo sapiens uncharacterized LOC101929056 (LOC101929056), ncRNA [XR_241724]	-2.87658	-1.55109	0.344818	27.2021	27.3127	27.7012	27.3662	25.582	26.2273	25.724	1.55109
16059	40686	ref|NM_001005339|ref|NM_002925|ens|ENST00000369103|ens|ENST00000369101	hs|chr10:121259582-121259523	A_23_P138717	RGS10	NM_001005339	ref|Homo sapiens regulator of G-protein signaling 10 (RGS10), transcript variant 1, mRNA [NM_001005339]	-3.21421	-1.55133	0.337186	29.6351	29.8424	30.2475	29.9082	28.3464	28.3443	28.3803	1.55133
16254	41369	ref|NM_001011552|ref|NM_001287258|ref|NM_001287259|ref|NM_001011720	hs|chr2:103150231-103150290	A_33_P3396270	SLC9A4	NM_001011552	ref|Homo sapiens solute carrier family 9, subfamily A (NHE4, cation proton antiporter 4), member 4 (SLC9A4), mRNA [NM_001011552]	-2.92892	-1.55282	0.335193	28.8226	29.3347	29.5868	29.3937	27.6634	27.6919	27.8395	1.55282
12890	30892	ref|NM_001025300|ens|ENST00000329286|ref|XM_006722300|gb|AK127824	hs|chr18:8639302-8639361	A_33_P3391211	RAB12	NM_001025300	ref|Homo sapiens RAB12, member RAS oncogene family (RAB12), mRNA [NM_001025300]	-2.862	-1.55565	0.343055	31.7852	31.8454	31.3907	31.9016	30.2004	30.4957	29.8291	1.55565
14012	34149	ref|NM_000519|ens|ENST00000429817|ens|ENST00000380299|gb|HQ448433	hs|chr11:5255317-5255258	A_24_P75190	HBD	NM_000519	ref|Homo sapiens hemoglobin, delta (HBD), mRNA [NM_000519]	-2.68603	-1.56344	0.33578	32.0007	31.9235	32.469	31.6329	30.7853	30.2875	30.2565	1.56344
4608	5828	ref|NM_024293|ens|ENST00000273048|ens|ENST00000430297|ref|XM_005246848	hs|chr2:220047524-220047583	A_23_P142688	FAM134A	NM_024293	ref|Homo sapiens family with sequence similarity 134, member A (FAM134A), mRNA [NM_024293]	-2.6227	-1.56612	0.326436	25.3298	26.3362	26.205	25.8832	24.3607	24.3698	24.3868	1.56612
17283	44947	ref|NM_172002|ens|ENST00000216027|ens|ENST00000450178|ens|ENST00000495977	hs|chr22:29153434-29153493	A_33_P3309231	HSCB	NM_172002	ref|Homo sapiens HscB mitochondrial iron-sulfur cluster co-chaperone (HSCB), mRNA [NM_172002]	-2.58478	-1.56913	0.330827	34.9546	35.749	35.7007	35.8743	33.7079	34.1596	34.1341	1.56913
18056	2869	gb|AY358815|tc|THC2488105	hs|chr11:113118623-113118683	A_23_P13137	AY358815	AY358815	gb|Homo sapiens clone DNA108923 SFVP2550 (UNQ2550) mRNA, complete cds. [AY358815]	-2.91621	-1.57669	0.33668	26.5384	26.1909	26.5092	26.0262	24.6647	24.4778	25.0759	1.57669
14291	34989	ref|NM_199461|ens|ENST00000340087|ens|ENST00000425699|gb|AF275269	hs|chr10:120790867-120790926	A_24_P383609	NANOS1	NM_199461	ref|Homo sapiens nanos homolog 1 (Drosophila) (NANOS1), mRNA [NM_199461]	-3.39899	-1.5767	0.335059	27.4843	27.4444	27.7267	27.7882	25.8348	26.1098	26.1579	1.5767
12110	28583	ref|NM_020808|ens|ENST00000308942|ens|ENST00000262861|ens|ENST00000366630	hs|chr1:232534575-232534516	A_23_P137470	SIPA1L2	NM_020808	ref|Homo sapiens signal-induced proliferation-associated 1 like 2 (SIPA1L2), mRNA [NM_020808]	-3.39475	-1.57757	0.332923	27.8066	27.9957	28.1205	27.6431	26.4194	26.2953	26.227	1.57757
4728	6177	ref|NM_001130083|ref|NM_001130084|ref|NM_001130085|ref|NM_001130086	hs|chr4:7968094-7968035	A_33_P3337134	ABLIM2	NM_001130083	ref|Homo sapiens actin binding LIM protein family, member 2 (ABLIM2), transcript variant 1, mRNA [NM_001130083]	-4.15401	-1.58022	0.334438	29.2273	29.3636	29.2795	29.3404	27.769	27.6463	27.7522	1.58022
3771	3228	gb|AK025118|tc|THC2607211	hs|chr5:179032932-179032873	A_33_P3420486	AK025118	AK025118	gb|Homo sapiens cDNA: FLJ21465 fis, clone COL04784. [AK025118]	-2.78405	-1.58184	0.331156	25.8786	26.5862	26.0116	26.419	24.3395	24.731	24.8555	1.58184
9422	20470	ref|NR_033862|gb|AL831931|linc|TCONS_00011143|tc|THC2611475	hs|chr6:163759448-163759389	A_33_P3826751	DKFZp451B082	NR_033862	ref|Homo sapiens uncharacterized LOC401282 (DKFZp451B082), long non-coding RNA [NR_033862]	-3.21284	-1.587	0.338067	27.7332	27.5738	27.6446	27.6409	25.6897	26.1946	26.299	1.587
11459	26591	ref|NM_178026|ens|ENST00000469018|gb|BC141843|ens|ENST00000336431	hs|chr20:33433205-33433146	A_23_P57236	GGT7	NM_178026	ref|Homo sapiens gamma-glutamyltransferase 7 (GGT7), mRNA [NM_178026]	-3.07088	-1.58814	0.335082	27.0861	27.0471	26.7025	26.7753	24.9655	25.5074	25.4709	1.58814
7089	13216	ref|NM_003510|ens|ENST00000330180|gb|AK311941|gb|BC104198	hs|chr6:27805788-27805729	A_24_P217848	HIST1H2AK	NM_003510	ref|Homo sapiens histone cluster 1, H2ak (HIST1H2AK), mRNA [NM_003510]	-3.48767	-1.59061	0.329674	29.81	30.0955	30.3016	29.9925	28.4685	28.5086	28.4008	1.59061
5471	8407	ref|NR_003003|gb|AY077741|gb|CB997907|tc|THC2704503	hs|chr18:47340748-47340807	A_32_P37592	SCARNA17	NR_003003	ref|Homo sapiens small Cajal body-specific RNA 17 (SCARNA17), guide RNA [NR_003003]	-3.17084	-1.59476	0.326604	28.7148	29.3658	29.0909	29.2605	27.5129	27.5693	27.4576	1.59476
1732	950	ref|NM_000725|ref|NM_001206915|ref|NM_001206916|ref|NM_001206917	hs|chr12:49222321-49222380	A_23_P204016	CACNB3	NM_000725	ref|Homo sapiens calcium channel, voltage-dependent, beta 3 subunit (CACNB3), transcript variant 1, mRNA [NM_000725]	-3.07003	-1.5965	0.335128	25.865	26.3229	26.2738	25.7425	NaN	24.4598	24.4493	1.5965
9731	21301	ref|NM_152793|ens|ENST00000324489|ens|ENST00000324453|ref|XM_005249652	hs|chr7:30202311-30202370	A_32_P100439	MTURN	NM_152793	ref|Homo sapiens maturin, neural progenitor differentiation regulator homolog (Xenopus) (MTURN), mRNA [NM_152793]	-3.4237	-1.60091	0.329698	32.7393	32.7843	32.403	32.7245	30.9775	31.2703	30.9377	1.60091
12224	28952	ref|NM_006001|ref|NM_080386|ens|ENST00000400113|ens|ENST00000321253	hs|chr13:19751197-19751138	A_23_P128598	TUBA3C	NM_006001	ref|Homo sapiens tubulin, alpha 3c (TUBA3C), mRNA [NM_006001]	-3.75534	-1.61099	0.328349	30.6303	30.8103	30.7932	30.8312	29.3315	29.1339	29.0004	1.61099
6630	11881	ref|NM_000517|ref|NM_000558|ens|ENST00000251595|ens|ENST00000320868	hs|chr16:222889-222948	A_24_P142305	HBA2	NM_000517	ref|Homo sapiens hemoglobin, alpha 2 (HBA2), mRNA [NM_000517]	-3.77429	-1.6116	0.326856	28.8242	28.7055	28.5232	28.5905	27.0232	26.9529	27.1718	1.6116
13017	31251	ref|NM_033504|ens|ENST00000373463|ens|ENST00000329151|ens|ENST00000482771	hs|chr1:33360256-33360197	A_33_P3230219	TMEM54	NM_033504	ref|Homo sapiens transmembrane protein 54 (TMEM54), mRNA [NM_033504]	-2.83047	-1.6118	0.32018	27.6058	27.8451	28.3553	27.5216	26.2458	26.0322	26.3824	1.6118
588	42375	ref|NM_022059|ens|ENST00000576153|ens|ENST00000293778|gb|AF337812	hs|chr17:4637619-4637560	A_23_P38505	CXCL16	NM_022059	ref|Homo sapiens chemokine (C-X-C motif) ligand 16 (CXCL16), transcript variant 1, mRNA [NM_022059]	-2.52838	-1.61738	0.341539	24.3378	24.7217	25.3485	NaN	NaN	23.1918	23.1787	1.61738
17224	44762	ref|NM_004931|ens|ENST00000390655|gb|X13444|gb|X13452	hs|chr2:87068879-87068820	A_23_P159335	CD8B	NM_004931	ref|Homo sapiens CD8b molecule (CD8B), transcript variant 5, mRNA [NM_004931]	-3.40254	-1.61837	0.326672	25.9271	26.0999	25.9653	26.2863	24.6645	24.467	24.2224	1.61837
2049	23428	ens|ENST00000370562|ens|ENST00000370592|gb|BC027976|gb|BC071927	hs|chr20:60963037-60963096	A_33_P3239569	RPS21	ENST00000370562	ens|ribosomal protein S21 [Source:HGNC Symbol;Acc:10409] [ENST00000370562]	-2.93568	-1.61906	0.36517	25.4318	25.8017	25.5454	25.5573	NaN	24.0846	23.8454	1.61906
17807	Mean	ref|NM_002467|ens|ENST00000377970|gb|AK303921|gb|V00568	hs|chr8:128753268-128753327	A_23_P215956	MYC	NM_002467	ref|Homo sapiens v-myc avian myelocytomatosis viral oncogene homolog (MYC), mRNA [NM_002467]	-3.19436	-1.62115	0.320507	29.5332	28.9681	29.1841	28.8894	27.4438	27.5058	27.618	1.62115
1764	2180	ref|NM_003897|ens|ENST00000376377|ens|ENST00000400509|ens|ENST00000416336	hs|chr6:30711635-30711576	A_33_P3423551	IER3	NM_003897	ref|Homo sapiens immediate early response 3 (IER3), mRNA [NM_003897]	-2.74165	-1.62207	0.366038	26.4114	26.5329	26.1074	26.6186	NaN	24.6583	24.9327	1.62207
8540	17888	ref|NM_016341|ref|NM_001288989|ref|NM_001165979|ens|ENST00000371375	hs|chr10:96084735-96084794	A_33_P3346669	PLCE1	NM_016341	ref|Homo sapiens phospholipase C, epsilon 1 (PLCE1), transcript variant 1, mRNA [NM_016341]	-2.79028	-1.62453	0.330974	26.8245	27.1879	27.2926	26.8958	24.9418	25.5382	25.7971	1.62453
15307	38151	ref|NR_003098|ens|ENST00000539975|ens|ENST00000537869|ens|ENST00000537925	hs|chr11:62619632-62619573	A_24_P785293	SNHG1	NR_003098	ref|Homo sapiens small nucleolar RNA host gene 1 (non-protein coding) (SNHG1), long non-coding RNA [NR_003098]	-3.40808	-1.63103	0.319706	30.4714	30.6351	30.8462	30.2771	28.8607	28.923	28.9954	1.63103
13804	33576	ref|NM_000791|ref|NM_001290354|ref|NM_001290357|ref|NR_110936	hs|chr5:79922127-79922068	A_32_P211045	DHFR	NM_000791	ref|Homo sapiens dihydrofolate reductase (DHFR), transcript variant 1, mRNA [NM_000791]	-2.83371	-1.6357	0.314751	26.632	26.9479	26.9097	27.547	25.5906	25.2726	25.2572	1.6357
15070	37380	ref|NM_152703|ens|ENST00000437805|ens|ENST00000411955|ens|ENST00000318238	hs|chr7:92760649-92760590	A_33_P3264846	SAMD9L	NM_152703	ref|Homo sapiens sterile alpha motif domain containing 9-like (SAMD9L), mRNA [NM_152703]	-2.72782	-1.64592	0.31539	25.192	25.6078	25.7854	26.133	23.9579	24.3576	23.7855	1.64592
17108	44305	ref|NM_004486|ens|ENST00000421699|ref|XM_005251930|ref|XM_005251931	hs|chr9:131018555-131018496	A_24_P910297	GOLGA2	NM_004486	ref|Homo sapiens golgin A2 (GOLGA2), mRNA [NM_004486]	-3.26745	-1.64662	0.315551	27.233	27.7322	27.5323	27.8778	25.8869	25.8922	26.0625	1.64662
8566	17964	ref|NM_003382|ens|ENST00000262178|gb|X95097|tc|THC2473346	hs|chr7:158821273-158821214	A_32_P153071	VIPR2	NM_003382	ref|Homo sapiens vasoactive intestinal peptide receptor 2 (VIPR2), mRNA [NM_003382]	-3.82298	-1.64997	0.317941	27.9847	28.0285	28.0112	28.297	26.3122	26.5092	26.4697	1.64997
15527	38894	NA	hs|chr3:075789929-075789988	A_33_P3224971	A_33_P3224971	A_33_P3224971	Unknown	-3.36704	-1.66383	0.313924	32.1211	32.596	32.2426	32.5652	30.7871	30.522	30.8431	1.66383
15705	39541	ref|NM_017577|ref|NM_001172105|ens|ENST00000440446|ens|ENST00000358160	hs|chr3:113665696-113665755	A_23_P253012	GRAMD1C	NM_017577	ref|Homo sapiens GRAM domain containing 1C (GRAMD1C), transcript variant 1, mRNA [NM_017577]	-3.22963	-1.66593	0.313055	27.3904	27.6431	28.0091	27.5352	26.0309	25.7568	26.1479	1.66593
11664	27232	ref|NM_001897|ens|ENST00000308508|gb|X96753|gb|BC033194	hs|chr15:75967271-75967212	A_23_P21976	CSPG4	NM_001897	ref|Homo sapiens chondroitin sulfate proteoglycan 4 (CSPG4), mRNA [NM_001897]	-3.46494	-1.66735	0.311395	27.8212	28.2378	28.3131	27.8728	26.4358	26.3927	26.3532	1.66735
4312	5011	ref|NM_022450|ens|ENST00000428730|ens|ENST00000262316|ref|XM_006720918	hs|chr16:108531-108472	A_23_P163682	RHBDF1	NM_022450	ref|Homo sapiens rhomboid 5 homolog 1 (Drosophila) (RHBDF1), mRNA [NM_022450]	-3.1351	-1.67346	0.309803	29.1989	29.152	28.5168	28.9823	27.337	27.4311	27.099	1.67346
12197	28866	ref|NM_213606|ref|NR_033861|ens|ENST00000571152|ens|ENST00000504447	hs|chr10:91190965-91190906	A_33_P3481987	SLC16A12	NM_213606	ref|Homo sapiens solute carrier family 16, member 12 (SLC16A12), mRNA [NM_213606]	-2.73361	-1.67404	0.309042	35.0915	35.5989	35.8997	35.9989	34.2953	33.9131	33.7113	1.67404
7395	14140	ref|NM_021149|ens|ENST00000567278|ens|ENST00000262428|gb|AK127352	hs|chr16:84599397-84599338	A_24_P416131	COTL1	NM_021149	ref|Homo sapiens coactosin-like F-actin binding protein 1 (COTL1), mRNA [NM_021149]	-4.21483	-1.67468	0.312553	30.6373	30.479	30.6572	30.4383	28.8708	28.8874	28.8765	1.67468
14919	36925	ref|NM_032447|ens|ENST00000270509|ens|ENST00000601739|ens|ENST00000600128	hs|chr19:8130348-8130289	A_33_P3300430	FBN3	NM_032447	ref|Homo sapiens fibrillin 3 (FBN3), mRNA [NM_032447]	-3.6411	-1.68292	0.311843	25.763	26.112	26.0163	25.8491	24.0998	24.1944	24.4623	1.68292
8950	19081	ref|NM_024036|ens|ENST00000309602|ref|XM_005274239|gb|BC071866	hs|chr11:66627888-66627946	A_33_P3280094	LRFN4	NM_024036	ref|Homo sapiens leucine rich repeat and fibronectin type III domain containing 4 (LRFN4), mRNA [NM_024036]	-3.14811	-1.68319	0.306141	28.7588	29.4119	29.2474	29.5049	27.5325	27.658	27.4522	1.68319
17509	Mean	ref|NM_000518|ens|ENST00000335295|gb|HW348671|gb|V00497	hs|chr11:5246777-5246718	A_23_P203558	HBB	NM_000518	ref|Homo sapiens hemoglobin, beta (HBB), mRNA [NM_000518]	-3.63617	-1.68339	0.309417	35.4716	35.1665	35.3311	34.9915	33.4856	33.6652	33.5197	1.68339
17862	Mean	ref|NM_003012|ens|ENST00000220772|gb|AK127331|gb|BC036503	hs|chr8:41120220-41120161	A_23_P10121	SFRP1	NM_003012	ref|Homo sapiens secreted frizzled-related protein 1 (SFRP1), mRNA [NM_003012]	-3.92596	-1.68415	0.310962	26.7711	26.6036	26.558	26.4574	24.8358	25.0533	24.851	1.68415
7367	14053	ref|NM_178232|ens|ENST00000558770|ens|ENST00000359595|ref|XR_243204	hs|chr15:89420640-89420581	A_33_P3259393	HAPLN3	NM_178232	ref|Homo sapiens hyaluronan and proteoglycan link protein 3 (HAPLN3), mRNA [NM_178232]	-4.23675	-1.69434	0.308299	28.0651	28.0638	28.1422	28.3047	26.4266	26.4472	26.4751	1.69434
2399	45193	ref|NM_001001802|ref|NM_001005287|ens|ENST00000391496|ens|ENST00000408951	hs|chr7:143929109-143929050	A_33_P3261862	OR2A42	NM_001001802	ref|Homo sapiens olfactory receptor, family 2, subfamily A, member 42 (OR2A42), mRNA [NM_001001802]	-3.06756	-1.69743	0.333137	24.8863	24.5357	24.4248	24.2811	NaN	22.849	22.8201	1.69743
5752	9198	ref|NM_001291218|ref|NM_020349|ref|NM_001129981|ref|NM_001291219	hs|chr10:99343557-99343616	A_33_P3278362	ANKRD2	NM_001291218	ref|Homo sapiens ankyrin repeat domain 2 (stretch responsive muscle) (ANKRD2), transcript variant 1, mRNA [NM_001291218]	-3.8691	-1.7043	0.305157	34.1761	33.768	33.8511	34.0075	32.1963	32.2736	32.2692	1.7043
14844	36691	ref|NM_001164310|ref|NM_001287238|ref|NM_001287239|ref|NM_001099951	hs|chr9:35562391-35562048	A_23_P20578	FAM166B	NM_001164310	ref|Homo sapiens family with sequence similarity 166, member B (FAM166B), transcript variant 1, mRNA [NM_001164310]	-3.74834	-1.71288	0.302738	29.8021	29.9467	30.2026	29.7324	28.1766	28.2623	28.1852	1.71288
8703	18355	ref|NM_002705|ens|ENST00000345988|ref|XM_006720902|gb|AB011140	hs|chr16:4933127-4933068	A_23_P106906	PPL	NM_002705	ref|Homo sapiens periplakin (PPL), mRNA [NM_002705]	-2.60702	-1.73736	0.316278	25.4349	25.4662	25.0806	25.6428	23.0462	23.6549	24.3052	1.73736
2835	35370	ref|NM_015048|ens|ENST00000267197|ref|XM_006719295|ref|XM_005253858	hs|chr12:122269954-122270013	A_23_P319895	SETD1B	NM_015048	ref|Homo sapiens SET domain containing 1B (SETD1B), mRNA [NM_015048]	-2.59148	-1.73866	0.299729	25.6273	25.5786	24.6899	25.3693	NaN	23.1106	24.0447	1.73866
13564	32866	ref|NM_013292|ens|ENST00000563718|ens|ENST00000568749|ens|ENST00000322861	hs|chr16:30387764-30387823	A_23_P60742	MYLPF	NM_013292	ref|Homo sapiens myosin light chain, phosphorylatable, fast skeletal muscle (MYLPF), mRNA [NM_013292]	-3.24791	-1.73948	0.29811	35.766	35.1984	35.5283	35.1867	33.6485	33.4522	33.9404	1.73948
6243	10670	NA	hs|chr3:033155587-033155528	A_33_P3289391	A_33_P3289391	A_33_P3289391	Unknown	-3.27533	-1.74197	0.293638	26.9632	27.543	27.1645	27.6742	25.6332	25.661	25.4886	1.74197
4977	6909	ref|NM_004695|ref|NM_001271765|ens|ENST00000450736|ens|ENST00000580123	hs|chr17:73102149-73102208	A_23_P159125	SLC16A5	NM_004695	ref|Homo sapiens solute carrier family 16 (monocarboxylate transporter), member 5 (SLC16A5), transcript variant 1, mRNA [NM_004695]	-3.31396	-1.75266	0.292206	31.0342	30.8932	30.4419	30.4094	28.7943	29.0161	29.0156	1.75266
4008	3976	ref|NM_000527|ref|NM_001195798|ref|NM_001195799|ref|NM_001195800	hs|chr19:11244293-11244352	A_24_P117029	LDLR	NM_000527	ref|Homo sapiens low density lipoprotein receptor (LDLR), transcript variant 1, mRNA [NM_000527]	-4.43426	-1.76398	0.294461	27.775	27.7375	27.9267	27.7904	26.074	26.1159	25.9404	1.76398
11548	26858	ref|NM_001080514|ens|ENST00000340210|ens|ENST00000340695|ens|ENST00000567180	hs|chr8:145491109-145491168	A_33_P3299510	SCXB	NM_001080514	ref|Homo sapiens scleraxis homolog B (mouse) (SCXB), mRNA [NM_001080514]	-3.21085	-1.76773	0.287031	28.5074	29.007	28.1611	28.7882	26.9205	26.793	26.8311	1.76773
11960	28133	ref|NM_013227|ref|NM_001135|ens|ENST00000352105|ens|ENST00000558604	hs|chr15:89417771-89417830	A_23_P307310	ACAN	NM_013227	ref|Homo sapiens aggrecan (ACAN), transcript variant 2, mRNA [NM_013227]	-3.31387	-1.76872	0.294781	26.931	27.0611	27.3754	26.845	25.377	24.943	25.5333	1.76872
13057	31355	ref|NM_030979|ref|NM_183353|ref|NM_016120|ref|NM_002568	hs|chr13:25672234-25672293	A_23_P48307	PABPC3	NM_030979	ref|Homo sapiens poly(A) binding protein, cytoplasmic 3 (PABPC3), mRNA [NM_030979]	-2.56475	-1.77091	0.279549	28.5685	29.3867	29.908	29.6351	27.6764	27.7818	27.3528	1.77091
8109	16472	NA	hs|chrX:137793760-137793819	A_33_P3422712	A_33_P3422712	A_33_P3422712	Unknown	-2.93561	-1.77264	0.285164	30.487	29.8239	30.2915	30.8535	28.7093	28.7078	28.3569	1.77264
9458	20582	ref|NM_002825|ens|ENST00000348225|ref|XM_005250516|ref|XM_005250515	hs|chr7:136912112-136912079	A_24_P870620	PTN	NM_002825	ref|Homo sapiens pleiotrophin (PTN), mRNA [NM_002825]	-2.8243	-1.77342	0.280219	29.5193	29.1671	29.9481	28.7871	27.5521	27.5156	27.6783	1.77342
2365	42052	ref|NM_017459|ref|NM_002403|ref|NM_001135248|ref|NM_001135247	hs|chr1:17302197-17302138	A_23_P1029	MFAP2	NM_017459	ref|Homo sapiens microfibrillar-associated protein 2 (MFAP2), transcript variant 1, mRNA [NM_017459]	-2.96912	-1.77477	0.343627	25.5958	25.8131	25.497	25.7644	NaN	23.9468	23.8388	1.77477
15029	37239	ref|NM_178140|ens|ENST00000513490|ens|ENST00000438447|ens|ENST00000282493	hs|chr5:32110743-32110802	A_23_P7402	PDZD2	NM_178140	ref|Homo sapiens PDZ domain containing 2 (PDZD2), mRNA [NM_178140]	-3.8133	-1.77769	0.291413	28.6677	28.9623	28.543	28.7141	27.0904	26.7491	26.9929	1.77769
2749	42771	ref|NM_006653|ens|ENST00000373018|ens|ENST00000259748|ref|XM_006714969	hs|chr6:41738005-41737946	A_33_P3270295	FRS3	NM_006653	ref|Homo sapiens fibroblast growth factor receptor substrate 3 (FRS3), mRNA [NM_006653]	-2.83698	-1.78	0.329196	25.3925	25.8362	25.6335	26.1009	NaN	24.0107	23.9109	1.78
12601	30042	ref|NM_006475|ref|NM_001286665|ref|NM_001135935|ref|NM_001135934	hs|chr13:38137425-38137366	A_33_P3511265	POSTN	NM_006475	ref|Homo sapiens periostin, osteoblast specific factor (POSTN), transcript variant 1, mRNA [NM_006475]	-3.53901	-1.78071	0.287773	28.8257	28.8227	28.5617	28.2446	26.931	26.7149	26.853	1.78071
12427	29487	ref|NM_004975|gb|L02840|tc|THC2474080	hs|chr20:47988764-47988705	A_24_P31627	KCNB1	NM_004975	ref|Homo sapiens potassium voltage-gated channel, Shab-related subfamily, member 1 (KCNB1), mRNA [NM_004975]	-3.18032	-1.78188	0.283247	28.799	28.1707	28.9907	28.3343	26.7489	26.8169	26.8095	1.78188
4283	4918	ref|NM_003246|gb|X14787|tc|THC2470159	hs|chr15:39888831-39888890	A_24_P142118	THBS1	NM_003246	ref|Homo sapiens thrombospondin 1 (THBS1), mRNA [NM_003246]	-3.73194	-1.78543	0.288158	27.463	27.4846	27.6265	27.949	25.9907	25.7444	25.8009	1.78543
11014	25253	ref|NM_002360|ens|ENST00000403150|ens|ENST00000343242|ref|XM_006715773	hs|chr7:1582229-1582288	A_23_P373598	MAFK	NM_002360	ref|Homo sapiens v-maf avian musculoaponeurotic fibrosarcoma oncogene homolog K (MAFK), mRNA [NM_002360]	-4.25085	-1.78641	0.289584	30.2725	30.5573	30.3305	30.4074	28.7116	28.5055	28.5994	1.78641
13375	32343	ref|NM_001856|ens|ENST00000488128|ens|ENST00000373672|ens|ENST00000271069	hs|chr1:32118234-32118175	A_23_P160318	COL16A1	NM_001856	ref|Homo sapiens collagen, type XVI, alpha 1 (COL16A1), mRNA [NM_001856]	-3.19945	-1.78935	0.283121	31.8506	31.8656	31.0787	31.7504	29.7329	29.9294	29.8786	1.78935
15077	37409	NA	hs|chr16:085219641-085219700	A_33_P3326151	A_33_P3326151	A_33_P3326151	Unknown	-2.97164	-1.79921	0.299288	25.925	25.7527	25.9372	25.6605	24.4556	23.4132	24.1901	1.79921
9619	21042	ref|NM_001243042|ref|NM_002117|ens|ENST00000487245|ens|ENST00000496419	hs|chr6:31236676-31236617	A_33_P3330109	HLA-C	NM_001243042	ref|Homo sapiens major histocompatibility complex, class I, C (HLA-C), transcript variant 2, mRNA [NM_001243042]	-2.96177	-1.79996	0.28177	33.2355	33.8785	33.8603	34.2387	32.2901	31.9231	31.7967	1.79996
19009	39357	ref|NM_001278141|ref|NM_017940|ref|NM_183372|ref|NM_001101663	hs|chr1:146406524-146406583	A_33_P3368800	NBPF12	NM_001278141	ref|Homo sapiens neuroblastoma breakpoint family, member 12 (NBPF12), mRNA [NM_001278141]	-3.50043	-1.81073	0.282889	26.2863	26.267	26.7071	26.061	24.4369	24.3821	24.7398	1.81073
658	14066	ens|ENST00000334821|tc|THC2626263|tc|THC2670400	hs|chr11:64856163-64856104	A_33_P3211327	TMEM262	ENST00000334821	ens|transmembrane protein 262 [Source:HGNC Symbol;Acc:49389] [ENST00000334821]	-2.9134	-1.81168	0.32876	24.5834	24.6135	24.7751	NaN	22.8816	NaN	22.8097	1.81168
9803	21530	ref|NM_022742|ref|NM_001201372|ens|ENST00000378685|ens|ENST00000464832	hs|chr7:128462122-128462181	A_33_P3287825	CCDC136	NM_022742	ref|Homo sapiens coiled-coil domain containing 136 (CCDC136), transcript variant 1, mRNA [NM_022742]	-4.11445	-1.81291	0.283751	29.8915	29.7439	30.103	29.7766	27.9853	28.1854	28.0268	1.81291
19111	42852	ref|NM_004614|ref|NM_001172645|ref|NM_001172644|ref|NM_001172643	hs|chr16:66543411-66543352	A_33_P3392537	TK2	NM_004614	ref|Homo sapiens thymidine kinase 2, mitochondrial (TK2), transcript variant 1, mRNA [NM_004614]	-3.12649	-1.81572	0.277503	26.1011	26.4598	27.0287	26.3498	24.5781	24.5465	24.8828	1.81572
2601	32415	ref|NM_001003845|ens|ENST00000375281|ref|XM_005246542|gb|AB096175	hs|chr2:171574290-171574349	A_23_P135381	SP5	NM_001003845	ref|Homo sapiens Sp5 transcription factor (SP5), mRNA [NM_001003845]	-3.33808	-1.82646	0.291124	24.8214	24.8222	24.3569	24.8978	NaN	22.6181	23.1781	1.82646
1975	19324	ref|NM_000795|ref|NM_016574|ens|ENST00000362072|ens|ENST00000346454	hs|chr11:113280398-113280339	A_33_P3733417	DRD2	NM_000795	ref|Homo sapiens dopamine receptor D2 (DRD2), transcript variant 1, mRNA [NM_000795]	-2.94829	-1.83058	0.319651	25.3763	25.4748	25.9032	25.3185	NaN	23.5248	23.8504	1.83058
14425	35358	ref|NM_001271605|ref|NM_001271604|ens|ENST00000301008|gb|AB593088	hs|chr16:87637922-87637981	A_33_P3423721	JPH3	NM_001271605	ref|Homo sapiens junctophilin 3 (JPH3), transcript variant 3, mRNA [NM_001271605]	-3.62095	-1.83251	0.276741	34.2079	34.0761	34.5083	34.7163	32.6066	32.552	32.4753	1.83251
1933	16157	ref|NM_016542|ref|NM_001042453|ref|NM_001042452|ens|ENST00000394334	hs|chrX:131209867-131209926	A_23_P32414	MST4	NM_016542	ref|Homo sapiens serine/threonine protein kinase MST4 (MST4), transcript variant 1, mRNA [NM_016542]	-2.94146	-1.84603	0.304082	25.9447	26.065	25.8829	26.3892	NaN	24.6661	23.7827	1.84603
14933	36975	gb|AK123276|tc|THC2491034	hs|chr9:138687062-138687121	A_33_P3281613	KCNT1	AK123276	gb|Homo sapiens cDNA FLJ41282 fis, clone BRAMY2037823. [AK123276]	-2.63764	-1.84702	0.271498	28.4914	29.0711	29.6851	29.5296	27.1636	27.0855	27.7927	1.84702
9529	20808	ref|NM_005904|ref|NM_001190821|ref|NM_001190823|ref|NM_001190822	hs|chr18:46446841-46446782	A_23_P55518	SMAD7	NM_005904	ref|Homo sapiens SMAD family member 7 (SMAD7), transcript variant 1, mRNA [NM_005904]	-3.0329	-1.86595	0.277237	27.1865	26.8968	26.8031	26.4026	24.4929	25.0275	25.3485	1.86595
17863	Mean	ref|NM_016084|ref|NM_001199989|ens|ENST00000225688|gb|BC018041	hs|chr17:17397846-17397787	A_23_P118392	RASD1	NM_016084	ref|Homo sapiens RAS, dexamethasone-induced 1 (RASD1), transcript variant 1, mRNA [NM_016084]	-4.24686	-1.87353	0.271386	30.3038	30.2504	30.2099	30.6057	28.4737	28.5189	28.4141	1.87353
16460	42069	ens|ENST00000276974|ens|ENST00000377653|gb|AK024257|tc|THC2481668	hs|chr9:43821272-43821331	A_23_P20532	ENST00000276974	ENST00000276974	ens|contactin associated protein-like 3B [Source:HGNC Symbol;Acc:32035] [ENST00000276974]	-2.54878	-1.87586	0.304572	25.1838	25.3066	25.1707	25.1331	24.2132	22.5666	23.1883	1.87586
12225	28955	ref|NM_005460|ref|NM_001242935|ens|ENST00000414317|ens|ENST00000509023	hs|chr5:121799361-121799420	A_23_P19020	SNCAIP	NM_005460	ref|Homo sapiens synuclein, alpha interacting protein (SNCAIP), transcript variant 1, mRNA [NM_005460]	-3.57582	-1.88766	0.271524	25.937	25.6503	25.7315	25.3857	24.0988	23.5132	23.7534	1.88766
19396	34142	ref|NM_014427|ref|NM_153636|ens|ENST00000268720|ens|ENST00000319518	hs|chr16:89663594-89663653	A_33_P3262191	CPNE7	NM_014427	ref|Homo sapiens copine VII (CPNE7), transcript variant 2, mRNA [NM_014427]	-2.55349	-1.88872	0.251059	25.7464	26.4146	26.7805	27.3475	24.8037	24.7853	24.4616	1.88872
14428	35365	ref|NM_001001890|ref|NM_001754|ens|ENST00000344691|ens|ENST00000300305	hs|chr21:36160450-36160391	A_24_P96403	RUNX1	NM_001001890	ref|Homo sapiens runt-related transcription factor 1 (RUNX1), transcript variant 2, mRNA [NM_001001890]	-3.09559	-1.89258	0.275224	25.4283	25.6546	25.7851	25.1589	23.1358	24.0768	23.6299	1.89258
14976	37095	ref|NM_001040272|ens|ENST00000542621|ens|ENST00000380559|ens|ENST00000489062	hs|chr9:18910193-18910252	A_23_P342138	ADAMTSL1	NM_001040272	ref|Homo sapiens ADAMTS-like 1 (ADAMTSL1), transcript variant 4, mRNA [NM_001040272]	-3.77081	-1.89545	0.268369	25.4111	25.5096	25.8567	25.8326	23.8675	23.9005	23.5032	1.89545
12880	30866	ref|NM_001145536|ens|ENST00000381365|gb|AK128415|tc|THC2478577	hs|chr17:4806148-4806207	A_33_P3272948	C17orf107	NM_001145536	ref|Homo sapiens chromosome 17 open reading frame 107 (C17orf107), mRNA [NM_001145536]	-2.57993	-1.89886	0.274651	26.2204	25.5013	25.3469	25.2195	24.2987	23.6865	23.0343	1.89886
13065	31381	ref|NM_001039775|ens|ENST00000374207|ref|XM_005245918|gb|AK000902	hs|chr1:26671913-26671854	A_33_P3299487	AIM1L	NM_001039775	ref|Homo sapiens absent in melanoma 1-like (AIM1L), mRNA [NM_001039775]	-2.93049	-1.90905	0.259704	25.8775	24.8794	24.9539	25.5212	23.2273	23.2088	23.7608	1.90905
16568	42459	ref|NM_144975|gb|AL832814|tc|THC2602201|tc|THC2557751	hs|chr17:33594514-33594573	A_33_P3209522	SLFN5	NM_144975	ref|Homo sapiens schlafen family member 5 (SLFN5), mRNA [NM_144975]	-3.23406	-1.92061	0.260603	31.6668	32.3216	32.5339	32.4078	30.2225	30.1047	30.6085	1.92061
6556	11648	ref|NM_001145638|ref|NM_001200003|ref|NM_001145639|ens|ENST00000291775	hs|chr9:139253964-139254023	A_32_P215938	GPSM1	NM_001145638	ref|Homo sapiens G-protein signaling modulator 1 (GPSM1), transcript variant 1, mRNA [NM_001145638]	-4.40012	-1.92105	0.262551	30.0948	29.9838	29.9001	30.3089	28.1478	28.1533	28.1514	1.92105
13563	32865	ref|NR_024615|gb|U88965|tc|THC2483446	hs|chr3:55691700-55691641	A_23_P18055	ERC2-IT1	NR_024615	ref|Homo sapiens ERC2 intronic transcript 1 (non-protein coding) (ERC2-IT1), long non-coding RNA [NR_024615]	-2.96174	-1.92467	0.254997	26.3488	26.6729	27.4021	27.2559	25.1651	24.6973	25.1235	1.92467
7671	15008	ref|NM_001271539|ref|NR_073206|ref|NR_073207|ens|ENST00000423870	hs|chr20:13830116-13830057	A_33_P3283430	SEL1L2	NM_001271539	ref|Homo sapiens sel-1 suppressor of lin-12-like 2 (C. elegans) (SEL1L2), transcript variant 1, mRNA [NM_001271539]	-3.00069	-1.93119	0.276942	26.8734	26.7501	27.0586	26.8702	24.2468	25.43	25.1938	1.93119
15323	38186	ref|NR_024356|gb|AX721195|tc|THC2623630	hs|chr5:167957395-167957454	A_33_P3268954	FBLL1	NR_024356	ref|Homo sapiens fibrillarin-like 1 (FBLL1), non-coding RNA [NR_024356]	-3.0193	-1.93349	0.259532	26.4089	27.3298	27.3052	27.0368	24.7963	24.9689	25.4948	1.93349
12368	29333	gb|AK094832|gb|AB051438|tc|THC2579088	hs|chr22:22630310-22630251	A_33_P3279620	AK094832	AK094832	gb|Homo sapiens cDNA FLJ37513 fis, clone BRCAN2000620. [AK094832]	-2.63761	-1.93488	0.242107	26.0062	26.7385	26.5673	27.6075	24.5939	24.9266	24.8645	1.93488
16638	42699	ref|NM_017782|ens|ENST00000328090|ens|ENST00000459693|gb|AK000367	hs|chr10:5805350-5805406	A_23_P24244	FAM208B	NM_017782	ref|Homo sapiens family with sequence similarity 208, member B (FAM208B), mRNA [NM_017782]	-3.27598	-1.93682	0.256765	26.5946	27.1224	27.5249	26.9446	24.8328	25.3265	25.1701	1.93682
16835	43367	ref|NM_002193|ens|ENST00000295228|gb|M31682|gb|BC030029	hs|chr2:121108780-121108839	A_23_P153964	INHBB	NM_002193	ref|Homo sapiens inhibin, beta B (INHBB), mRNA [NM_002193]	-4.3537	-1.94596	0.258581	29.3795	29.2079	29.1474	28.9563	27.1179	27.3275	27.2352	1.94596
5915	9680	ref|NM_001006641|ref|NM_001265614|ref|NM_001006642|ref|NM_052901	hs|chr9:130871435-130871494	A_24_P355267	SLC25A25	NM_001006641	ref|Homo sapiens solute carrier family 25 (mitochondrial carrier; phosphate carrier), member 25 (SLC25A25), transcript variant 2, mRNA [NM_001006641]	-3.06592	-1.9584	0.247363	28.3907	29.3392	29.2491	29.5441	27.2992	27.1689	27.0491	1.9584
1961	18346	ref|NM_018334|ref|NM_001099660|ref|NM_001099658|ens|ENST00000308478	hs|chr7:110764771-110764830	A_23_P31376	LRRN3	NM_018334	ref|Homo sapiens leucine rich repeat neuronal 3 (LRRN3), transcript variant 3, mRNA [NM_018334]	-4.18496	-1.96088	0.246973	26.4028	26.4479	26.4064	26.3807	NaN	24.1597	24.7374	1.96088
15710	39551	ref|NM_015157|ref|NM_001144758|ref|NM_001144759|ens|ENST00000526537	hs|chr11:118527559-118527618	A_23_P24555	PHLDB1	NM_015157	ref|Homo sapiens pleckstrin homology-like domain, family B, member 1 (PHLDB1), transcript variant 1, mRNA [NM_015157]	-3.4828	-1.97532	0.254014	26.5606	27.1438	26.7288	27.1748	24.9607	24.5987	25.2205	1.97532
16209	41223	ens|ENST00000594933	hs|chr1:92694629-92694570	A_33_P3415526	ENST00000594933	ENST00000594933	ens|actin, beta pseudogene 12 [Source:HGNC Symbol;Acc:150] [ENST00000594933]	-2.90922	-1.9756	0.242199	32.3793	33.5648	33.3183	33.6094	31.0773	31.2725	31.3772	1.9756
7663	14986	ref|NM_000517|ens|ENST00000482565|ens|ENST00000251595|gb|DQ655926	hs|chr16:223560-223619	A_23_P26457	HBA2	NM_000517	ref|Homo sapiens hemoglobin, alpha 2 (HBA2), mRNA [NM_000517]	-4.63621	-1.98395	0.253139	32.9761	33.0063	33.11	32.8449	30.9765	30.8666	31.158	1.98395
18023	1173	ref|NM_001130088|ens|ENST00000428004|ref|XM_005248031|gb|BC067214	hs|chr4:8008822-8008763	A_33_P3381666	ABLIM2	NM_001130088	ref|Homo sapiens actin binding LIM protein family, member 2 (ABLIM2), transcript variant 7, mRNA [NM_001130088]	-2.70923	-1.98471	0.276172	26.9609	27.2392	27.2696	27.1128	24.2269	25.5631	25.6927	1.98471
16948	43763	ref|NM_198148|ens|ENST00000241305|gb|AL833732|gb|BC036789	hs|chr10:125505253-125505194	A_23_P138524	CPXM2	NM_198148	ref|Homo sapiens carboxypeptidase X (M14 family), member 2 (CPXM2), mRNA [NM_198148]	-4.82706	-1.99087	0.251195	30.6354	30.3899	30.4168	30.5754	28.6051	28.4724	28.4629	1.99087
17711	Mean	ref|NM_016270|ens|ENST00000248071|gb|AF205849|gb|BC071983	hs|chr19:16438246-16438305	A_23_P119196	KLF2	NM_016270	ref|Homo sapiens Kruppel-like factor 2 (KLF2), mRNA [NM_016270]	-5.13127	-1.99093	0.251237	32.3472	32.5557	32.5224	32.4892	30.5062	30.4533	30.5035	1.99093
17030	44039	ref|NM_016831|ref|NM_001289864|ref|NM_001289862|ref|NM_001289861	hs|chr1:7904641-7904700	A_24_P291231	PER3	NM_016831	ref|Homo sapiens period circadian clock 3 (PER3), transcript variant 4, mRNA [NM_016831]	-3.12035	-1.99336	0.240895	26.9597	27.6158	26.853	27.8893	25.4722	25.1664	25.3696	1.99336
13860	33737	NA	hs|chr3:196263583-196263642	A_33_P3415221	A_33_P3415221	A_33_P3415221	Unknown	-2.77587	-1.9991	0.23414	31.3527	31.9963	32.4753	32.8383	30.2835	30.2382	29.9779	1.9991
2126	28284	ref|NM_153274|ens|ENST00000372207|gb|AF440757|tc|THC2608141	hs|chr1:45249335-45249276	A_33_P3244808	BEST4	NM_153274	ref|Homo sapiens bestrophin 4 (BEST4), mRNA [NM_153274]	-2.62631	-2.00528	0.325677	25.3008	25.7184	25.4803	25.7355	NaN	23.7827	23.3242	2.00528
14269	34931	ref|NR_077215|gb|AK127954|tc|THC2485964	hs|chr4:141562414-141562355	A_33_P3570228	TNRC18P1	NR_077215	ref|Homo sapiens TNRC18P1 (TNRC18P1), non-coding RNA [NR_077215]	-2.64158	-2.00541	0.228175	26.8653	27.5027	27.9352	28.5618	25.8491	25.5982	25.6853	2.00541
18975	38469	ref|NM_173078|ref|NM_001184749|ref|NM_001184750|ens|ENST00000338017	hs|chrX:142716215-142716156	A_32_P131640	SLITRK4	NM_173078	ref|Homo sapiens SLIT and NTRK-like family, member 4 (SLITRK4), transcript variant 2, mRNA [NM_173078]	-4.2298	-2.00613	0.248658	27.6602	27.5457	27.7211	27.2892	25.7507	25.4092	25.484	2.00613
11224	25835	ref|NM_005386|ref|NM_181689|ens|ENST00000062104|ens|ENST00000346199	hs|chr20:36151971-36152030	A_33_P3212575	NNAT	NM_005386	ref|Homo sapiens neuronatin (NNAT), transcript variant 1, mRNA [NM_005386]	-3.11962	-2.00624	0.252113	26.5427	26.9631	27.3466	27.2083	24.4623	25.2155	25.3491	2.00624
2848	39482	ref|NM_001079858|ref|NM_005756|ref|NM_001079859|ref|NM_001184833	hs|chrX:19007638-19007579	A_23_P253692	GPR64	NM_001079858	ref|Homo sapiens G protein-coupled receptor 64 (GPR64), transcript variant 1, mRNA [NM_001079858]	-3.53314	-2.00694	0.276871	25.4886	25.8353	25.8991	25.8453	NaN	23.5215	23.9987	2.00694
18999	39148	ref|NM_205833|ref|NM_001170963|ens|ENST00000370901|ens|ENST00000370900	hs|chrX:130419158-130419099	A_33_P3371984	IGSF1	NM_205833	ref|Homo sapiens immunoglobulin superfamily, member 1 (IGSF1), transcript variant 2, mRNA [NM_205833]	-2.87548	-2.00794	0.236755	25.9441	26.4693	26.6718	27.3419	24.3569	24.5461	24.8936	2.00794
10005	22151	ref|NM_030966|ref|NM_030967|ens|ENST00000344363|ens|ENST00000575715	hs|chr17:39190648-39190589	A_24_P142495	KRTAP1-3	NM_030966	ref|Homo sapiens keratin associated protein 1-3 (KRTAP1-3), mRNA [NM_030966]	-2.59269	-2.0125	0.227914	31.3726	31.3575	31.3161	32.7527	30.0628	29.5199	29.4789	2.0125
17160	44519	ref|NM_022077|ref|NM_001003897|ens|ENST00000397156|ens|ENST00000373605	hs|chr20:35944998-35945057	A_33_P3219100	MANBAL	NM_022077	ref|Homo sapiens mannosidase, beta A, lysosomal-like (MANBAL), transcript variant 1, mRNA [NM_022077]	-3.23435	-2.01572	0.237925	27.6473	28.0974	28.1937	28.8082	26.0207	26.3112	26.1809	2.01572
5913	9676	ref|NM_006818|ens|ENST00000368921|gb|AK056089|gb|AK057755	hs|chr1:151040758-151040817	A_23_P23346	MLLT11	NM_006818	ref|Homo sapiens myeloid/lymphoid or mixed-lineage leukemia (trithorax homolog, Drosophila); translocated to, 11 (MLLT11), mRNA [NM_006818]	-4.55761	-2.03775	0.241926	29.3107	28.8731	28.9572	28.9831	27.0219	26.9498	27.0082	2.03775
15366	38312	ref|NM_001613|ref|NM_001141945|ens|ENST00000458208|ens|ENST00000224784	hs|chr10:90697958-90697899	A_23_P150053	ACTA2	NM_001613	ref|Homo sapiens actin, alpha 2, smooth muscle, aorta (ACTA2), transcript variant 2, mRNA [NM_001613]	-2.55677	-2.03947	0.230765	34.6212	35.8243	36.1074	36.1512	33.4522	34.0908	33.3666	2.03947
17407	Mean	ref|NM_006636|ref|NR_027405|ref|XM_006711924|gb|BC001548	hs|chr2:74441985-74442044	A_23_P120316	MTHFD2	NM_006636	ref|Homo sapiens methylenetetrahydrofolate dehydrogenase (NADP+ dependent) 2, methenyltetrahydrofolate cyclohydrolase (MTHFD2), transcript variant 1, mRNA [NM_006636]	-5.23035	-2.04934	0.241215	29.0876	28.9328	29.0718	29.1694	27.0397	26.9813	27.0272	2.04934
15358	38286	ref|NM_001278714|ref|NM_001278715|ref|NM_006232|ref|NM_001278699	hs|chr3:184081029-184081088	A_33_P3396459	POLR2H	NM_001278714	ref|Homo sapiens polymerase (RNA) II (DNA directed) polypeptide H (POLR2H), transcript variant 5, mRNA [NM_001278714]	-2.62078	-2.05193	0.226939	25.1445	26.332	25.718	26.7347	23.6137	23.8304	24.347	2.05193
2756	43825	ref|NM_001975|ens|ENST00000535366|ens|ENST00000594987|ens|ENST00000541477	hs|chr12:7032482-7032541	A_24_P236091	ENO2	NM_001975	ref|Homo sapiens enolase 2 (gamma, neuronal) (ENO2), mRNA [NM_001975]	-3.73127	-2.06267	0.265496	25.3581	25.4326	25.8331	25.6993	NaN	23.4698	23.5664	2.06267
16370	41790	ens|ENST00000536536|ens|ENST00000444515|linc|TCONS_00000313|gb|AF005082	hs|chr1:152629172-152629231	A_24_P289795	ENST00000536536	ENST00000536536	ens|long intergenic non-protein coding RNA 302 [Source:HGNC Symbol;Acc:31825] [ENST00000536536]	-3.62379	-2.07163	0.234177	27.2541	27.3077	27.7094	28.0209	25.2892	25.7381	25.4769	2.07163
2310	39145	ref|NM_001040168|ens|ENST00000359574|gb|AF193612|tc|THC2486300	hs|chr7:2568740-2568799	A_23_P434518	LFNG	NM_001040168	ref|Homo sapiens LFNG O-fucosylpeptide 3-beta-N-acetylglucosaminyltransferase (LFNG), transcript variant 2, mRNA [NM_001040168]	-2.51684	-2.08191	0.236786	25.1396	26.198	26.1402	26.923	NaN	23.9703	24.0663	2.08191
6687	12047	tc|THC2537043	hs|chr8:007180352-007180293	A_33_P3311917	THC2537043	THC2537043	tc|Q6JHZ7_HUMAN (Q6JHZ7) HCV-NS5ATP5 binding protein 1, partial (29%) [THC2537043]	-3.44368	-2.09428	0.239743	26.5673	26.6908	27.0913	26.568	24.9777	24.0807	24.8468	2.09428
2354	41522	ens|ENST00000234668|gb|AL834286	hs|chr1:85647224-85647165	A_33_P3320994	SYDE2	ENST00000234668	ens|synapse defective 1, Rho GTPase, homolog 2 (C. elegans) [Source:HGNC Symbol;Acc:25841] [ENST00000234668]	-3.92805	-2.09888	0.224009	26.3935	26.2426	26.8523	26.2298	NaN	24.0775	24.5839	2.09888
1929	15850	ref|NM_001243770|gb|BC064526|gb|BC073832|tc|THC2497716	hs|chr10:102673585-102673643	A_33_P3392250	FAM178A	NM_001243770	ref|Homo sapiens family with sequence similarity 178, member A (FAM178A), transcript variant 3, mRNA [NM_001243770]	-3.97204	-2.10232	0.243047	26.4162	26.466	26.0146	25.9124	NaN	24.082	24.118	2.10232
11640	27169	ref|NM_020873|ens|ENST00000319331|ref|XM_005265351|gb|AB040930	hs|chr3:3888753-3888812	A_24_P240187	LRRN1	NM_020873	ref|Homo sapiens leucine rich repeat neuronal 1 (LRRN1), mRNA [NM_020873]	-4.4526	-2.10641	0.23311	27.7453	27.4871	27.6228	27.8438	25.5194	25.3739	25.8118	2.10641
6026	10018	ref|NM_016632|ens|ENST00000337845|ens|ENST00000549904|ens|ENST00000445552	hs|chr17:44594232-44594173	A_23_P371885	ARL17A	NM_016632	ref|Homo sapiens ADP-ribosylation factor-like 17A (ARL17A), transcript variant 2, mRNA [NM_016632]	-4.21273	-2.10853	0.229574	28.2886	28.0537	28.5994	28.0345	26.0527	26.065	26.2888	2.10853
1775	3480	ref|NR_045128|ens|ENST00000253320|gb|AL832583|gb|AF332225	hs|chrY:21766231-21766290	A_33_P3260223	TXLNGY	NR_045128	ref|Homo sapiens taxilin gamma pseudogene, Y-linked (TXLNGY), transcript variant 1, non-coding RNA [NR_045128]	-4.00452	-2.11287	0.220546	26.3853	26.7862	26.4589	26.6944	NaN	24.8222	24.1144	2.11287
12667	30234	ref|NR_003242|ens|ENST00000604437|gb|BC063642|gb|AF345651	hs|chr1:146060515-146060574	A_23_P350059	PFN1P2	NR_003242	ref|Homo sapiens profilin 1 pseudogene 2 (PFN1P2), non-coding RNA [NR_003242]	-3.96077	-2.11713	0.227793	29.527	30.2388	30.0922	30.07	27.8928	28.0211	27.6807	2.11713
2805	19534	ens|ENST00000374933|tc|THC2511801|tc|THC2538380	hs|chr1:21219913-21219854	A_33_P3267118	EIF4G3	ENST00000374933	ens|eukaryotic translation initiation factor 4 gamma, 3 [Source:HGNC Symbol;Acc:3298] [ENST00000374933]	-3.08577	-2.11782	0.216895	26.11	26.8252	27.4734	26.4781	NaN	24.4038	24.8039	2.11782
7504	14467	ref|NM_001042368|ref|NM_006266|ref|NM_001271775|ref|NM_001271776	hs|chr9:135973271-135973212	A_23_P135184	RALGDS	NM_001042368	ref|Homo sapiens ral guanine nucleotide dissociation stimulator (RALGDS), transcript variant 2, mRNA [NM_001042368]	-2.61679	-2.11906	0.210931	28.4975	29.7752	30.3553	29.7125	27.6283	27.5969	27.173	2.11906
2369	42637	ref|NM_024837|ref|NR_073598|ref|NR_073596|ref|NR_073597	hs|chr15:50151289-50151230	A_23_P163216	ATP8B4	NM_024837	ref|Homo sapiens ATPase, class I, type 8B, member 4 (ATP8B4), transcript variant 1, mRNA [NM_024837]	-4.44155	-2.1199	0.210987	26.5462	26.394	26.5658	26.0923	NaN	24.1796	24.3797	2.1199
14178	34654	ref|NM_001171689|ref|NM_015365|ref|NM_001025580|ens|ENST00000372057	hs|chrX:109440277-109440218	A_33_P3234347	AMMECR1	NM_001171689	ref|Homo sapiens Alport syndrome, mental retardation, midface hypoplasia and elliptocytosis chromosomal region gene 1 (AMMECR1), transcript variant 3, mRNA [NM_001171689]	-2.56074	-2.14061	0.198594	26.934	27.6424	27.9865	28.9803	25.7846	25.6923	25.7588	2.14061
3295	1685	ref|NM_173354|ens|ENST00000270162|ref|XM_006723920|ref|XM_006726803	hs|chr21:44834819-44834760	A_23_P132121	SIK1	NM_173354	ref|Homo sapiens salt-inducible kinase 1 (SIK1), mRNA [NM_173354]	-4.42431	-2.14115	0.225788	26.6615	26.7423	26.5245	27.0376	24.7929	24.4776	24.5304	2.14115
11237	25887	ref|NM_183373|ens|ENST00000380283|ens|ENST00000380277|ens|ENST00000477592	hs|chr6:3723444-3723385	A_24_P272290	PXDC1	NM_183373	ref|Homo sapiens PX domain containing 1 (PXDC1), mRNA [NM_183373]	-3.03062	-2.14681	0.223589	26.3705	27.2039	26.317	27.2151	24.8794	24.0746	24.9354	2.14681
16186	41144	NA	hs|chr1:120139395-120139336	A_24_P307306	A_24_P307306	A_24_P307306	Unknown	-2.64457	-2.15766	0.202482	29.7162	30.3209	29.4944	31.2399	27.8853	27.8395	28.3807	2.15766
12325	29214	ref|NM_022454|ens|ENST00000297316|gb|BC111770|gb|AK025905	hs|chr8:55372791-55372850	A_23_P82775	SOX17	NM_022454	ref|Homo sapiens SRY (sex determining region Y)-box 17 (SOX17), mRNA [NM_022454]	-4.55562	-2.1601	0.221755	29.9976	29.8389	29.9898	29.4952	27.7357	27.6116	27.6636	2.1601
2889	116	ref|NM_016639|ens|ENST00000571351|ens|ENST00000326577|ens|ENST00000341627	hs|chr16:3072180-3072239	A_23_P49338	TNFRSF12A	NM_016639	ref|Homo sapiens tumor necrosis factor receptor superfamily, member 12A (TNFRSF12A), mRNA [NM_016639]	-4.63209	-2.16325	0.225745	28.297	28.2681	28.3157	28.3867	25.8477	26.2414	26.3718	2.16325
4899	6671	ref|NM_001946|ref|NM_022652|ens|ENST00000279488|ens|ENST00000308385	hs|chr12:89742203-89742144	A_23_P139704	DUSP6	NM_001946	ref|Homo sapiens dual specificity phosphatase 6 (DUSP6), transcript variant 1, mRNA [NM_001946]	-3.7215	-2.16445	0.216919	29.2829	29.3499	29.3982	28.5113	26.9885	27.025	26.8998	2.16445
14318	35072	ref|NM_080596|ens|ENST00000377459|gb|BC093849|gb|BC093851	hs|chr6:27115246-27115305	A_23_P81859	HIST1H2AH	NM_080596	ref|Homo sapiens histone cluster 1, H2ah (HIST1H2AH), mRNA [NM_080596]	-2.81101	-2.16465	0.205674	28.5165	29.988	30.0623	29.918	27.3904	27.5189	27.4604	2.16465
17804	Mean	ref|NM_002982|ens|ENST00000582017|ens|ENST00000225831|gb|S69738	hs|chr17:32584050-32584109	A_23_P89431	CCL2	NM_002982	ref|Homo sapiens chemokine (C-C motif) ligand 2 (CCL2), mRNA [NM_002982]	-4.74096	-2.18517	0.218115	27.6184	27.7227	27.3489	27.8603	25.4577	25.4172	25.4823	2.18517
15916	40234	ref|NR_026999|ref|NR_037596|ref|XR_171646|gb|AK097404	hs|chr7:39834139-39834198	A_32_P191503	LINC00265	NR_026999	ref|Homo sapiens long intergenic non-protein coding RNA 265 (LINC00265), long non-coding RNA [NR_026999]	-3.05869	-2.19702	0.213918	27.7667	28.9064	28.14	28.8079	26.0595	25.861	26.7041	2.19702
5117	7356	ref|NM_000517|ref|NM_000558|ens|ENST00000482565|ens|ENST00000251595	hs|chr16:223555-223614	A_33_P3258362	HBA2	NM_000517	ref|Homo sapiens hemoglobin, alpha 2 (HBA2), mRNA [NM_000517]	-4.70984	-2.21224	0.215573	33.0868	33.0028	33.2418	32.8	30.7311	30.7086	31.0222	2.21224
10389	23286	NA	hs|chr15:082927851-082927792	A_33_P3239102	A_33_P3239102	A_33_P3239102	Unknown	-2.72273	-2.22507	0.1891	27.962	28.7135	28.6429	29.9162	26.578	26.4467	26.7261	2.22507
15603	39179	NA	hs|chr8:012427883-012427824	A_32_P113154	A_32_P113154	A_32_P113154	Unknown	-3.83155	-2.25099	0.205192	33.7928	34.4924	34.755	34.4394	32.2521	31.9253	32.1793	2.25099
16468	42096	ref|NM_001286259|ref|NM_182503|ens|ENST00000237283|gb|BC037955	hs|chr6:143748303-143748244	A_33_P3602006	ADAT2	NM_001286259	ref|Homo sapiens adenosine deaminase, tRNA-specific 2 (ADAT2), transcript variant 2, mRNA [NM_001286259]	-3.03191	-2.25222	0.196553	31.2877	31.7967	32.5018	32.7393	30.0098	29.9365	29.541	2.25222
12723	30404	ens|ENST00000458667|ens|ENST00000419557|gb|AK026667|tc|THC2502331	hs|chrY:19664757-19664698	A_33_P3760125	ENST00000458667	ENST00000458667	ens|family with sequence similarity 224, member B (non-protein coding) [Source:HGNC Symbol;Acc:37737] [ENST00000458667]	-2.67783	-2.25375	0.187327	31.2261	32.4429	32.9244	33.1521	30.2416	30.0948	30.2115	2.25375
3025	633	ref|NM_001012633|ref|NM_001012631|ref|NM_001012718|ref|NM_004221	hs|chr16:3119014-3119073	A_33_P3346826	IL32	NM_001012633	ref|Homo sapiens interleukin 32 (IL32), transcript variant 4, mRNA [NM_001012633]	-5.22587	-2.26067	0.209149	30.7281	30.7483	30.521	30.7101	28.4963	28.2275	28.5248	2.26067
16029	40602	ref|NM_001271507|gb|AF284217|tc|THC2479630	hs|chr14:70037055-70036996	A_24_P232790	CCDC177	NM_001271507	ref|Homo sapiens coiled-coil domain containing 177 (CCDC177), mRNA [NM_001271507]	-2.86661	-2.26278	0.192983	28.1471	29.5193	28.7366	29.7441	26.4949	26.7372	27.09	2.26278
12561	29905	ref|NR_037879|ref|NR_037880|gb|BC051746|ens|ENST00000402297	hs|chr2:37431823-37431882	A_33_P3241489	CEBPZOS	NR_037879	ref|Homo sapiens CEBPZ opposite strand (CEBPZOS), transcript variant 1, long non-coding RNA [NR_037879]	-3.1205	-2.26388	0.194567	25.6813	26.6726	26.5333	27.2594	24.2727	24.1062	24.4394	2.26388
2231	34402	ref|NM_024717|ref|NM_001002796|ens|ENST00000505078|ens|ENST00000574707	hs|chr5:94042412-94042353	A_23_P133293	MCTP1	NM_024717	ref|Homo sapiens multiple C2 domains, transmembrane 1 (MCTP1), transcript variant L, mRNA [NM_024717]	-3.83291	-2.27219	0.218622	25.5515	25.6004	26.3053	26.0058	NaN	23.7072	23.4799	2.27219
6255	10694	ref|NM_001025300|ens|ENST00000329286|ref|XM_006722300|gb|AB590062	hs|chr18:8635551-8635610	A_24_P53353	RAB12	NM_001025300	ref|Homo sapiens RAB12, member RAS oncogene family (RAB12), mRNA [NM_001025300]	-3.31851	-2.28604	0.22043	27.481	27.1781	27.472	27.258	24.2854	25.2046	25.6937	2.28604
13337	32223	NA	hs|chr19:009629504-009629563	A_24_P461497	A_24_P461497	A_24_P461497	Unknown	-2.51154	-2.29574	0.189173	30.7889	32.7732	32.0347	32.5312	30.3124	29.2699	29.6265	2.29574
2243	34921	ref|NM_006548|ref|NM_001007225|ref|NM_001291869|ref|NM_001291872	hs|chr3:185362106-185362047	A_23_P250156	IGF2BP2	NM_006548	ref|Homo sapiens insulin-like growth factor 2 mRNA binding protein 2 (IGF2BP2), transcript variant 1, mRNA [NM_006548]	-3.53249	-2.30287	0.231717	25.8111	26.2663	26.4019	26.0856	NaN	23.4556	24.221	2.30287
4660	5982	ref|NM_145056|ens|ENST00000391916|ref|XM_005258551|gb|BC016161	hs|chr19:47150965-47150906	A_23_P360964	DACT3	NM_145056	ref|Homo sapiens dishevelled-binding antagonist of beta-catenin 3 (DACT3), mRNA [NM_145056]	-5.26156	-2.30482	0.203412	29.4787	29.299	29.4432	29.3749	26.8903	27.2839	27.1082	2.30482
17797	Mean	ref|NM_021069|ref|NM_001270771|ref|NM_001145674|ref|NM_001145673	hs|chr4:186515040-186510881	A_23_P121795	SORBS2	NM_021069	ref|Homo sapiens sorbin and SH3 domain containing 2 (SORBS2), transcript variant 2, mRNA [NM_021069]	-5.46328	-2.30731	0.20141	28.495	28.4794	28.1879	28.327	25.9951	26.1112	26.0888	2.30731
1954	17508	ref|NM_001080509|ens|ENST00000261177|gb|AK024399|gb|AY358804	hs|chr12:31149400-31149459	A_23_P76136	TSPAN11	NM_001080509	ref|Homo sapiens tetraspanin 11 (TSPAN11), mRNA [NM_001080509]	-4.97035	-2.31057	0.219654	26.3016	26.1591	26.2597	26.1591	NaN	23.9747	23.8439	2.31057
9547	20859	NA	hs|chr7:055714250-055714309	A_24_P647682	A_24_P647682	A_24_P647682	Unknown	-3.95047	-2.31435	0.195397	26.748	27.7199	27.4444	27.13	25.0812	24.9005	24.8571	2.31435
15101	37467	ref|NM_004977|ens|ENST00000477616|ref|XM_006723203|gb|BC156302	hs|chr19:50826632-50826573	A_23_P101516	KCNC3	NM_004977	ref|Homo sapiens potassium voltage-gated channel, Shaw-related subfamily, member 3 (KCNC3), mRNA [NM_004977]	-3.87888	-2.31499	0.195456	26.62	27.1756	27.5545	27.5101	24.7664	24.8748	25.0589	2.31499
13323	32185	ref|NM_001244808|ref|NM_001244810|ref|NM_032682|ref|NM_001244816	hs|chr3:71004993-71004934	A_33_P3214303	FOXP1	NM_001244808	ref|Homo sapiens forkhead box P1 (FOXP1), transcript variant 3, mRNA [NM_001244808]	-2.82632	-2.32164	0.178742	29.4633	30.6257	30.5682	31.469	28.3103	28.2268	28.0925	2.32164
2845	38498	ref|NM_000032|ref|NM_001037968|ref|NM_001037967|ens|ENST00000330807	hs|chrX:55035564-55035505	A_32_P385587	ALAS2	NM_000032	ref|Homo sapiens aminolevulinate, delta-, synthase 2 (ALAS2), transcript variant 1, mRNA [NM_000032]	-4.36387	-2.34237	0.224522	25.8778	25.8998	26.1191	26.0921	NaN	23.5617	23.7479	2.34237
2085	25657	ref|NM_032213|ens|ENST00000486908|ens|ENST00000446464|ens|ENST00000315658	hs|chr2:85617562-85617621	A_33_P3235204	ELMOD3	NM_032213	ref|Homo sapiens ELMO/CED-12 domain containing 3 (ELMOD3), transcript variant 1, mRNA [NM_032213]	-3.75882	-2.34952	0.180156	26.2779	27.0423	26.4357	27.368	NaN	24.3554	24.5075	2.34952
6156	10421	ref|NM_004181|ens|ENST00000472501|ens|ENST00000381760|ens|ENST00000284440	hs|chr4:41270340-41270399	A_23_P132956	UCHL1	NM_004181	ref|Homo sapiens ubiquitin carboxyl-terminal esterase L1 (ubiquitin thiolesterase) (UCHL1), mRNA [NM_004181]	-4.32505	-2.35479	0.191981	30.9046	31.2661	31.4304	30.6742	28.7922	28.7886	28.5613	2.35479
8543	17894	NA	hs|chr9:138153022-138153081	A_33_P3233953	A_33_P3233953	A_33_P3233953	Unknown	-2.63054	-2.35649	0.166975	29.3327	30.2017	29.994	31.5465	28.1502	27.9549	27.6315	2.35649
14848	36703	ens|ENST00000338548|tc|THC2639814	hs|chrX:107331777-107331718	A_33_P3335624	PSMD10	ENST00000338548	ens|proteasome (prosome, macropain) 26S subunit, non-ATPase, 10 [Source:HGNC Symbol;Acc:9555] [ENST00000338548]	-2.73119	-2.35774	0.174834	30.2147	31.6412	32.2928	31.5841	29.3016	28.7981	29.1268	2.35774
9476	20643	gb|AK092544|gb|AX747590|tc|THC2478143	hs|chr8:12437900-12437959	A_32_P34	LOC100131581	AK092544	gb|Homo sapiens cDNA FLJ35225 fis, clone PROST2001116. [AK092544]	-3.23777	-2.36827	0.186055	28.5224	29.0379	29.3843	29.9489	26.5946	26.678	27.2926	2.36827
15447	38613	NA	hs|chr5:139988837-139988896	A_33_P3304081	A_33_P3304081	A_33_P3304081	Unknown	-4.14323	-2.36832	0.198141	27.1615	27.5921	27.6025	27.4963	24.7532	24.9577	25.5734	2.36832
9225	19862	ref|NM_014059|ens|ENST00000379359|gb|AK095079|gb|AF036549	hs|chr13:42042937-42044635	A_24_P10137	RGCC	NM_014059	ref|Homo sapiens regulator of cell cycle (RGCC), mRNA [NM_014059]	-4.59062	-2.36863	0.190498	31.0302	31.2543	30.8353	31.5475	28.7994	28.7291	28.866	2.36863
11136	25577	ens|ENST00000502350|ref|XR_241652|ref|XR_427478|gb|AK093562	hs|chr4:8234161-8234220	A_33_P3399443	SH3TC1	ENST00000502350	ens|SH3 domain and tetratricopeptide repeats 1 [Source:HGNC Symbol;Acc:26009] [ENST00000502350]	-3.3256	-2.37058	0.205568	27.2127	27.5903	27.7467	27.8307	24.4188	25.7782	25.4765	2.37058
8882	18892	NA	hs|chr2:132056314-132056255	A_33_P3317460	A_33_P3317460	A_33_P3317460	Unknown	-4.07378	-2.37189	0.189559	29.0588	29.4976	29.9974	29.5993	27.4127	27.0545	27.0319	2.37189
19320	18914	ref|NM_022350|ref|NM_001130140|ens|ENST00000513084|ens|ENST00000379904	hs|chr5:96253257-96253316	A_23_P30243	ERAP2	NM_022350	ref|Homo sapiens endoplasmic reticulum aminopeptidase 2 (ERAP2), transcript variant 1, mRNA [NM_022350]	-4.51716	-2.37384	0.191418	27.8549	27.543	27.8504	27.2625	25.3298	25.0275	25.4044	2.37384
1822	8064	ref|NM_181789|ens|ENST00000396399|ens|ENST00000335449|ref|XM_006720482	hs|chr15:51699920-51699979	A_24_P49199	GLDN	NM_181789	ref|Homo sapiens gliomedin (GLDN), mRNA [NM_181789]	-3.79212	-2.38171	0.206374	25.2288	25.5837	25.7508	26.1785	NaN	23.3922	23.2154	2.38171
6051	10099	ref|NM_017993|ref|NM_001242863|ref|NM_001127615|ens|ENST00000412891	hs|chr13:43787918-43787859	A_23_P128574	ENOX1	NM_017993	ref|Homo sapiens ecto-NOX disulfide-thiol exchanger 1 (ENOX1), transcript variant 1, mRNA [NM_017993]	-3.03012	-2.38325	0.213958	26.0948	25.9325	26.2584	26.468	22.8423	23.9521	24.6211	2.38325
14951	37030	ref|NR_033870|ens|ENST00000445791|gb|BX648102|linc|TCONS_l2_00015506	hs|chr2:145834054-145834113	A_33_P3867461	TEX41	NR_033870	ref|Homo sapiens testis expressed 41 (non-protein coding) (TEX41), long non-coding RNA [NR_033870]	-3.32449	-2.38434	0.180261	31.7324	32.2806	32.3536	33.2226	30.2428	30.0635	29.7325	2.38434
2255	35650	ref|NM_021069|ref|NM_001270771|ref|NM_001145674|ref|NM_001145673	hs|chr4:186535997-186533088	A_24_P140475	SORBS2	NM_021069	ref|Homo sapiens sorbin and SH3 domain containing 2 (SORBS2), transcript variant 2, mRNA [NM_021069]	-3.6788	-2.38805	0.176543	26.1751	26.6515	25.4566	26.5875	NaN	23.7511	23.9082	2.38805
18942	36917	ref|NM_005202|ens|ENST00000397799|ens|ENST00000303143|ref|XM_005270477	hs|chr1:36560922-36560863	A_24_P365975	COL8A2	NM_005202	ref|Homo sapiens collagen, type VIII, alpha 2 (COL8A2), mRNA [NM_005202]	-4.12405	-2.41132	0.186773	28.0815	28.2265	27.486	28.2122	25.2495	25.7031	25.8181	2.41132
13282	32050	NA	hs|chr12:042984638-042984579	A_33_P3262327	A_33_P3262327	A_33_P3262327	Unknown	-4.99046	-2.42255	0.186768	27.947	28.0697	27.769	28.2107	25.6354	25.761	25.3332	2.42255
10390	23289	ref|NM_138705|ens|ENST00000307786|ens|ENST00000482402|ref|XM_005244729	hs|chr1:1848487-1848618	A_23_P62588	CALML6	NM_138705	ref|Homo sapiens calmodulin-like 6 (CALML6), mRNA [NM_138705]	-5.54453	-2.42989	0.185908	29.2775	29.2844	29.1511	29.0322	26.7627	26.589	26.9177	2.42989
11408	26430	ref|NM_000088|ens|ENST00000225964|ref|XM_005257058|ref|XM_005257059	hs|chr17:48261568-48261509	A_33_P3304668	COL1A1	NM_000088	ref|Homo sapiens collagen, type I, alpha 1 (COL1A1), mRNA [NM_000088]	-5.78444	-2.43032	0.185217	33.2528	33.2554	32.9921	33.2482	30.7257	30.8578	30.6868	2.43032
7552	14608	ref|NM_001242608|ref|NM_001076682|ens|ENST00000592855|gb|AB209443	hs|chr11:113135858-113135917	A_33_P3363804	NCAM1	NM_001242608	ref|Homo sapiens neural cell adhesion molecule 1 (NCAM1), transcript variant 4, mRNA [NM_001242608]	-6.78637	-2.45517	0.182296	31.1591	31.1615	31.2141	31.2581	28.7597	28.7184	28.7509	2.45517
13546	32834	ref|NM_001286617|ref|NM_001286618|ref|NM_001286619|ref|NM_001286620	hs|chr21:30505669-30505728	A_33_P3238305	MAP3K7CL	NM_001286617	ref|Homo sapiens MAP3K7 C-terminal like (MAP3K7CL), transcript variant 3, mRNA [NM_001286617]	-4.32975	-2.4602	0.178026	29.8015	29.2347	29.3416	28.8981	26.8297	27.0463	26.7003	2.4602
6208	10557	ref|NM_001012631|ref|NM_001012718|ref|NM_004221|ref|NM_001012632	hs|chr16:3119308-3119367	A_23_P15146	IL32	NM_001012631	ref|Homo sapiens interleukin 32 (IL32), transcript variant 1, mRNA [NM_001012631]	-5.54095	-2.47525	0.179867	32.5304	32.4455	32.3793	32.7134	30.0523	29.8784	30.1949	2.47525
4098	4257	ref|NM_001130924|ens|ENST00000340381|ens|ENST00000377376|ref|XM_006710417	hs|chr1:9674658-9674716	A_24_P522631	TMEM201	NM_001130924	ref|Homo sapiens transmembrane protein 201 (TMEM201), transcript variant 1, mRNA [NM_001130924]	-2.68248	-2.49592	0.149496	27.8114	28.5113	28.8792	30.1587	26.6663	26.1159	26.2504	2.49592
13075	31412	ref|NM_015516|ref|NM_001258210|ens|ENST00000527881|ens|ENST00000333090	hs|chr11:76508863-76508922	A_23_P162142	TSKU	NM_015516	ref|Homo sapiens tsukushi, small leucine rich proteoglycan (TSKU), transcript variant 1, mRNA [NM_015516]	-2.52597	-2.53522	0.214144	26.3509	26.5794	26.5463	27.0108	22.5376	24.9969	24.7254	2.53522
10927	24998	ref|NM_000624|ens|ENST00000553780|ens|ENST00000554866|ens|ENST00000554276	hs|chr14:95058646-95058705	A_24_P321766	SERPINA5	NM_000624	ref|Homo sapiens serpin peptidase inhibitor, clade A (alpha-1 antiproteinase, antitrypsin), member 5 (SERPINA5), mRNA [NM_000624]	-5.83682	-2.5397	0.172356	28.6416	28.5692	28.4964	28.3828	25.8138	25.9901	26.1446	2.5397
10917	24980	linc|TCONS_l2_00030166	hs|chr5:079796758-079796817	A_33_P3359984	XLOC_l2_015473	TCONS_l2_00030166	linc|BROAD Institute lincRNA (XLOC_l2_015473), lincRNA [TCONS_l2_00030166]	-4.02808	-2.54012	0.166395	31.9932	33.0337	32.9579	32.863	30.0334	30.3688	30.1133	2.54012
15658	39384	NA	hs|chr12:004218799-004218740	A_33_P3389578	A_33_P3389578	A_33_P3389578	Unknown	-3.18424	-2.54408	0.168289	28.2743	29.4511	29.52	29.7093	26.6853	26.1543	27.2443	2.54408
11977	28192	ref|NR_024470|tc|THC2620832|tc|THC2640861	hs|chr20:61294439-61294380	A_33_P3381235	SLCO4A1-AS1	NR_024470	ref|Homo sapiens uncharacterized LOC100127888 (LOC100127888), long non-coding RNA [NR_024470]	-2.86103	-2.56116	0.184466	25.9961	26.4239	26.9224	27.2922	25.0948	23.2361	23.9617	2.56116
11096	25452	ref|NM_001272068|ref|NM_001272067|ref|NM_016479|ref|NM_001272065	hs|chr3:48511187-48511128	A_33_P3270636	SHISA5	NM_001272068	ref|Homo sapiens shisa family member 5 (SHISA5), transcript variant 5, mRNA [NM_001272068]	-3.03764	-2.56226	0.15373	30.6632	31.7572	32.079	32.6319	29.5654	29.0837	29.0126	2.56226
16334	41645	ref|NM_194248|ref|NM_001287489|ref|NM_194322|ref|NM_004802	hs|chr2:26680157-26680098	A_23_P254852	OTOF	NM_194248	ref|Homo sapiens otoferlin (OTOF), transcript variant 1, mRNA [NM_194248]	-3.20257	-2.57874	0.150315	29.5609	30.5597	30.4394	31.4919	27.7568	28.0427	28.0032	2.57874
10125	22540	ref|NM_001129|ens|ENST00000413907|ens|ENST00000223357|gb|AK090931	hs|chr7:44153822-44153881	A_23_P157299	AEBP1	NM_001129	ref|Homo sapiens AE binding protein 1 (AEBP1), mRNA [NM_001129]	-4.34863	-2.58221	0.162398	31.0586	30.8664	30.9885	30.1245	28.033	28.2358	28.263	2.58221
11730	27430	gb|BC020495	hs|chr22:51210086-51210027	A_33_P3224483	RABL2B	BC020495	gb|Homo sapiens RAB, member of RAS oncogene family-like 2B, mRNA (cDNA clone IMAGE:3902486), with apparent retained intron. [BC020495]	-3.03249	-2.59317	0.149813	26.9302	28.2309	28.6556	28.8317	25.4831	25.3654	25.8583	2.59317
15731	39618	ref|NM_000616|ref|NM_001195014|ref|NM_001195015|ref|NM_001195016	hs|chr12:6929910-6929969	A_24_P295999	CD4	NM_000616	ref|Homo sapiens CD4 molecule (CD4), transcript variant 1, mRNA [NM_000616]	-2.66035	-2.60284	0.13215	31.6467	32.5216	32.9706	34.2677	30.2565	30.2089	30.2811	2.60284
11558	26898	ref|NM_001127464|ens|ENST00000437464|gb|AB058761|ens|ENST00000565624	hs|chr16:88507087-88507146	A_32_P116556	ZNF469	NM_001127464	ref|Homo sapiens zinc finger protein 469 (ZNF469), mRNA [NM_001127464]	-6.64697	-2.62097	0.162861	29.7177	29.725	29.791	29.7999	27.2061	27.205	27.0012	2.62097
11075	25406	tc|NP1243929	hs|chr22:040965909-040965968	A_33_P3302070	NP1243929	NP1243929	tc|GB|AL031594.9|CAI21907.1 OTTHUMP00000028938 [Homo sapiens] [NP1243929]	-2.5231	-2.64541	0.123364	29.629	30.944	30.9894	32.5769	28.2324	28.4774	28.4585	2.64541
9313	20157	ref|NM_024333|ens|ENST00000221856|ens|ENST00000598179|ref|XM_005259644	hs|chr19:4323373-4323432	A_33_P3414789	FSD1	NM_024333	ref|Homo sapiens fibronectin type III and SPRY domain containing 1 (FSD1), mRNA [NM_024333]	-3.72047	-2.64798	0.155044	28.7389	27.6191	28.5553	28.8735	26.2201	25.6435	25.5325	2.64798
13465	32618	ref|NM_014798|ref|NR_024386|ref|NR_027774|ref|NR_027782	hs|chr17:43514868-43514809	A_33_P3212982	PLEKHM1	NM_014798	ref|Homo sapiens pleckstrin homology domain containing, family M (with RUN domain) member 1 (PLEKHM1), transcript variant 1, mRNA [NM_014798]	-4.30737	-2.66206	0.166371	25.5585	25.7386	25.6821	25.8836	22.7405	22.7102	23.7103	2.66206
16715	42956	NA	hs|chr17:015347334-015347393	A_33_P3235184	A_33_P3235184	A_33_P3235184	Unknown	-3.49379	-2.6637	0.144829	29.2847	30.0541	30.6942	30.8917	27.6158	27.6048	27.4818	2.6637
2200	32568	ens|ENST00000390376|ens|ENST00000569944|tc|THC2589734	hs|chr7:142124310-142124251	A_33_P3297545	ENST00000390376	ENST00000390376	ens|T cell receptor beta variable 6-8 [Source:HGNC Symbol;Acc:12233] [ENST00000390376]	-2.7303	-2.66382	0.126847	27.9853	25.5037	26.2206	26.0644	NaN	23.7409	23.8184	2.66382
6238	10659	ref|NR_034126	hs|chr1:112141688-112141629	A_33_P3399768	LINC01160	NR_034126	ref|Homo sapiens long intergenic non-protein coding RNA 1160 (LINC01160), long non-coding RNA [NR_034126]	-3.27976	-2.66477	0.162767	29.0532	28.3529	28.9807	29.7262	27.1909	25.8908	26.0088	2.66477
3323	1761	ref|NM_024944|ref|NM_001204176|ref|NM_001204174|ref|NM_001204175	hs|chr21:19639536-19639595	A_23_P68669	CHODL	NM_024944	ref|Homo sapiens chondrolectin (CHODL), transcript variant 1, mRNA [NM_024944]	-6.32385	-2.66848	0.157219	29.485	29.4756	29.2924	29.5804	26.6835	26.7753	26.9108	2.66848
13045	31325	ref|NM_003282|ref|NM_001145829|ref|NM_001145841|ens|ENST00000381906	hs|chr11:1862437-1862744	A_23_P24784	TNNI2	NM_003282	ref|Homo sapiens troponin I type 2 (skeletal, fast) (TNNI2), transcript variant 1, mRNA [NM_003282]	-5.43988	-2.71055	0.155278	35.6585	35.649	35.7204	35.5074	32.7168	32.7535	33.2996	2.71055
3501	2388	ref|NM_003978|ens|ENST00000560223|ens|ENST00000559785|ens|ENST00000557995	hs|chr15:77329455-77329514	A_23_P48997	PSTPIP1	NM_003978	ref|Homo sapiens proline-serine-threonine phosphatase interacting protein 1 (PSTPIP1), mRNA [NM_003978]	-4.57991	-2.72103	0.147295	27.9597	27.8438	28.3277	27.2899	25.1612	24.9893	25.2522	2.72103
7805	15420	ref|NM_020338|ens|ENST00000334512|ref|XM_005269987|ref|XM_005269988	hs|chr10:81073917-81073976	A_33_P3304603	ZMIZ1	NM_020338	ref|Homo sapiens zinc finger, MIZ-type containing 1 (ZMIZ1), mRNA [NM_020338]	-4.35881	-2.73112	0.144802	28.7582	28.6764	29.4328	29.6513	26.4078	26.5299	26.258	2.73112
18807	32515	ens|ENST00000574857|gb|AK124883|gb|AK125203|tc|THC2476454	hs|chr17:2277683-2277742	A_33_P3333033	SGSM2	ENST00000574857	ens|small G protein signaling modulator 2 [Source:HGNC Symbol;Acc:29026] [ENST00000574857]	-2.83198	-2.73631	0.12667	29.7852	31.5962	30.8459	32.2276	28.4797	28.078	28.5745	2.73631
13172	31741	NA	hs|chr7:006928851-006928792	A_33_P3226788	A_33_P3226788	A_33_P3226788	Unknown	-2.64127	-2.7512	0.120899	25.5386	26.4949	26.6089	28.2634	24.5304	23.7835	23.6119	2.7512
17835	Mean	ref|NM_004417|ens|ENST00000239223|gb|AK300487|gb|AK127679	hs|chr5:172195355-172195296	A_23_P110712	DUSP1	NM_004417	ref|Homo sapiens dual specificity phosphatase 1 (DUSP1), mRNA [NM_004417]	-6.49359	-2.75179	0.14791	31.5703	31.4343	31.225	31.5153	28.6611	28.659	28.7332	2.75179
2450	11347	ref|NM_000399|ref|NM_001136179|ref|NM_001136178|ref|NM_001136177	hs|chr10:64571909-64571850	A_23_P46936	EGR2	NM_000399	ref|Homo sapiens early growth response 2 (EGR2), transcript variant 1, mRNA [NM_000399]	-3.03775	-2.75848	0.196404	26.041	26.2064	26.13	25.3888	22.4514	NaN	23.9147	2.75848
13229	31896	ref|NM_175569|ref|NM_001141919|ref|NM_001141920|ens|ENST00000381174	hs|chrX:2733655-2733714	A_32_P437004	XG	NM_175569	ref|Homo sapiens Xg blood group (XG), transcript variant 1, mRNA [NM_175569]	-4.76911	-2.77032	0.145934	26.1037	25.5459	26.3434	25.985	23.4385	22.8645	23.3696	2.77032
14786	36479	ref|NM_004907|ens|ENST00000588173|ens|ENST00000292433|gb|M62831	hs|chr19:13265586-13265645	A_32_P36235	IER2	NM_004907	ref|Homo sapiens immediate early response 2 (IER2), mRNA [NM_004907]	-6.24918	-2.77344	0.145416	33.9729	33.8497	33.8438	33.5364	30.9807	31.0645	31.0365	2.77344
1819	7328	ens|ENST00000597871|ens|ENST00000445707|ens|ENST00000600197|ens|ENST00000455807	hs|chr3:195435359-195435418	A_33_P3337405	ENST00000597871	ENST00000597871	ens|long intergenic non-protein coding RNA 969 [Source:HGNC Symbol;Acc:48729] [ENST00000597871]	-4.11783	-2.78222	0.114198	26.327	26.8455	26.1251	26.7296	NaN	23.9736	23.4755	2.78222
8942	19060	ref|NM_001554|ens|ENST00000451137|gb|Z98053|gb|Y12084	hs|chr1:86048953-86049012	A_23_P46429	CYR61	NM_001554	ref|Homo sapiens cysteine-rich, angiogenic inducer, 61 (CYR61), mRNA [NM_001554]	-6.85008	-2.78584	0.144641	31.103	30.9121	31.155	30.9274	28.2596	28.2602	28.1958	2.78584
7469	14359	ref|NM_000261|ens|ENST00000037502|gb|AK097310|gb|AK301297	hs|chr1:171604651-171604592	A_23_P23783	MYOC	NM_000261	ref|Homo sapiens myocilin, trabecular meshwork inducible glucocorticoid response (MYOC), mRNA [NM_000261]	-7.14297	-2.79934	0.143512	32.8336	32.7336	32.8288	32.642	30.0182	29.908	29.9544	2.79934
6357	11016	ref|NM_015900|ref|NM_001293225|ref|NM_001206960|ref|NM_001206961	hs|chr3:119348247-119348306	A_24_P294408	PLA1A	NM_015900	ref|Homo sapiens phospholipase A1 member A (PLA1A), transcript variant 1, mRNA [NM_015900]	-4.64932	-2.80124	0.140998	27.9408	27.4473	27.7038	26.9981	24.9571	24.7704	24.4362	2.80124
16861	43477	ref|NR_002196|ens|ENST00000411754|ens|ENST00000431095|ens|ENST00000417089	hs|chr11:2016733-2016674	A_24_P52697	H19	NR_002196	ref|Homo sapiens H19, imprinted maternally expressed transcript (non-protein coding) (H19), long non-coding RNA [NR_002196]	-5.18885	-2.81012	0.145767	35.5647	35.3001	35.3157	35.4607	32.7692	32.1371	32.8942	2.81012
14778	36456	ref|NM_138403|ens|ENST00000223167|ref|XM_005250694|gb|BC002778	hs|chr7:101256814-101256755	A_33_P3369098	MYL10	NM_138403	ref|Homo sapiens myosin, light chain 10, regulatory (MYL10), mRNA [NM_138403]	-3.80084	-2.8178	0.132937	34.3393	35.4481	35.8115	35.7007	32.4455	32.721	32.3548	2.8178
9189	19743	NA	hs|chr17:010441114-010441173	A_33_P3240043	A_33_P3240043	A_33_P3240043	Unknown	-4.69767	-2.81891	0.136762	28.0664	28.6795	29.0115	28.1487	25.6988	25.7106	25.5634	2.81891
7254	13681	ref|NM_016174|ref|NM_001286760|ens|ENST00000372842|ens|ENST00000372838	hs|chr9:131199564-131199623	A_33_P3260575	CERCAM	NM_016174	ref|Homo sapiens cerebral endothelial cell adhesion molecule (CERCAM), transcript variant 1, mRNA [NM_016174]	-6.42457	-2.82963	0.140122	31.1758	31.3039	31.3872	30.9983	28.3715	28.4798	28.3086	2.82963
18797	32101	NA	hs|chr1:159729165-159729224	A_24_P92267	A_24_P92267	A_24_P92267	Unknown	-2.69499	-2.83321	0.12004	26.4671	27.3904	28.4261	28.9934	24.3191	25.2492	25.3898	2.83321
11458	26587	ref|NM_006757|ref|NM_001042781|ref|NM_001042780|ref|NM_001042782	hs|chr11:1955825-1955884	A_33_P3382229	TNNT3	NM_006757	ref|Homo sapiens troponin T type 3 (skeletal, fast) (TNNT3), transcript variant 1, mRNA [NM_006757]	-5.28931	-2.86	0.134583	35.4082	34.911	34.8013	34.573	32.0587	32.0875	32.044	2.86
6780	12307	ref|NR_110854|gb|AK125564|gb|TCONS_00011550|tc|THC2491128	hs|chr6:117994035-117993976	A_33_P3211203	LOC101927919	NR_110854	ref|Homo sapiens uncharacterized LOC101927919 (LOC101927919), long non-coding RNA [NR_110854]	-2.9024	-2.86193	0.111495	28.6796	29.81	30.2108	31.3519	27.2541	27.1267	27.0727	2.86193
16652	42737	NA	hs|chr16:002887034-002886975	A_33_P3263274	A_33_P3263274	A_33_P3263274	Unknown	-3.62268	-2.86418	0.123267	29.2795	29.7942	29.7729	31.0579	27.3328	27.0219	26.981	2.86418
6779	12302	ens|ENST00000570199	hs|chr15:43423226-43423167	A_33_P3399755	EPB42	ENST00000570199	ens|erythrocyte membrane protein band 4.2 [Source:HGNC Symbol;Acc:3381] [ENST00000570199]	-3.23488	-2.91618	0.118804	30.1916	30.1633	30.4671	31.9786	28.376	27.5874	27.3886	2.91618
12805	30637	ref|NM_001901|ens|ENST00000367976|gb|AY550024|gb|AY395801	hs|chr6:132270189-132270130	A_23_P19663	CTGF	NM_001901	ref|Homo sapiens connective tissue growth factor (CTGF), mRNA [NM_001901]	-5.09941	-2.92617	0.127978	29.1345	29.1918	28.4415	29.3728	26.1192	26.1236	26.0841	2.92617
7931	15871	ref|NM_001243961|ref|NM_002123|ens|ENST00000484729|ens|ENST00000460185	hs|chr6:32628010-32627951	A_23_P136683	HLA-DQB1	NM_001243961	ref|Homo sapiens major histocompatibility complex, class II, DQ beta 1 (HLA-DQB1), transcript variant 2, mRNA [NM_001243961]	-3.20977	-2.92834	0.158006	26.4472	26.5486	26.7612	26.6237	22.3102	24.1518	24.5385	2.92834
16028	40601	ref|NM_000366|ref|NM_001018006|ref|NM_001018020|ens|ENST00000288398	hs|chr15:63353441-63354441	A_24_P44462	TPM1	NM_000366	ref|Homo sapiens tropomyosin 1 (alpha) (TPM1), transcript variant 5, mRNA [NM_000366]	-3.65359	-2.95005	0.115564	29.374	30.0752	29.1666	30.9165	26.7392	26.9814	27.0784	2.95005
14023	34186	gb|AK091052|gb|AX746752|tc|THC2641244|tc|THC2612639	hs|chr11:35839086-35839145	A_33_P3474250	LOC283270	AK091052	gb|Homo sapiens cDNA FLJ33733 fis, clone BRAWH2018267. [AK091052]	-3.11182	-2.9547	0.109336	26.3185	27.2815	27.609	28.7634	24.5142	24.8801	24.221	2.9547
11722	27411	NA	hs|chr9:131199583-131199642	A_33_P3253832	A_33_P3253832	A_33_P3253832	Unknown	-6.37232	-2.99327	0.124707	30.5772	30.8766	31.094	30.9658	27.7953	27.9845	27.8756	2.99327
15119	37525	NA	hs|chr9:139463976-139464035	A_33_P3306327	A_33_P3306327	A_33_P3306327	Unknown	-3.51706	-3.02689	0.10567	27.7556	28.452	28.7563	29.8985	25.6852	25.7375	25.6435	3.02689
2780	2561	ref|NM_006108|ens|ENST00000576479|gb|AK074803|gb|AB018305	hs|chr11:14289180-14289239	A_32_P133072	SPON1	NM_006108	ref|Homo sapiens spondin 1, extracellular matrix protein (SPON1), mRNA [NM_006108]	-5.53763	-3.03649	0.135739	26.4692	26.6294	26.9534	26.9076	NaN	23.6352	23.7716	3.03649
13328	32200	NA	hs|chr13:077555683-077555626	A_24_P153324	A_24_P153324	A_24_P153324	Unknown	-3.81817	-3.05015	0.113284	31.0798	32.3637	32.6386	32.596	29.327	29.3135	28.7177	3.05015
16611	42604	NA	hs|chr21:047488450-047488509	A_33_P3219454	A_33_P3219454	A_33_P3219454	Unknown	-3.43783	-3.05527	0.102849	31.196	32.0693	32.509	33.4585	29.2575	29.2391	29.2622	3.05527
13344	32253	ref|NM_003915|ref|NM_152927|ref|NM_152928|ref|NM_152925	hs|chr20:34214719-34214660	A_33_P3290888	CPNE1	NM_003915	ref|Homo sapiens copine I (CPNE1), transcript variant 3, mRNA [NM_003915]	-2.81987	-3.07463	0.0923778	28.9607	30.7877	30.8827	32.0534	27.6988	27.4435	27.647	3.07463
3384	1986	ref|NM_003248|ens|ENST00000511888|ens|ENST00000350881|ens|ENST00000504720	hs|chr5:79378905-79378964	A_24_P260443	THBS4	NM_003248	ref|Homo sapiens thrombospondin 4 (THBS4), mRNA [NM_003248]	-5.65404	-3.13882	0.11139	35.4296	34.9322	35.4417	34.7337	31.9815	31.8542	32.1507	3.13882
16274	41429	ref|NM_015585|ens|ENST00000377308|ens|ENST00000245957|ens|ENST00000377309	hs|chr20:20341270-20341329	A_32_P4262	C20orf26	NM_015585	ref|Homo sapiens chromosome 20 open reading frame 26 (C20orf26), transcript variant 1, mRNA [NM_015585]	-6.61054	-3.16472	0.111725	28.7029	28.8808	28.7531	29.0907	25.4414	25.797	25.8381	3.16472
12917	30964	ref|NM_002160|ens|ENST00000350763|ens|ENST00000340094|ens|ENST00000535648	hs|chr9:117783369-117783310	A_23_P157865	TNC	NM_002160	ref|Homo sapiens tenascin C (TNC), mRNA [NM_002160]	-6.86355	-3.20531	0.108718	29.0043	28.9973	29.3222	29.1196	26.1132	25.9086	25.6948	3.20531
11677	27280	NA	hs|chr14:065735706-065735765	A_33_P3354728	A_33_P3354728	A_33_P3354728	Unknown	-4.64287	-3.2222	0.105089	28.4128	28.7177	29.2334	29.5551	25.3611	25.729	26.1826	3.2222
11354	26262	ref|NM_001164469|ref|NM_001164468|ref|NM_021649|ens|ENST00000427199	hs|chr5:114915373-114915314	A_33_P3327270	TMED7-TICAM2	NM_001164469	ref|Homo sapiens TMED7-TICAM2 readthrough (TMED7-TICAM2), transcript variant 2, mRNA [NM_001164469]	-2.81821	-3.32883	0.072721	26.3391	27.54	27.4689	29.6069	23.7689	24.679	24.7819	3.32883
19399	35278	gb|AK124695|tc|THC2651587	hs|chr15:43011454-43011395	A_33_P3362737	AK124695	AK124695	gb|Homo sapiens cDNA FLJ42705 fis, clone BRAMY3006297. [AK124695]	-4.07953	-3.34007	0.0907482	28.3593	26.7828	27.6527	28.4934	24.8319	24.3012	24.3128	3.34007
14984	37115	tc|THC2528869	hs|chr2:131451030-131450971	A_33_P3340757	THC2528869	THC2528869	Unknown	-3.49506	-3.34538	0.0837261	26.6853	28.008	28.4345	29.1533	24.4556	24.7735	24.9457	3.34538
9754	21383	ref|NM_052952|ens|ENST00000308100|gb|AY039011|tc|THC2479514	hs|chr2:189599336-189599277	A_23_P131139	DIRC1	NM_052952	ref|Homo sapiens disrupted in renal carcinoma 1 (DIRC1), mRNA [NM_052952]	-2.97711	-3.38189	0.0733281	28.6239	30.5741	30.7706	31.871	27.2443	27.1155	26.8742	3.38189
19133	43299	ref|NM_020152|ref|NM_001286617|ref|NM_001286622|ref|NM_001286618	hs|chr21:30547359-30547418	A_23_P57277	MAP3K7CL	NM_020152	ref|Homo sapiens MAP3K7 C-terminal like (MAP3K7CL), transcript variant 1, mRNA [NM_020152]	-6.50296	-3.41642	0.0926284	30.0732	30.124	30.6357	29.9882	26.6275	26.9823	26.7568	3.41642
2771	Mean	ref|NM_006198|ens|ENST00000468717|ens|ENST00000462224|ens|ENST00000328619	hs|chr21:41301047-41301106	A_23_P109322	PCP4	NM_006198	ref|Homo sapiens Purkinje cell protein 4 (PCP4), mRNA [NM_006198]	-6.10922	-3.42676	0.108606	26.0512	26.0953	26.3296	26.3232	NaN	22.6496	22.8966	3.42676
17736	Mean	ref|NM_002023|ref|NR_103757|ens|ENST00000354955|gb|AK098322	hs|chr1:203309874-203309815	A_23_P114883	FMOD	NM_002023	ref|Homo sapiens fibromodulin (FMOD), transcript variant 1, mRNA [NM_002023]	-8.45987	-3.45874	0.0906944	32.8831	32.7031	32.6119	32.6127	29.2473	29.2728	29.2117	3.45874
6782	12310	ref|NM_001042780|ref|NM_006757|ref|NM_001042781|ref|NM_001042782	hs|chr11:1956060-1956119	A_23_P127824	TNNT3	NM_001042780	ref|Homo sapiens troponin T type 3 (skeletal, fast) (TNNT3), transcript variant 3, mRNA [NM_001042780]	-7.87614	-3.51863	0.0866638	35.0408	34.6212	34.706	34.6589	31.2683	31.2071	31.2389	3.51863
2349	41210	gb|AK129685|gb|BX647910|tc|THC2480574	hs|chr19:13950552-13950493	A_33_P3243649	LOC100131831	AK129685	gb|Homo sapiens cDNA FLJ26174 fis, clone ADG03920. [AK129685]	-3.61152	-3.52027	0.093118	25.8748	27.38	27.7419	27.7302	NaN	23.231	24.0919	3.52027
1886	12850	ref|NM_005244|ref|NM_172110|ens|ENST00000327619|ens|ENST00000357410	hs|chr20:45817096-45817155	A_23_P319859	EYA2	NM_005244	ref|Homo sapiens eyes absent homolog 2 (Drosophila) (EYA2), transcript variant 1, mRNA [NM_005244]	-5.72647	-3.5237	0.103601	26.5995	26.8156	27.0319	27.1704	NaN	23.4026	23.3586	3.5237
9812	21566	ref|NM_000095|ens|ENST00000222271|gb|AB086984|gb|DQ893292	hs|chr19:18893877-18893726	A_24_P264943	COMP	NM_000095	ref|Homo sapiens cartilage oligomeric matrix protein (COMP), mRNA [NM_000095]	-7.58114	-3.55013	0.0849437	33.9357	33.6239	33.6174	33.4448	30.1806	29.9544	30.181	3.55013
8704	18357	ref|NM_000238|ref|NM_172057|ens|ENST00000392968|ens|ENST00000262186	hs|chr7:150642151-150642092	A_23_P168403	KCNH2	NM_000238	ref|Homo sapiens potassium voltage-gated channel, subfamily H (eag-related), member 2 (KCNH2), transcript variant 1, mRNA [NM_000238]	-3.6095	-3.62479	0.097361	26.836	27.4818	27.5584	27.8292	22.3105	24.4815	24.6127	3.62479
1884	12816	ref|NM_004976|ens|ENST00000379472|gb|AK125480|gb|AK124243	hs|chr11:17799241-17799300	A_33_P3237379	KCNC1	NM_004976	ref|Homo sapiens potassium voltage-gated channel, Shaw-related subfamily, member 1 (KCNC1), transcript variant B, mRNA [NM_004976]	-7.54863	-3.64191	0.089921	26.8456	26.7767	26.9018	26.8035	NaN	23.1813	23.1986	3.64191
17294	45014	ref|NM_001018005|ref|NM_000366|ref|NM_001018008|ref|NM_001018004	hs|chr15:63354416-63354475	A_33_P3335966	TPM1	NM_001018005	ref|Homo sapiens tropomyosin 1 (alpha) (TPM1), transcript variant 1, mRNA [NM_001018005]	-8.05021	-3.65076	0.0793808	35.4481	35.2654	35.0372	35.1422	31.7135	31.5434	31.4605	3.65076
10761	24473	ref|NM_032435|ens|ENST00000366622|ens|ENST00000366624|gb|AB058707	hs|chr1:233520417-233520476	A_33_P3267482	KIAA1804	NM_032435	ref|Homo sapiens mixed lineage kinase 4 (KIAA1804), mRNA [NM_032435]	-3.33868	-3.67953	0.058091	27.8982	28.8776	28.5643	30.8279	24.9008	25.5151	25.6715	3.67953
2357	41662	ref|NM_203371|ens|ENST00000318627|tc|THC2648839	hs|chr11:27018499-27018558	A_33_P3325497	FIBIN	NM_203371	ref|Homo sapiens fin bud initiation factor homolog (zebrafish) (FIBIN), mRNA [NM_203371]	-7.69408	-3.69917	0.0725993	27.5371	27.5824	27.5475	27.5366	NaN	24.1278	23.5756	3.69917
1817	6789	ref|NM_001555|ref|NM_001170961|ref|NM_001170962|ens|ENST00000370904	hs|chrX:130408747-130408688	A_23_P125303	IGSF1	NM_001555	ref|Homo sapiens immunoglobulin superfamily, member 1 (IGSF1), transcript variant 1, mRNA [NM_001555]	-7.36898	-3.74271	0.0684736	27.6617	27.8572	27.1916	27.5406	NaN	23.7991	23.841	3.74271
2523	23405	ref|NM_015393|ens|ENST00000307428|gb|AK025205|gb|AK026200	hs|chr4:75974752-75974811	A_24_P191781	PARM1	NM_015393	ref|Homo sapiens prostate androgen-regulated mucin-like protein 1 (PARM1), mRNA [NM_015393]	-6.49927	-3.75167	0.0771566	26.8866	27.0103	27.2552	27.0012	NaN	22.8203	23.7529	3.75167
1770	2748	ref|NM_004235|ens|ENST00000374672|ens|ENST00000493306|ens|ENST00000497048	hs|chr9:110248108-110248049	A_23_P32233	KLF4	NM_004235	ref|Homo sapiens Kruppel-like factor 4 (gut) (KLF4), mRNA [NM_004235]	-6.77061	-3.76761	0.0766332	28.4488	28.1022	27.744	27.8251	NaN	24.1104	24.4145	3.76761
8944	19064	ref|NM_003149|ref|NM_001292049|ens|ENST00000273183|ref|XM_006713309	hs|chr3:36588779-36588838	A_24_P234415	STAC	NM_003149	ref|Homo sapiens SH3 and cysteine rich domain (STAC), transcript variant 1, mRNA [NM_003149]	-5.97599	-3.77307	0.0717237	27.0082	26.8853	27.1263	26.1345	23.1318	22.6842	23.2305	3.77307
13306	32140	NA	hs|chr2:132056513-132056454	A_33_P3227225	A_33_P3227225	A_33_P3227225	Unknown	-5.93398	-3.79465	0.0699927	26.5888	27.7345	27.3775	27.2119	23.7198	23.2776	23.3032	3.79465
2246	35081	ref|NM_023940|ens|ENST00000505041|ens|ENST00000248706|gb|AK027267	hs|chr4:53732842-53732902	A_23_P69738	RASL11B	NM_023940	ref|Homo sapiens RAS-like, family 11, member B (RASL11B), mRNA [NM_023940]	-7.34707	-3.79721	0.0660047	27.0776	27.2208	27.7078	27.1197	NaN	23.5733	23.3952	3.79721
2770	Mean	ref|NM_080801|ref|NM_080800|ref|NM_080802|ref|NM_080798	hs|chr10:71718811-71718870	A_23_P1331	COL13A1	NM_080801	ref|Homo sapiens collagen, type XIII, alpha 1 (COL13A1), transcript variant 5, mRNA [NM_080801]	-7.41415	-3.80651	0.0675212	27.4852	27.0707	27.1172	27.1129	NaN	23.6688	23.1111	3.80651
15617	39249	ref|NM_007037|ens|ENST00000257359|ens|ENST00000531752|ref|XM_006718758	hs|chr11:130274879-130274820	A_33_P3308347	ADAMTS8	NM_007037	ref|Homo sapiens ADAM metallopeptidase with thrombospondin type 1 motif, 8 (ADAMTS8), mRNA [NM_007037]	-9.13453	-3.80921	0.0711493	30.4527	30.1317	30.335	30.3584	26.4711	26.5803	26.4793	3.80921
13133	31602	ref|NM_004533|ens|ENST00000597498|ens|ENST00000357701|gb|HQ258536	hs|chr19:50967635-50967694	A_33_P3257182	MYBPC2	NM_004533	ref|Homo sapiens myosin binding protein C, fast type (MYBPC2), mRNA [NM_004533]	-8.17863	-3.82674	0.0699107	34.5545	34.1496	34.2164	34.0445	30.4239	30.3305	30.4892	3.82674
18453	19007	ref|NM_022068|ens|ENST00000538948|ens|ENST00000285141|gb|AK302764	hs|chr18:10671274-10671215	A_23_P130376	PIEZO2	NM_022068	ref|Homo sapiens piezo-type mechanosensitive ion channel component 2 (PIEZO2), mRNA [NM_022068]	-4.72904	-3.91612	0.0769298	27.2896	26.9601	27.3123	27.0082	24.2373	22.2331	23.2089	3.91612
12962	31130	ref|NM_080680|ref|NM_080681|ref|NM_080679|ens|ENST00000548637	hs|chr6:33130736-33130677	A_33_P3216442	COL11A2	NM_080680	ref|Homo sapiens collagen, type XI, alpha 2 (COL11A2), transcript variant 1, mRNA [NM_080680]	-10.1917	-3.92289	0.06595	30.9017	31.0077	30.9121	30.8591	26.9804	27.0828	26.9285	3.92289
1792	4729	ref|NM_001098808|ens|ENST00000375419|tc|THC2543407	hs|chr9:96080544-96080485	A_32_P48949	C9orf129	NM_001098808	ref|Homo sapiens chromosome 9 open reading frame 129 (C9orf129), mRNA [NM_001098808]	-6.76377	-3.95301	0.0614971	27.8318	27.4782	27.8203	27.0095	NaN	23.3418	23.8221	3.95301
10668	24155	NA	hs|chr11:033258956-033259015	A_24_P662366	A_24_P662366	A_24_P662366	Unknown	-3.93103	-3.99429	0.0574374	26.9759	28.7224	29.3916	28.693	25.1886	24.1329	24.0328	3.99429
5127	7381	ref|NM_003407|ens|ENST00000248673|ens|ENST00000597629|gb|M92843	hs|chr19:39899758-39899817	A_23_P39237	ZFP36	NM_003407	ref|Homo sapiens ZFP36 ring finger protein (ZFP36), mRNA [NM_003407]	-8.6137	-4.01317	0.0615403	31.2377	31.4382	30.9645	31.3841	27.1338	27.2724	27.3226	4.01317
7943	15909	ens|ENST00000572798	hs|chr17:79139542-79139483	A_33_P3343981	AATK	ENST00000572798	ens|apoptosis-associated tyrosine kinase [Source:HGNC Symbol;Acc:21] [ENST00000572798]	-7.17645	-4.04899	0.059152	32.4567	32.3391	32.9697	33.0933	28.8037	28.6918	28.5016	4.04899
15827	39924	ref|NM_007112|ref|NM_001252607|ref|NM_001252608|ref|NR_045553	hs|chr1:155165848-155165789	A_23_P201047	THBS3	NM_007112	ref|Homo sapiens thrombospondin 3 (THBS3), transcript variant 1, mRNA [NM_007112]	-7.91975	-4.05479	0.0595882	30.5811	31.1315	31.1591	31.1283	26.9856	26.7817	27.0683	4.05479
11393	26393	ref|NM_003637|ens|ENST00000369304|ens|ENST00000583017|ref|XM_005277436	hs|chr1:145543808-145543867	A_33_P3263432	ITGA10	NM_003637	ref|Homo sapiens integrin, alpha 10 (ITGA10), mRNA [NM_003637]	-9.72184	-4.13752	0.0570384	29.717	29.5533	29.6056	29.672	25.3429	25.6847	25.4707	4.13752
17168	44571	ref|NM_080680|ref|NM_080681|ref|NM_080679|ens|ENST00000548637	hs|chr6:33130509-33130469	A_23_P42322	COL11A2	NM_080680	ref|Homo sapiens collagen, type XI, alpha 2 (COL11A2), transcript variant 1, mRNA [NM_080680]	-9.67817	-4.19333	0.0544874	30.1718	30.4702	30.3963	30.5305	26.2372	26.1018	26.2575	4.19333
19376	30563	ref|NM_004621|ens|ENST00000344327|ref|XM_006718898|gb|AF086426	hs|chr11:101323047-101322988	A_33_P3337627	TRPC6	NM_004621	ref|Homo sapiens transient receptor potential cation channel, subfamily C, member 6 (TRPC6), mRNA [NM_004621]	-3.16157	-4.23602	0.0378764	25.718	27.8598	28.0393	29.645	22.8095	24.0663	23.8627	4.23602
17021	44000	ref|NM_181608|ens|ENST00000334055|gb|BC148695|gb|AB180041	hs|chr21:31859568-31859509	A_33_P3311267	KRTAP19-2	NM_181608	ref|Homo sapiens keratin associated protein 19-2 (KRTAP19-2), mRNA [NM_181608]	-5.2835	-4.32535	0.0435168	29.6378	29.3768	29.7689	31.2012	25.6362	25.7701	25.6063	4.32535
10987	25186	ref|NM_001017424|ref|NM_001017425|ref|NM_014217|ens|ENST00000444842	hs|chr1:215410352-215410411	A_33_P3213822	KCNK2	NM_001017424	ref|Homo sapiens potassium channel, subfamily K, member 2 (KCNK2), transcript variant 1, mRNA [NM_001017424]	-7.29863	-4.32916	0.0509098	27.6716	27.6636	28.1557	27.9037	23.9564	23.0404	23.5617	4.32916
10615	23962	ref|NM_173201|ref|NM_004320|ref|NM_001286075|ens|ENST00000357084	hs|chr16:28912177-28912236	A_33_P3342720	ATP2A1	NM_173201	ref|Homo sapiens ATPase, Ca++ transporting, cardiac muscle, fast twitch 1 (ATP2A1), transcript variant b, mRNA [NM_173201]	-5.95406	-4.34007	0.0472349	29.4302	30.8336	30.4878	30.5731	26.2998	25.6619	26.0117	4.34007
9668	21165	ref|NM_001035516|ref|NM_033317|ref|NM_001126056|ref|NM_001190347	hs|chr19:35988194-35988135	A_23_P320261	DMKN	NM_001035516	ref|Homo sapiens dermokine (DMKN), transcript variant 1, mRNA [NM_001035516]	-6.22373	-4.35469	0.0532176	27.4579	27.2475	27.5513	27.1838	22.4521	22.7296	23.8346	4.35469
1967	18774	NA	hs|chr1:155121750-155121809	A_33_P3368445	A_33_P3368445	A_33_P3368445	Unknown	-3.05006	-4.39449	0.0895207	25.3145	26.3393	26.9813	27.6993	NaN	22.3068	22.0714	4.39449
1962	18480	ref|NM_001042376|ens|ENST00000397270|ens|ENST00000481781|gb|DQ104204	hs|chr11:2167915-2167856	A_33_P3326165	INS-IGF2	NM_001042376	ref|Homo sapiens INS-IGF2 readthrough (INS-IGF2), transcript variant 2, mRNA [NM_001042376]	-5.63999	-4.44005	0.0567934	26.8115	27.3312	27.5889	26.5571	NaN	22.253	23.0113	4.44005
12199	28873	ref|NM_005963|ens|ENST00000226207|gb|AF111785|gb|EU794637	hs|chr17:10395731-10395672	A_23_P49657	MYH1	NM_005963	ref|Homo sapiens myosin, heavy chain 1, skeletal muscle, adult (MYH1), mRNA [NM_005963]	-5.22581	-4.45004	0.0408916	33.915	35.4729	35.7097	35.7751	30.7729	30.7662	30.7653	4.45004
13997	34106	ref|NM_173201|ref|NM_004320|ref|NM_001286075|ens|ENST00000357084	hs|chr16:28914689-28914748	A_23_P72462	ATP2A1	NM_173201	ref|Homo sapiens ATPase, Ca++ transporting, cardiac muscle, fast twitch 1 (ATP2A1), transcript variant b, mRNA [NM_173201]	-9.31253	-4.46732	0.0451444	33.3205	33.3038	32.962	32.9799	28.8522	28.4778	28.6926	4.46732
1812	6610	ref|NM_152888|ens|ENST00000435777|ens|ENST00000303045|ens|ENST00000341807	hs|chr8:139601105-139601046	A_32_P405759	COL22A1	NM_152888	ref|Homo sapiens collagen, type XXII, alpha 1 (COL22A1), mRNA [NM_152888]	-7.16519	-4.48368	0.0507718	27.8404	28.1145	27.5949	28.4331	23.5456	23.4785	NaN	4.48368
3917	3673	ref|NM_173201|ref|NM_004320|ref|NM_001286075|ens|ENST00000357084	hs|chr16:28914106-28914165	A_33_P3342830	ATP2A1	NM_173201	ref|Homo sapiens ATPase, Ca++ transporting, cardiac muscle, fast twitch 1 (ATP2A1), transcript variant b, mRNA [NM_173201]	-8.94711	-4.52763	0.0430264	31.8873	31.8403	31.544	31.3328	27.1438	26.9474	27.2792	4.52763
1896	13327	ref|NM_004293|ref|NM_001242506|ref|NM_001242507|ref|NM_001242505	hs|chr9:74866942-74867001	A_24_P393571	GDA	NM_004293	ref|Homo sapiens guanine deaminase (GDA), transcript variant 2, mRNA [NM_004293]	-6.64609	-4.56554	0.0551636	26.9277	27.1151	27.2337	27.3883	NaN	22.3661	22.8352	4.56554
17994	Mean	ref|NM_021146|ens|ENST00000376819|gb|AB593027|gb|AB593026	hs|chr1:11255859-11255918	A_23_P114862	ANGPTL7	NM_021146	ref|Homo sapiens angiopoietin-like 7 (ANGPTL7), mRNA [NM_021146]	-7.57035	-4.57406	0.0440566	28.3965	28.546	28.6147	28.6507	24.6046	23.7305	23.5986	4.57406
6380	11080	ens|ENST00000424493|linc|TCONS_00005934|linc|TCONS_l2_00020040|linc|TCONS_l2_00019088	hs|chr3:197387558-197387499	A_33_P3336557	ENST00000424493	ENST00000424493	Unknown	-7.28509	-4.59298	0.0423427	29.5794	29.025	28.9095	28.9654	25.0878	24.29	24.2027	4.59298
12057	28423	ref|NM_022469|ens|ENST00000318160|ref|XM_005273226|gb|BC046632	hs|chr1:240654036-240653977	A_24_P40626	GREM2	NM_022469	ref|Homo sapiens gremlin 2, DAN family BMP antagonist (GREM2), mRNA [NM_022469]	-8.35561	-4.62896	0.0403585	29.134	29.188	29.7071	29.1101	24.3075	24.834	24.826	4.62896
11000	25212	ref|NM_001964|ens|ENST00000239938|gb|M80583|gb|M62829	hs|chr5:137804891-137804950	A_23_P214080	EGR1	NM_001964	ref|Homo sapiens early growth response 1 (EGR1), mRNA [NM_001964]	-10.0443	-4.69946	0.0385829	31.6777	31.7494	31.8496	32.0388	26.9982	27.3668	27.0232	4.69946
2440	7653	ref|NM_003955|ens|ENST00000330871|gb|BC060858|tc|THC2461868	hs|chr17:76353186-76353127	A_23_P207058	SOCS3	NM_003955	ref|Homo sapiens suppressor of cytokine signaling 3 (SOCS3), mRNA [NM_003955]	-8.33075	-4.90034	0.0401613	29.2293	29.2246	29.2635	28.9882	NaN	24.5148	24.0373	4.90034
12994	31202	ref|NM_000559|ref|NM_000184|ens|ENST00000330597|ens|ENST00000336906	hs|chr11:5269613-5269554	A_33_P3329078	HBG1	NM_000559	ref|Homo sapiens hemoglobin, gamma A (HBG1), mRNA [NM_000559]	-10.3895	-5.38701	0.0241181	30.2268	30.319	30.5047	30.0504	24.8033	25.2309	24.6304	5.38701
3679	2949	ref|NM_003802|ens|ENST00000252172|ens|ENST00000418404|gb|AF111782	hs|chr17:10206734-10206573	A_23_P89334	MYH13	NM_003802	ref|Homo sapiens myosin, heavy chain 13, skeletal muscle (MYH13), mRNA [NM_003802]	-4.06421	-5.60994	0.0234096	28.3253	30.8018	31.0821	31.0062	26.3587	23.8225	23.9005	5.60994
11404	26422	NA	hs|chr11:071279748-071279807	A_33_P3363305	A_33_P3363305	A_33_P3363305	Unknown	-6.35434	-5.80829	0.0156269	30.9121	31.8553	31.9347	33.1722	26.5232	26.2328	25.7249	5.80829
19220	Mean	ref|NM_000559|ref|NM_000184|ens|ENST00000330597|ens|ENST00000336906	hs|chr11:5269593-5269534	A_23_P53137	HBG1	NM_000559	ref|Homo sapiens hemoglobin, gamma A (HBG1), mRNA [NM_000559]	-9.24402	-6.16936	0.0144787	30.0832	30.0571	30.2967	29.6463	24.1799	24.2265	23.148	6.16936
12429	29490	ref|NM_173502|ref|NM_001258290|ens|ENST00000571878|ens|ENST00000562368	hs|chr16:31151730-31151671	A_24_P412734	PRSS36	NM_173502	ref|Homo sapiens protease, serine, 36 (PRSS36), transcript variant 1, mRNA [NM_173502]	-4.32825	-6.33716	0.00727907	28.5592	31.0689	31.231	33.1858	24.9661	24.3434	24.7127	6.33716
14278	34956	ref|NM_002089|ens|ENST00000508487|gb|M57731|gb|M36820	hs|chr4:74963044-74962985	A_23_P315364	CXCL2	NM_002089	ref|Homo sapiens chemokine (C-X-C motif) ligand 2 (CXCL2), mRNA [NM_002089]	-8.18965	-6.3653	0.0137993	30.6414	30.7665	30.7043	30.6846	25.2329	23.3946	24.3743	6.3653
10744	24438	ref|NM_022144|ens|ENST00000373031|ref|XM_005262175|gb|AB590911	hs|chrX:99852602-99854019	A_23_P125588	TNMD	NM_022144	ref|Homo sapiens tenomodulin (TNMD), mRNA [NM_022144]	-7.42375	-6.87511	0.0102999	30.4797	30.1101	30.0888	30.2887	24.3068	22.0018	23.7915	6.87511
1995	21140	ref|NM_001161528|ens|ENST00000430130|ens|ENST00000458448	hs|chr7:91774317-91774258	A_33_P3420446	LRRD1	NM_001161528	ref|Homo sapiens leucine-rich repeats and death domain containing 1 (LRRD1), mRNA [NM_001161528]	-3.56326	-7.94161	0.00472802	27.2632	31.5065	31.4614	33.3051	NaN	22.4706	23.4142	7.94161
2734	41970	ref|NM_005252|ens|ENST00000303562|gb|AK298659|gb|AK290907	hs|chr14:75748214-75748273	A_23_P106194	FOS	NM_005252	ref|Homo sapiens FBJ murine osteosarcoma viral oncogene homolog (FOS), mRNA [NM_005252]	-8.66936	-8.52116	0.00535105	32.8707	33.0377	32.9049	32.7597	NaN	23.9872	24.757	8.52116

## Sheet: Ca2+ Signalling (GO 0006874)
Original row	FeatureNum	accessions	chr_coord	ProbeName	GeneName	SystematicName	Description	SAMscore	Log2T/C	Fold change(Unlogged)	C1a(7875)	C1b(7875)	C1c(7875)	C1d(7875)	T1a(3369)	T1b(3369)	T1c(3369)	Ranking
988	1054	ref|NM_002989|ens|ENST00000259607|gb|AF001979|gb|U88320	hs|chr9:34709062-34709003	A_33_P3285945	CCL21	NM_002989	ref|Homo sapiens chemokine (C-C motif) ligand 21 (CCL21), mRNA [NM_002989]	7.92214	3.25395	9.56045	24.2328	24.5414	24.3769	NaN	27.5811	27.6926	27.6392	3.25395
9167	19693	ref|NM_006383|ref|NM_001271888|ref|NM_001271889|ens|ENST00000258930	hs|chr15:78397052-78396993	A_33_P3308914	CIB2	NM_006383	ref|Homo sapiens calcium and integrin binding family member 2 (CIB2), transcript variant 1, mRNA [NM_006383]	5.24941	2.20281	4.59371	26.7222	26.7154	26.6817	26.4406	28.859	28.7582	28.9111	2.20281
14547	35742	ref|NM_000363|ens|ENST00000586669|ens|ENST00000344887|ens|ENST00000589864	hs|chr19:55665570-55665511	A_23_P67453	TNNI3	NM_000363	ref|Homo sapiens troponin I type 3 (cardiac) (TNNI3), mRNA [NM_000363]	3.4063	1.99436	3.85377	28.6321	28.1389	27.6163	27.9237	30.031	30.116	30.0695	1.99436
18913	35932	ref|NM_006274|ens|ENST00000485502|ens|ENST00000311925|gb|AB000887	hs|chr9:34689665-34689606	A_23_P123853	CCL19	NM_006274	ref|Homo sapiens chemokine (C-C motif) ligand 19 (CCL19), mRNA [NM_006274]	3.47059	1.82219	3.54363	24.1056	23.7855	24.3501	24.1893	25.653	25.9349	26.2016	1.82219
13031	31288	ref|NM_001775|ens|ENST00000502843|gb|D84277|gb|M34461	hs|chr4:15850185-15850244	A_23_P167328	CD38	NM_001775	ref|Homo sapiens CD38 molecule (CD38), mRNA [NM_001775]	2.61772	1.43191	2.63146	27.2312	26.6338	26.4422	26.4985	28.0986	28.1764	28.1249	1.43191
13780	33494	ref|NM_001295|ens|ENST00000296140|gb|L10918|gb|BC051306	hs|chr3:46243888-46243829	A_24_P148717	CCR1	NM_001295	ref|Homo sapiens chemokine (C-C motif) receptor 1 (CCR1), mRNA [NM_001295]	2.80794	1.43061	2.68027	24.692	24.1354	24.5393	24.2539	26.0498	25.7828	25.6748	1.43061
17821	Mean	ref|NM_001955|ref|NM_001168319|ens|ENST00000379375|gb|AK226096	hs|chr6:12296672-12296731	A_23_P214821	EDN1	NM_001955	ref|Homo sapiens endothelin 1 (EDN1), transcript variant 1, mRNA [NM_001955]	2.61864	1.35905	2.52251	27.2706	26.8575	27.2732	26.6453	28.3053	28.415	28.3917	1.35905
15504	38834	ref|NM_001031713|ens|ENST00000359495|ens|ENST00000488770|ens|ENST00000379170	hs|chr6:13807217-13807158	A_33_P3273136	MCUR1	NM_001031713	ref|Homo sapiens mitochondrial calcium uniporter regulator 1 (MCUR1), mRNA [NM_001031713]	3.31842	1.35131	2.54416	28.5696	28.3353	28.5317	28.3303	29.781	29.8103	29.7879	1.35131
17617	Mean	ref|NM_000029|ens|ENST00000366667|gb|AB209769|gb|BC011519	hs|chr1:230838590-230838531	A_23_P115261	AGT	NM_000029	ref|Homo sapiens angiotensinogen (serpin peptidase inhibitor, clade A, member 8) (AGT), mRNA [NM_000029]	2.65901	1.26562	2.3777	30.6827	30.2443	30.2125	30.1511	31.5671	31.6006	31.5971	1.26562
4910	6704	ref|NM_001221|ref|NM_172114|ref|NM_172129|ref|NM_172115	hs|chr4:114386707-114381361	A_23_P144458	CAMK2D	NM_001221	ref|Homo sapiens calcium/calmodulin-dependent protein kinase II delta (CAMK2D), transcript variant 3, mRNA [NM_001221]	2.67854	1.23669	2.34388	26.5329	26.3815	26.7103	26.2429	27.6355	27.647	27.8283	1.23669
12336	29238	ref|NM_016341|ref|NM_001288989|ref|NM_001165979|ens|ENST00000260766	hs|chr10:96087933-96087992	A_23_P35617	PLCE1	NM_016341	ref|Homo sapiens phospholipase C, epsilon 1 (PLCE1), transcript variant 1, mRNA [NM_016341]	-2.84776	-1.18874	0.437552	28.5242	28.5463	28.8187	28.6414	27.3883	27.4259	27.5175	1.18874
15448	38614	ref|NM_014417|ref|NM_001127240|ref|NM_001127241|ref|NM_001127242	hs|chr19:47724233-47724174	A_23_P382775	BBC3	NM_014417	ref|Homo sapiens BCL2 binding component 3 (BBC3), transcript variant 4, mRNA [NM_014417]	-3.07188	-1.36074	0.389678	30.681	30.6524	30.838	30.5069	29.1671	29.4807	29.2787	1.36074
17670	Mean	ref|NM_001124|ens|ENST00000528655|ens|ENST00000278175|gb|E09705	hs|chr11:10328780-10328839	A_23_P127948	ADM	NM_001124	ref|Homo sapiens adrenomedullin (ADM), mRNA [NM_001124]	-3.41569	-1.48532	0.355188	30.2663	29.861	29.9759	29.9684	28.5462	28.532	28.5195	1.48532
7277	13749	ref|NM_004277|ref|NM_001204051|ref|NM_001204052|ens|ENST00000371347	hs|chr6:46645803-46645862	A_33_P3412468	SLC25A27	NM_004277	ref|Homo sapiens solute carrier family 25, member 27 (SLC25A27), transcript variant 1, mRNA [NM_004277]	-2.87618	-1.52028	0.342662	28.6699	29.173	29.3327	29.3884	27.543	27.6886	27.6305	1.52028
1732	950	ref|NM_000725|ref|NM_001206915|ref|NM_001206916|ref|NM_001206917	hs|chr12:49222321-49222380	A_23_P204016	CACNB3	NM_000725	ref|Homo sapiens calcium channel, voltage-dependent, beta 3 subunit (CACNB3), transcript variant 1, mRNA [NM_000725]	-3.07003	-1.5965	0.335128	25.865	26.3229	26.2738	25.7425	NaN	24.4598	24.4493	1.5965
8540	17888	ref|NM_016341|ref|NM_001288989|ref|NM_001165979|ens|ENST00000371375	hs|chr10:96084735-96084794	A_33_P3346669	PLCE1	NM_016341	ref|Homo sapiens phospholipase C, epsilon 1 (PLCE1), transcript variant 1, mRNA [NM_016341]	-2.79028	-1.62453	0.330974	26.8245	27.1879	27.2926	26.8958	24.9418	25.5382	25.7971	1.62453
1975	19324	ref|NM_000795|ref|NM_016574|ens|ENST00000362072|ens|ENST00000346454	hs|chr11:113280398-113280339	A_33_P3733417	DRD2	NM_000795	ref|Homo sapiens dopamine receptor D2 (DRD2), transcript variant 1, mRNA [NM_000795]	-2.94829	-1.83058	0.319651	25.3763	25.4748	25.9032	25.3185	NaN	23.5248	23.8504	1.83058
14425	35358	ref|NM_001271605|ref|NM_001271604|ens|ENST00000301008|gb|AB593088	hs|chr16:87637922-87637981	A_33_P3423721	JPH3	NM_001271605	ref|Homo sapiens junctophilin 3 (JPH3), transcript variant 3, mRNA [NM_001271605]	-3.62095	-1.83251	0.276741	34.2079	34.0761	34.5083	34.7163	32.6066	32.552	32.4753	1.83251
15731	39618	ref|NM_000616|ref|NM_001195014|ref|NM_001195015|ref|NM_001195016	hs|chr12:6929910-6929969	A_24_P295999	CD4	NM_000616	ref|Homo sapiens CD4 molecule (CD4), transcript variant 1, mRNA [NM_000616]	-2.66035	-2.60284	0.13215	31.6467	32.5216	32.9706	34.2677	30.2565	30.2089	30.2811	2.60284
19376	30563	ref|NM_004621|ens|ENST00000344327|ref|XM_006718898|gb|AF086426	hs|chr11:101323047-101322988	A_33_P3337627	TRPC6	NM_004621	ref|Homo sapiens transient receptor potential cation channel, subfamily C, member 6 (TRPC6), mRNA [NM_004621]	-3.16157	-4.23602	0.0378764	25.718	27.8598	28.0393	29.645	22.8095	24.0663	23.8627	4.23602
10615	23962	ref|NM_173201|ref|NM_004320|ref|NM_001286075|ens|ENST00000357084	hs|chr16:28912177-28912236	A_33_P3342720	ATP2A1	NM_173201	ref|Homo sapiens ATPase, Ca++ transporting, cardiac muscle, fast twitch 1 (ATP2A1), transcript variant b, mRNA [NM_173201]	-5.95406	-4.34007	0.0472349	29.4302	30.8336	30.4878	30.5731	26.2998	25.6619	26.0117	4.34007
13997	34106	ref|NM_173201|ref|NM_004320|ref|NM_001286075|ens|ENST00000357084	hs|chr16:28914689-28914748	A_23_P72462	ATP2A1	NM_173201	ref|Homo sapiens ATPase, Ca++ transporting, cardiac muscle, fast twitch 1 (ATP2A1), transcript variant b, mRNA [NM_173201]	-9.31253	-4.46732	0.0451444	33.3205	33.3038	32.962	32.9799	28.8522	28.4778	28.6926	4.46732
3917	3673	ref|NM_173201|ref|NM_004320|ref|NM_001286075|ens|ENST00000357084	hs|chr16:28914106-28914165	A_33_P3342830	ATP2A1	NM_173201	ref|Homo sapiens ATPase, Ca++ transporting, cardiac muscle, fast twitch 1 (ATP2A1), transcript variant b, mRNA [NM_173201]	-8.94711	-4.52763	0.0430264	31.8873	31.8403	31.544	31.3328	27.1438	26.9474	27.2792	4.52763

## Sheet: MitoCarta 2.0
Original row	FeatureNum	accessions	chr_coord	ProbeName	GeneName	SystematicName	Description	SAMscore	Log2T/C	Fold change(Unlogged)	C1a(7875)	C1b(7875)	C1c(7875)	C1d(7875)	T1a(3369)	T1b(3369)	T1c(3369)	Ranking
9848	21687	ref|NM_001015001|ref|NM_020990|ens|ENST00000450086|ens|ENST00000413657	hs|chr15:43988289-43988463	A_23_P163235	CKMT1A	NM_001015001	ref|Homo sapiens creatine kinase, mitochondrial 1A (CKMT1A), mRNA [NM_001015001]	6.2831	3.65226	12.7299	25.2648	25.7309	25.4353	25.0958	29.4758	28.7127	28.9133	3.65226
19050	40855	ref|NM_017888|ens|ENST00000331849|linc|TCONS_l2_00010036|linc|TCONS_l2_00010037	hs|chr16:20452226-20452285	A_33_P3395081	ACSM5	NM_017888	ref|Homo sapiens acyl-CoA synthetase medium-chain family member 5 (ACSM5), mRNA [NM_017888]	4.46892	2.52694	5.6166	25.9487	25.6755	25.0349	25.7362	28.095	28.1636	28.1186	2.52694
13844	33697	ref|NM_138432|ens|ENST00000403593|ens|ENST00000345635|ref|XM_005253830	hs|chr12:113876021-113876080	A_33_P3227472	SDSL	NM_138432	ref|Homo sapiens serine dehydratase-like (SDSL), mRNA [NM_138432]	4.97043	2.4536	5.42674	26.3608	26.1112	26.5114	25.9388	28.7491	28.7583	28.545	2.4536
5342	8001	ref|NM_012137|ref|NM_001134445|ens|ENST00000539042|ens|ENST00000284031	hs|chr1:85784533-85784474	A_23_P201386	DDAH1	NM_012137	ref|Homo sapiens dimethylarginine dimethylaminohydrolase 1 (DDAH1), transcript variant 1, mRNA [NM_012137]	5.41548	2.17549	4.50814	27.1086	27.297	27.1438	27.34	29.393	29.3598	29.4406	2.17549
6547	11622	ref|NM_020792|ref|NM_001146276|ref|NM_001146277|ref|NM_001146278	hs|chr3:172348635-172348576	A_23_P132644	NCEH1	NM_020792	ref|Homo sapiens neutral cholesterol ester hydrolase 1 (NCEH1), transcript variant 2, mRNA [NM_020792]	5.3137	2.12753	4.36124	27.5178	27.543	27.5661	27.7593	29.6846	29.717	29.7706	2.12753
4346	5085	ref|NM_001243780|ref|NM_032333|ref|NM_001243779|ref|NM_001243778	hs|chr10:82180229-82180288	A_33_P3350374	FAM213A	NM_001243780	ref|Homo sapiens family with sequence similarity 213, member A (FAM213A), transcript variant 4, mRNA [NM_001243780]	2.67494	1.97635	3.65177	25.8742	25.0625	25.808	24.4387	27.1759	27.2208	27.4198	1.97635
15843	39968	ref|NM_005175|ref|NM_001002027|ens|ENST00000393366|ens|ENST00000355938	hs|chr17:46970798-46971772	A_23_P164228	ATP5G1	NM_005175	ref|Homo sapiens ATP synthase, H+ transporting, mitochondrial Fo complex, subunit C1 (subunit 9) (ATP5G1), transcript variant 1, mRNA [NM_005175]	3.39618	1.80725	3.44999	32.3555	31.9602	32.0265	31.5846	33.634	33.8037	33.9292	1.80725
6144	10381	ref|NM_198076|ens|ENST00000464757|ens|ENST00000391839|ens|ENST00000411948	hs|chr1:245006469-245006528	A_33_P3233947	COX20	NM_198076	ref|Homo sapiens COX20 cytochrome C oxidase assembly factor (COX20), mRNA [NM_198076]	3.10115	1.79583	3.37433	28.1705	28.6977	29.1759	28.7244	30.5901	30.4588	30.415	1.79583
5475	8426	ens|ENST00000361390|gb|BC061915|gb|BC001598|gb|AF216862	hs|chrM:3369-3428	A_24_P182122	ND1	ENST00000361390	ens|mitochondrially encoded NADH dehydrogenase 1 [Source:HGNC Symbol;Acc:7455] [ENST00000361390]	4.34609	1.78906	3.46048	30.9677	30.8021	30.9928	30.9216	32.7788	32.5618	32.7898	1.78906
1249	14026	ref|NM_001009814|ens|ENST00000379302|ens|ENST00000281496|ref|XM_006719792	hs|chr13:42439932-42439873	A_33_P3221353	VWA8	NM_001009814	ref|Homo sapiens von Willebrand factor A domain containing 8 (VWA8), transcript variant 2, mRNA [NM_001009814]	2.67575	1.73349	3.16289	24.4122	24.1518	23.4943	NaN	25.8956	25.3524	26.0107	1.73349
16521	42274	ref|NM_198047|ref|NM_014362|ens|ENST00000359678|gb|AK313651	hs|chr2:191161659-191161600	A_33_P3366484	HIBCH	NM_198047	ref|Homo sapiens 3-hydroxyisobutyryl-CoA hydrolase (HIBCH), transcript variant 2, mRNA [NM_198047]	2.89924	1.71681	3.18227	26.216	25.5203	25.9869	25.2601	27.3689	27.5371	27.4818	1.71681
16827	43335	ref|NM_002396|ref|NM_001168335|ens|ENST00000585680|ens|ENST00000382927	hs|chr18:48473496-48473555	A_23_P321261	ME2	NM_002396	ref|Homo sapiens malic enzyme 2, NAD(+)-dependent, mitochondrial (ME2), transcript variant 1, mRNA [NM_002396]	3.3326	1.70892	3.22583	27.5164	27.3409	27.2407	26.8234	28.8218	28.9924	29.0036	1.70892
16189	41157	ref|NM_058181|ens|ENST00000397692|ens|ENST00000329319|ens|ENST00000339195	hs|chr21:47717606-47717665	A_33_P3405995	YBEY	NM_058181	ref|Homo sapiens ybeY metallopeptidase (putative) (YBEY), transcript variant 1, mRNA [NM_058181]	3.04713	1.68347	3.13287	25.3856	25.2607	25.7431	26.0825	27.3163	27.2511	27.337	1.68347
11582	26989	ref|NM_016286|ref|NM_001195218|ens|ENST00000578273|ens|ENST00000582074	hs|chr17:79994081-79993895	A_23_P44166	DCXR	NM_016286	ref|Homo sapiens dicarbonyl/L-xylulose reductase (DCXR), transcript variant 1, mRNA [NM_016286]	3.13801	1.65763	3.10158	29.0765	28.8554	28.6458	28.3168	30.3389	30.3176	30.4873	1.65763
13044	31324	ref|NM_016066|ref|NM_001243399|ref|NM_197962|ens|ENST00000472197	hs|chr1:193066821-193066762	A_23_P160503	GLRX2	NM_016066	ref|Homo sapiens glutaredoxin 2 (GLRX2), transcript variant 1, mRNA [NM_016066]	3.50619	1.6219	3.06013	28.1628	27.9111	27.6995	28.0795	29.4675	29.6376	29.6503	1.6219
14737	36309	ref|NM_014317|ens|ENST00000376203|ens|ENST00000491711|ens|ENST00000376215	hs|chr10:27012982-27013041	A_33_P3251796	PDSS1	NM_014317	ref|Homo sapiens prenyl (decaprenyl) diphosphate synthase, subunit 1 (PDSS1), mRNA [NM_014317]	2.68019	1.60899	2.9667	26.2135	25.8387	25.2761	25.409	27.0763	27.3809	27.4227	1.60899
16190	41158	ref|NM_153486|ref|NM_194436|ens|ENST00000450168|ens|ENST00000300051	hs|chr16:75145886-75145827	A_23_P54918	LDHD	NM_153486	ref|Homo sapiens lactate dehydrogenase D (LDHD), transcript variant 1, mRNA [NM_153486]	3.09483	1.58272	2.94803	30.1189	30.1238	30.4053	29.6729	31.6355	31.6689	31.6844	1.58272
17501	Mean	ref|NM_000170|ens|ENST00000321612|gb|AK308470|gb|M64590	hs|chr9:6532808-6532749	A_23_P123596	GLDC	NM_000170	ref|Homo sapiens glycine dehydrogenase (decarboxylating) (GLDC), mRNA [NM_000170]	3.02078	1.57502	2.93215	26.1552	25.9118	26.3261	25.6068	27.5683	27.4915	27.6652	1.57502
3401	2026	ref|NM_001243750|ref|NM_181843|ens|ENST00000376693|ens|ENST00000534054	hs|chr11:67395469-67395410	A_33_P3384932	NUDT8	NM_001243750	ref|Homo sapiens nudix (nucleoside diphosphate linked moiety X)-type motif 8 (NUDT8), transcript variant 1, mRNA [NM_001243750]	3.1571	1.5128	2.82506	30.2442	30.1983	30.08	29.7019	31.5151	31.5946	31.597	1.5128
11701	27350	ref|NM_000056|ens|ENST00000369760|ens|ENST00000356489|ref|XM_006715542	hs|chr6:80878596-80878655	A_33_P3352873	BCKDHB	NM_000056	ref|Homo sapiens branched chain keto acid dehydrogenase E1, beta polypeptide (BCKDHB), transcript variant 2, mRNA [NM_000056]	2.79258	1.47868	2.7314	26.9764	26.4869	26.6046	26.1682	28.0183	28.0485	28.0464	1.47868
7644	14923	ref|NM_212552|ref|NM_001035505|ens|ENST00000469676|ens|ENST00000295326	hs|chr2:74362689-74362630	A_24_P77364	BOLA3	NM_212552	ref|Homo sapiens bolA family member 3 (BOLA3), transcript variant 1, mRNA [NM_212552]	3.37925	1.46994	2.76138	31.8261	31.6136	31.8681	31.5458	33.0922	33.184	33.2737	1.46994
10784	24531	ref|NM_001199958|ref|NM_002492|ens|ENST00000477177|ens|ENST00000488002	hs|chr3:179332782-179332841	A_33_P3340164	NDUFB5	NM_001199958	ref|Homo sapiens NADH dehydrogenase (ubiquinone) 1 beta subcomplex, 5, 16kDa (NDUFB5), transcript variant 3, mRNA [NM_001199958]	2.91367	1.4642	2.71916	29.9198	29.5775	29.9748	29.3682	31.1509	31.1973	31.1747	1.4642
14092	34391	ref|NM_016417|ens|ENST00000553672|ens|ENST00000331334|gb|BX248075	hs|chr14:96010787-96010846	A_23_P65370	GLRX5	NM_016417	ref|Homo sapiens glutaredoxin 5 (GLRX5), mRNA [NM_016417]	2.66975	1.45678	2.68453	32.6244	32.3001	32.7005	31.9102	33.829	33.8785	33.8143	1.45678
8536	17871	ref|NM_014762|ens|ENST00000371269|gb|AF261758|gb|AB073391	hs|chr1:55315569-55315510	A_23_P379475	DHCR24	NM_014762	ref|Homo sapiens 24-dehydrocholesterol reductase (DHCR24), mRNA [NM_014762]	2.88711	1.44428	2.69164	25.1854	25.718	25.741	25.7321	27.1127	27.078	26.9245	1.44428
10326	23114	ens|ENST00000369425|gb|AL832464|tc|THC2612604	hs|chr10:113913749-113913690	A_33_P3340639	GPAM	ENST00000369425	ens|glycerol-3-phosphate acyltransferase, mitochondrial [Source:HGNC Symbol;Acc:24865] [ENST00000369425]	2.63742	1.42975	2.63764	27.704	27.8487	27.9673	27.164	29.1019	29.0746	29.1258	1.42975
8463	17636	ref|NM_001359|ens|ENST00000518725|ens|ENST00000524326|ens|ENST00000517314	hs|chr8:91031178-91031356	A_24_P269619	DECR1	NM_001359	ref|Homo sapiens 2,4-dienoyl CoA reductase 1, mitochondrial (DECR1), mRNA [NM_001359]	3.20943	1.4258	2.67322	29.8807	29.7132	29.7687	29.4528	31.1401	31.0556	31.1933	1.4258
10606	23938	ref|NM_213720|ens|ENST00000517886|ens|ENST00000523865|ens|ENST00000484558	hs|chr22:24108416-24108357	A_24_P6083	CHCHD10	NM_213720	ref|Homo sapiens coiled-coil-helix-coiled-coil-helix domain containing 10 (CHCHD10), mRNA [NM_213720]	2.83024	1.41887	2.63718	32.3309	32.2832	31.7528	31.9086	33.454	33.4585	33.5507	1.41887
14155	34581	ref|NM_203314|ref|NM_004051|ref|NM_203315|ens|ENST00000392379	hs|chr3:197236713-197236654	A_33_P3252359	BDH1	NM_203314	ref|Homo sapiens 3-hydroxybutyrate dehydrogenase, type 1 (BDH1), transcript variant 3, mRNA [NM_203314]	3.02749	1.37733	2.57722	28.8739	28.6728	29.1611	28.791	30.2473	30.2518	30.2569	1.37733
13235	31920	ref|NM_016335|ref|NM_001195226|ens|ENST00000482858|ens|ENST00000313755	hs|chr22:18900497-18900438	A_33_P3338341	PRODH	NM_016335	ref|Homo sapiens proline dehydrogenase (oxidase) 1 (PRODH), transcript variant 1, mRNA [NM_016335]	3.27418	1.37281	2.58253	26.261	26.1365	25.9271	26.0825	27.4046	27.5284	27.4907	1.37281
15504	38834	ref|NM_001031713|ens|ENST00000359495|ens|ENST00000488770|ens|ENST00000379170	hs|chr6:13807217-13807158	A_33_P3273136	MCUR1	NM_001031713	ref|Homo sapiens mitochondrial calcium uniporter regulator 1 (MCUR1), mRNA [NM_001031713]	3.31842	1.35131	2.54416	28.5696	28.3353	28.5317	28.3303	29.781	29.8103	29.7879	1.35131
2893	124	ref|NM_002489|ens|ENST00000482299|ens|ENST00000339600|gb|U94586	hs|chr7:10973244-10973185	A_23_P145777	NDUFA4	NM_002489	ref|Homo sapiens NADH dehydrogenase (ubiquinone) 1 alpha subcomplex, 4, 9kDa (NDUFA4), mRNA [NM_002489]	2.74737	1.33201	2.48937	35.1422	34.6914	34.6509	34.5918	36.0196	36.1418	36.1418	1.33201
15764	39729	ens|ENST00000361739|gb|BC000228|gb|X15759|gb|AK055093	hs|chrM:7987-8046	A_23_P402751	COX2	ENST00000361739	ens|mitochondrially encoded cytochrome c oxidase II [Source:HGNC Symbol;Acc:7421] [ENST00000361739]	3.28732	1.30172	2.46579	32.6791	32.7764	32.614	32.6066	33.9211	33.915	34.0761	1.30172
16807	43256	ref|NM_032593|ens|ENST00000474848|ens|ENST00000259667|ens|ENST00000461169	hs|chr9:35813694-35813541	A_23_P157784	HINT2	NM_032593	ref|Homo sapiens histidine triad nucleotide binding protein 2 (HINT2), mRNA [NM_032593]	2.719	1.26071	2.386	29.7031	29.5571	29.4789	29.2322	30.8996	30.6662	30.6948	1.26071
11926	28002	ref|NM_024122|ref|NR_026545|ens|ENST00000490078|ens|ENST00000379220	hs|chrX:23851614-23851555	A_23_P61127	APOO	NM_024122	ref|Homo sapiens apolipoprotein O (APOO), transcript variant 1, mRNA [NM_024122]	2.64696	1.19566	2.27502	30.3209	30.158	30.5273	30.0786	31.4182	31.5193	31.4631	1.19566
14368	35199	ref|NM_032477|ens|ENST00000371443|gb|BC040035|gb|AY232291	hs|chr9:140446838-140446897	A_32_P115130	MRPL41	NM_032477	ref|Homo sapiens mitochondrial ribosomal protein L41 (MRPL41), mRNA [NM_032477]	2.60566	1.18852	2.26599	33.5917	33.5439	33.2625	33.1978	34.5049	34.5794	34.6782	1.18852
3331	1795	ref|NM_001825|ref|NM_001099736|ref|NM_001099735|ens|ENST00000437669	hs|chr5:80559384-80561965	A_23_P144778	CKMT2	NM_001825	ref|Homo sapiens creatine kinase, mitochondrial 2 (sarcomeric) (CKMT2), transcript variant 1, mRNA [NM_001825]	2.64515	1.12419	2.17084	33.3724	33.5884	33.7505	33.5624	34.729	34.6616	34.6873	1.12419
17467	Mean	ref|NM_032730|ens|ENST00000498091|ens|ENST00000369063|ens|ENST00000539449	hs|chr6:107031286-107031227	A_23_P122775	RTN4IP1	NM_032730	ref|Homo sapiens reticulon 4 interacting protein 1 (RTN4IP1), mRNA [NM_032730]	2.74573	0.951708	1.93401	29.3842	29.4242	29.3931	29.4322	30.3532	30.3724	30.3548	0.951708
3402	2030	ref|NM_000320|ens|ENST00000281243|ens|ENST00000507439|ref|XR_241677	hs|chr4:17488089-17488030	A_33_P3398897	QDPR	NM_000320	ref|Homo sapiens quinoid dihydropteridine reductase (QDPR), mRNA [NM_000320]	-2.52328	-1.16462	0.443828	30.2443	30.5993	30.2759	30.1435	29.2585	29.1685	29.0264	1.16462
2945	307	ref|NM_013411|ref|NM_001199199|ref|NR_037591|ens|ENST00000373449	hs|chr1:33473692-33473633	A_33_P3392580	AK2	NM_013411	ref|Homo sapiens adenylate kinase 2 (AK2), transcript variant 2, mRNA [NM_013411]	-2.72765	-1.19208	0.43699	27.0148	26.9493	26.6944	26.7841	25.5295	25.7201	25.7562	1.19208
7277	13749	ref|NM_004277|ref|NM_001204051|ref|NM_001204052|ens|ENST00000371347	hs|chr6:46645803-46645862	A_33_P3412468	SLC25A27	NM_004277	ref|Homo sapiens solute carrier family 25, member 27 (SLC25A27), transcript variant 1, mRNA [NM_004277]	-2.87618	-1.52028	0.342662	28.6699	29.173	29.3327	29.3884	27.543	27.6886	27.6305	1.52028
17283	44947	ref|NM_172002|ens|ENST00000216027|ens|ENST00000450178|ens|ENST00000495977	hs|chr22:29153434-29153493	A_33_P3309231	HSCB	NM_172002	ref|Homo sapiens HscB mitochondrial iron-sulfur cluster co-chaperone (HSCB), mRNA [NM_172002]	-2.58478	-1.56913	0.330827	34.9546	35.749	35.7007	35.8743	33.7079	34.1596	34.1341	1.56913
19111	42852	ref|NM_004614|ref|NM_001172645|ref|NM_001172644|ref|NM_001172643	hs|chr16:66543411-66543352	A_33_P3392537	TK2	NM_004614	ref|Homo sapiens thymidine kinase 2, mitochondrial (TK2), transcript variant 1, mRNA [NM_004614]	-3.12649	-1.81572	0.277503	26.1011	26.4598	27.0287	26.3498	24.5781	24.5465	24.8828	1.81572
5915	9680	ref|NM_001006641|ref|NM_001265614|ref|NM_001006642|ref|NM_052901	hs|chr9:130871435-130871494	A_24_P355267	SLC25A25	NM_001006641	ref|Homo sapiens solute carrier family 25 (mitochondrial carrier; phosphate carrier), member 25 (SLC25A25), transcript variant 2, mRNA [NM_001006641]	-3.06592	-1.9584	0.247363	28.3907	29.3392	29.2491	29.5441	27.2992	27.1689	27.0491	1.9584
17407	Mean	ref|NM_006636|ref|NR_027405|ref|XM_006711924|gb|BC001548	hs|chr2:74441985-74442044	A_23_P120316	MTHFD2	NM_006636	ref|Homo sapiens methylenetetrahydrofolate dehydrogenase (NADP+ dependent) 2, methenyltetrahydrofolate cyclohydrolase (MTHFD2), transcript variant 1, mRNA [NM_006636]	-5.23035	-2.04934	0.241215	29.0876	28.9328	29.0718	29.1694	27.0397	26.9813	27.0272	2.04934
2845	38498	ref|NM_000032|ref|NM_001037968|ref|NM_001037967|ens|ENST00000330807	hs|chrX:55035564-55035505	A_32_P385587	ALAS2	NM_000032	ref|Homo sapiens aminolevulinate, delta-, synthase 2 (ALAS2), transcript variant 1, mRNA [NM_000032]	-4.36387	-2.34237	0.224522	25.8778	25.8998	26.1191	26.0921	NaN	23.5617	23.7479	2.34237
