# Supplementary material for: Inositol trisphosphate receptor-mediated Ca2+ signalling stimulates mitochondrial function and gene expression in core myopathy patients
Source: Hum Mol Genet. 2018 Apr 25;27(13):2367–82. doi: 10.1093/hmg/ddy149 (PMC6005141; doi:10.1093/hmg/ddy149)
Supplement: Supplementary Data [file ddy149_supp.zip › ddy149-suppl_data/p4449 and p7379 (adult female, CCD).xlsx]

## Sheet: p4449&7379 Female adult CCD ALL
Original row	FeatureNum	accessions	chr_coord	ProbeName	GeneName	SystematicName	Description	SAMscore	Log2T/C	Fold change(Unlogged)	C4a(8463)	C4b(8463)	C4c(8463)	T3a(4449)	T3b(4449)	T3c(4449)	T3d(4449)	T5a(7379)	T5b(7379)	T5c(7379)
3001	8779	NA	hs|chr1:093730287-093730228	A_33_P3422289	A_33_P3422289	A_33_P3422289	Unknown	3.03338	1.42801	2.71405	25.3395	24.8975	25.3733	26.4987	26.8115	26.2321	26.4818	27.17	26.5016	26.7245
18396	35756	ref|NM_182969|ref|NM_001270381|ref|NM_001270380|ens|ENST00000531849	hs|chr11:74552650-74552591	A_23_P370162	XRRA1	NM_182969	ref|Homo sapiens X-ray radiation resistance associated 1 (XRRA1), transcript variant 1, mRNA [NM_182969]	3.03675	1.88761	3.38818	NaN	24.273	23.7068	25.8043	26.0013	26.2328	26.5539	25.8138	25.1349	25.6018
1844	5386	NA	hs|chr10:081784573-081784514	A_24_P281395	A_24_P281395	A_24_P281395	Unknown	3.04658	2.52113	6.85149	26.1859	26.2788	26.3996	28.0746	27.8703	27.9229	28.4855	29.4666	29.8595	29.9855
810	Mean	ref|NM_004994|ens|ENST00000372330|gb|AK301446|gb|AK298246	hs|chr20:44645121-44645180	A_23_P40174	MMP9	NM_004994	ref|Homo sapiens matrix metallopeptidase 9 (gelatinase B, 92kDa gelatinase, 92kDa type IV collagenase) (MMP9), mRNA [NM_004994]	3.06908	1.62232	3.09707	24.9963	25.3169	24.5566	26.8589	26.7869	26.0575	27.1159	26.6259	26.3788	26.2288
15808	9828	ref|NM_015398|ref|NM_001006655|ens|ENST00000514956|ens|ENST00000515078	hs|chr4:187088233-187088379	A_23_P416965	FAM149A	NM_015398	ref|Homo sapiens family with sequence similarity 149, member A (FAM149A), transcript variant 1, mRNA [NM_015398]	3.08015	2.59735	7.10096	24.7545	24.7693	25.1272	28.2596	28.1365	28.3944	28.1557	26.2542	26.4781	26.6886
2906	8500	ref|NM_016116|ens|ENST00000325885|gb|AK096449|tc|THC2607820	hs|chr7:95169397-95169456	A_33_P3568387	ASB4	NM_016116	ref|Homo sapiens ankyrin repeat and SOCS box containing 4 (ASB4), transcript variant 1, mRNA [NM_016116]	3.15614	1.30127	2.4904	28.9633	28.9358	28.8345	30.3891	30.2345	30.1007	30.5199	30.2149	30.2608	29.7675
4408	12939	ref|NM_021148|ref|NR_003099|tc|THC2618892	hs|chr7:64391729-64391788	A_33_P3355821	ZNF273	NM_021148	ref|Homo sapiens zinc finger protein 273 (ZNF273), transcript variant 1, mRNA [NM_021148]	3.20601	1.98893	3.66731	24.2205	22.6831	24.0932	26	25.5683	25.6407	25.5386	26.1734	25.3856	25.2748
16063	31039	ens|ENST00000552745|ens|ENST00000383251|gb|BC008585|gb|AF533905	unmapped	A_23_P30900	ENST00000552745	ENST00000552745	ens|MHC class II antigen [Source:UniProtKB/TrEMBL;Acc:Q5Y7D2] [ENST00000552745]	3.21537	2.37074	5.53722	24.0358	23.7812	23.0494	26.1587	26.1387	27.1517	26.4026	25.5683	25.6962	24.834
5845	17574	ref|NM_001144|ens|ENST00000290649|ref|XM_005255890|ref|XM_005255889	hs|chr16:56395757-56395698	A_23_P141005	AMFR	NM_001144	ref|Homo sapiens autocrine motility factor receptor, E3 ubiquitin protein ligase (AMFR), mRNA [NM_001144]	3.30548	1.39116	2.64722	28.5826	28.6804	28.8479	30.1916	29.7927	30.4394	30.2147	29.8364	29.9295	30.2592
13527	41753	ref|NM_004616|ens|ENST00000546561|ens|ENST00000247829|ens|ENST00000393330	hs|chr12:71526574-71526515	A_23_P36531	TSPAN8	NM_004616	ref|Homo sapiens tetraspanin 8 (TSPAN8), mRNA [NM_004616]	3.42153	1.77759	3.5355	27.5331	27.2755	27.5118	29.6752	29.7198	29.1277	29.3518	29.1209	29.0004	28.5283
13017	40018	ref|NM_000759|ref|NM_172219|ref|NM_172220|ref|NM_001178147	hs|chr17:38173710-38173769	A_23_P501754	CSF3	NM_000759	ref|Homo sapiens colony stimulating factor 3 (granulocyte) (CSF3), transcript variant 1, mRNA [NM_000759]	3.4228	1.87926	3.78762	25.5585	25.2457	25.007	27.0296	27.2418	27.8318	27.6138	26.7879	26.6129	26.93
11674	35619	ref|NM_001042353|ref|NM_001289145|ref|NM_001289146|ref|NM_031424	hs|chr20:826839-826898	A_23_P386241	FAM110A	NM_001042353	ref|Homo sapiens family with sequence similarity 110, member A (FAM110A), transcript variant 3, mRNA [NM_001042353]	3.42794	1.75325	3.47871	28.1903	28.1948	28.0211	30.3176	30.1317	29.9658	30.3558	29.4236	29.4499	29.5763
9402	28645	ref|NM_194312|ens|ENST00000343063|ens|ENST00000409169|ens|ENST00000409506	hs|chr2:239041849-239041908	A_24_P170983	ESPNL	NM_194312	ref|Homo sapiens espin-like (ESPNL), mRNA [NM_194312]	3.44433	1.71686	3.2922	24.2918	24.425	23.7592	26.156	26.005	25.6997	26.0845	25.2567	26.1547	25.7722
9643	29359	ref|NM_006333|ref|NM_173177|ref|NM_001190265|ref|NM_001190263	hs|chr2:68273479-68273120	A_23_P56590	C1D	NM_006333	ref|Homo sapiens C1D nuclear receptor corepressor (C1D), transcript variant 1, mRNA [NM_006333]	3.47228	1.93436	3.99265	26.8718	26.9386	26.7258	28.1513	28.3715	28.324	29.2029	29.0477	29.0463	29.3145
5842	17569	ref|NM_005952|ens|ENST00000568370|ens|ENST00000564974|ens|ENST00000394485	hs|chr16:56717962-56718021	A_33_P3236868	MT1X	NM_005952	ref|Homo sapiens metallothionein 1X (MT1X), mRNA [NM_005952]	3.49324	2.55315	6.37084	28.3139	28.4721	27.95	30.7471	29.2138	30.5818	31.375	31.2595	31.2877	31.1243
15114	11694	ref|NM_016953|ref|NM_001077197|ref|NM_001077196|ens|ENST00000286063	hs|chr2:178489104-178489045	A_32_P116857	PDE11A	NM_016953	ref|Homo sapiens phosphodiesterase 11A (PDE11A), transcript variant 4, mRNA [NM_016953]	3.56347	2.54854	6.59611	25.7134	25.6309	25.6412	27.6409	27.5772	27.4536	27.9713	29.3467	28.4768	29.0062
8953	27251	ref|NR_040058|gb|TCONS_l2_00009043|tc|THC2504947	hs|chr15:40986615-40986556	A_32_P30831	RAD51-AS1	NR_040058	ref|Homo sapiens RAD51 antisense RNA 1 (head to head) (RAD51-AS1), long non-coding RNA [NR_040058]	3.70062	2.41587	5.12282	25.035	23.9199	23.691	26.0716	27.1014	27.1155	26.8497	26.4417	26.923	25.9155
4687	13722	ref|NM_032709|ens|ENST00000483923|ens|ENST00000370575|ref|XM_006718045	hs|chr10:100146987-100144795	A_23_P24157	PYROXD2	NM_032709	ref|Homo sapiens pyridine nucleotide-disulphide oxidoreductase domain 2 (PYROXD2), mRNA [NM_032709]	3.71451	1.86169	3.6336	24.4296	25.1002	25.0629	26.3332	26.4079	26.4534	27.0329	26.8476	26.8717	27.1347
2160	Mean	ref|NM_006498|ens|ENST00000215886|gb|CR541972|gb|M87842	hs|chr22:37966329-37966270	A_23_P120902	LGALS2	NM_006498	ref|Homo sapiens lectin, galactoside-binding, soluble, 2 (LGALS2), mRNA [NM_006498]	3.90189	2.0567	4.23281	25.373	25.547	25.9464	27.9852	28.1569	27.9507	27.7494	27.0693	27.2693	27.5709
2213	6411	ref|NM_001730|ref|NM_001286818|ens|ENST00000377687|ref|XM_005266509	hs|chr13:73650979-73651038	A_23_P53891	KLF5	NM_001730	ref|Homo sapiens Kruppel-like factor 5 (intestinal) (KLF5), transcript variant 1, mRNA [NM_001730]	4.73136	1.7387	3.35128	25.7745	25.927	25.9032	27.6397	27.8462	27.6075	27.7547	27.4507	27.5531	27.3965
2026	5882	ref|NR_001443|ens|ENST00000582261|ens|ENST00000579946|ens|ENST00000579355	hs|chr17:20422735-20422676	A_32_P46238	KRT17P5	NR_001443	ref|Homo sapiens keratin 17 pseudogene 5 (KRT17P5), non-coding RNA [NR_001443]	4.82274	2.34087	5.16165	27.3451	27.5457	27.1796	30.0449	30.0182	29.8668	29.937	29.2117	29.4511	29.3539
1593	4640	ref|NM_006169|ens|ENST00000299964|ens|ENST00000535401|gb|CR541907	hs|chr11:114183072-114183131	A_23_P127584	NNMT	NM_006169	ref|Homo sapiens nicotinamide N-methyltransferase (NNMT), mRNA [NM_006169]	4.82386	1.75587	3.36681	28.2948	28.2363	28.5893	30.0482	30.2175	30.1706	30.1799	29.902	30.2364	30.1507
18166	32568	ens|ENST00000390376|ens|ENST00000569944|tc|THC2589734	hs|chr7:142124310-142124251	A_33_P3297545	ENST00000390376	ENST00000390376	ens|T cell receptor beta variable 6-8 [Source:HGNC Symbol;Acc:12233] [ENST00000390376]	5.1129	2.80597	6.53916	23.6946	24.6102	24.717	NaN	NaN	NaN	27.4392	27.5066	26.8292	26.8114
15925	30294	ref|NR_103535|gb|AK075118|gb|XR_110470|tc|THC2484325	hs|chr1:78353507-78353448	A_24_P110780	NEXN-AS1	NR_103535	ref|Homo sapiens NEXN antisense RNA 1 (NEXN-AS1), long non-coding RNA [NR_103535]	-7.56515	-3.74328	0.0767748	28.2615	28.1648	28.0143	24.1606	24.2977	24.8222	24.0737	25.026	24.1144	24.3307
9165	27882	ens|ENST00000320736|gb|NM_001098516|tc|THC2632298	hs|chr3:195464463-195464522	A_33_P3226775	MUC20	ENST00000320736	ens|mucin 20, cell surface associated [Source:HGNC Symbol;Acc:23282] [ENST00000320736]	-6.87763	-2.86588	0.135892	26.9903	27.1865	27.5974	24.6757	24.245	24.2394	24.5717	24.2738	24.3188	24.4209
33	116	ref|NM_016639|ens|ENST00000571351|ens|ENST00000326577|ens|ENST00000341627	hs|chr16:3072180-3072239	A_23_P49338	TNFRSF12A	NM_016639	ref|Homo sapiens tumor necrosis factor receptor superfamily, member 12A (TNFRSF12A), mRNA [NM_016639]	-4.99249	-2.42924	0.190091	30.9397	31.1572	31.1075	28.5417	28.0126	29.0956	28.992	28.6871	28.4533	28.69
16367	13342	ref|NM_001888|ref|NM_001014444|ens|ENST00000396023|ens|ENST00000415987	hs|chr16:21270022-21269963	A_23_P77731	CRYM	NM_001888	ref|Homo sapiens crystallin, mu (CRYM), transcript variant 1, mRNA [NM_001888]	-4.66544	-5.36913	0.03627	30.9119	30.8583	30.7889	23.5118	NaN	23.8107	25.1668	26.6418	27.0463	26.7259
18181	36993	ref|NM_001129890|ens|ENST00000520099|gb|AK097393|tc|THC2515792	hs|chr8:92231371-92231430	A_33_P3403429	LRRC69	NM_001129890	ref|Homo sapiens leucine rich repeat containing 69 (LRRC69), mRNA [NM_001129890]	-4.49251	-2.68498	0.199606	26.2099	26.1303	26.1455	NaN	NaN	23.4992	23.7108	23.6014	NaN	23.0962
18063	5418	gb|AK093862|tc|THC2620000	hs|chr13:110777522-110777581	A_33_P3692979	LOC283485	AK093862	gb|Homo sapiens cDNA FLJ36543 fis, clone TRACH2006194. [AK093862]	-4.41316	-3.03419	0.149305	26.8161	26.7862	26.9646	24.6225	NaN	23.5104	24.1499	NaN	NaN	23.0029
18053	1153	ref|NM_001013615|ens|ENST00000371980|gb|AK057892|tc|THC2476177	hs|chr1:46686803-46686862	A_33_P3400823	LURAP1	NM_001013615	ref|Homo sapiens leucine rich adaptor protein 1 (LURAP1), mRNA [NM_001013615]	-4.36997	-2.65212	0.202579	26.0262	25.9965	25.9505	NaN	NaN	23.5664	23.3856	22.8558	NaN	23.548
16319	11181	ref|NM_033406|ens|ENST00000448981|gb|AF176702|tc|THC2486635	hs|chr11:33768335-33768289	A_23_P363826	FBXO3	NM_033406	ref|Homo sapiens F-box protein 3 (FBXO3), transcript variant 2, mRNA [NM_033406]	-4.16554	-2.05693	0.250503	27.3124	27.2779	27.43	25.1142	NaN	24.6106	25.4947	25.5869	25.2232	25.6694
6467	19464	ref|NM_005627|ref|NM_001143676|ref|NM_001143678|ref|NM_001143677	hs|chr6:134490715-134490656	A_23_P19673	SGK1	NM_005627	ref|Homo sapiens serum/glucocorticoid regulated kinase 1 (SGK1), transcript variant 1, mRNA [NM_005627]	-3.98562	-1.79503	0.29348	31.6814	31.7562	31.8191	30.0236	29.9809	30.3533	30.3297	29.6469	29.6752	29.691
12314	37664	ref|NM_006557|ref|NM_001130865|ref|NM_181872|ens|ENST00000382255	hs|chr9:1057447-1057506	A_32_P213459	DMRT2	NM_006557	ref|Homo sapiens doublesex and mab-3 related transcription factor 2 (DMRT2), transcript variant 1, mRNA [NM_006557]	-3.85912	-1.96852	0.262451	27.5224	27.4178	27.7606	25.9984	25.5053	25.5119	26.1863	25.4	24.9992	25.5878
12562	38498	ref|NM_000032|ref|NM_001037968|ref|NM_001037967|ens|ENST00000330807	hs|chrX:55035564-55035505	A_32_P385587	ALAS2	NM_000032	ref|Homo sapiens aminolevulinate, delta-, synthase 2 (ALAS2), transcript variant 1, mRNA [NM_000032]	-3.55325	-1.71563	0.309838	28.8506	28.7574	28.4994	27.3184	27.1967	26.3495	26.8331	26.8253	27.1135	27.2714
18115	19821	ref|NM_001242480|ens|ENST00000400890|ref|XM_006723913|ref|XM_006723921	hs|chr7_gl000195_random:44806-44747	A_33_P3402056	LOC389831	NM_001242480	ref|Homo sapiens uncharacterized LOC389831 (LOC389831), mRNA [NM_001242480]	-3.54138	-2.5091	0.232077	26.074	26.1493	26.2473	NaN	NaN	23.7577	24.3329	23.4119	NaN	23.0884
14161	43830	ref|NM_001042422|ref|NM_001206950|ref|NM_001042423|ref|NM_001206951	hs|chr17:80197288-80197347	A_23_P158725	SLC16A3	NM_001042422	ref|Homo sapiens solute carrier family 16 (monocarboxylate transporter), member 3 (SLC16A3), transcript variant 2, mRNA [NM_001042422]	-3.45015	-1.42432	0.375964	34.0761	34.1065	34.2803	32.7527	32.5812	32.3322	32.8221	32.9117	32.6641	33.0459
17539	11950	ref|NM_001559|ref|NM_001258214|ref|NM_001258216|ref|NM_001258215	hs|chr1:67862052-67862111	A_23_P72077	IL12RB2	NM_001559	ref|Homo sapiens interleukin 12 receptor, beta 2 (IL12RB2), transcript variant 1, mRNA [NM_001559]	-3.39251	-1.87999	0.287763	25.9764	26.2831	26.2916	24.5345	NaN	25.1576	24.0772	23.7895	NaN	23.9599
8696	26481	ref|NM_199040|ref|NM_019094|ens|ENST00000337179|ens|ENST00000415493	hs|chr12:93796090-93796149	A_24_P67946	NUDT4	NM_199040	ref|Homo sapiens nudix (nucleoside diphosphate linked moiety X)-type motif 4 (NUDT4), transcript variant 2, mRNA [NM_199040]	-3.28921	-1.53888	0.351173	29.0302	28.9872	29.1979	27.4757	27.6774	27.6561	27.0122	27.4982	28.0748	27.336
3411	9986	ref|NM_001242480|ens|ENST00000400890|ref|XM_006723913|ref|XM_006723921	hs|chr7_gl000195_random:44089-44030	A_32_P202703	LOC389831	NM_001242480	ref|Homo sapiens uncharacterized LOC389831 (LOC389831), mRNA [NM_001242480]	-3.28411	-2.13962	0.242899	27.3213	27.5725	27.5058	25.965	25.5087	25.5976	25.7756	25.3593	24.0502	25.0319
11729	35795	ref|NM_001004354|ens|ENST00000356628|gb|AJ420434|tc|THC2667407	hs|chr9:140194182-140194123	A_33_P3337272	NRARP	NM_001004354	ref|Homo sapiens NOTCH-regulated ankyrin repeat protein (NRARP), mRNA [NM_001004354]	-3.24954	-1.53759	0.352323	29.4221	29.4216	29.4829	27.9434	28.0702	27.3995	27.4475	28.0654	28.1502	28.2557
7696	23289	ref|NM_138705|ens|ENST00000307786|ens|ENST00000482402|ref|XM_005244729	hs|chr1:1848487-1848618	A_23_P62588	CALML6	NM_138705	ref|Homo sapiens calmodulin-like 6 (CALML6), mRNA [NM_138705]	-3.24583	-1.70343	0.311772	30.1717	30.7242	30.6682	28.7935	29.0408	29.1611	29.2461	28.6857	28.0824	28.7159
4640	13612	ref|NM_206831|ref|NM_001047434|ens|ENST00000462982|ens|ENST00000285082	hs|chr3:16302170-16302111	A_23_P69188	DPH3	NM_206831	ref|Homo sapiens diphthamide biosynthesis 3 (DPH3), transcript variant 1, mRNA [NM_206831]	-3.24317	-1.25453	0.42218	29.9954	29.9365	30.0588	28.7746	28.7949	28.4859	28.6142	28.57	28.955	29.0022
9969	30356	ens|ENST00000608609|ref|XR_109916|ref|XR_133304|ref|XR_171310	hs|chr2:97478051-97477992	A_33_P3358621	LOC100506036	ENST00000608609	ref|PREDICTED: Homo sapiens uncharacterized LOC100506036 (LOC100506036), ncRNA [XR_109916]	-3.21212	-1.44755	0.372865	27.2355	27.0913	27.2559	25.8936	25.8752	25.2094	25.7625	25.6532	25.6436	26.1894
10403	31723	ref|NM_013305|ens|ENST00000315087|ref|XM_005258250|ref|XM_006722443	hs|chr18:44259258-44259199	A_23_P379789	ST8SIA5	NM_013305	ref|Homo sapiens ST8 alpha-N-acetyl-neuraminide alpha-2,8-sialyltransferase 5 (ST8SIA5), mRNA [NM_013305]	-3.15312	-1.82676	0.297642	29.5517	29.6151	29.5822	28.3234	27.9609	27.7826	28.4076	26.9982	27.3081	27.5129
758	2264	ref|NM_032411|ens|ENST00000479337|ens|ENST00000238044|ref|XM_006712799	hs|chr2:106694463-106694522	A_33_P3289121	C2orf40	NM_032411	ref|Homo sapiens chromosome 2 open reading frame 40 (C2orf40), mRNA [NM_032411]	-3.12284	-1.42136	0.379498	28.2107	28.377	28.1407	26.7096	26.5355	26.3522	27.2355	26.9413	26.9632	27.0127
17942	33255	ref|NR_015375|gb|AF424541|gb|BC004474	hs|chr9:2535721-2535662	A_32_P473302	VLDLR-AS1	NR_015375	ref|Homo sapiens VLDLR antisense RNA 1 (VLDLR-AS1), long non-coding RNA [NR_015375]	-3.04654	-2.311	0.26393	25.9623	25.28	25.2594	23.1155	NaN	23.1663	23.052	23.7448	NaN	22.8695
1143	Mean	ref|NM_001233|ref|NM_001206747|ref|NM_001206748|ens|ENST00000498493	hs|chr7:116140389-116140448	A_23_P123071	CAV2	NM_001233	ref|Homo sapiens caveolin 2 (CAV2), transcript variant 1, mRNA [NM_001233]	-3.04652	-1.34228	0.397923	27.6863	27.6932	28.0171	26.5428	26.0841	26.6363	26.4265	26.2047	26.4174	26.8841
14798	Mean	ref|NM_000148|ens|ENST00000310160|ref|XM_006723127|gb|M35531	hs|chr19:49251325-49251268	A_23_P107963	FUT1	NM_000148	ref|Homo sapiens fucosyltransferase 1 (galactoside 2-alpha-L-fucosyltransferase, H blood group) (FUT1), mRNA [NM_000148]	-3.03556	-1.29906	0.411696	27.4993	27.4156	27.3603	26.0152	25.9861	25.6495	26.2056	26.416	26.255	26.3546
1413	4073	ref|NM_004785|ref|NM_001130012|ref|NM_001252073|ref|NM_001252075	hs|chr16:2088290-2088349	A_24_P364838	SLC9A3R2	NM_004785	ref|Homo sapiens solute carrier family 9, subfamily A (NHE3, cation proton antiporter 3), member 3 regulator 2 (SLC9A3R2), transcript variant 2, mRNA [NM_004785]	-3.02667	-1.48381	0.364004	29.2711	29.3008	28.9332	27.177	27.9172	27.7118	27.2286	27.7694	27.882	28.1058
15189	16360	ref|NM_031279|ref|NM_001146590|ref|NM_001146627|ref|NR_027474	hs|chr4:109663325-109663266	A_23_P257231	ETNPPL	NM_031279	ref|Homo sapiens ethanolamine-phosphate phospho-lyase (ETNPPL), transcript variant 1, mRNA [NM_031279]	-3.02107	-1.45491	0.369384	27.3578	27.269	27.7332	25.7903	25.5518	26.0319	25.8488	25.927	26.3282	26.5108
15597	38800	ref|NM_001289773|gb|BC039399|tc|THC2605683	hs|chrX:40597776-40597835	A_32_P167396	MED14OS	NM_001289773	ref|Homo sapiens MED14 opposite strand (MED14OS), mRNA [NM_001289773]	-3.01593	-1.11979	0.461234	27.6656	27.4178	27.5992	26.5023	26.2174	26.2699	26.4962	26.6373	26.3894	26.5748
17843	43354	ref|NR_027420|gb|AK123403|tc|THC2474667|tc|THC2521415	hs|chr21:9919481-9919422	A_33_P3245449	LOC389834	NR_027420	ref|Homo sapiens ankyrin repeat domain 57 pseudogene (LOC389834), non-coding RNA [NR_027420]	-2.96424	-2.35308	0.240028	25.866	25.9644	26.1743	NaN	NaN	22.6948	22.619	24.0823	24.3397	24.5066
3889	11420	ref|NM_006334|ens|ENST00000392991|ens|ENST00000277415|gb|D82343	hs|chr9:137987788-137987847	A_33_P3248354	OLFM1	NM_006334	ref|Homo sapiens olfactomedin 1 (OLFM1), transcript variant 2, mRNA [NM_006334]	-2.94593	-1.85629	0.287602	26.9655	27.1384	27.6709	25.8258	25.1873	26.0986	25.7565	24.6466	24.7056	25.5933
17345	1040	ref|NM_005797|gb|AF304447|gb|AF275945|gb|BU607934	hs|chr11:118124256-118124197	A_33_P3215948	MPZL2	NM_005797	ref|Homo sapiens myelin protein zero-like 2 (MPZL2), transcript variant 1, mRNA [NM_005797]	-2.93795	-1.76405	0.290832	26.3663	26.4116	26.0146	24.4665	NaN	23.3876	24.6798	24.8781	24.5376	25.051
19037	20673	ref|NR_029451|ens|ENST00000483544|gb|AK057456|tc|THC2482636	hs|chr12:24719966-24719907	A_23_P408175	LINC00477	NR_029451	ref|Homo sapiens long intergenic non-protein coding RNA 477 (LINC00477), long non-coding RNA [NR_029451]	-2.91227	-2.32637	0.261763	26.7425	26.8642	NaN	25.2147	25.2607	NaN	23.772	24.2938	23.8436	NaN
