# Supplementary material for: Inositol trisphosphate receptor-mediated Ca2+ signalling stimulates mitochondrial function and gene expression in core myopathy patients
Source: Hum Mol Genet. 2018 Apr 25;27(13):2367–82. doi: 10.1093/hmg/ddy149 (PMC6005141; doi:10.1093/hmg/ddy149)
Supplement: Supplementary Data [file ddy149_supp.zip › ddy149-suppl_data/p7322 and p2638 (female child, CCD).xlsx]

## Sheet: p7322 Female Child CCD ALL
Original row	FeatureNum	accessions	chr_coord	ProbeName	GeneName	SystematicName	Description	SAMscore	Log2T/C	Fold change(Unlogged)	C2a(6578)	C2b(6578)	C2c(6578)	C2d(6578)	T2a(7322)	T2b(7322)	T2c(7322)	T4a(2638)	T4b(2638)	T4c(2638)	T4d(2638)	Ranking
16472	18089	ref|NR_038453|tc|THC2655610	hs|chr10:72977065-72977006	A_32_P52153	UNC5B-AS1	NR_038453	ref|Homo sapiens UNC5B antisense RNA 1 (UNC5B-AS1), long non-coding RNA [NR_038453]	10.2803	7.55725	165.416	24.2399	22.6926	22.0606	23.7538	31.1546	31.1593	31.2071	30.5682	30.2138	30.3058	30.5993	7.55725
17194	1805	ref|NR_024418|gb|BC048329|gb|BC073887	unmapped	A_33_P3368945	LOC389332	NR_024418	ref|Homo sapiens uncharacterized LOC389332 (LOC389332), long non-coding RNA [NR_024418]	6.39544	6.64352	81.2605	22.5758	22.176	NaN	23.1089	27.8203	28.0209	28.3825	30.1398	30.1776	30.0902	30.215	6.64352
6772	20781	ref|NM_005063|ens|ENST00000578585|ens|ENST00000370355|gb|TCONS_00025860	hs|chr10:102123917-102123976	A_32_P163858	SCD	NM_005063	ref|Homo sapiens stearoyl-CoA desaturase (delta-9-desaturase) (SCD), mRNA [NM_005063]	7.86722	6.44723	88.59	23.58	23.286	22.1781	24.1278	28.908	28.8314	29.0835	30.4892	30.4159	30.6414	29.8121	6.44723
360	116	ref|NM_016639|ens|ENST00000571351|ens|ENST00000326577|ens|ENST00000341627	hs|chr16:3072180-3072239	A_23_P49338	TNFRSF12A	NM_016639	ref|Homo sapiens tumor necrosis factor receptor superfamily, member 12A (TNFRSF12A), mRNA [NM_016639]	7.80565	5.28029	39.5954	25.9785	26.0595	25.7619	26.9739	30.9952	31.1813	30.7367	32.1608	32.3495	31.5425	31.3502	5.28029
15677	30116	ref|NM_000436|ens|ENST00000196371|gb|AK125115|gb|U62961	hs|chr5:41730530-41730471	A_32_P63848	OXCT1	NM_000436	ref|Homo sapiens 3-oxoacid CoA transferase 1 (OXCT1), mRNA [NM_000436]	7.55656	5.24366	41.1989	25.0823	25.6937	25.4313	25.0266	29.8935	29.7723	29.9221	30.6	31.1675	31.5465	30.9631	5.24366
14567	Mean	ref|NM_006100|ref|NM_001271142|ref|NM_001271145|ref|NM_001271146	hs|chr3:98510738-98510797	A_23_P250800	ST3GAL6	NM_006100	ref|Homo sapiens ST3 beta-galactoside alpha-2,3-sialyltransferase 6 (ST3GAL6), transcript variant 1, mRNA [NM_006100]	9.18438	5.14119	35.7895	23.3879	24.0299	24.1034	24.0862	28.7463	28.6657	28.4786	29.5595	29.279	29.3759	29.1965	5.14119
1557	4289	ref|NM_145165|ref|NM_001204063|ref|NM_001204064|ens|ENST00000359118	hs|chr14:65401707-65401766	A_33_P3354539	CHURC1	NM_145165	ref|Homo sapiens churchill domain containing 1 (CHURC1), transcript variant 1, mRNA [NM_145165]	7.94178	5.12232	32.7551	22.2992	23.8477	23.772	22.8911	28.2252	28.0332	28.1871	28.1995	28.0183	28.5405	29.07	5.12232
11138	34149	ref|NM_000519|ens|ENST00000429817|ens|ENST00000380299|gb|HQ448433	hs|chr11:5255317-5255258	A_24_P75190	HBD	NM_000519	ref|Homo sapiens hemoglobin, delta (HBD), mRNA [NM_000519]	4.63099	5.03672	46.6409	28.3593	27.7802	28.3944	27.8402	31.7307	31.6918	31.2287	34.2746	34.3393	34.4868	34.1596	5.03672
3920	11881	ref|NM_000517|ref|NM_000558|ens|ENST00000251595|ens|ENST00000320868	hs|chr16:222889-222948	A_24_P142305	HBA2	NM_000517	ref|Homo sapiens hemoglobin, alpha 2 (HBA2), mRNA [NM_000517]	4.82747	4.85018	36.5631	23.7927	24.7587	25.093	24.4398	28.0283	28.1342	27.8479	30.1581	30.4892	30.5163	30.4247	4.85018
2212	6408	ref|NM_152278|ens|ENST00000372666|ens|ENST00000332431|gb|AJ297363	hs|chrX:102585937-102586332	A_24_P49106	TCEAL7	NM_152278	ref|Homo sapiens transcription elongation factor A (SII)-like 7 (TCEAL7), mRNA [NM_152278]	7.71117	4.77407	24.8283	25.5162	24.2205	23.7056	24.5676	29.0049	29.2548	29.0498	29.1109	29.3264	29.5877	29.6012	4.77407
20561	11080	ens|ENST00000424493|linc|TCONS_00005934|linc|TCONS_l2_00020040|linc|TCONS_l2_00019088	hs|chr3:197387558-197387499	A_33_P3336557	ENST00000424493	ENST00000424493	Unknown	5.97504	4.75621	19.9358	24.9974	24.7328	24.9088	25.5734	NaN	NaN	NaN	30.2075	29.6944	29.5568	29.7785	4.75621
13368	41544	ref|NM_003881|ens|ENST00000372868|ens|ENST00000372865|ens|ENST00000190983	hs|chr20:43356347-43356406	A_23_P102611	WISP2	NM_003881	ref|Homo sapiens WNT1 inducible signaling pathway protein 2 (WISP2), mRNA [NM_003881]	5.66276	4.42128	24.6412	26.5891	26.6373	26.7283	27.0784	30.3853	30.0933	30.2175	31.8381	31.9644	32.0134	31.7451	4.42128
3236	9676	ref|NM_006818|ens|ENST00000368921|gb|AK056089|gb|AK057755	hs|chr1:151040758-151040817	A_23_P23346	MLLT11	NM_006818	ref|Homo sapiens myeloid/lymphoid or mixed-lineage leukemia (trithorax homolog, Drosophila); translocated to, 11 (MLLT11), mRNA [NM_006818]	5.00658	4.41919	27.4252	25.5559	25.6059	25.8433	25.8086	31.4537	31.5065	30.8696	29.4461	29.2436	29.1979	29.141	4.41919
2487	7356	ref|NM_000517|ref|NM_000558|ens|ENST00000482565|ens|ENST00000251595	hs|chr16:223555-223614	A_33_P3258362	HBA2	NM_000517	ref|Homo sapiens hemoglobin, alpha 2 (HBA2), mRNA [NM_000517]	4.82022	4.30342	23.5578	28.1138	28.7594	29.1922	28.5223	31.9909	31.8681	31.5878	33.9993	34.0045	33.5558	33.6461	4.30342
4924	14986	ref|NM_000517|ens|ENST00000482565|ens|ENST00000251595|gb|DQ655926	hs|chr16:223560-223619	A_23_P26457	HBA2	NM_000517	ref|Homo sapiens hemoglobin, alpha 2 (HBA2), mRNA [NM_000517]	4.59863	4.29132	22.8978	28.0746	28.9082	29.4331	28.3092	31.9698	31.9537	31.4409	33.9321	33.9423	33.6583	33.9111	4.29132
17546	Mean	ref|NM_000230|ens|ENST00000308868|ref|XM_005250340|gb|U43653	hs|chr7:127897079-127897138	A_24_P397817	LEP	NM_000230	ref|Homo sapiens leptin (LEP), mRNA [NM_000230]	5.18691	4.27624	17.11	22.8846	22.5471	23.1766	NaN	26.1754	26.0067	26.913	27.4966	27.5789	27.9036	27.9454	4.27624
128	Mean	ref|NM_000518|ens|ENST00000335295|gb|HW348671|gb|V00497	hs|chr11:5246777-5246718	A_23_P203558	HBB	NM_000518	ref|Homo sapiens hemoglobin, beta (HBB), mRNA [NM_000518]	5.33304	4.24218	20.2395	30.877	31.23	32.2256	31.2461	34.9181	34.8995	34.4645	36.3292	36.3041	36.4875	36.0552	4.24218
3853	11665	ref|NM_004962|ens|ENST00000224605|ens|ENST00000580279|ref|XM_006717762	hs|chr10:48425995-48425936	A_23_P52227	GDF10	NM_004962	ref|Homo sapiens growth differentiation factor 10 (GDF10), mRNA [NM_004962]	7.80636	4.22146	18.6859	24.7463	25.0305	24.2436	25.0672	28.6203	28.7472	28.9787	28.9156	29.3058	29.6052	28.7806	4.22146
17217	7192	ref|NM_052934|ref|NM_134325|ens|ENST00000367134|ens|ENST00000491127	hs|chr1:205882424-205882365	A_23_P201248	SLC26A9	NM_052934	ref|Homo sapiens solute carrier family 26 (anion exchanger), member 9 (SLC26A9), transcript variant 1, mRNA [NM_052934]	4.83384	4.20226	15.7301	22.2572	22.3166	NaN	22.87	25.9394	25.4068	26.206	27.4352	27.4715	27.4681	26.8577	4.20226
13336	41429	ref|NM_015585|ens|ENST00000377308|ens|ENST00000245957|ens|ENST00000377309	hs|chr20:20341270-20341329	A_32_P4262	C20orf26	NM_015585	ref|Homo sapiens chromosome 20 open reading frame 26 (C20orf26), transcript variant 1, mRNA [NM_015585]	8.1921	4.13909	17.5919	25.9659	25.8995	26.0364	26.5874	29.8364	29.9395	30.1277	30.4033	30.5996	30.4085	30.5147	4.13909
17470	35118	ref|NM_033226|ens|ENST00000416054|ens|ENST00000497206|ens|ENST00000532494	hs|chr16:48117680-48117621	A_24_P287766	ABCC12	NM_033226	ref|Homo sapiens ATP-binding cassette, sub-family C (CFTR/MRP), member 12 (ABCC12), mRNA [NM_033226]	5.78347	4.10182	15.0776	22.5783	22.7651	NaN	22.6499	27.4629	27.4678	27.0329	25.9088	26.4315	26.8408	26.219	4.10182
11543	35394	ref|NM_001279|ref|NR_036468|ens|ENST00000320477|ens|ENST00000520620	hs|chr18:12277152-12277211	A_23_P376704	CIDEA	NM_001279	ref|Homo sapiens cell death-inducing DFFA-like effector a (CIDEA), transcript variant 1, mRNA [NM_001279]	5.09089	3.99088	15.3885	23.315	23.8395	22.1723	24.1496	26.9097	26.8927	26.2518	27.9354	27.8201	28.0386	27.6716	3.99088
14612	Mean	ref|NM_004797|ref|NM_001177800|ens|ENST00000412955|ens|ENST00000444204	hs|chr3:186575311-186575370	A_23_P369237	ADIPOQ	NM_004797	ref|Homo sapiens adiponectin, C1Q and collagen domain containing (ADIPOQ), transcript variant 2, mRNA [NM_004797]	5.42544	3.90526	13.2845	24.771	22.7552	23.2336	23.0648	27.9437	27.8849	27.7276	27.0539	27.0837	26.9212	26.9149	3.90526
4414	13342	ref|NM_001888|ref|NM_001014444|ens|ENST00000396023|ens|ENST00000415987	hs|chr16:21270022-21269963	A_23_P77731	CRYM	NM_001888	ref|Homo sapiens crystallin, mu (CRYM), transcript variant 1, mRNA [NM_001888]	6.96581	3.83853	14.6738	28.6347	28.1883	28.0967	28.1995	31.609	31.7719	31.646	32.5453	32.2968	32.3986	32.5607	3.83853
17216	7144	ref|NM_001657|ens|ENST00000395748|ens|ENST00000380846|gb|M30704	hs|chr4:75320518-75320577	A_23_P259071	AREG	NM_001657	ref|Homo sapiens amphiregulin (AREG), mRNA [NM_001657]	4.19636	3.83602	12.4154	23.239	23.0884	NaN	22.2248	27.3821	27.7014	27.7014	25.6959	25.8316	26.4793	26.0157	3.83602
17372	44410	ref|NM_153612|ens|ENST00000312719|ens|ENST00000411826|ref|XM_006715379	hs|chr6:114376945-114376886	A_23_P351295	HS3ST5	NM_153612	ref|Homo sapiens heparan sulfate (glucosamine) 3-O-sulfotransferase 5 (HS3ST5), mRNA [NM_153612]	6.71538	3.83544	12.4236	22.8231	23.4534	NaN	23.7322	26.6729	27.2666	26.9142	27.234	27.3213	27.2899	27.5027	3.83544
12492	38520	ref|NM_002666|ref|NM_001145311|ens|ENST00000430628|ens|ENST00000300055	hs|chr15:90208287-90208228	A_23_P26154	PLIN1	NM_002666	ref|Homo sapiens perilipin 1 (PLIN1), transcript variant 1, mRNA [NM_002666]	7.64419	3.68012	12.7057	24.25	24.273	23.7915	24.5947	27.8743	27.578	27.7155	28.2812	28.0003	27.9354	27.967	3.68012
1164	3018	ref|XR_424503|ref|XR_429363|ref|XR_432980|gb|AK096898	hs|chr14:55152515-55152456	A_33_P3279515	LOC729451	XR_424503	ref|PREDICTED: Homo sapiens uncharacterized LOC729451 (LOC729451), misc_RNA [XR_424503]	4.73712	3.64361	14.1476	24.1153	24.2633	23.6145	23.6572	26.5946	26.6226	26.8853	27.604	28.3187	28.5183	28.3499	3.64361
17403	8076	ref|NM_001063|ens|ENST00000461695|ens|ENST00000264998|ens|ENST00000402696	hs|chr3:133495990-133496049	A_23_P212508	TF	NM_001063	ref|Homo sapiens transferrin (TF), mRNA [NM_001063]	2.84511	3.63117	12.9811	22.5421	22.6767	NaN	23.18	25.1079	24.5262	24.8105	27.4455	27.3035	27.6829	28.1389	3.63117
3160	9454	ref|NM_006671|ref|NM_001287595|ref|NM_001287597|ref|NR_109858	hs|chr1:53552968-53552909	A_23_P325562	SLC1A7	NM_006671	ref|Homo sapiens solute carrier family 1 (glutamate transporter), member 7 (SLC1A7), transcript variant 4, mRNA [NM_006671]	5.13094	3.62825	12.6263	28.9109	27.8509	27.5653	28.2175	32.3882	32.5718	32.2954	31.3547	31.5434	31.2774	30.9198	3.62825
2638	7814	ref|NM_012454|ref|NM_001010927|ens|ENST00000456877|ens|ENST00000275246	hs|chr6:155578174-155578233	A_24_P303454	TIAM2	NM_012454	ref|Homo sapiens T-cell lymphoma invasion and metastasis 2 (TIAM2), transcript variant 1, mRNA [NM_012454]	8.54895	3.62423	12.2063	26.3848	26.8243	26.6332	26.996	30.2777	30.2668	30.1772	30.3764	30.3836	30.3718	30.4833	3.62423
7093	21705	ref|NM_006744|ens|ENST00000371467|ens|ENST00000371464|ref|XM_005270023	hs|chr10:95351728-95351669	A_23_P75283	RBP4	NM_006744	ref|Homo sapiens retinol binding protein 4, plasma (RBP4), mRNA [NM_006744]	6.1448	3.60472	12.3135	25.1474	25.5742	25.861	25.0049	28.6113	28.5238	28.4453	29.4709	29.3119	29.3299	29.3181	3.60472
12869	39833	ref|NM_033101|ref|NM_001142537|ref|NM_001142538|ref|NM_001142535	hs|chr11:63283937-63283996	A_23_P139198	LGALS12	NM_033101	ref|Homo sapiens lectin, galactoside-binding, soluble, 12 (LGALS12), transcript variant 2, mRNA [NM_033101]	4.73463	3.5945	11.8794	22.4918	22.6541	23.1965	24.1226	26.4083	26.2119	25.5063	27.4239	27.2197	27.1756	27.0296	3.5945
16251	Mean	ref|NM_018711|ens|ENST00000299134|gb|AL359592|gb|BC033587	hs|chr12:109304740-109304691	A_23_P112982	SVOP	NM_018711	ref|Homo sapiens SV2 related protein homolog (rat) (SVOP), mRNA [NM_018711]	7.77826	3.52559	11.427	22.5566	22.6834	22.2909	22.969	26.3136	26.3623	26.0995	26.2679	25.8536	26.0193	26.1379	3.52559
17486	41162	ref|NM_145259|ref|NM_001111031|ref|NM_001111032|ref|NM_001111033	hs|chr2:158389215-158389156	A_23_P397455	ACVR1C	NM_145259	ref|Homo sapiens activin A receptor, type IC (ACVR1C), transcript variant 1, mRNA [NM_145259]	4.60097	3.52516	11.3841	22.5329	22.483	NaN	23.131	25.8267	25.1687	25.3337	26.8744	26.7873	26.8136	26.881	3.52516
17528	33621	ref|NM_019849|ens|ENST00000590490|ens|ENST00000253188|ref|XM_006723285	hs|chr19:33699769-33699710	A_23_P108075	SLC7A10	NM_019849	ref|Homo sapiens solute carrier family 7 (neutral amino acid transporter light chain, asc system), member 10 (SLC7A10), mRNA [NM_019849]	3.78433	3.52045	8.64385	22.4792	22.8374	NaN	22.6979	25.2346	24.9873	25.947	26.5496	26.8439	26.7148	27.0664	3.52045
14230	44548	ref|NM_002964|ens|ENST00000368733|ens|ENST00000368732|gb|AK291328	hs|chr1:153362607-153362548	A_23_P434809	S100A8	NM_002964	ref|Homo sapiens S100 calcium binding protein A8 (S100A8), mRNA [NM_002964]	3.47091	3.44536	11.9166	22.2944	23.175	24.2502	22.636	25.0313	26.3384	24.8149	27.1902	27.338	27.6672	27.36	3.44536
6076	18709	ref|NM_145791|ref|NM_001260512|ref|NM_020300|ref|NM_001260511	hs|chr12:16516907-16516966	A_23_P36658	MGST1	NM_145791	ref|Homo sapiens microsomal glutathione S-transferase 1 (MGST1), transcript variant 3, mRNA [NM_145791]	5.26805	3.43975	11.4067	24.7929	25.4684	25.581	25.1284	28.1402	28.1291	27.8766	29.2117	29.0943	29.3347	28.9905	3.43975
3082	9198	ref|NM_001291218|ref|NM_020349|ref|NM_001129981|ref|NM_001291219	hs|chr10:99343557-99343616	A_33_P3278362	ANKRD2	NM_001291218	ref|Homo sapiens ankyrin repeat domain 2 (stretch responsive muscle) (ANKRD2), transcript variant 1, mRNA [NM_001291218]	6.01833	3.41214	11.0519	32.5887	32.3101	32.1866	32.5339	35.6264	35.8653	35.1085	36.2105	36.3401	35.3573	36.2105	3.41214
15352	20269	ens|ENST00000593307|ens|ENST00000601182|ens|ENST00000571866|ens|ENST00000583223	hs|chr20:61174461-61174520	A_33_P3688511	ENST00000593307	ENST00000593307	Unknown	6.39332	3.41056	11.0309	25.6111	25.5717	25.6776	25.6528	28.5972	28.6039	28.7324	29.4705	29.3889	29.5627	28.9167	3.41056
17323	29930	ref|NM_025243|ens|ENST00000258403|ens|ENST00000425817|ref|XM_005246874	hs|chr2:228550641-228550582	A_33_P3274562	SLC19A3	NM_025243	ref|Homo sapiens solute carrier family 19 (thiamine transporter), member 3 (SLC19A3), mRNA [NM_025243]	4.33169	3.38466	8.5789	22.8713	22.8753	22.6662	NaN	25.3898	25.6803	25.6302	26.3023	27.0175	26.3737	26.9286	3.38466
1899	5458	ref|NM_024816|ens|ENST00000358201|ens|ENST00000357573|gb|BC058900	hs|chr16:28915801-28915742	A_33_P3239152	RABEP2	NM_024816	ref|Homo sapiens rabaptin, RAB GTPase binding effector protein 2 (RABEP2), mRNA [NM_024816]	5.68086	3.26464	9.56697	25.2848	26.1815	26.3091	25.9064	28.6236	28.8313	28.9129	29.3676	29.6254	29.4046	29.5302	3.26464
9542	29091	ref|NM_001168399|ref|NM_001168400|ref|NM_032621|ref|NM_001168401	hs|chrX:102564489-102564430	A_33_P3245178	BEX2	NM_001168399	ref|Homo sapiens brain expressed X-linked 2 (BEX2), transcript variant 1, mRNA [NM_001168399]	5.93101	3.24544	9.50563	29.4016	29.0683	28.8472	29.6913	32.8464	32.8288	32.8325	32.1273	32.1107	32.6401	32.097	3.24544
6539	20088	ref|NM_000550|ens|ENST00000381142|ens|ENST00000473504|ens|ENST00000381137	hs|chr9:12709176-12709235	A_33_P3399980	TYRP1	NM_000550	ref|Homo sapiens tyrosinase-related protein 1 (TYRP1), mRNA [NM_000550]	3.36913	3.22625	11.9957	25.0518	25.4932	25.7686	25.1713	27.3095	27.27	27.2676	29.4587	29.6111	29.5563	29.7093	3.22625
7796	23716	ref|NM_001014797|ref|NM_001271518|ref|XM_005269780|ref|XM_005269778	hs|chr10:78629523-78629464	A_32_P192692	KCNMA1	NM_001014797	ref|Homo sapiens potassium large conductance calcium-activated channel, subfamily M, alpha member 1 (KCNMA1), transcript variant 1, mRNA [NM_001014797]	6.35168	3.21498	9.03272	26.1024	25.6287	25.8826	26.6595	29.4942	29.5419	29.0162	29.3369	29.0312	29.2978	29.2649	3.21498
8419	25610	ref|NM_000550|ens|ENST00000381137|ens|ENST00000388918|ref|XM_005251574	hs|chr9:12709800-12709859	A_23_P94403	TYRP1	NM_000550	ref|Homo sapiens tyrosinase-related protein 1 (TYRP1), mRNA [NM_000550]	3.54548	3.1684	10.3041	25.3626	26.0095	25.9901	24.6727	27.6196	27.6453	27.5457	29.716	29.8246	29.3464	29.0423	3.1684
17210	6665	ref|NM_006272|ens|ENST00000291700|gb|BC001766|gb|CS301701	hs|chr21:48019158-48019099	A_23_P143526	S100B	NM_006272	ref|Homo sapiens S100 calcium binding protein B (S100B), mRNA [NM_006272]	4.55776	3.10552	8.31024	23.3921	23.1425	NaN	24.0194	25.947	25.8753	26.3374	27.2956	26.8837	27.3357	26.69	3.10552
5119	15622	ref|NM_001282463|ref|NM_001289139|ref|NM_001252507|ens|ENST00000555004	hs|chr14:96559848-96559907	A_23_P151529	C14orf132	NM_001282463	ref|Homo sapiens chromosome 14 open reading frame 132 (C14orf132), transcript variant 1, mRNA [NM_001282463]	5.25825	3.10402	8.80199	25.7127	26.1956	26.2831	26.5781	29.8406	29.8613	29.6144	29.156	28.7994	28.7577	29.0455	3.10402
9814	29900	ref|NM_152520|ref|NM_001113397|ref|NM_001282725|ref|NM_001113398	hs|chr2:180307554-180307495	A_23_P334857	ZNF385B	NM_152520	ref|Homo sapiens zinc finger protein 385B (ZNF385B), transcript variant 1, mRNA [NM_152520]	5.47937	3.0986	8.11581	22.5677	23.7365	23.8062	23.9237	26.9181	26.6026	26.2849	26.4768	26.6446	26.6982	26.6245	3.0986
14131	44164	ref|NM_144669|ens|ENST00000441390|ens|ENST00000442111|ens|ENST00000281703	hs|chr12:129469286-129469345	A_32_P19294	GLT1D1	NM_144669	ref|Homo sapiens glycosyltransferase 1 domain containing 1 (GLT1D1), mRNA [NM_144669]	5.49478	3.07771	8.62952	25.3863	25.6153	25.2803	25.9287	28.1552	28.2389	28.1307	28.9268	28.9973	29.0808	28.8826	3.07771
3183	9515	ref|NM_004750|ens|ENST00000392386|ens|ENST00000596360|gb|AF059293	hs|chr19:18704106-18704047	A_33_P3252286	CRLF1	NM_004750	ref|Homo sapiens cytokine receptor-like factor 1 (CRLF1), mRNA [NM_004750]	6.30472	3.07192	8.13106	27.7997	26.8837	26.856	27.2626	30.1107	30.2888	30.11	30.3192	30.3248	30.4475	30.3058	3.07192
10723	32834	ref|NM_001286617|ref|NM_001286618|ref|NM_001286619|ref|NM_001286620	hs|chr21:30505669-30505728	A_33_P3238305	MAP3K7CL	NM_001286617	ref|Homo sapiens MAP3K7 C-terminal like (MAP3K7CL), transcript variant 3, mRNA [NM_001286617]	4.20616	3.06029	8.28311	25.8439	24.9201	24.506	25.9753	29.1592	29.1224	28.6118	27.9795	27.8547	28.3326	27.5411	3.06029
15256	17743	gb|AK126599|tc|THC2489674	hs|chr11:65392737-65392678	A_33_P3401813	AK126599	AK126599	gb|Homo sapiens cDNA FLJ44636 fis, clone BRACE2025452. [AK126599]	6.13953	3.05443	8.29646	25.7706	25.3185	25.1076	25.678	28.8162	28.564	28.0822	28.8513	28.3023	28.6414	28.4044	3.05443
407	289	ref|NM_005097|ens|ENST00000371413|ens|ENST00000371418|ens|ENST00000542308	hs|chr10:95557536-95557595	A_23_P127267	LGI1	NM_005097	ref|Homo sapiens leucine-rich, glioma inactivated 1 (LGI1), mRNA [NM_005097]	5.23313	3.04343	8.00913	25.7644	25.9195	24.9714	26.2924	29.1164	29.0695	28.2457	29.0803	28.4616	28.8157	28.6734	3.04343
5765	17787	ref|NM_004577|ens|ENST00000395471|ens|ENST00000275605|ens|ENST00000437355	hs|chr7:56078858-56078799	A_32_P78816	PSPH	NM_004577	ref|Homo sapiens phosphoserine phosphatase (PSPH), mRNA [NM_004577]	2.44359	3.00329	13.0349	26.6008	26.5281	26.7324	27.1372	27.7339	27.786	28.0702	31.375	31.0613	31.0684	31.1758	3.00329
3360	10044	ref|NM_153612|ens|ENST00000312719|ens|ENST00000411826|ref|XM_006715379	hs|chr6:114378636-114378577	A_24_P226508	HS3ST5	NM_153612	ref|Homo sapiens heparan sulfate (glucosamine) 3-O-sulfotransferase 5 (HS3ST5), mRNA [NM_153612]	6.60072	2.99097	7.9426	24.1524	24.6008	24.3161	24.0813	27.1128	26.8889	27.3989	27.4154	27.249	27.4849	27.4004	2.99097
6672	20493	ref|NM_005558|ens|ENST00000367313|ens|ENST00000391967|gb|BX647307	hs|chr1:201350401-201350342	A_33_P3303810	LAD1	NM_005558	ref|Homo sapiens ladinin 1 (LAD1), mRNA [NM_005558]	2.87866	2.95942	11.2909	25.7868	25.4986	25.3675	25.5996	29.781	30.074	30.1133	27.3797	27.4587	27.7038	27.1474	2.95942
13961	43577	ref|NM_007284|ens|ENST00000305533|gb|CR456732|gb|AB385234	hs|chr3:52264904-52264046	A_23_P121265	TWF2	NM_007284	ref|Homo sapiens twinfilin actin-binding protein 2 (TWF2), mRNA [NM_007284]	6.55447	2.94416	7.73232	29.9917	30.1686	29.795	30.1902	32.8641	32.7563	32.7181	33.0481	33.3511	32.9722	33.154	2.94416
15584	27399	ref|NR_038223|ref|NR_038226|ref|NR_038225|ref|NR_038224	hs|chr10:77121377-77121436	A_33_P3569555	ZNF503-AS1	NR_038223	ref|Homo sapiens ZNF503 antisense RNA 1 (ZNF503-AS1), transcript variant 1, long non-coding RNA [NR_038223]	6.43883	2.9373	7.69087	24.1211	24.2075	24.4232	24.5628	27.2936	27.3174	27.2879	26.8933	27.1255	27.6733	27.2707	2.9373
17308	25991	ref|NM_001004312|ens|ENST00000358241|gb|BC068081|tc|THC2482680	hs|chr3:187416112-187416053	A_33_P3341841	RTP2	NM_001004312	ref|Homo sapiens receptor (chemosensory) transporter protein 2 (RTP2), mRNA [NM_001004312]	3.01889	2.92647	7.40993	23.347	22.7197	NaN	23.814	24.7282	24.7831	26.8546	26.2257	26.804	27.3311	26.8136	2.92647
13421	41717	ens|ENST00000431307|ens|ENST00000412221|ens|ENST00000443448|ref|XR_247054	hs|chr1:212398763-212398704	A_32_P206104	LOC101929541	ENST00000431307	ref|PREDICTED: Homo sapiens uncharacterized LOC101929541 (RP11-15I11.3), transcript variant X1, ncRNA [XR_247054]	6.66175	2.9119	7.53798	24.0144	24.1885	23.7344	23.9447	27.1178	26.6076	26.8457	26.8718	26.6982	27.1339	26.9017	2.9119
4594	13939	ref|NR_027134|gb|BX640618|tc|THC2477656	hs|chr11:45793848-45793907	A_32_P189790	DKFZp779M0652	NR_027134	ref|Homo sapiens uncharacterized DKFZp779M0652 (DKFZp779M0652), long non-coding RNA [NR_027134]	6.70823	2.89144	7.34528	25.7833	25.5828	25.6997	26.1935	28.5108	28.5735	28.79	28.7027	28.8343	28.8164	28.7162	2.89144
6256	19213	ref|NM_015714|ens|ENST00000367029|gb|BC009694|tc|THC2463882	hs|chr1:209849597-209849656	A_23_P74609	G0S2	NM_015714	ref|Homo sapiens G0/G1 switch 2 (G0S2), mRNA [NM_015714]	4.74486	2.88925	7.42819	30.519	30.7136	31.4624	30.4588	33.2372	33.2244	33.1176	34.1671	33.8633	34.1967	33.9376	2.88925
5818	17964	ref|NM_003382|ens|ENST00000262178|gb|X95097|tc|THC2473346	hs|chr7:158821273-158821214	A_32_P153071	VIPR2	NM_003382	ref|Homo sapiens vasoactive intestinal peptide receptor 2 (VIPR2), mRNA [NM_003382]	5.00116	2.87484	6.99031	23.6052	24.8628	24.9736	24.6012	27.4985	27.4576	27.8557	27.2563	27.3246	27.1689	27.1372	2.87484
17398	6015	ref|NM_020639|ens|ENST00000544709|ens|ENST00000542057|ens|ENST00000352483	hs|chr21:43161413-43161354	A_33_P3400728	RIPK4	NM_020639	ref|Homo sapiens receptor-interacting serine-threonine kinase 4 (RIPK4), mRNA [NM_020639]	2.9442	2.86824	6.64436	22.9908	22.8805	NaN	22.8338	24.8945	24.2846	25.0175	26.7859	26.587	26.4588	26.3612	2.86824
3146	9420	ref|NM_207334|ens|ENST00000332947|gb|AK126900|gb|BC015675	hs|chr1:20881440-20881499	A_32_P125338	FAM43B	NM_207334	ref|Homo sapiens family with sequence similarity 43, member B (FAM43B), mRNA [NM_207334]	5.72996	2.8542	7.14617	25.2566	24.6493	25.5007	25.3723	27.8644	27.8642	28.2009	28.0474	27.8374	28.0354	28.4927	2.8542
32	Mean	ref|NM_000559|ref|NM_000184|ens|ENST00000330597|ens|ENST00000336906	hs|chr11:5269593-5269534	A_23_P53137	HBG1	NM_000559	ref|Homo sapiens hemoglobin, gamma A (HBG1), mRNA [NM_000559]	3.57048	2.85167	8.61439	25.4587	25.7311	25.7972	25.5953	29.4965	29.654	29.3142	27.8395	27.7939	27.8298	27.5528	2.85167
2418	7115	ref|NM_022094|ref|NM_001199551|ref|NM_001199623|ref|NM_001199552	hs|chr3:9908458-9908399	A_33_P3240767	CIDEC	NM_022094	ref|Homo sapiens cell death-inducing DFFA-like effector c (CIDEC), transcript variant 3, mRNA [NM_022094]	4.33006	2.8447	7.5751	27.3889	27.2208	26.8679	27.7125	29.4157	29.3495	30.1424	30.7981	30.6638	30.746	29.88	2.8447
9132	27747	ref|NM_001036|ref|NM_001243996|ens|ENST00000415757|ens|ENST00000389232	hs|chr15:34158044-34158103	A_33_P3800734	RYR3	NM_001036	ref|Homo sapiens ryanodine receptor 3 (RYR3), transcript variant 1, mRNA [NM_001036]	5.50239	2.83481	7.13679	27.9529	28.387	28.7509	28.5197	30.8898	30.9087	31.0757	31.1861	31.4451	31.716	31.4409	2.83481
9204	27980	ref|NM_016140|ref|NM_015964|ens|ENST00000562206|ens|ENST00000290942	hs|chr16:67424389-67424214	A_23_P26386	TPPP3	NM_016140	ref|Homo sapiens tubulin polymerization-promoting protein family member 3 (TPPP3), transcript variant 1, mRNA [NM_016140]	3.62631	2.83474	7.9371	27.1858	28.3013	27.5475	27.6945	31.5097	31.469	31.2187	30.0273	30.079	29.775	29.5405	2.83474
18888	17162	tc|THC2523717	hs|chr22:045725231-045725290	A_33_P3252809	THC2523717	THC2523717	tc|HS268H5 {Homo sapiens} (exp=0; wgp=1; cg=0), partial (84%) [THC2523717]	2.73806	2.82317	7.72342	22.218	22.6658	NaN	22.3637	26.3408	26.3412	26.5021	NaN	24.0555	24.1249	24.0695	2.82317
6315	19392	ref|NM_001299|ens|ENST00000252456|ref|XM_005259741|ref|XM_006722648	hs|chr19:11661005-11661064	A_23_P125233	CNN1	NM_001299	ref|Homo sapiens calponin 1, basic, smooth muscle (CNN1), mRNA [NM_001299]	5.37802	2.8022	7.07948	26.3599	26.9856	26.678	26.728	29.8289	30.0462	29.5319	29.2677	29.3966	29.3897	28.9697	2.8022
170	Mean	ref|NM_003234|ref|NM_001128148|ens|ENST00000392396|ens|ENST00000540528	hs|chr3:195776652-195776593	A_23_P212617	TFRC	NM_003234	ref|Homo sapiens transferrin receptor (TFRC), transcript variant 1, mRNA [NM_003234]	3.96659	2.79949	7.74079	27.4756	27.6776	27.7941	27.5809	29.9208	29.9078	29.2531	31.3896	30.9212	30.9724	30.656	2.79949
16894	16360	ref|NM_031279|ref|NM_001146590|ref|NM_001146627|ref|NR_027474	hs|chr4:109663325-109663266	A_23_P257231	ETNPPL	NM_031279	ref|Homo sapiens ethanolamine-phosphate phospho-lyase (ETNPPL), transcript variant 1, mRNA [NM_031279]	2.78737	2.79869	8.96275	23.9808	23.8833	24.0819	24.6721	26.1583	26.1794	24.6296	27.8808	27.7629	28.0179	28.0434	2.79869
10958	33576	ref|NM_000791|ref|NM_001290354|ref|NM_001290357|ref|NR_110936	hs|chr5:79922127-79922068	A_32_P211045	DHFR	NM_000791	ref|Homo sapiens dihydrofolate reductase (DHFR), transcript variant 1, mRNA [NM_000791]	3.64833	2.79353	6.86399	25.8793	24.0518	25.452	25.5605	27.2949	27.2068	27.6153	28.3367	28.2	28.6389	28.9133	2.79353
14833	2664	ref|NM_013982|ref|NM_013983|ref|NM_004883|ref|NM_013981	hs|chr5:139227327-139227268	A_23_P213699	NRG2	NM_013982	ref|Homo sapiens neuregulin 2 (NRG2), transcript variant 3, mRNA [NM_013982]	3.57758	2.77471	5.93559	24.3562	24.1017	25.8559	23.4969	27.4195	27.4282	27.9281	27.2247	26.1845	26.9151	27.4913	2.77471
5490	16917	ref|NM_147161|ens|ENST00000481208|ens|ENST00000343744|gb|AK091112	hs|chr1:55075674-55075733	A_23_P417415	ACOT11	NM_147161	ref|Homo sapiens acyl-CoA thioesterase 11 (ACOT11), transcript variant 2, mRNA [NM_147161]	4.86264	2.761	6.67366	27.6078	27.7882	27.5664	28.5739	30.369	30.5337	30.1232	30.7906	30.8083	31.2621	30.6285	2.761
17539	43317	ref|NM_021114|ref|NM_001271718|ref|NM_001271719|ref|NM_001271720	hs|chr4:57676212-57676153	A_23_P155688	SPINK2	NM_021114	ref|Homo sapiens serine peptidase inhibitor, Kazal type 2 (acrosin-trypsin inhibitor) (SPINK2), transcript variant 2, mRNA [NM_021114]	2.98229	2.75971	6.23453	22.6268	23.3492	NaN	24.25	25.5746	25.8005	24.4962	26.6835	26.8178	27.0232	26.7828	2.75971
18845	10168	gb|AK021929|tc|THC2487605	hs|chr11:126310189-126310248	A_33_P3309289	ST3GAL4	AK021929	gb|Homo sapiens cDNA FLJ11867 fis, clone HEMBA1006976, weakly similar to H.sapiens mRNA for Gal-beta(1-3/1-4)GlcNAc alpha-2.3-sialyltransferase. [AK021929]	2.98224	2.75815	5.59911	22.3489	22.5468	NaN	23.4242	24.6776	24.5822	NaN	26.4531	25.4577	26.3718	25.6461	2.75815
3478	10421	ref|NM_004181|ens|ENST00000472501|ens|ENST00000381760|ens|ENST00000284440	hs|chr4:41270340-41270399	A_23_P132956	UCHL1	NM_004181	ref|Homo sapiens ubiquitin carboxyl-terminal esterase L1 (ubiquitin thiolesterase) (UCHL1), mRNA [NM_004181]	5.49189	2.75402	6.84222	27.951	27.9198	28.3103	28.2857	30.5073	30.5795	31.0283	31.1104	31.2661	31.1104	30.4931	2.75402
11661	35773	ref|NM_003485|ref|NM_001177676|ens|ENST00000535815|ens|ENST00000238699	hs|chr14:91698988-91698929	A_24_P931443	GPR68	NM_003485	ref|Homo sapiens G protein-coupled receptor 68 (GPR68), transcript variant 2, mRNA [NM_003485]	4.36969	2.74852	6.12098	23.0985	23.8882	22.8262	24.5272	26.0888	26.0043	26.1	26.5239	26.3304	26.6349	26.6524	2.74852
17020	38498	ref|NM_000032|ref|NM_001037968|ref|NM_001037967|ens|ENST00000330807	hs|chrX:55035564-55035505	A_32_P385587	ALAS2	NM_000032	ref|Homo sapiens aminolevulinate, delta-, synthase 2 (ALAS2), transcript variant 1, mRNA [NM_000032]	2.63544	2.74528	8.44397	25.1221	23.5496	24.1994	24.1689	25.387	25.5626	25.782	27.9847	28.1131	28.1614	28.0461	2.74528
11361	34837	ref|NM_005143|ref|NM_020995|ref|NM_001126102|ens|ENST00000566821	hs|chr16:72094877-72094936	A_23_P206760	HP	NM_005143	ref|Homo sapiens haptoglobin (HP), transcript variant 1, mRNA [NM_005143]	3.00204	2.72096	8.349	24.1633	23.9206	24.3101	23.8334	25.4651	25.6266	25.7087	27.138	27.7465	28.1549	27.6048	2.72096
6580	20229	ref|NM_001251973|ref|NM_001251974|ens|ENST00000405162|ens|ENST00000371374	hs|chr6:46424578-46424519	A_33_P3230818	RCAN2	NM_001251973	ref|Homo sapiens regulator of calcineurin 2 (RCAN2), transcript variant 3, mRNA [NM_001251973]	4.73815	2.69753	6.75004	25.2737	25.2611	24.9667	24.9067	27.4004	27.3504	27.233	28.0557	28.4689	28.1906	27.8982	2.69753
312	Mean	ref|NM_032784|ens|ENST00000356698|gb|AF086298|gb|AF251057	hs|chr6:127518034-127518093	A_23_P111402	RSPO3	NM_032784	ref|Homo sapiens R-spondin 3 (RSPO3), mRNA [NM_032784]	4.39255	2.69491	6.80392	27.0528	26.5631	27.1052	26.8726	28.8684	28.9749	29.2	30.0254	29.9908	29.9261	30.1674	2.69491
7735	23565	ref|NM_032784|ens|ENST00000368317|ens|ENST00000356698|ref|XM_005267167	hs|chr6:127476517-127476576	A_24_P106542	RSPO3	NM_032784	ref|Homo sapiens R-spondin 3 (RSPO3), mRNA [NM_032784]	3.13228	2.66969	5.76286	26.8309	28.6299	28.7129	26.7392	29.6564	29.4958	30.2746	30.0876	31.1861	30.8246	31.2605	2.66969
8914	27122	ref|NM_001261424|ref|NM_001261425|ref|NR_048566|ens|ENST00000409702	hs|chr2:182994189-182994248	A_33_P3568504	PPP1R1C	NM_001261424	ref|Homo sapiens protein phosphatase 1, regulatory (inhibitor) subunit 1C (PPP1R1C), transcript variant 1, mRNA [NM_001261424]	4.38039	2.6647	6.19142	23.8533	24.2018	24.2727	22.9932	26.261	26.0939	26.6018	26.5397	26.9534	26.0161	26.9986	2.6647
17399	6597	ref|NM_021963|ens|ENST00000536638|ens|ENST00000373517|gb|AK303676	hs|chrX:72432731-72432672	A_23_P125705	NAP1L2	NM_021963	ref|Homo sapiens nucleosome assembly protein 1-like 2 (NAP1L2), mRNA [NM_021963]	3.88432	2.65991	5.32889	22.2406	22.545	NaN	23.2214	25.6212	24.5725	25.1623	25.4481	25.8554	25.661	24.9817	2.65991
9687	29487	ref|NM_004975|gb|L02840|tc|THC2474080	hs|chr20:47988764-47988705	A_24_P31627	KCNB1	NM_004975	ref|Homo sapiens potassium voltage-gated channel, Shab-related subfamily, member 1 (KCNB1), mRNA [NM_004975]	3.81025	2.65192	5.84156	26.8252	28.3763	28.4223	27.1615	29.7738	29.9094	29.9694	30.6299	30.9768	30.4985	30.6797	2.65192
8868	26970	ref|NM_015086|ens|ENST00000421952|gb|AB018292|gb|BC039264	hs|chr12:49389625-49389566	A_23_P2317	DDN	NM_015086	ref|Homo sapiens dendrin (DDN), mRNA [NM_015086]	4.4368	2.64575	6.34418	25.7889	25.7808	24.8975	25.6098	28.7023	28.7055	28.0992	28.415	27.9701	27.6986	27.5645	2.64575
9227	28054	ref|NM_133638|ens|ENST00000274487|tc|THC2601060	hs|chr5:129074234-129074293	A_33_P3317392	ADAMTS19	NM_133638	ref|Homo sapiens ADAM metallopeptidase with thrombospondin type 1 motif, 19 (ADAMTS19), mRNA [NM_133638]	4.22751	2.63666	6.19639	25.211	25.5904	25.4629	26.3771	27.998	27.9921	27.486	28.7312	28.6182	28.7994	28.4543	2.63666
13515	42039	ref|NM_199330|ref|NM_004839|ens|ENST00000426485|ens|ENST00000399166	hs|chr15:83518202-83518143	A_23_P99906	HOMER2	NM_199330	ref|Homo sapiens homer homolog 2 (Drosophila) (HOMER2), transcript variant 2, mRNA [NM_199330]	5.32284	2.62563	6.29098	27.0442	27.2882	27.2985	27.1058	29.5627	29.7071	29.2455	29.9377	30.195	30.1422	29.8783	2.62563
10507	32149	ref|NM_001145373|ens|ENST00000376495|gb|AB188491|gb|AK096389	hs|chr10:23730613-23730672	A_32_P60459	OTUD1	NM_001145373	ref|Homo sapiens OTU deubiquitinase 1 (OTUD1), mRNA [NM_001145373]	5.25781	2.61894	5.97819	28.3033	29.0599	29.3442	28.8522	31.3682	31.2942	31.3273	31.6406	31.6536	31.7004	31.5778	2.61894
9141	27783	ref|NM_004104|ens|ENST00000306749|gb|AB209988|gb|U29344	hs|chr17:80036275-80036216	A_33_P3329344	FASN	NM_004104	ref|Homo sapiens fatty acid synthase (FASN), mRNA [NM_004104]	2.86525	2.60469	7.38859	26.7281	26.3122	25.6909	26.2748	27.6733	27.7755	27.5632	29.8783	29.8149	29.8266	29.4617	2.60469
5017	15250	ref|NM_198504|ens|ENST00000340634|gb|AK123932|gb|BC030124	hs|chr3:142680265-142680206	A_32_P196193	PAQR9	NM_198504	ref|Homo sapiens progestin and adipoQ receptor family member IX (PAQR9), mRNA [NM_198504]	3.47679	2.60119	6.9321	26.2182	26.2165	26.2668	26.3665	28.0474	28.0277	27.8547	29.4365	29.6126	29.3895	29.7089	2.60119
17502	9854	ref|NM_172367|ens|ENST00000333813|gb|AB090231|gb|AL831929	hs|chr17:1203584-1203643	A_23_P308058	TUSC5	NM_172367	ref|Homo sapiens tumor suppressor candidate 5 (TUSC5), mRNA [NM_172367]	3.38853	2.59696	4.52573	22.7082	22.5605	NaN	22.6496	24.7991	24.9317	24.9008	26.0189	25.5096	24.8939	25.6007	2.59696
15234	17108	ref|NM_004403|ref|NM_001127454|ref|NM_001127453|ens|ENST00000409775	hs|chr7:24738673-24738614	A_33_P3221293	DFNA5	NM_004403	ref|Homo sapiens deafness, autosomal dominant 5 (DFNA5), transcript variant 1, mRNA [NM_004403]	4.74633	2.57056	5.92162	23.5297	23.8136	23.0061	23.0819	26.0146	26.3298	25.6153	26.0792	26.057	25.3018	26.1011	2.57056
9468	28840	ref|NM_001080529|ref|XM_005249822|ens|ENST00000409290	hs|chr7:29955838-29955897	A_32_P3914	WIPF3	NM_001080529	ref|Homo sapiens WAS/WASL interacting protein family, member 3 (WIPF3), mRNA [NM_001080529]	5.51517	2.56506	5.87481	27.1781	27.7851	27.5584	27.1989	30.2592	30.1924	30.0569	29.7752	29.9387	30.038	29.7058	2.56506
3504	10499	ref|NM_173587|ens|ENST00000301459|ref|XM_005273932|gb|AB593132	hs|chr11:63678786-63678727	A_33_P3211929	RCOR2	NM_173587	ref|Homo sapiens REST corepressor 2 (RCOR2), mRNA [NM_173587]	5.2427	2.56125	5.99905	25.5456	25.5896	25.6692	25.8763	28.4399	28.4922	28.6102	28.1732	28.0992	28.153	27.6524	2.56125
17295	22486	ref|NM_172366|ref|NM_001258211|ens|ENST00000522609|ens|ENST00000380254	hs|chr8:28286038-28285979	A_23_P168847	FBXO16	NM_172366	ref|Homo sapiens F-box protein 16 (FBXO16), transcript variant 1, mRNA [NM_172366]	4.10974	2.55897	4.96845	22.372	22.4663	NaN	22.2687	24.9304	24.8657	25.0196	25.4183	24.839	25.1957	24.2269	2.55897
4751	14410	ref|NM_000693|ens|ENST00000329841|gb|U07919|gb|BC069274	hs|chr15:101456503-101456562	A_23_P205959	ALDH1A3	NM_000693	ref|Homo sapiens aldehyde dehydrogenase 1 family, member A3 (ALDH1A3), mRNA [NM_000693]	3.89277	2.54887	6.21613	23.9033	24.4142	24.3315	24.4785	26.9057	27.0179	25.6536	27.3569	27.2598	27.3297	26.2916	2.54887
8774	26689	ref|NM_001256012|ref|NM_001256095|ref|NM_005964|ens|ENST00000396239	hs|chr17:8377599-8377540	A_33_P3235004	MYH10	NM_001256012	ref|Homo sapiens myosin, heavy chain 10, non-muscle (MYH10), transcript variant 1, mRNA [NM_001256012]	4.4872	2.54565	5.90577	26.8245	26.3312	26.9037	27.2347	29.8916	29.8151	29.6967	29.0085	28.9678	29.1913	29.0131	2.54565
10131	30896	ref|NM_018602|ref|NM_001130182|ref|NM_001130183|ens|ENST00000394852	hs|chr15:78574350-78574409	A_23_P206140	DNAJA4	NM_018602	ref|Homo sapiens DnaJ (Hsp40) homolog, subfamily A, member 4 (DNAJA4), transcript variant 1, mRNA [NM_018602]	5.6484	2.54184	5.8126	31.3815	31.3328	31.5788	31.858	33.8737	33.9317	33.9763	34.1065	34.0555	34.1322	34.4815	2.54184
13869	43222	ref|NM_022742|ens|ENST00000471729|ens|ENST00000480137|ens|ENST00000297788	hs|chr7:128454834-128454893	A_23_P416178	CCDC136	NM_022742	ref|Homo sapiens coiled-coil domain containing 136 (CCDC136), transcript variant 1, mRNA [NM_022742]	3.73833	2.5406	5.56117	24.02	25.4204	23.9171	24.3816	26.9986	27.4352	27.4885	25.9232	27.0287	27.0965	26.8571	2.5406
17262	13958	ref|NM_005634|ens|ENST00000370536|tc|THC2609937	hs|chrX:139585306-139585248	A_23_P85218	SOX3	NM_005634	ref|Homo sapiens SRY (sex determining region Y)-box 3 (SOX3), mRNA [NM_005634]	4.39888	2.53463	6.09608	22.8815	23.169	NaN	23.5088	26.2083	26.566	25.6697	25.3212	25.3614	25.3738	25.5472	2.53463
13873	43233	ref|NM_001003408|ref|NM_001003407|ref|NM_002313|ref|NM_006720	hs|chr10:116190950-116190891	A_23_P202520	ABLIM1	NM_001003408	ref|Homo sapiens actin binding LIM protein 1 (ABLIM1), transcript variant 3, mRNA [NM_001003408]	5.20105	2.51333	5.72883	31.8081	31.5455	31.5707	32.0693	34.4924	34.3195	33.6697	34.4633	34.2587	34.3772	34.2514	2.51333
10992	33697	ref|NM_138432|ens|ENST00000403593|ens|ENST00000345635|ref|XM_005253830	hs|chr12:113876021-113876080	A_33_P3227472	SDSL	NM_138432	ref|Homo sapiens serine dehydratase-like (SDSL), mRNA [NM_138432]	2.88103	2.51066	6.17018	26.977	25.784	25.4521	26.721	27.7248	27.8785	27.6492	29.5319	29.43	29.8515	29.1435	2.51066
3798	11478	ref|NM_024816|ens|ENST00000358201|ens|ENST00000357573|gb|AK092299	hs|chr16:28915816-28915757	A_33_P3424207	RABEP2	NM_024816	ref|Homo sapiens rabaptin, RAB GTPase binding effector protein 2 (RABEP2), mRNA [NM_024816]	4.3037	2.49561	5.35367	26.8377	27.0621	25.6153	26.5519	28.8731	28.9478	28.6133	29.3421	29.1126	29.2775	28.9198	2.49561
15913	37046	ref|NM_001042548|ens|ENST00000487919|ens|ENST00000432869|ref|XM_006712153	hs|chr2:36787990-36787931	A_33_P3401267	FEZ2	NM_001042548	ref|Homo sapiens fasciculation and elongation protein zeta 2 (zygin II) (FEZ2), transcript variant 2, mRNA [NM_001042548]	3.58145	2.49108	6.21808	26.9023	26.8786	26.6323	26.7863	28.4742	28.5197	28.5215	29.8859	29.9658	29.8417	29.8276	2.49108
13531	42103	ref|NM_014694|ref|NM_001145320|ens|ENST00000393060|ens|ENST00000393061	hs|chr9:136440581-136440640	A_33_P3312509	ADAMTSL2	NM_014694	ref|Homo sapiens ADAMTS-like 2 (ADAMTSL2), transcript variant 1, mRNA [NM_014694]	3.17552	2.48872	6.56386	27.1077	26.9901	26.8522	27.4094	30.4065	30.5081	30.6865	28.8957	28.7848	28.8368	28.9317	2.48872
17322	29880	ref|NM_001039350|ref|NM_130797|ref|NM_001936|ref|NM_001290252	hs|chr7:154684967-154685026	A_23_P170888	DPP6	NM_001039350	ref|Homo sapiens dipeptidyl-peptidase 6 (DPP6), transcript variant 3, mRNA [NM_001039350]	4.60604	2.48864	5.3451	23.7151	23.6485	NaN	24.263	26.7503	26.7464	26.5221	26.3143	26.0163	26.3252	25.8745	2.48864
17353	38923	ref|NM_004411|ref|NM_001135556|ref|NM_001278421|ref|NM_001135557	hs|chr7:95726815-95726874	A_24_P221414	DYNC1I1	NM_004411	ref|Homo sapiens dynein, cytoplasmic 1, intermediate chain 1 (DYNC1I1), transcript variant 1, mRNA [NM_004411]	3.15272	2.47864	5.36159	22.867	22.8926	NaN	22.9589	24.5773	24.6501	24.5408	25.6391	26.1008	26.0066	26.1788	2.47864
16105	41752	ref|NR_046268|tc|THC2677067	hs|chr1:218517630-218517571	A_33_P3365988	TGFB2-AS1	NR_046268	ref|Homo sapiens TGFB2 antisense RNA 1 (head to head) (TGFB2-AS1), long non-coding RNA [NR_046268]	4.54465	2.47679	5.67091	26.7583	27.1267	27.2511	27.4314	29.9237	30.1509	29.9529	29.3587	29.1209	29.597	29.2265	2.47679
7337	22483	ref|NM_016533|ens|ENST00000305108|ref|XM_005253689|ref|XM_006718984	hs|chr12:674505-674446	A_23_P48109	NINJ2	NM_016533	ref|Homo sapiens ninjurin 2 (NINJ2), mRNA [NM_016533]	4.82519	2.47578	5.53658	23.7689	24.3431	23.9136	24.5251	26.8096	27.0828	26.8115	26.2845	26.4428	26.5007	26.3624	2.47578
16638	32560	ref|XR_245591|ref|XR_250069|ref|XR_252086|gb|AK130209	hs|chr6:125504148-125504089	A_33_P3745020	LOC100126584	XR_245591	ref|PREDICTED: Homo sapiens uncharacterized LOC100126584 (LOC100126584), misc_RNA [XR_245591]	2.63764	2.47453	7.4715	24.9238	25.0145	25.0116	24.8489	28.7146	28.5614	28.8708	26.456	26.4031	26.6244	26.3393	2.47453
14918	5909	ref|NM_022094|ref|NM_001199551|ref|NM_001199623|ref|NM_001199552	hs|chr3:9911691-9911632	A_23_P92025	CIDEC	NM_022094	ref|Homo sapiens cell death-inducing DFFA-like effector c (CIDEC), transcript variant 3, mRNA [NM_022094]	4.24984	2.45484	5.48911	24.5632	25.5421	24.8203	24.7984	27.0205	27.0595	26.9627	27.8785	27.8812	27.6881	27.2105	2.45484
14963	7813	ref|NM_002570|ref|NM_138319|ref|NM_001291309|ens|ENST00000557794	hs|chr15:101845215-101845156	A_23_P151907	PCSK6	NM_002570	ref|Homo sapiens proprotein convertase subtilisin/kexin type 6 (PCSK6), transcript variant 1, mRNA [NM_002570]	4.14454	2.44393	5.32304	22.6176	23.1684	22.5361	23.6481	25.6619	25.4187	25.4126	25.4635	25.8712	25.591	24.6362	2.44393
10437	31884	NA	hs|chr17:019043002-019042943	A_33_P3401138	A_33_P3401138	A_33_P3401138	Unknown	2.76997	2.43889	6.48024	26.1373	26.8717	26.3569	25.8077	30.0935	29.4559	27.297	29.6834	28.6693	28.2574	27.6697	2.43889
7665	23386	ref|NM_005822|ref|NM_001251973|ref|NM_001251974|ens|ENST00000371374	hs|chr6:46188480-46188447	A_32_P156851	RCAN2	NM_005822	ref|Homo sapiens regulator of calcineurin 2 (RCAN2), transcript variant 1, mRNA [NM_005822]	3.33989	2.41321	5.86959	30.4369	30.436	30.3558	30.6553	32.8364	31.2271	32.7514	33.4892	33.5084	33.0676	33.3095	2.41321
14862	3866	ref|NM_001142966|ens|ENST00000431264|ens|ENST00000578368|ens|ENST00000584446	hs|chr18:19034450-19034509	A_33_P3271470	GREB1L	NM_001142966	ref|Homo sapiens growth regulation by estrogen in breast cancer-like (GREB1L), mRNA [NM_001142966]	4.29001	2.39422	5.12615	23.877	24.5725	23.9188	23.3619	25.7814	26.0909	26.5692	26.2841	26.6753	26.2994	26.587	2.39422
14738	Mean	ref|NM_138933|ref|NM_001198819|ref|NM_001198820|ref|NM_001198818	hs|chr10:52570857-52569801	A_23_P104224	A1CF	NM_138933	ref|Homo sapiens APOBEC1 complementation factor (A1CF), transcript variant 3, mRNA [NM_138933]	2.73327	2.39304	6.81143	22.3984	22.3873	22.108	22.2736	24.8719	25.431	23.3895	26.5604	24.1078	24.7448	23.6886	2.39304
3314	9918	tc|THC2626411|tc|THC2699172	hs|chr2:036759042-036758983	A_33_P3370615	THC2626411	THC2626411	tc|Q50US4_ENTHI (Q50US4) 20 kDa antigen-related protein, partial (9%) [THC2626411]	4.7681	2.39152	5.25552	23.8159	24.3105	24.0322	24.4694	26.6092	26.6515	26.7384	26.4349	26.7657	26.7203	25.9196	2.39152
10453	31947	ref|NM_002839|ref|NM_130392|ref|NM_001171025|ref|NM_130391	hs|chr9:8314334-8314275	A_33_P3309551	PTPRD	NM_002839	ref|Homo sapiens protein tyrosine phosphatase, receptor type, D (PTPRD), transcript variant 1, mRNA [NM_002839]	4.61299	2.38868	5.28173	27.445	26.9167	26.8903	26.8353	29.7834	29.882	29.5071	29.4446	29.1158	29.0813	29.0591	2.38868
16882	14618	NA	hs|chr1:026496076-026496017	A_33_P3333058	A_33_P3333058	A_33_P3333058	Unknown	3.39874	2.3686	5.62364	23.6923	23.9298	24.2523	24.1974	25.3965	25.518	26.013	26.9395	26.9614	26.9697	26.9081	2.3686
6889	21095	ref|NM_012342|ens|ENST00000375533|gb|AK290639|gb|BC019252	hs|chr10:28971551-28971610	A_23_P52207	BAMBI	NM_012342	ref|Homo sapiens BMP and activin membrane-bound inhibitor (BAMBI), mRNA [NM_012342]	3.17574	2.36654	5.80281	26.1468	26.2914	26.5979	26.0717	27.7348	27.844	27.735	29.4789	29.2026	29.3238	29.1852	2.36654
1578	4355	ref|NM_001003408|ref|NM_001003407|ref|NM_002313|ref|NM_006720	hs|chr10:116196035-116195976	A_33_P3388651	ABLIM1	NM_001003408	ref|Homo sapiens actin binding LIM protein 1 (ABLIM1), transcript variant 3, mRNA [NM_001003408]	2.67497	2.36524	4.10366	25.2896	27.6517	27.782	25.5166	28.4629	28.3337	29.3518	28.1788	29.311	29.234	29.6044	2.36524
17225	9356	ref|NM_001167816|ens|ENST00000377306|ens|ENST00000451767|gb|AL117439	hs|chr20:20144812-20144871	A_33_P3395804	C20orf26	NM_001167816	ref|Homo sapiens chromosome 20 open reading frame 26 (C20orf26), transcript variant 2, mRNA [NM_001167816]	2.93106	2.36454	4.35308	22.6181	23.3424	NaN	22.7242	24.2977	24.5053	25.2707	25.2121	25.9266	25.6485	25.9554	2.36454
5652	17419	ref|NM_024076|ref|NM_001129994|ref|NM_001129995|ens|ENST00000430256	hs|chr19:34304755-34304814	A_23_P78871	KCTD15	NM_024076	ref|Homo sapiens potassium channel tetramerization domain containing 15 (KCTD15), transcript variant 1, mRNA [NM_024076]	3.1445	2.3534	4.71145	23.001	23.7035	21.978	24.0964	26.1969	26.2066	25.7133	25.4181	25.3636	25.1813	24.757	2.3534
7977	24282	ref|NM_005391|ens|ENST00000379162|ens|ENST00000441463|gb|BC015948	hs|chrX:24546208-24546267	A_23_P250478	PDK3	NM_005391	ref|Homo sapiens pyruvate dehydrogenase kinase, isozyme 3 (PDK3), transcript variant 2, mRNA [NM_005391]	3.62585	2.34189	5.06739	22.2294	22.6588	23.5003	22.7258	24.9139	24.5834	24.2898	25.4187	25.5563	25.5405	25.5405	2.34189
6611	20305	ref|NM_002470|ens|ENST00000577963|ens|ENST00000583535|ens|ENST00000226209	hs|chr17:10532942-10531966	A_23_P26865	MYH3	NM_002470	ref|Homo sapiens myosin, heavy chain 3, skeletal muscle, embryonic (MYH3), mRNA [NM_002470]	2.40078	2.34092	6.75338	27.192	27.223	26.4661	27.3825	30.7226	31.0488	30.3205	28.3898	28.6389	28.8026	27.9243	2.34092
21195	14843	ref|XR_242030|ref|XR_249994|ref|XR_252017|ref|XR_242029	hs|chr6:46638287-46638228	A_32_P111336	LOC101926934	XR_242030	ref|PREDICTED: Homo sapiens uncharacterized LOC101926934 (LOC101926934), transcript variant X2, ncRNA [XR_242030]	2.6464	2.32631	4.45247	22.669	23.3808	NaN	23.5199	NaN	NaN	NaN	25.9698	25.4044	26.0772	24.6135	2.32631
6287	19316	ref|NM_145306|ens|ENST00000373279|ref|XM_005269606|ref|XM_005269608	hs|chr10:71393191-71393250	A_23_P369328	C10orf35	NM_145306	ref|Homo sapiens chromosome 10 open reading frame 35 (C10orf35), mRNA [NM_145306]	2.70324	2.32564	5.85487	25.0738	24.4048	24.006	24.6276	25.7452	25.6986	25.9062	27.3898	27.6032	27.9342	27.6986	2.32564
9543	29096	ref|NM_198686|ens|ENST00000533601|ens|ENST00000267512|ref|XM_005267597	hs|chr14:65412615-65412556	A_24_P193295	RAB15	NM_198686	ref|Homo sapiens RAB15, member RAS oncogene family (RAB15), mRNA [NM_198686]	4.93287	2.32412	5.07817	28.3671	28.3262	28.6184	28.4187	30.3456	30.4648	30.6638	30.8827	30.8143	31.188	30.9377	2.32412
20710	14151	NA	hs|chr20:044176086-044176027	A_33_P3213317	A_33_P3213317	A_33_P3213317	Unknown	2.35404	2.30813	4.35997	24.2633	23.2795	25.3031	24.7993	NaN	NaN	25.4635	NaN	26.3488	26.9582	28.1072	2.30813
9142	27787	ref|NM_002736|ens|ENST00000393613|ens|ENST00000488792|ens|ENST00000265717	hs|chr7:106781339-106781398	A_33_P3304983	PRKAR2B	NM_002736	ref|Homo sapiens protein kinase, cAMP-dependent, regulatory, type II, beta (PRKAR2B), mRNA [NM_002736]	2.92033	2.30248	4.41509	24.6375	26.522	26.8311	25.3145	27.409	27.4726	27.8496	28.1429	28.7441	28.7197	28.5635	2.30248
14302	44809	ref|NM_031938|ref|NM_001037290|ref|NM_001256397|ref|NM_001256398	hs|chr11:112088707-112088766	A_33_P3888485	BCO2	NM_031938	ref|Homo sapiens beta-carotene oxygenase 2 (BCO2), transcript variant 1, mRNA [NM_031938]	5.35152	2.29661	4.91128	29.3442	29.2463	28.8963	29.1288	31.4699	31.2476	31.6956	31.234	31.5231	31.6019	31.3815	2.29661
16938	22977	NA	hs|chr20:059339522-059339581	A_33_P3396469	A_33_P3396469	A_33_P3396469	Unknown	2.99074	2.29582	5.64078	22.9839	22.8197	22.4973	23.0591	26.0691	25.771	24.0216	26.1714	24.5272	24.959	24.4316	2.29582
17135	31436	ref|NM_005331|ens|ENST00000199708|gb|BC056686|gb|BM479599	hs|chr16:230574-230717	A_23_P49254	HBQ1	NM_005331	ref|Homo sapiens hemoglobin, theta 1 (HBQ1), mRNA [NM_005331]	2.67984	2.29474	5.71613	24.8823	24.3256	23.9268	24.6929	26.0325	25.9888	25.1687	27.5189	27.6709	27.7267	27.1552	2.29474
609	1071	ref|NM_005586|ens|ENST00000373051|ens|ENST00000230321|ref|XM_005249117	hs|chr6:41621911-41621970	A_33_P3246418	MDFI	NM_005586	ref|Homo sapiens MyoD family inhibitor (MDFI), mRNA [NM_005586]	4.46113	2.29034	4.90495	27.8197	27.0727	27.543	27.6461	29.5924	29.6546	29.3692	29.739	30.1123	30.264	29.9432	2.29034
15397	21530	ref|NM_022742|ref|NM_001201372|ens|ENST00000378685|ens|ENST00000464832	hs|chr7:128462122-128462181	A_33_P3287825	CCDC136	NM_022742	ref|Homo sapiens coiled-coil domain containing 136 (CCDC136), transcript variant 1, mRNA [NM_022742]	4.10882	2.28185	4.63993	28.811	27.6055	27.6857	27.9259	30.2684	30.4892	30.6629	29.8598	30.1217	30.2853	30.335	2.28185
5433	16711	ref|NM_001017402|ref|NM_000228|ref|NM_001127641|ens|ENST00000367030	hs|chr1:209788415-209788356	A_33_P3338121	LAMB3	NM_001017402	ref|Homo sapiens laminin, beta 3 (LAMB3), transcript variant 2, mRNA [NM_001017402]	3.77111	2.27712	4.96808	24.9415	25.6088	25.5542	25.8172	27.5926	27.5897	26.9534	28.2319	28.1067	28.3466	27.4821	2.27712
20490	17217	NA	hs|chr11:092885801-092885860	A_33_P3323934	A_33_P3323934	A_33_P3323934	Unknown	2.78941	2.27604	4.41961	22.1427	22.5256	NaN	22.696	24.7617	24.4515	NaN	26.0307	23.9484	24.4616	NaN	2.27604
17321	29836	ref|NM_000428|ens|ENST00000261978|gb|AB209865|gb|BC047742	hs|chr14:74965511-74965452	A_23_P405129	LTBP2	NM_000428	ref|Homo sapiens latent transforming growth factor beta binding protein 2 (LTBP2), mRNA [NM_000428]	4.55749	2.27089	5.01782	22.7456	23.2562	NaN	22.8521	25.7493	25.5221	25.3288	25.1083	25.1333	24.8295	24.8839	2.27089
5963	18366	ref|NM_002561|ref|NM_001204519|ref|NM_001204520|ref|NM_175080	hs|chr17:3577019-3576960	A_23_P433785	P2RX5	NM_002561	ref|Homo sapiens purinergic receptor P2X, ligand-gated ion channel, 5 (P2RX5), transcript variant 1, mRNA [NM_002561]	5.41832	2.27054	4.8367	25.5316	25.8759	25.6773	25.6543	28.0762	27.9545	27.719	28.0877	27.9834	28.1481	27.7183	2.27054
8111	24736	ref|NM_173352|ens|ENST00000304620|ref|XM_005268696|ref|XM_005268695	hs|chr12:53232819-53232760	A_33_P3315268	KRT78	NM_173352	ref|Homo sapiens keratin 78 (KRT78), mRNA [NM_173352]	3.15834	2.26608	4.9382	25.1787	25.0183	26.1935	25.866	27.3913	26.5507	27.8971	28.2259	27.8878	28.2765	28.582	2.26608
14653	Mean	ref|NM_017641|ref|NM_001173464|ref|NM_001173463|ref|NM_001173465	hs|chr12:39687030-39687018	A_23_P113462	KIF21A	NM_017641	ref|Homo sapiens kinesin family member 21A (KIF21A), transcript variant 2, mRNA [NM_017641]	4.73849	2.25907	4.74037	23.6545	23.0875	23.7178	23.8356	25.7138	25.5054	25.756	25.9909	25.9317	25.7907	26.142	2.25907
5789	17871	ref|NM_014762|ens|ENST00000371269|gb|AF261758|gb|AB073391	hs|chr1:55315569-55315510	A_23_P379475	DHCR24	NM_014762	ref|Homo sapiens 24-dehydrocholesterol reductase (DHCR24), mRNA [NM_014762]	2.82639	2.25771	5.62177	26.3018	26.2807	26.2177	26.492	27.3507	27.5769	27.9021	28.9367	29.5004	29.3561	29.4423	2.25771
10263	31306	ref|NM_002300|ref|NM_001174097|ens|ENST00000396076|ens|ENST00000350669	hs|chr12:21788508-21788449	A_23_P53476	LDHB	NM_002300	ref|Homo sapiens lactate dehydrogenase B (LDHB), transcript variant 1, mRNA [NM_002300]	4.92268	2.2529	4.79537	32.9585	33.3468	32.9613	33.0405	35.6804	35.541	35.1668	35.2867	35.0761	35.4931	35.0634	2.2529
4125	12472	ref|NM_001478|ref|NM_001276468|ens|ENST00000552468|ens|ENST00000341156	hs|chr12:58020014-58019955	A_33_P3846177	B4GALNT1	NM_001478	ref|Homo sapiens beta-1,4-N-acetyl-galactosaminyl transferase 1 (B4GALNT1), transcript variant 1, mRNA [NM_001478]	5.63875	2.24835	4.74876	25.7829	25.8053	25.8652	26.0962	27.9267	28.118	28.1045	28.0945	28.18	28.3463	28.18	2.24835
10512	32156	ref|NR_024399|gb|AY203928|gb|BC015583|tc|THC2480970	hs|chr16:88753499-88753558	A_23_P406227	SNAI3-AS1	NR_024399	ref|Homo sapiens SNAI3 antisense RNA 1 (SNAI3-AS1), transcript variant 2, long non-coding RNA [NR_024399]	4.91456	2.2481	4.66876	26.5208	26.6989	26.342	27.13	29.0365	29.0236	28.87	28.853	28.9444	29.0556	28.6641	2.2481
4516	13676	ens|ENST00000257572|gb|AK094730|tc|THC2535344	hs|chr12:117294035-117293976	A_33_P3687198	HRK	ENST00000257572	ens|harakiri, BCL2 interacting protein (contains only BH3 domain) [Source:HGNC Symbol;Acc:5185] [ENST00000257572]	4.60452	2.23135	4.75074	22.5186	22.6621	22.6543	22.968	25.2884	25.0349	25.2607	24.4864	24.7895	24.6616	25.0033	2.23135
1481	4023	ens|ENST00000434783|ref|XM_006726832|ref|XM_006710117|ref|XM_006724406	hs|chr22:20712720-20712779	A_33_P3215383	LOC101927859	ENST00000434783	ens|family with sequence similarity 230, member A [Source:HGNC Symbol;Acc:45045] [ENST00000434783]	3.70313	2.22869	4.81925	24.9853	25.5225	25.0026	25.6453	28.033	27.5664	26.7805	28.0358	26.9285	27.8112	27.4681	2.22869
18932	28991	NA	hs|chr17:079390450-079390391	A_33_P3379056	A_33_P3379056	A_33_P3379056	Unknown	3.08915	2.21994	5.2801	22.5493	22.4564	NaN	22.9657	25.7051	25.6134	NaN	25.4142	23.7899	24.705	24.0347	2.21994
13894	43299	ref|NM_020152|ref|NM_001286617|ref|NM_001286622|ref|NM_001286618	hs|chr21:30547359-30547418	A_23_P57277	MAP3K7CL	NM_020152	ref|Homo sapiens MAP3K7 C-terminal like (MAP3K7CL), transcript variant 1, mRNA [NM_020152]	3.17493	2.19814	4.91961	26.5972	26.1061	26.4479	26.9938	29.1158	29.303	29.6864	28.1636	28.6609	27.6926	28.5183	2.19814
7126	21822	ref|XR_424064|ref|XR_424062|gb|BC022881	hs|chrUn_gl000221:61087-61035	A_33_P3842770	LOC101928669	XR_424064	ref|PREDICTED: Homo sapiens uncharacterized LOC101928669 (LOC101928669), transcript variant X4, ncRNA [XR_424064]	3.29747	2.16476	4.10378	22.9397	24.3562	24.5454	23.2036	26.0637	26.1852	26.4638	25.8396	25.8195	25.68	25.43	2.16476
15526	25315	ref|NM_005250|ens|ENST00000320241	hs|chr16:86615242-86615301	A_33_P3355503	FOXL1	NM_005250	ref|Homo sapiens forkhead box L1 (FOXL1), mRNA [NM_005250]	3.52659	2.16166	4.55408	23.2851	23.1097	22.54	23.5525	24.9579	24.5414	24.9327	25.8051	25.4836	25.8911	25.3727	2.16166
2195	6369	ens|ENST00000412376|gb|AK096159|linc|TCONS_l2_00029973|linc|TCONS_l2_00029975	hs|chr9:69082606-69082547	A_33_P3861385	ENST00000412376	ENST00000412376	gb|Homo sapiens cDNA FLJ38840 fis, clone MESAN2003490. [AK096159]	4.00098	2.15793	4.22773	22.654	23.703	23.8556	23.9484	25.6686	25.7593	25.5589	25.8743	25.688	25.6076	25.7305	2.15793
9316	28344	ref|NM_000346|ens|ENST00000245479|gb|Z46629|gb|BC018276	hs|chr17:70121841-70121900	A_23_P26847	SOX9	NM_000346	ref|Homo sapiens SRY (sex determining region Y)-box 9 (SOX9), mRNA [NM_000346]	3.44158	2.15334	4.43518	23.4989	24.2442	23.5083	24.5366	26.5618	26.1796	26.7996	26.074	25.7287	25.3915	25.967	2.15334
8259	25186	ref|NM_001017424|ref|NM_001017425|ref|NM_014217|ens|ENST00000444842	hs|chr1:215410352-215410411	A_33_P3213822	KCNK2	NM_001017424	ref|Homo sapiens potassium channel, subfamily K, member 2 (KCNK2), transcript variant 1, mRNA [NM_001017424]	3.49891	2.15229	4.64992	24.1871	24.4158	24.3201	23.7381	25.8126	25.879	25.6336	27.0884	26.721	26.4947	26.5937	2.15229
12598	38885	ref|NM_170735|ref|NM_001143816|ref|NM_170731|ref|NM_001143811	hs|chr11:27679959-27679900	A_23_P127891	BDNF	NM_170735	ref|Homo sapiens brain-derived neurotrophic factor (BDNF), transcript variant 1, mRNA [NM_170735]	3.4643	2.15013	4.30683	23.8461	25.2909	24.8161	24.4714	27.109	27.13	26.3689	26.2014	27.2126	26.4661	26.8058	2.15013
3542	10624	ref|NM_152381|ref|NM_001199143|ref|NM_001079810|ref|NM_001199144	hs|chr2:168114522-168114581	A_23_P393163	XIRP2	NM_152381	ref|Homo sapiens xin actin-binding repeat containing 2 (XIRP2), transcript variant 1, mRNA [NM_152381]	3.00556	2.14731	4.44787	28.5885	29.4056	29.7806	28.4345	30.6443	30.381	31.5938	30.6496	31.7004	31.4243	32.0038	2.14731
14799	1670	ref|NM_004594|ens|ENST00000564704|ens|ENST00000563723|ens|ENST00000299798	hs|chr16:67306015-67306074	A_23_P129433	SLC9A5	NM_004594	ref|Homo sapiens solute carrier family 9, subfamily A (NHE5, cation proton antiporter 5), member 5 (SLC9A5), mRNA [NM_004594]	4.00034	2.14712	4.42866	25.8739	25.585	24.9944	25.5936	27.4118	27.498	27.0855	27.9058	28.012	27.974	27.7248	2.14712
2345	6849	ref|NM_024076|ref|NM_001129994|ref|NM_001129995|ens|ENST00000284006	hs|chr19:34306314-34306373	A_24_P373844	KCTD15	NM_024076	ref|Homo sapiens potassium channel tetramerization domain containing 15 (KCTD15), transcript variant 1, mRNA [NM_024076]	3.57533	2.14705	4.46224	23.5548	24.0266	23.1034	24.0305	26.1956	26.2627	26.2799	25.8872	25.4452	25.0929	25.6177	2.14705
2231	6452	ref|NM_152263|gb|BC050470|tc|THC2551743	hs|chr1:154134350-154134291	A_33_P3223990	TPM3	NM_152263	ref|Homo sapiens tropomyosin 3 (TPM3), transcript variant 1, mRNA [NM_152263]	4.52631	2.14691	4.49726	32.1011	32.2276	32.3986	32.3228	34.2035	34.1223	34.1322	34.2612	34.6663	34.6509	34.8296	2.14691
17348	37833	ref|NM_022143|ens|ENST00000249363|gb|BC036685|tc|THC2470801	hs|chr7:127667209-127667150	A_33_P3263217	LRRC4	NM_022143	ref|Homo sapiens leucine rich repeat containing 4 (LRRC4), mRNA [NM_022143]	2.88706	2.14309	4.48993	23.7654	22.6561	NaN	23.2803	25.0489	24.2056	24.8682	25.9366	25.4664	26.2733	25.8403	2.14309
7340	22493	ens|ENST00000478085|gb|AK000006|tc|THC2496002	hs|chr22:40802796-40802855	A_33_P3333436	SGSM3	ENST00000478085	ens|small G protein signaling modulator 3 [Source:HGNC Symbol;Acc:25228] [ENST00000478085]	2.62041	2.14277	3.87824	23.1376	24.5193	22.5732	24.8395	26.3301	25.5598	24.7532	26.0725	26.3988	26.4678	25.7889	2.14277
2701	8001	ref|NM_012137|ref|NM_001134445|ens|ENST00000539042|ens|ENST00000284031	hs|chr1:85784533-85784474	A_23_P201386	DDAH1	NM_012137	ref|Homo sapiens dimethylarginine dimethylaminohydrolase 1 (DDAH1), transcript variant 1, mRNA [NM_012137]	3.30017	2.14118	4.57422	28.1636	28.6578	28.9252	27.9767	31.3754	31.319	30.6701	30.2175	30.3243	29.9591	30.1388	2.14118
7691	23448	ref|NM_015681|ref|NM_001243475|ref|NM_001243473|ens|ENST00000477683	hs|chr17:19261153-19251135	A_23_P152678	B9D1	NM_015681	ref|Homo sapiens B9 protein domain 1 (B9D1), transcript variant 2, mRNA [NM_015681]	3.15478	2.13906	4.19446	23.8738	24.1536	22.5052	23.1378	25.2162	25.4612	24.7931	26.0729	25.6791	26.1493	25.525	2.13906
4779	14501	ens|ENST00000409123|ens|ENST00000242140|gb|AK094250|tc|THC2513833	hs|chr7:29945732-29945791	A_33_P3274299	WIPF3	ENST00000409123	ens|WAS/WASL interacting protein family, member 3 [Source:HGNC Symbol;Acc:22004] [ENST00000409123]	3.04945	2.13681	4.46201	26.0182	26.8252	27.4317	26.4812	28.3553	28.1349	28.2024	28.7036	29.3795	29.5296	29.4758	2.13681
1024	2562	ref|NM_016599|ens|ENST00000307128|gb|AY013295|tc|THC2461354	hs|chr4:120108443-120108502	A_24_P166126	MYOZ2	NM_016599	ref|Homo sapiens myozenin 2 (MYOZ2), mRNA [NM_016599]	4.47498	2.13581	4.40858	29.2182	29.012	29.2622	28.7335	31.2139	31.2517	30.6322	31.2389	31.4766	31.3339	31.1987	2.13581
11803	36207	ref|NM_015101|ens|ENST00000361927|ens|ENST00000367521|ref|XM_005245009	hs|chr1:183905587-183905528	A_24_P62505	COLGALT2	NM_015101	ref|Homo sapiens collagen beta(1-O)galactosyltransferase 2 (COLGALT2), mRNA [NM_015101]	4.32047	2.13201	4.25641	25.386	26.3231	26.1943	25.6721	28.0627	28.1509	27.947	28.1274	28.2128	27.8081	27.8722	2.13201
219	Mean	ref|NM_152381|ref|NM_001199143|ref|NM_001079810|ref|NM_001199144	hs|chr2:168115959-168116018	A_23_P108743	XIRP2	NM_152381	ref|Homo sapiens xin actin-binding repeat containing 2 (XIRP2), transcript variant 1, mRNA [NM_152381]	5.03508	2.12227	4.35089	32.9303	32.9663	33.2186	32.7831	34.9854	35.0385	34.8372	35.1911	35.3201	35.0883	35.2174	2.12227
8367	25451	ref|NM_001003938|ens|ENST00000472539|ens|ENST00000496585|ens|ENST00000356815	hs|chr16:216693-216752	A_33_P3326235	HBM	NM_001003938	ref|Homo sapiens hemoglobin, mu (HBM), mRNA [NM_001003938]	2.53033	2.11564	4.83029	22.779	23.5877	22.2558	23.1236	24.5285	23.5576	24.458	26.0216	25.6259	26.1101	25.0632	2.11564
14820	2333	ref|NM_006552|ens|ENST00000306238|gb|AJ224171|gb|BC069170	hs|chr11:61960950-61961009	A_23_P127781	SCGB1D1	NM_006552	ref|Homo sapiens secretoglobin, family 1D, member 1 (SCGB1D1), mRNA [NM_006552]	3.33782	2.11408	4.55782	24.9322	25.3636	24.9233	24.7668	27.6888	27.5129	27.3791	27.4536	26.0322	26.5995	27.1078	2.11408
3006	8976	ref|NM_005256|ref|NM_001143830|ref|NM_177553|ens|ENST00000433790	hs|chr11:22834194-22834253	A_32_P24140	GAS2	NM_005256	ref|Homo sapiens growth arrest-specific 2 (GAS2), transcript variant 1, mRNA [NM_005256]	3.23181	2.1121	4.67938	25.9298	26.1946	25.9896	26.3724	27.649	27.6323	27.8523	28.7369	28.9768	29.0192	27.7694	2.1121
2380	6987	ref|NM_022146|gb|AB040104|gb|AF268898|gb|AF330055	hs|chr10:72014870-72014811	A_23_P1452	NPFFR1	NM_022146	ref|Homo sapiens neuropeptide FF receptor 1 (NPFFR1), mRNA [NM_022146]	2.8411	2.10979	4.54347	24.4416	24.7558	23.6297	24.1887	26.6226	26.2091	24.7069	26.7779	26.8964	26.7464	26.5871	2.10979
10069	30706	ref|NM_183240|ens|ENST00000306406|ref|XM_005263598|ref|XM_006712300	hs|chr2:120196037-120196096	A_33_P3289296	TMEM37	NM_183240	ref|Homo sapiens transmembrane protein 37 (TMEM37), mRNA [NM_183240]	3.98171	2.10768	4.45336	26.5448	26.3718	26.2807	26.5721	28.1187	28.2138	28.3239	28.5264	28.7908	29.3082	28.5682	2.10768
2317	6744	ref|NM_022073|gb|AJ310545|gb|AK025273|tc|THC2463094	hs|chr14:34393481-34393422	A_33_P3256952	EGLN3	NM_022073	ref|Homo sapiens egl-9 family hypoxia-inducible factor 3 (EGLN3), mRNA [NM_022073]	3.65887	2.09808	4.29478	24.5601	23.841	24.8257	24.4122	26.8002	26.8495	26.9504	26.5592	25.9398	25.9844	26.4713	2.09808
20496	22512	ens|ENST00000370354|tc|THC2769187	hs|chrX:150868713-150868772	A_33_P3249037	PRRG3	ENST00000370354	ens|proline rich Gla (G-carboxyglutamic acid) 3 (transmembrane) [Source:HGNC Symbol;Acc:30798] [ENST00000370354]	2.38133	2.08897	3.54209	22.6558	22.2801	NaN	22.395	24.2253	24.2224	NaN	25.5405	23.9033	24.7717	NaN	2.08897
14075	43982	ref|NM_014683|ref|NM_001142610|ens|ENST00000361658|ens|ENST00000570983	hs|chr17:19674203-19674144	A_33_P3254412	ULK2	NM_014683	ref|Homo sapiens unc-51 like autophagy activating kinase 2 (ULK2), transcript variant 1, mRNA [NM_014683]	3.49576	2.08475	3.96159	27.2352	26.2211	25.6472	26.7675	28.1773	28.465	28.5735	28.447	28.5652	29.0252	28.6142	2.08475
4877	14811	ref|NM_153270|ens|ENST00000379499|gb|AK092279|gb|AX747450	hs|chrX:21673785-21673726	A_23_P428887	KLHL34	NM_153270	ref|Homo sapiens kelch-like family member 34 (KLHL34), mRNA [NM_153270]	4.33303	2.08358	4.2694	30.1872	30.2507	30.1323	29.7489	31.8029	31.8368	32.2276	32.0653	32.2692	32.3739	32.5678	2.08358
5620	17340	ref|NM_004307|ref|NM_001166050|ref|NM_173075|ref|NM_001166051	hs|chr4:40816298-40816239	A_33_P3251896	APBB2	NM_004307	ref|Homo sapiens amyloid beta (A4) precursor protein-binding, family B, member 2 (APBB2), transcript variant 1, mRNA [NM_004307]	4.43107	2.08179	4.263	25.2078	25.4673	25.4294	25.6986	27.3901	27.2476	27.1839	27.7014	27.8046	27.8395	27.5608	2.08179
7723	23543	ens|ENST00000256969|ens|ENST00000535139|ens|ENST00000543800|ens|ENST00000535033	hs|chr12:21684967-21685026	A_23_P2414	SPX	ENST00000256969	ens|chromosome 12 open reading frame 39 [Source:HGNC Symbol;Acc:28139] [ENST00000256969]	4.1706	2.07716	4.09209	27.2407	27.2397	27.4147	26.3884	29.2102	28.9317	29.1158	29.0063	29.2541	29.3294	29.189	2.07716
12059	37060	ref|NR_003581|ens|ENST00000329395|gb|BC031276|gb|TCONS_l2_00028702	hs|chr9:35482905-35482964	A_33_P3217094	ATP8B5P	NR_003581	ref|Homo sapiens ATPase, class I, type 8B, member 5, pseudogene (ATP8B5P), transcript variant 1, non-coding RNA [NR_003581]	3.46647	2.06627	4.37156	23.6608	23.1565	23.4534	23.2802	25.335	24.4683	25.2853	25.9739	25.3966	25.7252	25.9937	2.06627
9827	29972	ens|ENST00000399694	hs|chr22:18909818-18909759	A_33_P3239298	PRODH	ENST00000399694	ens|proline dehydrogenase (oxidase) 1 [Source:HGNC Symbol;Acc:9453] [ENST00000399694]	2.57384	2.06133	4.2573	24.3439	24.2712	22.985	24.8105	26.3517	25.9873	24.9288	27.2802	26.5302	26.5558	25.5137	2.06133
11389	34926	ref|NM_018398|ens|ENST00000468658|ens|ENST00000477024|ens|ENST00000415676	hs|chr3:54913050-54913109	A_33_P3373259	CACNA2D3	NM_018398	ref|Homo sapiens calcium channel, voltage-dependent, alpha 2/delta subunit 3 (CACNA2D3), mRNA [NM_018398]	4.4152	2.05818	4.16951	26.7718	26.9177	27.1774	27.3005	28.7474	28.8725	29.2491	28.9764	29.3529	29.3499	29.1519	2.05818
7894	24027	ref|NM_001025616|ref|NM_031305|ref|NM_001042669|ref|NM_001287805	hs|chr4:86923279-86923338	A_24_P380061	ARHGAP24	NM_001025616	ref|Homo sapiens Rho GTPase activating protein 24 (ARHGAP24), transcript variant 1, mRNA [NM_001025616]	4.2888	2.05329	4.13679	24.1088	24.1577	24.4864	24.7264	26.7146	26.3505	26.1055	26.419	26.4602	26.1748	26.7372	2.05329
17239	11334	ens|ENST00000242140|ens|ENST00000409123|gb|BC156551|gb|AK094250	hs|chr7:29943933-29943992	A_33_P3397840	WIPF3	ENST00000242140	ens|WAS/WASL interacting protein family, member 3 [Source:HGNC Symbol;Acc:22004] [ENST00000242140]	4.06033	2.03988	3.98337	24.6967	25.1442	NaN	24.1252	26.6989	26.6989	26.6674	26.6288	26.9097	26.9351	26.3282	2.03988
6744	20705	ref|NM_001080545|ref|NR_048567|ens|ENST00000479855|ens|ENST00000486067	hs|chr2:182982132-182982191	A_32_P66364	PPP1R1C	NM_001080545	ref|Homo sapiens protein phosphatase 1, regulatory (inhibitor) subunit 1C (PPP1R1C), transcript variant 3, mRNA [NM_001080545]	4.15156	2.02268	4.12378	26.0195	25.8621	25.6088	25.7748	27.7705	27.7873	27.3104	27.9599	27.872	28.3677	27.805	2.02268
4699	14274	ref|NM_004414|ref|NM_001285391|ref|NM_203418|ref|NM_001285392	hs|chr21:35889068-35889009	A_23_P166248	RCAN1	NM_004414	ref|Homo sapiens regulator of calcineurin 1 (RCAN1), transcript variant 1, mRNA [NM_004414]	3.04815	2.01031	4.30868	27.7125	27.3751	27.8024	28.0285	29.0947	28.8821	29.2357	30.1237	30.1893	30.1902	30.4637	2.01031
14819	2320	ref|NR_015423|ens|ENST00000416700|ens|ENST00000421142|ens|ENST00000450636	hs|chr9:70970460-70970401	A_32_P157208	PGM5-AS1	NR_015423	ref|Homo sapiens PGM5 antisense RNA 1 (PGM5-AS1), transcript variant 3, long non-coding RNA [NR_015423]	2.98749	2.01023	3.72489	23.2456	23.7554	24.8039	24.896	26.7446	26.5314	26.0376	26.1771	25.4947	26.2768	26.0361	2.01023
11436	35071	ref|NM_003047|ref|NR_046474|ens|ENST00000490329|ens|ENST00000263980	hs|chr1:27426044-27425985	A_24_P71373	SLC9A1	NM_003047	ref|Homo sapiens solute carrier family 9, subfamily A (NHE1, cation proton antiporter 1), member 1 (SLC9A1), transcript variant 1, mRNA [NM_003047]	3.16547	2.00872	3.7434	22.3696	23.398	22.5054	23.9033	24.7587	25.0461	25.5928	25.2631	25.2078	24.5425	24.9585	2.00872
17590	32944	ref|NM_031479|ens|ENST00000266646|gb|AK075285|gb|BC005161	hs|chr12:57850864-57850923	A_24_P141707	INHBE	NM_031479	ref|Homo sapiens inhibin, beta E (INHBE), mRNA [NM_031479]	2.74438	1.99926	3.47036	22.4407	22.3953	NaN	22.4385	23.7233	24.1191	23.7769	24.5372	24.9466	24.817	25.0484	1.99926
12179	37447	ref|NM_022490|ref|NM_001282766|ens|ENST00000442009|ens|ENST00000377792	hs|chr9:37501711-37501770	A_23_P9458	POLR1E	NM_022490	ref|Homo sapiens polymerase (RNA) I polypeptide E, 53kDa (POLR1E), transcript variant 1, mRNA [NM_022490]	3.56371	1.99138	3.75021	25.275	26.306	26.0646	25.0305	27.7818	27.9406	27.8085	27.5368	27.6505	27.3901	27.5145	1.99138
16433	14927	ref|NM_001271893|gb|BC103755|gb|BC017907|tc|THC2472275	hs|chr2:239832044-239832103	A_23_P21324	TWIST2	NM_001271893	ref|Homo sapiens twist family bHLH transcription factor 2 (TWIST2), transcript variant 1, mRNA [NM_001271893]	2.55723	1.98451	3.86687	22.6763	23.587	22.3107	24.0605	24.7996	24.3571	24.1619	25.6503	25.7971	25.4377	25.7981	1.98451
17227	9776	ref|NM_001256864|ref|NM_001256865|ref|NM_014787|ens|ENST00000371069	hs|chr1:65880801-65880860	A_33_P3216714	DNAJC6	NM_001256864	ref|Homo sapiens DnaJ (Hsp40) homolog, subfamily C, member 6 (DNAJC6), transcript variant 1, mRNA [NM_001256864]	3.64191	1.98351	3.769	23.2338	22.7776	NaN	22.7423	25.2543	24.9003	24.7137	25.2078	24.4291	24.5461	25.2586	1.98351
1825	5221	ref|NM_001546|ens|ENST00000378700|ref|XM_005249076|gb|BC014941	hs|chr6:19840841-19840900	A_33_P3229370	ID4	NM_001546	ref|Homo sapiens inhibitor of DNA binding 4, dominant negative helix-loop-helix protein (ID4), mRNA [NM_001546]	3.85743	1.97928	4.00831	25.0137	24.9021	24.4749	24.6645	26.5243	26.581	26.8621	26.8312	26.4877	26.4774	27.4381	1.97928
18937	29790	ref|NR_003599|ens|ENST00000420853|linc|TCONS_l2_00002130|linc|TCONS_l2_00002131	hs|chr1:111033818-111033877	A_33_P3255964	CYMP	NR_003599	ref|Homo sapiens chymosin pseudogene (CYMP), non-coding RNA [NR_003599]	2.5819	1.9779	3.28426	22.6436	22.3456	NaN	23.0364	25.3177	24.8058	NaN	25.0642	23.5756	24.4826	24.6727	1.9779
11908	36527	gb|AK090664|tc|THC2613209|tc|THC2602197	hs|chr13:21276863-21276804	A_32_P46840	LOC729680	AK090664	gb|Homo sapiens cDNA FLJ33345 fis, clone BRACE2003713. [AK090664]	4.35098	1.97596	3.92233	29.074	28.992	28.7177	28.5248	30.8494	31.0077	30.676	31.0622	30.8869	30.5362	30.6033	1.97596
357	109	ref|NM_001018053|ens|ENST00000367079|ref|XM_006711382|gb|AB044805	hs|chr1:207253693-207253752	A_24_P413669	PFKFB2	NM_001018053	ref|Homo sapiens 6-phosphofructo-2-kinase/fructose-2,6-biphosphatase 2 (PFKFB2), transcript variant 2, mRNA [NM_001018053]	2.5908	1.95387	4.32552	27.0392	27.4718	27.4547	27.8686	28.7412	28.5298	28.4294	30.2473	29.807	30.3398	29.7927	1.95387
12514	38595	ref|NM_170735|ref|NM_001143816|ref|NM_170731|ref|NM_001143811	hs|chr11:27677072-27677013	A_32_P7316	BDNF	NM_170735	ref|Homo sapiens brain-derived neurotrophic factor (BDNF), transcript variant 1, mRNA [NM_170735]	3.47315	1.95296	3.89296	23.7712	23.8266	24.1692	24.6185	25.927	25.6738	25.6594	25.85	26.2888	26.7635	26.1828	1.95296
2768	8234	ref|NM_022449|ref|NR_033308|ens|ENST00000477149|ens|ENST00000264601	hs|chr2:238483032-238482973	A_33_P3232011	RAB17	NM_022449	ref|Homo sapiens RAB17, member RAS oncogene family (RAB17), transcript variant 1, mRNA [NM_022449]	2.82868	1.94481	4.10905	27.5347	26.8502	27.038	27.5653	28.2666	28.4059	28.8052	29.6416	29.5674	29.8333	29.823	1.94481
5001	15188	ref|NM_133477|ref|NM_001286754|ref|NM_001286755|ens|ENST00000307142	hs|chr4:119982075-119982134	A_33_P3390868	SYNPO2	NM_133477	ref|Homo sapiens synaptopodin 2 (SYNPO2), transcript variant 1, mRNA [NM_133477]	4.30792	1.94387	3.81737	26.3016	26.8593	26.8069	26.4057	28.4264	28.3792	28.5863	28.3164	28.559	28.6948	28.7986	1.94387
12477	38470	ref|NM_012069|ref|NM_001142447|ens|ENST00000218008|ens|ENST00000361319	hs|chrX:119516093-119516152	A_24_P91832	ATP1B4	NM_012069	ref|Homo sapiens ATPase, Na+/K+ transporting, beta 4 polypeptide (ATP1B4), transcript variant 2, mRNA [NM_012069]	3.2583	1.93687	3.7695	27.4245	28.0546	28.4388	27.3754	29.2838	29.4649	29.9601	29.265	30.1581	30.1293	30.0599	1.93687
7891	24016	ref|NM_006458|ref|NM_001248006|ref|NM_033278|ref|NM_001248007	hs|chr11:6470292-6470233	A_33_P3554318	TRIM3	NM_006458	ref|Homo sapiens tripartite motif containing 3 (TRIM3), transcript variant 1, mRNA [NM_006458]	2.86675	1.93264	3.69936	24.2364	24.8147	23.6145	25.2078	27.1151	26.8677	25.9146	26.678	26.2004	26.2506	25.7808	1.93264
6465	19833	ref|NR_037631|ens|ENST00000565283|ens|ENST00000575809|gb|AF075027	hs|chr2:36581977-36581918	A_32_P206839	LOC100288911	NR_037631	ref|Homo sapiens uncharacterized LOC100288911 (LOC100288911), long non-coding RNA [NR_037631]	4.29626	1.92986	3.78973	29.0019	29.3385	29.5806	29.0909	31.2753	31.2814	31.4902	31.0297	30.9682	31.0419	31.1933	1.92986
43	Mean	ref|NM_003500|ens|ENST00000460921|ens|ENST00000302819|ens|ENST00000467738	hs|chr3:58490967-58490908	A_23_P10182	ACOX2	NM_003500	ref|Homo sapiens acyl-CoA oxidase 2, branched chain (ACOX2), mRNA [NM_003500]	4.29747	1.92628	3.76914	27.5542	27.5001	28.0677	27.9275	29.6937	29.5564	29.7471	29.7993	29.4009	29.7078	29.9153	1.92628
7933	24138	ref|NM_015417|ens|ENST00000463490|ens|ENST00000471499|ens|ENST00000379756	hs|chr20:3758211-3758152	A_33_P3314643	SPEF1	NM_015417	ref|Homo sapiens sperm flagellar 1 (SPEF1), mRNA [NM_015417]	2.70255	1.92503	3.63848	24.8095	24.2699	23.1059	23.5881	26.3377	25.8321	24.7617	26.2602	26.1743	26.1875	25.5251	1.92503
17454	27688	ref|NM_005838|ens|ENST00000278400|gb|AF023466|gb|BC009785	hs|chr11:58477744-58477685	A_23_P403886	GLYAT	NM_005838	ref|Homo sapiens glycine-N-acyltransferase (GLYAT), transcript variant 2, mRNA [NM_005838]	2.43967	1.92127	4.00918	22.4952	22.6422	NaN	23.442	25.6795	24.9128	24.2829	26.0595	24.0476	24.3975	24.0879	1.92127
15726	31626	ref|NM_000923|ref|NM_001098819|ref|NM_001098818|ref|NR_040546	hs|chr19:18321843-18321784	A_33_P3759611	PDE4C	NM_000923	ref|Homo sapiens phosphodiesterase 4C, cAMP-specific (PDE4C), transcript variant 1, mRNA [NM_000923]	2.75215	1.9179	3.39051	24.3118	24.7869	22.6942	24.5421	26.0772	26.0711	25.4817	26.233	26.4835	25.9087	25.7564	1.9179
2816	8396	ref|NM_003463|ens|ENST00000370650|ens|ENST00000370651|ref|XM_006715563	hs|chr6:64288845-64288904	A_24_P252043	PTP4A1	NM_003463	ref|Homo sapiens protein tyrosine phosphatase type IVA, member 1 (PTP4A1), mRNA [NM_003463]	2.4942	1.91266	4.24806	26.8647	26.062	26.384	26.5649	27.4655	27.2119	28.4934	28.0934	29.1398	28.7405	29.5264	1.91266
17591	33801	ref|NM_000791|ref|NM_001290354|ref|NM_001290357|ref|NM_001195643	hs|chr5:79924927-79924868	A_24_P343095	DHFR	NM_000791	ref|Homo sapiens dihydrofolate reductase (DHFR), transcript variant 1, mRNA [NM_000791]	2.7387	1.90864	3.59265	23.3029	22.9717	NaN	22.6536	23.9484	24.7226	24.7559	24.398	25.3988	25.4709	25.4984	1.90864
1881	5408	ref|NM_030958|ref|NM_001146008|ref|NM_001146009|ens|ENST00000526750	hs|chr8:70585075-70585016	A_23_P135669	SLCO5A1	NM_030958	ref|Homo sapiens solute carrier organic anion transporter family, member 5A1 (SLCO5A1), transcript variant 1, mRNA [NM_030958]	3.74782	1.90858	3.79013	24.0918	23.9726	24.5008	23.9478	26.4278	26.2733	25.8276	26.2796	26.1434	25.7961	25.51	1.90858
17738	10104	ref|NM_144587|ens|ENST00000368994|ens|ENST00000260723|ref|XM_005269494	hs|chr10:124097550-124097609	A_23_P383915	BTBD16	NM_144587	ref|Homo sapiens BTB (POZ) domain containing 16 (BTBD16), mRNA [NM_144587]	2.8371	1.90581	4.03192	22.5821	23.1155	22.4956	23.189	25.1814	25.388	25.5462	NaN	23.8278	24.0772	24.4875	1.90581
6565	20172	ref|NM_001141919|ref|NM_001141920|ref|NM_175569|ens|ENST00000419513	hs|chrX:2729433-2729492	A_33_P3222109	XG	NM_001141919	ref|Homo sapiens Xg blood group (XG), transcript variant 2, mRNA [NM_001141919]	3.15363	1.89932	3.875	23.7812	23.5373	23.474	23.0117	24.9476	24.7963	24.9987	25.1419	25.8098	25.5965	26.1621	1.89932
820	1853	ref|NM_001282971|ref|NM_014751|ref|NM_001282974|ens|ENST00000395508	hs|chr8:125565128-125565069	A_33_P3354256	MTSS1	NM_001282971	ref|Homo sapiens metastasis suppressor 1 (MTSS1), transcript variant 1, mRNA [NM_001282971]	3.90415	1.89604	3.7667	26.5809	26.2049	26.2806	26.1534	28.4217	28.0247	27.8387	28.6289	28.2541	28.3829	27.8557	1.89604
14262	44654	ref|NM_000635|ref|NM_134433|ens|ENST00000303657|gb|BC071571	hs|chr19:5993250-5993191	A_23_P502350	RFX2	NM_000635	ref|Homo sapiens regulatory factor X, 2 (influences HLA class II expression) (RFX2), transcript variant 1, mRNA [NM_000635]	2.50411	1.89506	4.13307	27.4121	27.0409	26.7385	27.6733	29.9756	30.0523	29.8832	28.4706	28.4382	28.6431	28.3157	1.89506
8749	26605	ref|NM_021077|ref|NM_205858|ens|ENST00000394588|ens|ENST00000360476	hs|chr15:85198461-85198402	A_23_P88522	NMB	NM_021077	ref|Homo sapiens neuromedin B (NMB), transcript variant 1, mRNA [NM_021077]	4.1294	1.89436	3.76207	28.2089	27.9921	27.9283	28.0599	29.6305	29.7806	29.6541	30.3111	30.1247	30.1598	29.9308	1.89436
10957	33567	ens|ENST00000295723|ens|ENST00000343876|gb|AK129847|tc|THC2479656	hs|chr2:179700712-179700653	A_33_P3279004	CCDC141	ENST00000295723	ens|coiled-coil domain containing 141 [Source:HGNC Symbol;Acc:26821] [ENST00000295723]	3.51539	1.89401	3.83294	26.1698	26.23	26.4668	26.0786	27.6795	27.7762	27.6636	28.3499	28.448	28.2868	28.7084	1.89401
8839	26883	ref|NM_001079519|ref|NM_001289022|ref|NM_173607|ens|ENST00000553955	hs|chr14:35546376-35548145	A_23_P322704	FAM177A1	NM_001079519	ref|Homo sapiens family with sequence similarity 177, member A1 (FAM177A1), transcript variant 2, mRNA [NM_001079519]	3.95373	1.88904	3.60641	27.9068	28.7335	28.4668	27.9342	30.2148	30.2277	29.9451	30.0934	30.1645	30.3429	30.0571	1.88904
971	2393	ref|NR_026837|gb|AK095156|gb|TCONS_00020842|gb|CR936828	hs|chr12:72647369-72647310	A_33_P3311498	TRHDE-AS1	NR_026837	ref|Homo sapiens TRHDE antisense RNA 1 (TRHDE-AS1), transcript variant 1, long non-coding RNA [NR_026837]	2.39019	1.88093	4.30365	24.6175	24.5459	24.7001	24.4875	25.6114	25.5954	25.303	27.0284	27.2475	27.4282	27.0669	1.88093
209	Mean	ref|NM_002715|gb|J03804|gb|AK057424|gb|BC031696	hs|chr5:133533156-133533097	A_23_P122041	PPP2CA	NM_002715	ref|Homo sapiens protein phosphatase 2, catalytic subunit, alpha isozyme (PPP2CA), mRNA [NM_002715]	4.40218	1.8804	3.69785	29.1867	28.9184	29.0844	29.2296	30.8739	30.9058	30.6812	31.0989	30.9939	31.0446	31.2979	1.8804
16482	18614	ref|NM_016370|ens|ENST00000243298|ref|XM_006724658|ref|XM_006724659	hs|chrX:103078011-103077952	A_24_P126139	RAB9B	NM_016370	ref|Homo sapiens RAB9B, member RAS oncogene family (RAB9B), mRNA [NM_016370]	3.23149	1.8756	3.47703	27.0931	27.9516	28.0421	26.7818	29.3008	28.9748	29.343	29.0156	29.603	29.5597	29.6024	1.8756
10442	31907	ref|NM_006907|ref|NM_001282280|ref|NM_001282281|ref|NM_153824	hs|chr17:79890390-79890331	A_23_P130194	PYCR1	NM_006907	ref|Homo sapiens pyrroline-5-carboxylate reductase 1 (PYCR1), transcript variant 1, mRNA [NM_006907]	3.84269	1.87407	3.57609	27.9799	27.9227	27.5709	28.5535	29.8618	29.6024	29.7298	29.889	29.9882	30.1203	29.9741	1.87407
12865	39824	ref|NM_144617|ens|ENST00000004982|ens|ENST00000592984|gb|AK300695	hs|chr19:36246079-36246020	A_24_P308029	HSPB6	NM_144617	ref|Homo sapiens heat shock protein, alpha-crystallin-related, B6 (HSPB6), mRNA [NM_144617]	2.79307	1.86282	3.9435	27.8081	28.0401	27.5735	27.735	30.4502	30.3891	29.677	29.8762	29.4365	28.5515	29.1836	1.86282
16447	16492	ref|NM_001242815|gb|AK124893|ens|ENST00000378711|tc|THC2646547	hs|chr2:42165651-42165592	A_33_P3416682	C2orf91	NM_001242815	ref|Homo sapiens chromosome 2 open reading frame 91 (C2orf91), mRNA [NM_001242815]	3.44551	1.8612	3.63436	23.8266	23.7237	22.9971	23.5938	25.363	25.3366	24.703	25.7736	25.3809	25.7063	25.5122	1.8612
10642	32585	ref|NM_001256272|ref|NM_001256271|ref|NR_045948|ref|NR_045951	hs|chr20:25052185-25052126	A_33_P3342300	VSX1	NM_001256272	ref|Homo sapiens visual system homeobox 1 (VSX1), transcript variant 4, mRNA [NM_001256272]	2.39844	1.8604	3.35624	22.8576	25.1074	24.6372	24.3667	25.939	25.066	25.8919	25.953	26.6054	26.7373	26.5255	1.8604
4053	12268	ref|NM_016585|ref|NM_199202|ens|ENST00000342640|ref|XM_005259569	hs|chr19:362184-362125	A_23_P131074	THEG	NM_016585	ref|Homo sapiens theg spermatid protein (THEG), transcript variant 1, mRNA [NM_016585]	2.81597	1.85885	3.94217	23.8477	23.6865	23.6737	24.1585	24.9504	25.1638	25.3944	26.701	25.6723	26.4693	25.5518	1.85885
2743	8134	ref|NR_036538|ens|ENST00000593416|gb|BC012363|tc|THC2533647	hs|chr3:149690360-149690419	A_33_P3520693	LOC646903	NR_036538	ref|Homo sapiens uncharacterized LOC646903 (LOC646903), long non-coding RNA [NR_036538]	4.28316	1.85721	3.65222	28.4388	28.3717	28.5138	28.6142	30.6439	30.6329	30.1867	30.3558	30.2622	30.0911	30.2204	1.85721
5397	16588	ref|NM_001024660|ref|NM_007064|ens|ENST00000360013|ens|ENST00000428018	hs|chr3:124439420-124439479	A_23_P307563	KALRN	NM_001024660	ref|Homo sapiens kalirin, RhoGEF kinase (KALRN), transcript variant 1, mRNA [NM_001024660]	3.74352	1.85392	3.6414	26.0189	26.1845	26.068	26.5673	28.5566	28.1995	27.5738	28.2012	27.9539	27.9338	28.0262	1.85392
17340	35006	ens|ENST00000436804|gb|TCONS_l2_00024139|gb|TCONS_l2_00025119|tc|THC2714711	hs|chr6:29475103-29475162	A_33_P3269854	ENST00000436804	ENST00000436804	tc|Q5DYM4_VIBF1 (Q5DYM4) Sulfate transporter, partial (4%) [THC2714711]	3.2804	1.85014	3.52473	25.1541	23.9037	NaN	24.0183	26.5363	26.4167	25.8496	26.3698	26.3374	26.2282	25.7238	1.85014
17473	36071	ref|NM_003382|ens|ENST00000262178|ref|XM_005249561|ref|XM_006716108	hs|chr7:158827315-158826980	A_23_P145978	VIPR2	NM_003382	ref|Homo sapiens vasoactive intestinal peptide receptor 2 (VIPR2), mRNA [NM_003382]	2.6659	1.84634	2.91088	22.4516	23.0514	NaN	22.1835	24.1302	24.0879	24.834	24.1717	24.1467	24.6239	24.8653	1.84634
2038	5869	ref|NM_152765|ens|ENST00000450307|ens|ENST00000305454|ens|ENST00000460144	hs|chr8:67430359-67430418	A_23_P353614	C8orf46	NM_152765	ref|Homo sapiens chromosome 8 open reading frame 46 (C8orf46), mRNA [NM_152765]	2.86695	1.84387	3.17063	23.7385	24.2523	25.1494	23.1345	25.9527	25.898	25.5605	25.9675	26.1436	26.139	25.7265	1.84387
14512	Mean	ref|NM_004438|ens|ENST00000392071|ens|ENST00000424339|ens|ENST00000409938	hs|chr2:222290776-222290717	A_23_P108501	EPHA4	NM_004438	ref|Homo sapiens EPH receptor A4 (EPHA4), mRNA [NM_004438]	2.79441	1.84369	3.39091	25.3975	26.873	26.8695	25.8665	27.6973	27.6618	27.7466	27.9738	28.6031	28.4385	28.5458	1.84369
12399	38175	ref|NM_001010874|ens|ENST00000381210|gb|BX647590|gb|AL833108	hs|chr4:65144430-65144371	A_33_P3345831	TECRL	NM_001010874	ref|Homo sapiens trans-2,3-enoyl-CoA reductase-like (TECRL), mRNA [NM_001010874]	2.92216	1.84218	3.77494	30.4145	30.5043	30.466	29.8932	31.7843	31.6844	31.2743	32.5636	32.4822	32.8664	32.4766	1.84218
18593	29527	ref|NM_180991|ens|ENST00000310954|gb|AK128854|gb|BX647349	hs|chr5:101570034-101569975	A_32_P154342	SLCO4C1	NM_180991	ref|Homo sapiens solute carrier organic anion transporter family, member 4C1 (SLCO4C1), mRNA [NM_180991]	2.99676	1.82896	3.3634	22.2324	22.8997	23.6741	22.7997	25.162	24.9219	25.1221	NaN	24.3359	24.5965	24.2442	1.82896
5595	17267	ref|NM_001277075|ens|ENST00000314121|ens|ENST00000448976|ens|ENST00000391901	hs|chr19:48024050-48023991	A_23_P50517	ZNF541	NM_001277075	ref|Homo sapiens zinc finger protein 541 (ZNF541), mRNA [NM_001277075]	4.17812	1.82745	3.55733	28.5001	28.436	28.6713	28.8384	30.6089	30.7486	30.5283	30.3332	30.387	30.295	30.1711	1.82745
2571	7588	ref|NM_021965|ens|ENST00000496758|ens|ENST00000396396|gb|AL137698	hs|chr9:71145359-71145418	A_24_P120907	PGM5	NM_021965	ref|Homo sapiens phosphoglucomutase 5 (PGM5), mRNA [NM_021965]	3.87619	1.82612	3.51423	26.5649	26.7386	26.7713	26.0759	28.675	28.5947	28.3385	28.1666	28.2457	28.1681	28.3578	1.82612
15712	31338	ref|NM_015681|ref|NM_001243473|ens|ENST00000261499|ref|XM_005256607	hs|chr17:19246728-19246669	A_24_P176714	B9D1	NM_015681	ref|Homo sapiens B9 protein domain 1 (B9D1), transcript variant 2, mRNA [NM_015681]	3.33543	1.82389	3.53317	24.2097	24.7419	23.7846	24.1999	26.3243	25.9615	25.5583	25.8643	26.305	26.5781	25.8138	1.82389
9561	29151	ref|NM_001025|ens|ENST00000296674|gb|M32219|gb|BX647563	hs|chr5:81569349-81569290	A_33_P3257714	RPS23	NM_001025	ref|Homo sapiens ribosomal protein S23 (RPS23), mRNA [NM_001025]	3.57189	1.81575	3.53811	28.3303	28.4303	28.3687	28.9238	30.3318	30.4008	29.6997	30.6299	30.4833	30.5989	30.1587	1.81575
12827	39681	ref|NM_001077198|ref|NM_024085|ref|NR_104255|ens|ENST00000409422	hs|chr2:220086832-220086773	A_33_P3226643	ATG9A	NM_001077198	ref|Homo sapiens autophagy related 9A (ATG9A), transcript variant 1, mRNA [NM_001077198]	2.8477	1.81272	3.59357	25.5148	25.4362	24.5765	25.5746	27.4097	27.5783	26.7347	27.8283	27.0517	26.5174	26.4975	1.81272
7086	21688	ref|NM_001007533|ens|ENST00000330261|gb|AK096888|gb|AF434846	hs|chr17:79791439-79791380	A_33_P3252048	PPP1R27	NM_001007533	ref|Homo sapiens protein phosphatase 1, regulatory subunit 27 (PPP1R27), mRNA [NM_001007533]	2.99271	1.81237	3.6855	31.7357	31.7597	31.8493	31.3389	32.7732	32.8471	33.1278	33.8983	33.8856	33.8702	33.9807	1.81237
1307	3443	ref|NM_144697|ens|ENST00000290363|ens|ENST00000584286|ens|ENST00000369095	hs|chr1:150259057-150259116	A_23_P410717	CIART	NM_144697	ref|Homo sapiens circadian associated repressor of transcription (CIART), mRNA [NM_144697]	3.40138	1.80542	3.44274	24.9546	25.2818	24.2748	25.0484	26.6199	26.5283	26.1619	26.9601	26.8001	26.8161	26.981	1.80542
16176	43938	ref|NM_001024594|ens|ENST00000542800|ens|ENST00000367393|gb|BC038214	hs|chr1:197876342-197876401	A_32_P210572	C1orf53	NM_001024594	ref|Homo sapiens chromosome 1 open reading frame 53 (C1orf53), mRNA [NM_001024594]	2.82905	1.80251	3.31167	24.1681	25.0563	25.3188	25.8512	27.4573	27.3387	26.9999	26.7392	26.466	26.7771	26.5295	1.80251
7471	22862	ref|NM_018712|ref|NM_001130037|ens|ENST00000265840|gb|BC028725	hs|chr11:107537312-107537371	A_23_P401774	ELMOD1	NM_018712	ref|Homo sapiens ELMO/CED-12 domain containing 1 (ELMOD1), transcript variant 1, mRNA [NM_018712]	3.17231	1.80054	3.49249	24.3702	23.5588	23.4829	23.869	26.0264	25.8857	26.1557	25.0972	25.3149	25.4729	25.3925	1.80054
17425	15746	ref|NM_015265|ref|NM_001172509|ref|NM_001172517|ens|ENST00000260926	hs|chr2:200134506-200134447	A_32_P174365	SATB2	NM_015265	ref|Homo sapiens SATB homeobox 2 (SATB2), transcript variant 2, mRNA [NM_015265]	2.88017	1.80037	2.95762	22.5959	22.7464	NaN	23.5411	24.8002	24.9607	25.1779	24.261	24.696	24.7563	24.6786	1.80037
11829	36270	ref|NR_103470|gb|XR_159309	hs|chr19:22791181-22791240	A_33_P3261953	LOC100996349	NR_103470	ref|Homo sapiens testis expressed 264 pseudogene (LOC100996349), non-coding RNA [NR_103470]	3.26069	1.80012	3.53175	26.3535	25.9298	26.202	26.7109	27.54	27.8262	27.8932	28.4903	28.0829	28.1519	28.7094	1.80012
11722	35962	ref|NM_024686|ens|ENST00000485638|ref|XM_006710903|ref|XM_005271209	hs|chr1:84369815-84356159	A_24_P165450	TTLL7	NM_024686	ref|Homo sapiens tubulin tyrosine ligase-like family, member 7 (TTLL7), mRNA [NM_024686]	3.20339	1.79655	3.31533	22.9945	24.2882	23.6326	23.2131	25.7885	25.1791	25.5366	25.0992	25.0639	25.307	25.3265	1.79655
9676	29460	ref|NR_003022|ref|NR_003025|gb|AJ609481|gb|DQ786227	hs|chr1:12567392-12567451	A_33_P3419458	SNORA59B	NR_003022	ref|Homo sapiens small nucleolar RNA, H/ACA box 59B (SNORA59B), small nucleolar RNA [NR_003022]	3.22931	1.7902	3.47299	25.2491	25.3229	24.5406	25.3707	27.2635	27.459	26.5401	26.8051	27.0682	26.8182	26.4231	1.7902
11316	34702	ref|NR_022006|ens|ENST00000242109|gb|BC128257|tc|THC2631329	hs|chr7:26575881-26575822	A_33_P3292287	KIAA0087	NR_022006	ref|Homo sapiens KIAA0087 (KIAA0087), long non-coding RNA [NR_022006]	2.50704	1.78855	3.61734	24.9607	24.6771	25.6821	25.6751	27.9382	27.3766	26.087	27.5674	26.1852	27.0343	27.0723	1.78855
11043	33875	ref|NM_004817|ref|NM_001170416|ref|NM_001170415|ref|NM_201629	hs|chr9:71869444-71869503	A_23_P9293	TJP2	NM_004817	ref|Homo sapiens tight junction protein 2 (TJP2), transcript variant 1, mRNA [NM_004817]	3.30525	1.78852	3.39667	27.1682	27.5129	26.8837	27.9152	28.7882	28.9472	28.8037	29.3247	29.4987	29.4789	29.2681	1.78852
12899	39940	ref|NM_003834|ref|NM_183337|ref|NM_001286485|ref|NM_001286486	hs|chr16:318383-318324	A_23_P118122	RGS11	NM_003834	ref|Homo sapiens regulator of G-protein signaling 11 (RGS11), transcript variant 2, mRNA [NM_003834]	2.49578	1.78568	3.30549	25.3034	25.0443	23.5259	25.1036	27.093	27.2234	26.8848	26.2919	26.0783	26.192	25.9465	1.78568
148	Mean	ref|NM_032501|ref|NM_001252675|ref|NM_001252676|ref|NM_001252677	hs|chr20:24987088-24987029	A_23_P120594	ACSS1	NM_032501	ref|Homo sapiens acyl-CoA synthetase short-chain family member 1 (ACSS1), transcript variant 1, mRNA [NM_032501]	3.83216	1.78435	3.49108	30.7853	30.5585	30.7853	30.8221	32.8474	32.8255	32.6951	32.5286	32.2243	32.1615	32.3726	1.78435
21167	7886	linc|TCONS_l2_00007060	hs|chr13:20753271-20753212	A_33_P3412556	XLOC_l2_003892	TCONS_l2_00007060	linc|BROAD Institute lincRNA (XLOC_l2_003892), lincRNA [TCONS_l2_00007060]	2.98211	1.78129	3.26521	22.2646	22.4093	NaN	22.4951	NaN	NaN	24.5542	24.4565	23.7546	23.9185	NaN	1.78129
14689	Mean	ref|NM_001562|ref|NM_001243211|ens|ENST00000528832|ens|ENST00000525547	hs|chr11:112020870-112020811	A_23_P104798	IL18	NM_001562	ref|Homo sapiens interleukin 18 (IL18), transcript variant 1, mRNA [NM_001562]	2.39806	1.78086	3.94852	24.3608	24.296	24.0931	24.4629	27.1523	27.0481	26.6373	25.3954	25.3728	25.6255	25.3569	1.78086
7061	21612	ref|NM_001085451|ens|ENST00000383693|gb|BC067886|gb|BC040562	hs|chr3:100175107-100175166	A_33_P3215739	LNP1	NM_001085451	ref|Homo sapiens leukemia NUP98 fusion partner 1 (LNP1), mRNA [NM_001085451]	4.00121	1.78005	3.41726	26.5869	26.2639	26.8677	26.4584	28.1849	28.1942	28.3103	28.2199	28.2227	28.4964	28.6414	1.78005
5039	15344	gb|AF119865|ens|ENST00000597120	hs|chr5:101571220-101571279	A_33_P3264013	SLCO4C1	AF119865	gb|Homo sapiens PRO2176 mRNA, complete cds. [AF119865]	3.44268	1.77929	3.39485	23.557	23.6114	23.6999	24.3629	25.5803	25.5027	25.0145	25.8208	25.6529	25.6241	25.9144	1.77929
8737	26565	ref|NM_001164379|ens|ENST00000356737|ens|ENST00000538490|gb|BC065704	hs|chr11:47610682-47610741	A_33_P3330404	FAM180B	NM_001164379	ref|Homo sapiens family with sequence similarity 180, member B (FAM180B), mRNA [NM_001164379]	2.71129	1.77254	3.64336	28.8114	28.3867	28.3367	28.8557	29.6364	29.7367	29.7421	30.7565	30.814	31.073	30.8325	1.77254
17574	27865	ref|NM_018111|ens|ENST00000408991|gb|BC069669|gb|BC069693	hs|chr19:49621866-49621807	A_23_P153524	C19orf73	NM_018111	ref|Homo sapiens chromosome 19 open reading frame 73 (C19orf73), mRNA [NM_018111]	2.58942	1.76953	3.24406	22.1685	22.827	NaN	23.2974	24.6262	24.4475	24.4048	25.6365	24.4135	24.2364	23.9719	1.76953
12146	37319	ref|NM_006000|ref|NM_001278552|ens|ENST00000248437|ref|XM_005246832	hs|chr2:220115129-220115070	A_23_P154065	TUBA4A	NM_006000	ref|Homo sapiens tubulin, alpha 4a (TUBA4A), transcript variant 1, mRNA [NM_006000]	3.41257	1.7585	3.47105	32.7274	32.8336	32.5644	32.7856	34.3431	34.5603	33.768	34.6986	34.6307	34.9912	34.4117	1.7585
12599	38887	ref|NM_002840|ref|NM_130440|ens|ENST00000359947|ens|ENST00000496447	hs|chr1:44089183-44089242	A_24_P385313	PTPRF	NM_002840	ref|Homo sapiens protein tyrosine phosphatase, receptor type, F (PTPRF), transcript variant 1, mRNA [NM_002840]	3.84707	1.75796	3.41421	27.3357	27.0405	27.297	27.3243	29.1736	29.2672	29.2104	28.91	28.9724	28.5085	29.009	1.75796
10060	30678	ref|NM_001043352|ref|NM_001043353|ref|NM_001278189|ref|NM_001043351	hs|chr1:154129942-154129883	A_33_P3223980	TPM3	NM_001043352	ref|Homo sapiens tropomyosin 3 (TPM3), transcript variant 3, mRNA [NM_001043352]	3.63924	1.75608	3.34541	27.3624	27.0586	26.6009	26.804	28.8036	28.9533	28.7803	28.5863	28.8584	28.7421	28.2639	1.75608
17576	29780	ref|NR_038948|ens|ENST00000606019|gb|AK310300|linc|TCONS_00012918	hs|chr7:96251753-96251694	A_33_P3390092	LOC100506136	NR_038948	ref|Homo sapiens uncharacterized LOC100506136 (LOC100506136), long non-coding RNA [NR_038948]	2.89784	1.75017	2.7259	22.9414	22.6227	22.7496	NaN	24.4321	24.5744	24.338	24.3894	24.3901	24.7221	24.8039	1.75017
382	195	ref|NM_033380|ref|NM_000495|ens|ENST00000328300|ens|ENST00000361603	hs|chrX:107940580-107940639	A_23_P45365	COL4A5	NM_033380	ref|Homo sapiens collagen, type IV, alpha 5 (COL4A5), transcript variant 2, mRNA [NM_033380]	3.26865	1.74791	3.45334	26.479	26.317	26.5359	26.7339	28.7177	28.4187	28.6122	28.0837	27.8127	28.5317	27.674	1.74791
8089	24647	ref|NM_001195278|linc|TCONS_l2_00026243	hs|chr7:141170527-141170586	A_33_P3226060	TMEM178B	NM_001195278	ref|Homo sapiens transmembrane protein 178B (TMEM178B), mRNA [NM_001195278]	2.81181	1.7456	3.28472	23.6576	23.2314	22.2557	23.0537	24.601	24.3602	24.2024	24.9546	24.9978	25.4255	25.0249	1.7456
2924	8730	ref|NM_030615|ref|NM_005355|ens|ENST00000354419|ens|ENST00000351261	hs|chr6:168445697-168445755	A_23_P59410	KIF25	NM_030615	ref|Homo sapiens kinesin family member 25 (KIF25), transcript variant 1, mRNA [NM_030615]	2.42924	1.74435	3.71489	25.7357	25.7487	25.8057	26.3569	28.3033	28.2874	28.7314	27.093	26.9196	27.2822	26.9759	1.74435
15675	30073	ref|NM_021969|ens|ENST00000254227|gb|BC030207|tc|THC2474321	hs|chr1:27238242-27238183	A_23_P160800	NR0B2	NM_021969	ref|Homo sapiens nuclear receptor subfamily 0, group B, member 2 (NR0B2), mRNA [NM_021969]	2.57949	1.73676	3.28666	23.6537	23.8809	22.688	22.6908	25.2445	24.5538	24.0781	25.6604	25.3644	25.0955	24.7592	1.73676
16899	17203	ref|NM_024686|ens|ENST00000485638|ref|XM_006710903|ref|XM_005271209	hs|chr1:84373257-84373198	A_33_P3348164	TTLL7	NM_024686	ref|Homo sapiens tubulin tyrosine ligase-like family, member 7 (TTLL7), mRNA [NM_024686]	3.16036	1.73609	3.18867	23.4925	24.7954	24.2251	23.8905	26.2165	26.0885	25.7769	25.5717	25.846	25.6361	25.723	1.73609
13467	41890	ref|NM_001174097|ref|NM_002300|ens|ENST00000396075|ens|ENST00000396076	hs|chr12:21791364-21791305	A_33_P3231432	LDHB	NM_001174097	ref|Homo sapiens lactate dehydrogenase B (LDHB), transcript variant 2, mRNA [NM_001174097]	4.46225	1.73039	3.32952	31.8123	31.7924	31.8343	31.9075	33.671	33.578	33.8112	33.5198	33.499	33.4849	33.4051	1.73039
14247	44599	ref|NR_002786|ens|ENST00000424471|ens|ENST00000424691|gb|AF279614	hs|chr3:10059617-10059558	A_24_P484797	CIDECP	NR_002786	ref|Homo sapiens cell death-inducing DFFA-like effector c pseudogene (CIDECP), non-coding RNA [NR_002786]	2.73662	1.72891	3.35782	25.0533	25.988	25.1758	25.8001	27.018	27.2094	26.2177	27.7339	27.4765	27.746	27.2311	1.72891
16692	36993	ref|NM_001129890|ens|ENST00000520099|gb|AK097393|tc|THC2515792	hs|chr8:92231371-92231430	A_33_P3403429	LRRC69	NM_001129890	ref|Homo sapiens leucine rich repeat containing 69 (LRRC69), mRNA [NM_001129890]	2.88903	1.72738	3.17308	22.9048	23.932	22.5659	22.8969	25.3906	25.0464	24.8808	24.6127	24.2609	24.7787	24.6458	1.72738
17397	4629	ref|NM_023943|ref|NM_001136469|ens|ENST00000511388|ens|ENST00000393130	hs|chr3:133099732-133099791	A_33_P3327462	TMEM108	NM_023943	ref|Homo sapiens transmembrane protein 108 (TMEM108), transcript variant 1, mRNA [NM_023943]	2.46711	1.72545	3.70806	23.1341	23.9064	NaN	23.6393	25.3202	25.3714	25.1147	26.213	25.8797	25.275	23.8237	1.72545
13009	40317	ref|NM_006551|ens|ENST00000244926|ref|XM_006718422|gb|BC069290	hs|chr11:62012149-62012208	A_23_P150555	SCGB1D2	NM_006551	ref|Homo sapiens secretoglobin, family 1D, member 2 (SCGB1D2), mRNA [NM_006551]	3.25706	1.72377	3.32436	24.7265	24.7744	24.6684	25.341	27.0722	26.7841	26.8587	26.7149	26.2865	26.0674	26.4254	1.72377
201	Mean	ref|NM_000775|ens|ENST00000469406|ens|ENST00000466095|ens|ENST00000492633	hs|chr1:60359279-60359220	A_23_P103486	CYP2J2	NM_000775	ref|Homo sapiens cytochrome P450, family 2, subfamily J, polypeptide 2 (CYP2J2), mRNA [NM_000775]	4.24478	1.71612	3.28107	29.622	29.6223	29.881	29.4991	31.3909	31.3503	31.1331	31.5517	31.3145	31.4354	31.43	1.71612
17208	6004	ref|NM_001004703|ens|ENST00000328188|tc|NP1461807	hs|chr11:51515500-51515559	A_24_P281403	OR4C46	NM_001004703	ref|Homo sapiens olfactory receptor, family 4, subfamily C, member 46 (OR4C46), mRNA [NM_001004703]	2.49704	1.71433	3.25337	22.5352	22.4986	NaN	23.5744	24.4105	23.76	24.1349	25.5888	24.6262	24.939	24.6266	1.71433
20877	38641	ref|NM_181846|ens|ENST00000329665|ref|XM_006723190|ref|XM_005258865	hs|chr19:58852743-58852802	A_24_P194730	ZSCAN22	NM_181846	ref|Homo sapiens zinc finger and SCAN domain containing 22 (ZSCAN22), mRNA [NM_181846]	3.08261	1.7124	3.21031	23.3219	23.6457	22.5777	22.6699	NaN	NaN	24.5118	NaN	25.0831	24.9859	24.484	1.7124
10350	31568	ref|NM_017885|ref|NM_001288667|ref|NM_001002017|ref|NM_001288665	hs|chr16:3072685-3072626	A_33_P3350207	HCFC1R1	NM_017885	ref|Homo sapiens host cell factor C1 regulator 1 (XPO1 dependent) (HCFC1R1), transcript variant 1, mRNA [NM_017885]	3.05204	1.70371	3.17596	33.0572	32.5039	31.8848	32.8566	34.7512	34.0956	34.3094	33.8823	34.0664	34.5794	34.2709	1.70371
16913	19146	ref|NM_181709|ref|NM_001204299|ens|ENST00000324038|ens|ENST00000389727	hs|chr12:124799557-124799616	A_24_P288890	FAM101A	NM_181709	ref|Homo sapiens family with sequence similarity 101, member A (FAM101A), mRNA [NM_181709]	2.66611	1.70133	3.16376	23.2902	24.09	22.632	23.7792	25.3505	25.3119	24.9984	25.8941	25.1945	24.7314	24.5636	1.70133
17503	14847	ref|NM_005883|ens|ENST00000233607|ens|ENST00000238483|ens|ENST00000535453	hs|chr19:1473181-1473240	A_23_P101905	APC2	NM_005883	ref|Homo sapiens adenomatosis polyposis coli 2 (APC2), mRNA [NM_005883]	2.59672	1.70094	2.85786	22.3562	22.8186	NaN	23.1056	24.9274	24.5109	23.8868	25.003	24.3698	24.4571	24.0723	1.70094
15192	15778	ref|NR_102735|gb|AF129263|gb|AF129264|gb|BC067277	hs|chr9:136519773-136519714	A_33_P3682006	DBH-AS1	NR_102735	ref|Homo sapiens DBH antisense RNA 1 (DBH-AS1), long non-coding RNA [NR_102735]	3.21782	1.69827	3.24181	24.3266	23.8597	23.7483	24.4787	26.0707	26.074	26.1326	25.2894	25.4713	25.6798	25.8934	1.69827
17335	33276	ref|NM_016593|ref|NM_001278738|ref|NM_001278739|ens|ENST00000480804	hs|chr6:46593164-46563808	A_23_P133712	CYP39A1	NM_016593	ref|Homo sapiens cytochrome P450, family 39, subfamily A, polypeptide 1 (CYP39A1), transcript variant 1, mRNA [NM_016593]	3.38515	1.69612	3.25379	23.6241	22.876	NaN	23.6048	25.2787	25.1853	24.6717	24.6678	25.3096	25.1938	25.1441	1.69612
20030	3347	ref|NM_024335|ens|ENST00000290552|ref|XM_005256137|ref|XM_005256138	hs|chr16:55364250-55364309	A_32_P177539	IRX6	NM_024335	ref|Homo sapiens iroquois homeobox 6 (IRX6), mRNA [NM_024335]	2.48512	1.69547	3.12624	22.1627	22.7335	NaN	22.7338	NaN	23.7855	23.6704	NaN	25.0657	24.6486	24.024	1.69547
84	Mean	ref|NM_002210|ref|NM_001145000|ref|NM_001144999|ens|ENST00000374907	hs|chr2:187545295-187545354	A_23_P50907	ITGAV	NM_002210	ref|Homo sapiens integrin, alpha V (ITGAV), transcript variant 1, mRNA [NM_002210]	3.98355	1.69147	3.25083	28.4437	28.3911	28.6213	28.5046	30.1202	29.9899	29.8973	30.4813	30.1769	30.2976	30.3082	1.69147
3603	10800	ref|NM_033413|ens|ENST00000584580|ens|ENST00000269025|ref|XM_005257775	hs|chr17:45914424-45914483	A_23_P152949	LRRC46	NM_033413	ref|Homo sapiens leucine rich repeat containing 46 (LRRC46), mRNA [NM_033413]	3.35531	1.69044	3.27987	24.4802	24.4912	24.8944	24.5391	26.7111	26.1994	25.8084	26.5122	25.9633	26.2211	26.6261	1.69044
689	1401	tc|THC2634785	hs|chr14:070699013-070699072	A_32_P494790	THC2634785	THC2634785	tc|Q6IMH8_MOUSE (Q6IMH8) ADAM4b, partial (10%) [THC2634785]	2.70155	1.68979	3.23193	24.5744	24.9834	23.7662	24.3597	26.1133	25.8922	25.8445	26.463	25.2875	26.4345	26.7401	1.68979
8077	24607	ref|NM_004972|ens|ENST00000381652|gb|BC039695|gb|AK308668	hs|chr9:5127355-5127414	A_33_P3878772	JAK2	NM_004972	ref|Homo sapiens Janus kinase 2 (JAK2), mRNA [NM_004972]	3.9923	1.6892	3.21638	28.3509	28.218	28.2406	28.6567	29.9855	29.8942	30.0985	29.9772	30.096	30.3615	29.9772	1.6892
5621	17341	ref|NM_198391|ref|NM_013281|ens|ENST00000341420|ens|ENST00000378053	hs|chr20:14304719-14304660	A_33_P3418833	FLRT3	NM_198391	ref|Homo sapiens fibronectin leucine rich transmembrane protein 3 (FLRT3), transcript variant 2, mRNA [NM_198391]	3.03801	1.6834	3.15174	25.3856	25.484	25.8567	26.4083	27.8608	27.7087	27.6948	27.3278	26.8995	27.5224	27.2553	1.6834
17316	27478	ref|NM_006426|ens|ENST00000368629|ens|ENST00000338492|ref|XM_005252658	hs|chr10:134019131-134019190	A_23_P331049	DPYSL4	NM_006426	ref|Homo sapiens dihydropyrimidinase-like 4 (DPYSL4), mRNA [NM_006426]	2.45982	1.67899	3.0114	22.5491	22.9625	23.6137	NaN	24.776	24.6924	23.6576	25.411	24.9508	24.896	24.6616	1.67899
15908	36917	ref|NM_005202|ens|ENST00000397799|ens|ENST00000303143|ref|XM_005270477	hs|chr1:36560922-36560863	A_24_P365975	COL8A2	NM_005202	ref|Homo sapiens collagen, type VIII, alpha 2 (COL8A2), mRNA [NM_005202]	3.34825	1.67413	3.1802	24.4571	24.0309	24.6607	24.7954	26.0725	26.2103	25.8883	26.3746	26.0479	25.8916	26.6358	1.67413
9815	29903	ref|NM_016370|ens|ENST00000243298|ref|XM_006724658|ref|XM_006724659	hs|chrX:103080109-103080050	A_23_P406448	RAB9B	NM_016370	ref|Homo sapiens RAB9B, member RAS oncogene family (RAB9B), mRNA [NM_016370]	2.88116	1.67017	3.00182	24.5319	25.8028	25.7776	24.8899	26.9423	26.6592	26.6699	26.6936	27.1263	27.233	27.1208	1.67017
18722	34098	ref|NM_153478|ref|NM_001102576|ens|ENST00000452779|ens|ENST00000370291	hs|chrX:151909253-151909312	A_24_P11061	CSAG1	NM_153478	ref|Homo sapiens chondrosarcoma associated gene 1 (CSAG1), transcript variant a, mRNA [NM_153478]	2.88226	1.65804	3.03797	22.8666	23.0107	23.202	23.5988	24.4332	NaN	24.9066	25.1771	24.7163	25.3163	24.4161	1.65804
12169	37427	ref|NM_001282291|ref|NM_007188|ref|NM_001282292|ref|NM_001282293	hs|chr7:150744762-150744821	A_33_P3336780	ABCB8	NM_001282291	ref|Homo sapiens ATP-binding cassette, sub-family B (MDR/TAP), member 8 (ABCB8), transcript variant 1, mRNA [NM_001282291]	3.44291	1.6575	3.21859	25.891	25.971	25.8086	25.953	27.2601	27.1499	27.3944	27.8553	27.7211	28.02	27.543	1.6575
16177	43967	ref|NM_152703|ens|ENST00000411955|ens|ENST00000318238|ref|XM_006715888	hs|chr7:92760278-92760219	A_23_P145874	SAMD9L	NM_152703	ref|Homo sapiens sterile alpha motif domain containing 9-like (SAMD9L), mRNA [NM_152703]	3.56858	1.65035	3.16747	26.4452	26.5412	26.6145	26.8377	28.59	28.5815	28.3873	28.164	27.9348	28.0858	28.0766	1.65035
17146	36513	ref|NM_001145460|ens|ENST00000381260|ens|ENST00000554144|ref|XM_006714052	hs|chr4:57516909-57516850	A_33_P3350673	HOPX	NM_001145460	ref|Homo sapiens HOP homeobox (HOPX), transcript variant 5, mRNA [NM_001145460]	2.65228	1.64981	3.21221	23.2615	23.955	23.9291	24.2704	26.1446	25.3835	24.7453	26.0957	25.5138	25.6283	25.0154	1.64981
16580	26507	ref|NM_177401|ens|ENST00000300952|ens|ENST00000591446|ref|XM_005259671	hs|chr19:1258896-1258955	A_33_P3338335	MIDN	NM_177401	ref|Homo sapiens midnolin (MIDN), mRNA [NM_177401]	2.40307	1.64142	3.22949	27.0232	28.1999	27.7871	28.0093	30.1444	30.1902	29.5419	29.3859	29.0482	28.9198	28.5435	1.64142
3288	9835	ref|NM_021076|ens|ENST00000310624|ref|XM_006724257|ref|XM_005261619	hs|chr22:29887194-29887253	A_23_P300600	NEFH	NM_021076	ref|Homo sapiens neurofilament, heavy polypeptide (NEFH), mRNA [NM_021076]	2.87262	1.63951	3.06159	25.3965	25.1765	24.5517	25.7351	26.3046	26.555	26.7949	27.173	26.995	27.3278	26.8309	1.63951
3080	9191	ref|NM_005127|tc|THC2463907	hs|chr12:10005037-10004978	A_33_P3332970	CLEC2B	NM_005127	ref|Homo sapiens C-type lectin domain family 2, member B (CLEC2B), mRNA [NM_005127]	3.28538	1.63893	3.0739	26.8218	27.2583	27.4435	27.7227	29.3154	29.2517	28.8079	28.9028	28.7699	28.8862	28.7198	1.63893
2268	6565	ref|NM_015053|ens|ENST00000295706|ens|ENST00000486360|ens|ENST00000272198	hs|chr1:203047602-203047661	A_23_P420692	PPFIA4	NM_015053	ref|Homo sapiens protein tyrosine phosphatase, receptor type, f polypeptide (PTPRF), interacting protein (liprin), alpha 4 (PPFIA4), mRNA [NM_015053]	3.58495	1.63624	3.09864	27.1974	27.5238	27.6198	27.8114	29.2374	29.2644	28.9422	28.8317	29.2345	29.3823	29.3279	1.63624
13736	42800	gb|AK130422|tc|THC2490434	hs|chr18:45660599-45660540	A_33_P3398181	LOC100127909	AK130422	gb|Homo sapiens cDNA FLJ26912 fis, clone RCT02392. [AK130422]	3.06843	1.63605	3.12225	24.9647	25.4365	25.4909	25.7709	26.5809	27.4007	26.5231	27.223	27.109	27.2626	27.2632	1.63605
1743	4970	ref|NM_013341|ref|NM_001011708|ens|ENST00000284719|gb|AL136546	hs|chr2:174937535-174937476	A_24_P114438	OLA1	NM_013341	ref|Homo sapiens Obg-like ATPase 1 (OLA1), transcript variant 1, mRNA [NM_013341]	3.38849	1.6332	3.04498	25.0119	25.1203	25.1958	24.3489	26.3735	26.4229	26.4187	26.5539	26.5208	26.7675	26.8098	1.6332
13338	41435	ref|NM_003806|ref|NR_073189|ens|ENST00000552092|gb|HH837086	hs|chr12:117299112-117299053	A_23_P25194	HRK	NM_003806	ref|Homo sapiens harakiri, BCL2 interacting protein (HRK), transcript variant 1, mRNA [NM_003806]	2.50606	1.63277	3.01872	22.8996	23.5633	22.5572	23.9628	24.9186	24.0885	24.7161	24.5232	25.1262	25.3177	25.459	1.63277
1372	3637	ref|NM_001042548|ref|NM_005102|ens|ENST00000464964|ens|ENST00000414288	hs|chr2:36782886-36782827	A_33_P3311956	FEZ2	NM_001042548	ref|Homo sapiens fasciculation and elongation protein zeta 2 (zygin II) (FEZ2), transcript variant 2, mRNA [NM_001042548]	2.89506	1.63241	3.23902	30.3996	30.3545	30.5437	30.4978	32.0134	31.5097	31.3785	32.7005	32.3193	32.2983	32.3495	1.63241
6783	20819	ref|NM_002128|ens|ENST00000399494|ens|ENST00000341423|ens|ENST00000339872	hs|chr13:31037696-31037459	A_24_P169148	HMGB1	NM_002128	ref|Homo sapiens high mobility group box 1 (HMGB1), mRNA [NM_002128]	2.54978	1.62766	2.80225	29.9659	30.8551	30.5611	28.9844	31.6856	31.637	31.3934	31.5728	32.1042	31.9446	31.6972	1.62766
10063	30693	ref|NM_014971|ens|ENST00000567599|gb|AF131834|tc|THC2606770	hs|chr2:25381946-25382004	A_32_P83049	EFR3B	NM_014971	ref|Homo sapiens EFR3 homolog B (S. cerevisiae) (EFR3B), mRNA [NM_014971]	3.17523	1.62526	3.0055	30.1739	29.4412	29.1223	29.5725	31.0805	31.1675	30.8448	31.2434	31.5587	31.3547	31.1696	1.62526
7486	22898	ref|NM_001098622|ens|ENST00000591727|ens|ENST00000397555|ens|ENST00000591161	hs|chr19:13991510-13991569	A_24_P703830	NANOS3	NM_001098622	ref|Homo sapiens nanos homolog 3 (Drosophila) (NANOS3), mRNA [NM_001098622]	2.89788	1.62458	3.12931	25.3339	24.7599	24.9103	25.4373	26.0399	26.3041	26.7113	26.9768	26.9627	27.2163	26.9334	1.62458
6636	20376	ref|NM_080430|ens|ENST00000490967|ens|ENST00000400299|ens|ENST00000402395	hs|chr22:31500922-31500863	A_23_P6413	SELM	NM_080430	ref|Homo sapiens selenoprotein M (SELM), mRNA [NM_080430]	3.05108	1.62439	3.13391	26.1139	26.7652	26.3564	26.5681	28.4533	28.7114	27.8963	28.0623	27.9322	27.7931	27.6783	1.62439
6250	19198	ref|NM_145173|ens|ENST00000323469|gb|AK124672|gb|AK124445	hs|chr19:2714640-2714581	A_23_P386942	DIRAS1	NM_145173	ref|Homo sapiens DIRAS family, GTP-binding RAS-like 1 (DIRAS1), mRNA [NM_145173]	3.21391	1.62243	3.05002	26.9241	26.4815	26.3689	27.1376	28.5382	28.6534	28.6436	28.0675	28.1854	28.3306	28.0345	1.62243
11784	36165	ref|NM_022751|ref|NM_001242409|ens|ENST00000269209|ens|ENST00000399218	hs|chr18:29847640-29847581	A_23_P66948	GAREM	NM_022751	ref|Homo sapiens GRB2 associated, regulator of MAPK1 (GAREM), transcript variant 2, mRNA [NM_022751]	3.49923	1.62063	3.02632	27.4004	28.0262	27.8466	28.2077	29.613	29.3872	29.3676	29.7038	29.5854	29.4909	29.2881	1.62063
8346	25404	ref|NM_025165|ens|ENST00000497465|ens|ENST00000417761|ens|ENST00000467869	hs|chr15:44065408-44065349	A_24_P47988	ELL3	NM_025165	ref|Homo sapiens elongation factor RNA polymerase II-like 3 (ELL3), mRNA [NM_025165]	2.43152	1.62022	3.15609	22.7296	23.3234	22.1068	22.8366	23.849	23.6421	23.9285	25.1133	24.3246	24.9691	24.7587	1.62022
244	Mean	ref|NM_002834|ens|ENST00000351677|ref|XM_006719526|ref|XM_006719527	hs|chr12:112946884-112946943	A_23_P99027	PTPN11	NM_002834	ref|Homo sapiens protein tyrosine phosphatase, non-receptor type 11 (PTPN11), transcript variant 1, mRNA [NM_002834]	3.51539	1.61892	3.06751	28.8127	28.9766	29.3515	29.2613	30.9576	30.8987	30.5663	30.8906	30.4743	30.4354	30.8133	1.61892
9807	29872	ref|NM_004763|ref|NM_022334|ens|ENST00000483795|ens|ENST00000355346	hs|chr2:9545927-9545868	A_33_P3216232	ITGB1BP1	NM_004763	ref|Homo sapiens integrin beta 1 binding protein 1 (ITGB1BP1), transcript variant 1, mRNA [NM_004763]	2.35983	1.61876	3.35793	27.4198	27.36	27.5194	27.8283	28.3007	28.3315	28.641	29.6495	29.3912	29.8018	29.9388	1.61876
17273	16136	ref|NM_001013632|ens|ENST00000372200|ens|ENST00000339355|ref|XM_005270819	hs|chr1:45271655-45271596	A_33_P3404779	TCTEX1D4	NM_001013632	ref|Homo sapiens Tctex1 domain containing 4 (TCTEX1D4), mRNA [NM_001013632]	3.52338	1.61416	3.07204	24.1907	24.153	NaN	24.4756	25.7449	25.634	26.1098	25.5174	25.9687	26.1403	26.0956	1.61416
13147	40768	ref|NM_003062|ref|NM_001271946|ens|ENST00000519560|ref|XR_427809	hs|chr5:168093426-168093367	A_23_P58588	SLIT3	NM_003062	ref|Homo sapiens slit homolog 3 (Drosophila) (SLIT3), transcript variant 2, mRNA [NM_003062]	2.69235	1.61414	3.20705	26.6576	27.0599	26.6982	27.0784	28.1691	28.1672	27.6544	28.7756	29.0979	29.065	28.4845	1.61414
5180	15843	ref|NM_020884|gb|AB040945|gb|BC151242|gb|BC007808	hs|chr20:33590177-33590236	A_33_P3407469	MYH7B	NM_020884	ref|Homo sapiens myosin, heavy chain 7B, cardiac muscle, beta (MYH7B), mRNA [NM_020884]	3.22528	1.61137	3.08281	32.7142	32.904	33.1978	32.6293	34.116	34.2272	34.3339	34.3274	34.7394	34.5698	34.9952	1.61137
10757	32931	ref|NM_002736|ens|ENST00000265717|gb|M31158|gb|A12297	hs|chr7:106801594-106801653	A_23_P42975	PRKAR2B	NM_002736	ref|Homo sapiens protein kinase, cAMP-dependent, regulatory, type II, beta (PRKAR2B), mRNA [NM_002736]	3.59353	1.61086	3.04638	23.83	24.25	24.3098	24.3667	25.9268	25.8378	25.584	25.5914	26.0261	25.6402	25.9936	1.61086
17445	24222	linc|TCONS_00019217|tc|THC2634391	hs|chr11:7750833-7750892	A_33_P3353991	XLOC_009049	TCONS_00019217	linc|BROAD Institute lincRNA (XLOC_009049), lincRNA [TCONS_00019217]	2.91346	1.60471	2.70644	23.2361	23.0243	23.6326	NaN	25.112	24.6965	24.6181	24.8312	24.9861	25.2783	24.7943	1.60471
12774	39499	ref|NM_001134363|ens|ENST00000369519|gb|EU822950|gb|BX648563	hs|chr10:112598859-112598918	A_24_P453497	RBM20	NM_001134363	ref|Homo sapiens RNA binding motif protein 20 (RBM20), mRNA [NM_001134363]	3.13024	1.58278	3.00587	25.8559	25.8671	26.3434	26.4017	27.3384	27.407	27.4638	27.6733	27.9567	27.9837	28.0757	1.58278
3305	9881	ref|NM_006644|ref|NM_001286503|ref|NM_001286504|ref|NM_001286505	hs|chr13:31710855-31710796	A_23_P88119	HSPH1	NM_006644	ref|Homo sapiens heat shock 105kDa/110kDa protein 1 (HSPH1), transcript variant 1, mRNA [NM_006644]	2.9086	1.58242	3.03946	29.6651	29.1571	29.1713	29.7072	31.1455	31.094	30.5263	31.495	30.7923	31.4334	30.5668	1.58242
7330	22466	ref|NM_173847|ens|ENST00000394637|ens|ENST00000269053|gb|BC100886	hs|chr17:31323970-31324472	A_23_P317244	SPACA3	NM_173847	ref|Homo sapiens sperm acrosome associated 3 (SPACA3), mRNA [NM_173847]	2.51626	1.58214	3.0583	24.4307	23.3598	23.7658	23.729	25.2122	24.6723	24.9895	25.4742	25.5219	26.3123	25.642	1.58214
9218	28030	ref|NM_002247|ref|NM_001271519|ref|NM_001161352|ref|NM_001161353	hs|chr10:78644826-78644767	A_24_P156490	KCNMA1	NM_002247	ref|Homo sapiens potassium large conductance calcium-activated channel, subfamily M, alpha member 1 (KCNMA1), transcript variant 2, mRNA [NM_002247]	3.37024	1.58032	3.02429	27.4653	27.5563	27.746	27.8046	29.4223	29.2699	28.8227	29.6598	29.2199	29.2031	28.9658	1.58032
8821	26821	ref|NM_003281|gb|AL832006|tc|THC2500818	hs|chr1:201373026-201372967	A_33_P3362831	TNNI1	NM_003281	ref|Homo sapiens troponin I type 1 (skeletal, slow) (TNNI1), mRNA [NM_003281]	3.46778	1.57968	2.9466	31.5193	30.9913	30.8567	31.4291	32.5896	32.6938	33.0075	32.8658	32.6733	32.7274	32.8942	1.57968
16354	6372	ref|NM_003719|ref|NM_001029853|ref|NM_001029854|ref|NM_001029852	hs|chr5:76722793-76722852	A_24_P197537	PDE8B	NM_003719	ref|Homo sapiens phosphodiesterase 8B (PDE8B), transcript variant 1, mRNA [NM_003719]	2.5569	1.57618	2.83512	22.9441	24.2592	23.6125	24.391	25.4123	25.3768	25.8236	24.6705	25.4702	25.5498	25.3419	1.57618
5218	15963	ref|NM_018269|ens|ENST00000327435|ref|XM_005264696|gb|AK225278	hs|chr2:3502016-3501957	A_32_P52911	ADI1	NM_018269	ref|Homo sapiens acireductone dioxygenase 1 (ADI1), mRNA [NM_018269]	2.79001	1.5757	3.1064	29.0243	28.796	28.6398	28.9633	31.0108	31.0479	30.6616	30.2641	29.994	30.0569	29.9855	1.5757
12945	40104	ref|NM_175039|ref|NM_175040|ens|ENST00000467674|ens|ENST00000474282	hs|chr9:130670859-130670800	A_23_P94736	ST6GALNAC4	NM_175039	ref|Homo sapiens ST6 (alpha-N-acetyl-neuraminyl-2,3-beta-galactosyl-1,3)-N-acetylgalactosaminide alpha-2,6-sialyltransferase 4 (ST6GALNAC4), transcript variant 1, mRNA [NM_175039]	2.76643	1.57055	3.04804	25.7444	25.2187	25.2707	25.7538	27.6943	27.2819	27.4955	27.0796	26.7614	26.5376	26.6218	1.57055
9322	28366	ref|NM_014881|ref|NM_001271816|ens|ENST00000361384|ens|ENST00000369305	hs|chr10:115594668-115594609	A_23_P75038	DCLRE1A	NM_014881	ref|Homo sapiens DNA cross-link repair 1A (DCLRE1A), transcript variant 2, mRNA [NM_014881]	3.27495	1.57016	2.93582	27.1316	27.3171	26.9168	26.522	28.7077	28.8492	28.5661	28.4625	28.3717	28.6102	28.2268	1.57016
16532	22374	ref|NM_153215|ens|ENST00000316436|ens|ENST00000575357|gb|AK095927	hs|chr3:50325137-50325196	A_32_P466877	LSMEM2	NM_153215	ref|Homo sapiens leucine-rich single-pass membrane protein 2 (LSMEM2), mRNA [NM_153215]	3.50114	1.56609	2.96002	26.5008	26.5108	26.1127	26.1175	27.8449	27.8889	27.6967	28.2952	27.8778	27.8329	27.6995	1.56609
10793	33025	ref|NM_024053|ref|NM_001002876|ref|NM_001110215|ens|ENST00000402338	hs|chr22:42334819-42334760	A_33_P3387831	CENPM	NM_024053	ref|Homo sapiens centromere protein M (CENPM), transcript variant 1, mRNA [NM_024053]	2.73654	1.56405	3.04541	24.7581	25.1495	25.0823	25.4291	27.2355	27.1027	27.0459	26.1009	26.1826	26.5567	26.4575	1.56405
17555	14298	ref|NM_022746|ens|ENST00000472269|ens|ENST00000463976|ens|ENST00000366910	hs|chr1:220971296-220971355	A_33_P3293362	2015-03-01	NM_022746	ref|Homo sapiens mitochondrial amidoxime reducing component 1 (MARC1), mRNA [NM_022746]	2.42485	1.55821	2.79223	22.4828	23.5989	NaN	23.6219	24.1177	24.6058	24.4769	24.6865	25.1373	25.277	25.2482	1.55821
9409	28645	ref|NM_194312|ens|ENST00000343063|ens|ENST00000409169|ens|ENST00000409506	hs|chr2:239041849-239041908	A_24_P170983	ESPNL	NM_194312	ref|Homo sapiens espin-like (ESPNL), mRNA [NM_194312]	2.73101	1.55728	2.93185	23.818	23.2329	23.0509	23.9679	25.6555	25.3593	25.3956	24.6889	24.8311	24.7523	24.8403	1.55728
5687	17549	ref|NM_012259|ens|ENST00000368364|ens|ENST00000368365|ref|XM_006715428	hs|chr6:126082004-126082063	A_24_P363408	HEY2	NM_012259	ref|Homo sapiens hes-related family bHLH transcription factor with YRPW motif 2 (HEY2), mRNA [NM_012259]	2.7072	1.55709	3.02983	26.1361	26.1424	26.491	25.9034	28.1746	28.0055	26.7111	27.7304	27.8928	27.6843	27.8787	1.55709
19452	29472	linc|TCONS_l2_00019618	hs|chr3:172142255-172142213	A_24_P67378	XLOC_l2_010433	TCONS_l2_00019618	linc|BROAD Institute lincRNA (XLOC_l2_010433), lincRNA [TCONS_l2_00019618]	2.57451	1.55594	3.28092	24.4172	24.0236	24.246	24.5888	NaN	26.9969	25.0459	NaN	25.6532	25.7879	25.8905	1.55594
11435	35070	ref|NM_014359|ens|ENST00000448911|ens|ENST00000367222|gb|BC074942	hs|chr1:203467900-203467959	A_23_P97096	OPTC	NM_014359	ref|Homo sapiens opticin (OPTC), mRNA [NM_014359]	2.71532	1.55441	2.96337	23.7777	23.1056	23.4532	22.9269	24.8734	24.2373	25.2548	25.2856	24.3506	24.9303	25.16	1.55441
11823	36255	ref|NM_020431|ens|ENST00000298351|gb|AK125159|gb|AL137278	hs|chr14:77725778-77725837	A_33_P3406661	TMEM63C	NM_020431	ref|Homo sapiens transmembrane protein 63C (TMEM63C), mRNA [NM_020431]	2.77354	1.55041	2.85393	24.6052	24.5953	24.4725	25.5325	26.6163	26.6319	26.8024	26.2455	26.0566	26.0195	26.0904	1.55041
10076	30724	ref|NM_020734|ens|ENST00000357529|ens|ENST00000538135|ref|XM_006719124	hs|chr12:8929319-8929378	A_23_P361841	RIMKLB	NM_020734	ref|Homo sapiens ribosomal modification protein rimK-like family member B (RIMKLB), mRNA [NM_020734]	2.91319	1.54917	2.77328	24.7831	23.5192	23.7809	23.8715	25.8433	25.5348	25.5578	25.3565	25.3727	25.5923	25.5074	1.54917
5221	15969	ref|NM_033400|ens|ENST00000419474|ref|XM_006720282|ref|XM_005268135	hs|chr14:23990167-23990108	A_32_P226205	ZFHX2	NM_033400	ref|Homo sapiens zinc finger homeobox 2 (ZFHX2), mRNA [NM_033400]	2.67726	1.54351	3.00475	24.6397	24.7738	24.7282	25.2407	26.0395	25.9632	25.7196	26.764	26.5506	26.8962	26.7908	1.54351
3481	10440	linc|TCONS_l2_00008965	hs|chr15:29087527-29087468	A_33_P3250268	XLOC_l2_004856	TCONS_l2_00008965	linc|BROAD Institute lincRNA (XLOC_l2_004856), lincRNA [TCONS_l2_00008965]	2.73028	1.54276	2.97926	26.5419	26.9224	26.4206	27.0723	28.7677	28.8393	27.9342	28.5735	28.1337	27.9332	27.7927	1.54276
12977	40225	ref|NM_006288|ens|ENST00000284240|gb|AK090996|gb|AK057865	hs|chr11:119288946-119288887	A_33_P3280845	THY1	NM_006288	ref|Homo sapiens Thy-1 cell surface antigen (THY1), mRNA [NM_006288]	3.19348	1.54166	2.9209	28.118	27.6265	27.8756	27.5571	29.5517	29.4696	29.7493	29.2767	29.0332	29.0126	29.2589	1.54166
3889	11773	ref|NM_001039464|ref|NM_001291332|ref|NR_026782|ref|NR_111931	hs|chr1:55175863-55175922	A_23_P160226	MROH7	NM_001039464	ref|Homo sapiens maestro heat-like repeat family member 7 (MROH7), transcript variant 1, mRNA [NM_001039464]	2.77225	1.54094	2.85806	28.1337	28.0913	27.3637	28.5051	29.6403	29.9132	29.0179	29.753	29.6437	29.7695	29.213	1.54094
17404	8324	ref|NR_108107|ens|ENST00000451257|ens|ENST00000440315|ens|ENST00000447720	hs|chr22:21538527-21538586	A_33_P3356492	FAM230B	NR_108107	ref|Homo sapiens family with sequence similarity 230, member B (non-protein coding) (FAM230B), long non-coding RNA [NR_108107]	2.49238	1.53781	3.31643	23.8014	24.4986	NaN	24.3999	26.1174	25.7577	24.7901	25.9107	26.1951	26.5436	25.0829	1.53781
179	Mean	ref|NM_014424|ens|ENST00000311890|ens|ENST00000442459|gb|AK296598	hs|chr1:16341448-16341389	A_23_P103703	HSPB7	NM_014424	ref|Homo sapiens heat shock 27kDa protein family, member 7 (cardiovascular) (HSPB7), mRNA [NM_014424]	3.62733	1.53463	2.91957	30.7762	30.6438	30.6927	30.6483	32.2028	32.236	32.4514	32.4433	32.0924	31.8637	32.2846	1.53463
1138	2937	ref|NR_103738|ens|ENST00000434703|ens|ENST00000440093|ens|ENST00000529667	hs|chr17:70067254-70067195	A_24_P497464	SOX9-AS1	NR_103738	ref|Homo sapiens SOX9 antisense RNA 1 (SOX9-AS1), transcript variant 1, long non-coding RNA [NR_103738]	3.04721	1.53142	2.9405	28.5268	28.6771	28.5735	28.2171	29.907	29.9409	29.924	30.0212	29.53	30.2811	30.6063	1.53142
12870	39836	ref|NM_173160|ref|NM_001184963|ens|ENST00000476166|ens|ENST00000480834	hs|chr10:43871700-43871759	A_23_P98121	FXYD4	NM_173160	ref|Homo sapiens FXYD domain containing ion transport regulator 4 (FXYD4), transcript variant 1, mRNA [NM_173160]	2.4301	1.53061	2.98039	25.3154	25.1139	24.395	25.1518	26.0376	26.0236	25.8645	26.6735	27.0884	27.1551	26.8298	1.53061
2661	7882	ref|NM_001034853|ens|ENST00000378505|tc|THC2482642	hs|chrX:38143761-38143702	A_33_P3281552	RPGR	NM_001034853	ref|Homo sapiens retinitis pigmentosa GTPase regulator (RPGR), transcript variant C, mRNA [NM_001034853]	3.00649	1.5276	2.79607	23.7916	24.1939	23.3977	24.4524	25.5215	25.6528	25.2705	25.5268	25.4765	25.7298	25.2278	1.5276
14763	222	ref|NM_173854|ens|ENST00000468057|ens|ENST00000367137|ref|XM_005245069	hs|chr1:205758434-205758375	A_24_P122732	SLC41A1	NM_173854	ref|Homo sapiens solute carrier family 41 (magnesium transporter), member 1 (SLC41A1), mRNA [NM_173854]	2.54795	1.5276	3.02832	29.1934	28.9583	28.8862	29.2778	30.2875	30.3137	29.6882	31.1777	31.1152	30.9315	30.7317	1.5276
627	1154	ref|NM_138357|ref|NM_001270680|ref|NM_001270679|ref|NR_073062	hs|chr10:74646758-74646817	A_23_P346405	MCU	NM_138357	ref|Homo sapiens mitochondrial calcium uniporter (MCU), transcript variant 1, mRNA [NM_138357]	2.90624	1.52679	2.93019	26.9852	27.5044	27.1525	27.0329	28.9922	29.0425	28.7002	28.8313	28.1551	28.193	28.9546	1.52679
15620	28514	ref|NM_004120|ens|ENST00000463660|ens|ENST00000493802|ens|ENST00000370466	hs|chr1:89578160-89575896	A_23_P85693	GBP2	NM_004120	ref|Homo sapiens guanylate binding protein 2, interferon-inducible (GBP2), mRNA [NM_004120]	3.0921	1.52185	2.89056	27.988	28.3202	28.2647	28.5979	29.7706	29.5533	30.2376	29.3692	29.838	30.087	29.8463	1.52185
21037	12269	NA	hs|chr14:035704538-035704597	A_33_P3374903	A_33_P3374903	A_33_P3374903	Unknown	2.54033	1.52138	2.71494	22.9318	23.2032	NaN	23.3926	NaN	NaN	24.3201	NaN	24.3035	25.0105	25.1549	1.52138
7623	23264	ref|NM_001823|ens|ENST00000553652|ens|ENST00000553528|ens|ENST00000554282	hs|chr14:103986525-103986466	A_23_P25674	CKB	NM_001823	ref|Homo sapiens creatine kinase, brain (CKB), mRNA [NM_001823]	2.88185	1.52087	2.90401	28.6002	28.9298	28.3614	28.9813	30.5768	30.7886	30.3486	30.1984	29.9491	29.7723	30.0393	1.52087
2246	6504	ref|NM_024871|ens|ENST00000318631|gb|BC006434|gb|AK022810	hs|chr3:183533854-183533795	A_23_P80839	MAP6D1	NM_024871	ref|Homo sapiens MAP6 domain containing 1 (MAP6D1), mRNA [NM_024871]	3.15024	1.52078	2.92357	29.5754	29.6223	29.6437	29.805	31.2563	31.3423	30.6972	31.629	31.4018	31.0335	30.9165	1.52078
857	1990	ref|NM_003281|ens|ENST00000556362|ens|ENST00000336092|ens|ENST00000367312	hs|chr1:201386936-201384353	A_23_P51565	TNNI1	NM_003281	ref|Homo sapiens troponin I type 1 (skeletal, slow) (TNNI1), mRNA [NM_003281]	2.57581	1.51796	2.80645	32.6996	32.4078	32.0653	33.2968	33.9282	34.0798	33.499	34.4724	34.6986	34.0569	34.2123	1.51796
2712	8051	gb|AK094436|tc|THC2615581	hs|chr18:8767695-8767754	A_33_P3527721	LOC284219	AK094436	gb|Homo sapiens cDNA FLJ37117 fis, clone BRACE2022270. [AK094436]	2.69589	1.51489	2.95314	24.5027	24.7539	24.559	24.9489	25.531	25.6143	26.219	26.5724	26.5092	26.3266	26.6698	1.51489
3108	9277	ref|NM_020197|ens|ENST00000471645|ens|ENST00000491455|ens|ENST00000366957	hs|chr1:214510246-214510305	A_23_P170587	SMYD2	NM_020197	ref|Homo sapiens SET and MYND domain containing 2 (SMYD2), mRNA [NM_020197]	3.48184	1.50842	2.858	30.0732	30.2325	30.2278	29.9259	31.8316	31.8632	31.246	31.6304	31.5566	31.5804	31.6547	1.50842
1497	4073	ref|NM_004785|ref|NM_001130012|ref|NM_001252073|ref|NM_001252075	hs|chr16:2088290-2088349	A_24_P364838	SLC9A3R2	NM_004785	ref|Homo sapiens solute carrier family 9, subfamily A (NHE3, cation proton antiporter 3), member 3 regulator 2 (SLC9A3R2), transcript variant 2, mRNA [NM_004785]	3.17716	1.50655	2.78915	27.9847	27.6514	27.1539	27.9058	28.9622	29.1852	29.1326	29.0726	29.4761	29.215	29.2199	1.50655
14762	219	ref|NM_001008493|ref|NM_018212|ens|ENST00000358675|ens|ENST00000366844	hs|chr1:225683355-225683296	A_23_P51397	ENAH	NM_001008493	ref|Homo sapiens enabled homolog (Drosophila) (ENAH), transcript variant 1, mRNA [NM_001008493]	2.86828	1.50596	2.91651	29.5734	29.7527	29.9451	29.556	31.1591	30.6782	31.231	31.3951	31.1008	30.9928	31.9326	1.50596
16644	32820	ref|NM_003947|ens|ENST00000240874|ref|XM_006713815|ref|XM_006713816	hs|chr3:124238618-124238677	A_24_P328524	KALRN	NM_003947	ref|Homo sapiens kalirin, RhoGEF kinase (KALRN), transcript variant 2, mRNA [NM_003947]	2.96053	1.50479	2.86193	24.2936	24.4945	23.8715	24.4038	25.3975	25.5886	25.4566	25.6825	25.948	26.2094	26.1118	1.50479
108	Mean	ref|NM_020184|ens|ENST00000377075|ref|XM_005263915|ref|XM_005263914	hs|chr2:97477481-97477540	A_23_P119923	CNNM4	NM_020184	ref|Homo sapiens cyclin M4 (CNNM4), mRNA [NM_020184]	2.89871	1.50254	2.85142	32.1537	31.7648	32.0926	32.4987	33.2644	33.3604	33.2526	34.0044	33.811	33.7169	34.0002	1.50254
3140	9391	ref|NM_194286|ens|ENST00000267260|gb|AK125400|gb|AK055717	hs|chr12:119600798-119600856	A_33_P3393200	SRRM4	NM_194286	ref|Homo sapiens serine/arginine repetitive matrix 4 (SRRM4), mRNA [NM_194286]	2.37899	1.49766	2.95018	23.3054	23.7381	23.6252	23.9064	25.4283	25.3437	25.3318	25.2737	25.3281	25.4633	23.821	1.49766
222	Mean	ref|NM_000029|ens|ENST00000366667|gb|AB209769|gb|BC011519	hs|chr1:230838590-230838531	A_23_P115261	AGT	NM_000029	ref|Homo sapiens angiotensinogen (serpin peptidase inhibitor, clade A, member 8) (AGT), mRNA [NM_000029]	2.78392	1.49762	2.91161	29.7032	29.8173	29.9319	30.0974	31.8933	31.889	31.4433	31.5179	30.8907	30.946	31.1153	1.49762
10399	31772	tc|THC2582201	hs|chr15:042864166-042864225	A_32_P144220	THC2582201	THC2582201	tc|Q13182_HUMAN (Q13182) Myosin regulatory light chain MRCL2 (Nonmuscle myosin light chain 2), partial (90%) [THC2582201]	3.31076	1.49708	2.83898	33.0587	33.0756	32.7036	33.0318	34.5545	34.503	34.0569	34.3992	34.5794	34.8152	34.3431	1.49708
8834	26858	ref|NM_001080514|ens|ENST00000340210|ens|ENST00000340695|ens|ENST00000567180	hs|chr8:145491109-145491168	A_33_P3299510	SCXB	NM_001080514	ref|Homo sapiens scleraxis homolog B (mouse) (SCXB), mRNA [NM_001080514]	2.70453	1.49407	2.84027	26.0219	26.652	26.1041	26.6724	28.2472	28.2069	28.0708	28.0511	27.7258	27.4553	27.2397	1.49407
2055	5919	ref|NM_198839|ref|NM_198834|ref|NM_198838|ref|NM_198837	hs|chr17:35441992-35441933	A_33_P3334225	ACACA	NM_198839	ref|Homo sapiens acetyl-CoA carboxylase alpha (ACACA), transcript variant 2, mRNA [NM_198839]	3.16508	1.49337	2.80257	28.4934	28.3695	28.2695	28.9185	29.8527	29.803	29.8997	30.207	30.2777	30.2473	29.7553	1.49337
14602	Mean	ref|NM_032424|ens|ENST00000301919|ref|XM_005271697|ref|XM_005271699	hs|chr11:105879100-105879041	A_23_P116168	MSANTD4	NM_032424	ref|Homo sapiens Myb/SANT-like DNA-binding domain containing 4 with coiled-coils (MSANTD4), mRNA [NM_032424]	3.24794	1.48931	2.8473	25.8034	25.7581	25.9337	25.8449	27.1432	26.9666	27.0188	27.5014	27.4636	27.6337	27.5431	1.48931
14695	Mean	ref|NM_016086|ens|ENST00000460184|ens|ENST00000572501|ens|ENST00000431581	hs|chr7:75651210-75643188	A_23_P111635	STYXL1	NM_016086	ref|Homo sapiens serine/threonine/tyrosine interacting-like 1 (STYXL1), mRNA [NM_016086]	3.04858	1.48845	2.7632	25.1031	24.9818	25.0893	25.7708	26.913	26.8392	26.3828	27.0089	26.6133	26.553	26.763	1.48845
13125	40699	ref|NM_003463|ens|ENST00000370651|ref|XM_006715563|gb|AJ420505	hs|chr6:64292789-64292848	A_24_P294832	PTP4A1	NM_003463	ref|Homo sapiens protein tyrosine phosphatase type IVA, member 1 (PTP4A1), mRNA [NM_003463]	3.42836	1.48557	2.78563	29.104	29.6311	29.5189	29.2695	30.9387	30.9113	30.649	31.0562	31.0203	30.7615	30.7281	1.48557
1884	5419	ref|NM_016551|ref|XM_005253391|ref|XR_242895|gb|AK092083	hs|chr12:27124794-27124735	A_32_P52816	TM7SF3	NM_016551	ref|Homo sapiens transmembrane 7 superfamily member 3 (TM7SF3), mRNA [NM_016551]	3.60388	1.48327	2.81	26.4108	26.5174	26.5485	26.6199	28.0995	27.9638	27.7719	28.2577	27.8408	27.9476	28.1707	1.48327
10952	33534	gb|AL049980|tc|THC2618929|tc|THC2613634	hs|chr11:43881253-43881312	A_33_P3866631	DKFZP564C152	AL049980	gb|Homo sapiens mRNA; cDNA DKFZp564C152 (from clone DKFZp564C152) [AL049980]	3.10408	1.47968	2.77707	29.4022	29.7226	29.3114	29.9491	30.869	30.8473	30.8293	31.0766	31.2271	31.4198	31.2629	1.47968
9540	29083	ref|NM_000041|ens|ENST00000252486|ref|XM_005258867|gb|M12529	hs|chr19:45412590-45412649	A_33_P3223592	APOE	NM_000041	ref|Homo sapiens apolipoprotein E (APOE), mRNA [NM_000041]	2.61305	1.47492	2.78758	31.804	31.5573	31.0572	31.9987	33.48	33.5852	33.3038	32.8613	32.7572	33.0318	32.535	1.47492
8040	24489	ref|NM_182679|ref|NM_015590|ens|ENST00000368232|ref|XM_005245287	hs|chr1:156564382-156564323	A_23_P97265	GPATCH4	NM_182679	ref|Homo sapiens G patch domain containing 4 (GPATCH4), transcript variant 2, mRNA [NM_182679]	2.43078	1.47079	2.73346	29.6912	29.2592	28.4129	29.2405	30.7972	30.9586	29.9467	31.0516	30.8353	30.6176	30.1452	1.47079
1653	4660	ref|NM_002397|ref|NM_001193350|ref|NM_001193347|ref|NM_001131005	hs|chr5:88016876-88016817	A_23_P320739	MEF2C	NM_002397	ref|Homo sapiens myocyte enhancer factor 2C (MEF2C), transcript variant 1, mRNA [NM_002397]	3.45837	1.46786	2.7777	31.6808	31.6496	31.7824	31.9436	33.4754	32.9761	33.0377	33.3946	33.2283	33.1406	33.371	1.46786
11798	36195	ref|NM_001010870|ref|NM_001168359|ens|ENST00000316081|ens|ENST00000544460	hs|chr6:46670025-46670084	A_33_P3232965	TDRD6	NM_001010870	ref|Homo sapiens tudor domain containing 6 (TDRD6), transcript variant 1, mRNA [NM_001010870]	3.33037	1.46757	2.72031	27.5457	26.9081	26.9023	26.9627	28.4734	28.5561	28.4194	28.6616	28.5535	28.6985	28.4685	1.46757
16220	Mean	ref|NM_001144978|ens|ENST00000492183|ens|ENST00000395759|ens|ENST00000325278	hs|chr4:75168172-75168231	A_23_P112846	MTHFD2L	NM_001144978	ref|Homo sapiens methylenetetrahydrofolate dehydrogenase (NADP+ dependent) 2-like (MTHFD2L), mRNA [NM_001144978]	2.75963	1.46654	2.75412	22.5619	22.7827	23.4218	22.7561	24.1279	24.0186	24.436	24.0512	24.4318	24.3995	24.9651	1.46654
4487	13601	ref|NM_001291937|ref|NM_001007097|ref|NM_001018066|ref|NM_001018065	hs|chr9:87366940-87366999	A_33_P3322804	NTRK2	NM_001291937	ref|Homo sapiens neurotrophic tyrosine kinase, receptor, type 2 (NTRK2), transcript variant f, mRNA [NM_001291937]	2.65222	1.46432	2.68879	25.4018	26.5775	26.3492	26.2016	27.4667	27.2375	27.2852	27.6919	27.6153	27.9847	27.8969	1.46432
7246	22212	ref|NM_013312|ref|NM_001100176|ens|ENST00000589915|ens|ENST00000264827	hs|chr19:12874382-12874227	A_23_P153441	HOOK2	NM_013312	ref|Homo sapiens hook microtubule-tethering protein 2 (HOOK2), transcript variant 1, mRNA [NM_013312]	2.92277	1.46005	2.7427	28.2316	28.7494	28.2938	27.9882	30.0091	30.116	29.9174	29.8524	29.7132	29.4489	29.3736	1.46005
7772	23662	ref|NR_002817|ens|ENST00000379506|ens|ENST00000539936|ens|ENST00000537089	hs|chr9:67272519-67272460	A_33_P3217786	AQP7P1	NR_002817	ref|Homo sapiens aquaporin 7 pseudogene 1 (AQP7P1), non-coding RNA [NR_002817]	2.4004	1.45698	2.82696	23.9054	24.5916	23.9139	24.3298	25.9622	25.792	26.2552	25.8983	25.5917	25.3158	24.68	1.45698
7216	22122	ref|NM_153757|ens|ENST00000323061|gb|BC104883|gb|AK054689	hs|chr4:89617523-89617464	A_23_P144369	NAP1L5	NM_153757	ref|Homo sapiens nucleosome assembly protein 1-like 5 (NAP1L5), mRNA [NM_153757]	3.04283	1.45667	2.70144	25.4585	25.9798	25.7252	25.1349	27.1525	27.0612	26.7582	27.0028	26.9881	27.3528	26.9032	1.45667
1525	4177	ref|NM_001159508|ref|NM_002225|ens|ENST00000497816|ens|ENST00000479013	hs|chr15:40710974-40711033	A_33_P3269718	IVD	NM_001159508	ref|Homo sapiens isovaleryl-CoA dehydrogenase (IVD), transcript variant 2, mRNA [NM_001159508]	3.3021	1.45625	2.72669	30.6893	30.618	30.7574	31.18	32.3206	32.5216	32.2237	32.0718	32.3753	32.3058	32.053	1.45625
19073	31348	ref|NM_000197|ens|ENST00000375263|ens|ENST00000464104|ens|ENST00000494814	hs|chr9:98997714-98997655	A_33_P3418662	HSD17B3	NM_000197	ref|Homo sapiens hydroxysteroid (17-beta) dehydrogenase 3 (HSD17B3), mRNA [NM_000197]	2.49585	1.45379	2.81479	23.1188	23.3739	NaN	22.8815	25.1424	25.1788	24.7991	NaN	24.2285	24.1606	23.9617	1.45379
751	1621	NA	hs|chr1:201869056-201869115	A_33_P3278684	A_33_P3278684	A_33_P3278684	Unknown	2.94965	1.45346	2.75466	29.3692	29.3716	28.8486	29.0365	30.3421	30.5611	30.2428	30.9269	30.9807	30.7923	30.4239	1.45346
9704	29542	ref|NM_000437|ens|ENST00000374282|ref|XM_006710670|ref|XM_006710668	hs|chr1:26286933-26286874	A_24_P71153	PAFAH2	NM_000437	ref|Homo sapiens platelet-activating factor acetylhydrolase 2, 40kDa (PAFAH2), mRNA [NM_000437]	2.97196	1.45157	2.71431	26.9448	26.9633	26.6009	27.401	28.3148	28.2853	28.0224	28.6738	28.6692	28.6321	28.4059	1.45157
9124	27724	ref|NM_024295|ref|NM_001134671|ens|ENST00000524119|ens|ENST00000405944	hs|chr8:124026717-124026658	A_23_P330908	DERL1	NM_024295	ref|Homo sapiens derlin 1 (DERL1), transcript variant 1, mRNA [NM_024295]	3.32945	1.45024	2.73349	27.7699	27.5366	27.4607	27.873	29.156	29.1713	29.109	29.1345	29.3692	28.7343	29.0976	1.45024
5924	18258	ref|NR_002817|linc|TCONS_l2_00029966|gb|AK128231|gb|AK055744	hs|chr9:67270274-67270215	A_33_P3245290	AQP7P1	NR_002817	ref|Homo sapiens aquaporin 7 pseudogene 1 (AQP7P1), non-coding RNA [NR_002817]	3.02286	1.44481	2.71935	31.1084	30.4519	30.6678	30.8448	32.3837	32.2857	32.6254	31.9924	31.9065	32.0664	32.2311	1.44481
12062	37065	ref|NM_001288592|ref|NM_025169|ref|NM_001288591|ens|ENST00000341840	hs|chr3:44624886-44624945	A_33_P3222728	ZKSCAN7	NM_001288592	ref|Homo sapiens zinc finger with KRAB and SCAN domains 7 (ZKSCAN7), transcript variant 5, mRNA [NM_001288592]	2.39121	1.43922	2.61062	24.7472	24.2923	23.3321	23.8504	25.6273	25.0322	25.1651	25.7824	25.5815	26.025	25.2495	1.43922
17500	4510	ref|NR_002817|ref|XM_006726489|ref|XM_006726490|ref|XR_428468	hs|chr9:67272822-67272763	A_24_P281009	AQP7P1	NR_002817	ref|Homo sapiens aquaporin 7 pseudogene 1 (AQP7P1), non-coding RNA [NR_002817]	3.55199	1.438	2.87157	24.4629	24.7579	NaN	24.4054	25.7771	26.0551	25.9618	25.9599	26.1796	26.1047	25.8225	1.438
61	Mean	ref|NM_016429|ens|ENST00000582553|ens|ENST00000584955|ens|ENST00000584666	hs|chr17:46105838-46103783	A_23_P101093	COPZ2	NM_016429	ref|Homo sapiens coatomer protein complex, subunit zeta 2 (COPZ2), mRNA [NM_016429]	3.721	1.43765	2.71566	28.7585	28.6956	28.6691	28.8278	30.1752	30.0325	30.4048	30.097	30.2741	30.0794	30.1647	1.43765
15868	35826	gb|AY956761|tc|NP1455480	hs|chr3:183835595-183835654	A_33_P3362301	HSP90AA5P	AY956761	gb|Homo sapiens heat shock protein 90Ae (HSP90Ae) mRNA, complete cds. [AY956761]	2.55566	1.43421	2.53813	25.3524	24.229	24.7243	25.634	26.578	26.1832	26.3393	26.6115	26.4234	26.567	26.2318	1.43421
4484	13591	ref|NM_017816|ref|NM_001145725|ens|ENST00000452476|ens|ENST00000343470	hs|chr4:4270336-4270277	A_23_P41327	LYAR	NM_017816	ref|Homo sapiens Ly1 antibody reactive (LYAR), transcript variant 1, mRNA [NM_017816]	3.45931	1.43287	2.6953	28.0959	28.1205	28.0078	28.4211	29.4901	29.6605	29.4564	29.7137	29.5	29.8353	29.5034	1.43287
2616	7762	NA	hs|chr20:044482603-044482544	A_33_P3231833	A_33_P3231833	A_33_P3231833	Unknown	2.96842	1.43266	2.70646	24.0878	24.4859	24.6266	24.1893	26.018	25.8353	25.8689	25.2008	25.8753	25.9512	25.7111	1.43266
14661	Mean	ref|NM_020342|ref|NM_001127257|ens|ENST00000409086|ens|ENST00000359634	hs|chr2:196601344-196601403	A_23_P119778	SLC39A10	NM_020342	ref|Homo sapiens solute carrier family 39 (zinc transporter), member 10 (SLC39A10), transcript variant 2, mRNA [NM_020342]	3.02638	1.43159	2.64308	24.3554	24.4121	24.5174	25.1496	26.3071	26.2109	25.9946	25.9333	25.8869	25.8881	26.0607	1.43159
14307	44825	ref|NM_139166|ens|ENST00000311955|gb|AK056976|gb|AL833422	hs|chr8:107771790-107771731	A_33_P3368208	ABRA	NM_139166	ref|Homo sapiens actin-binding Rho activating protein (ABRA), mRNA [NM_139166]	2.89426	1.4244	2.74355	31.5926	31.3502	31.4766	31.5283	32.642	32.6529	32.6791	33.3639	33.1227	32.6191	33.2996	1.4244
14973	8199	ref|NM_001170|ens|ENST00000539936|ens|ENST00000379506|ens|ENST00000297988	hs|chr9:33395133-33387089	A_23_P158041	AQP7	NM_001170	ref|Homo sapiens aquaporin 7 (AQP7), mRNA [NM_001170]	2.74527	1.42158	2.6307	25.3982	25.9622	24.9476	25.3158	26.6373	26.764	26.6807	26.9039	27.2959	26.9875	26.5232	1.42158
16474	18127	ref|NM_206594|ref|NM_001243507|ref|NM_001243509|ref|NM_001243519	hs|chr1:216850690-216850631	A_24_P7965	ESRRG	NM_206594	ref|Homo sapiens estrogen-related receptor gamma (ESRRG), transcript variant 2, mRNA [NM_206594]	2.8246	1.42014	2.67437	23.2183	23.974	23.5674	23.7183	25.051	24.583	24.8184	24.9735	25.4684	25.129	25.2543	1.42014
5908	18220	ref|NM_199173|ref|NM_001199662|ref|NM_001199661|ref|NM_001199663	hs|chr1:156213055-156213114	A_24_P336551	BGLAP	NM_199173	ref|Homo sapiens bone gamma-carboxyglutamate (gla) protein (BGLAP), mRNA [NM_199173]	2.36972	1.41968	2.76496	25.5366	25.3784	24.8417	25.3408	26.726	26.5681	25.6959	27.3166	26.8497	27.0632	26.6391	1.41968
1370	3635	ref|NM_005160|ens|ENST00000324198|ref|XM_006724158|gb|AK123767	hs|chr22:26125179-26125238	A_33_P3220919	ADRBK2	NM_005160	ref|Homo sapiens adrenergic, beta, receptor kinase 2 (ADRBK2), mRNA [NM_005160]	3.0055	1.4159	2.64884	25.8609	26.3488	26.5541	26.4766	27.6819	27.4838	27.5164	28.078	27.7392	27.8988	27.6838	1.4159
9684	29478	ref|NM_003760|ref|NM_001198801|ref|NM_001198802|ens|ENST00000536266	hs|chr1:21133992-21133933	A_23_P126241	EIF4G3	NM_003760	ref|Homo sapiens eukaryotic translation initiation factor 4 gamma, 3 (EIF4G3), transcript variant 3, mRNA [NM_003760]	2.69277	1.4122	2.65428	27.3907	28.2039	27.9687	27.6273	28.8252	28.8234	29.2083	29.0718	29.6001	29.4392	29.501	1.4122
3150	9434	ref|NM_152558|ref|NM_001287501|ens|ENST00000404984|ens|ENST00000402050	hs|chr7:2654270-2654329	A_23_P19852	IQCE	NM_152558	ref|Homo sapiens IQ motif containing E (IQCE), transcript variant 1, mRNA [NM_152558]	2.8756	1.41146	2.64412	27.1729	26.6009	26.9692	27.3615	28.1454	28.0264	28.5561	28.6334	28.4502	28.6707	28.581	1.41146
14748	Mean	ref|NM_030763|ens|ENST00000358130|ref|XM_006724688|ref|XM_006724689	hs|chrX:80370173-80370114	A_23_P136909	HMGN5	NM_030763	ref|Homo sapiens high mobility group nucleosome binding domain 5 (HMGN5), mRNA [NM_030763]	2.64466	1.41006	2.58702	25.74	24.809	25.1812	25.8191	26.9099	27.0942	26.5593	26.9682	26.3572	26.9059	26.787	1.41006
14008	43763	ref|NM_198148|ens|ENST00000241305|gb|AL833732|gb|BC036789	hs|chr10:125505253-125505194	A_23_P138524	CPXM2	NM_198148	ref|Homo sapiens carboxypeptidase X (M14 family), member 2 (CPXM2), mRNA [NM_198148]	2.40857	1.40589	2.68663	27.9963	27.3775	27.4664	28.1497	28.6816	28.6154	28.7668	29.4323	29.3939	29.6926	29.4909	1.40589
10317	31463	ref|NR_038840|gb|TCONS_l2_00018487|gb|TCONS_l2_00019773|gb|TCONS_l2_00018485	hs|chr3:28799040-28799099	A_33_P3417960	LINC00693	NR_038840	ref|Homo sapiens long intergenic non-protein coding RNA 693 (LINC00693), long non-coding RNA [NR_038840]	2.61627	1.40305	2.70782	23.4575	23.9458	23.5426	23.6836	24.9899	24.4316	25.0362	24.6672	25.4313	25.4732	25.3935	1.40305
5062	15419	ref|NM_001153|ens|ENST00000477632|ens|ENST00000471395|ens|ENST00000536030	hs|chr2:70052749-70052808	A_23_P16976	ANXA4	NM_001153	ref|Homo sapiens annexin A4 (ANXA4), mRNA [NM_001153]	2.56612	1.39846	2.72146	28.121	28.3086	28.4436	28.4721	29.4406	29.4511	29.0211	29.9421	30.03	30.0753	30.1834	1.39846
8277	25221	ref|NM_145256|ens|ENST00000595840|ens|ENST00000339007|ref|XM_005259739	hs|chr19:18502541-18502482	A_23_P165136	LRRC25	NM_145256	ref|Homo sapiens leucine rich repeat containing 25 (LRRC25), mRNA [NM_145256]	2.42797	1.39561	2.67333	27.0175	27.0367	26.6036	27.472	27.8862	27.8897	28.1937	28.6796	28.7363	28.9992	28.6118	1.39561
21478	6603	ens|ENST00000422143|ens|ENST00000566487|gb|AB306246|gb|AB306249	hs|chr7:142448670-142448729	A_33_P3357397	ENST00000422143	ENST00000422143	ens|T cell receptor beta variable 29-1 [Source:HGNC Symbol;Acc:12210] [ENST00000422143]	2.57351	1.39127	2.74604	22.4706	22.2983	NaN	22.8798	NaN	NaN	24.4296	NaN	23.3868	23.7103	24.2367	1.39127
1296	3415	ref|XR_109259|ref|XR_172126|ref|XR_243359|ref|XR_253504	hs|chr16:14420232-14420291	A_32_P226646	LOC100129781	XR_109259	ref|PREDICTED: Homo sapiens uncharacterized LOC100129781 (LOC100129781), transcript variant X2, ncRNA [XR_109259]	3.4681	1.39042	2.63226	27.9756	28.0675	28.0319	28.1513	29.4528	29.5169	29.1766	29.5306	29.6829	29.3966	29.3723	1.39042
15666	29609	ref|NM_006410|ref|NM_001098522|ref|NM_001098520|ref|NM_001098521	hs|chr11:20404824-20404883	A_23_P64129	HTATIP2	NM_006410	ref|Homo sapiens HIV-1 Tat interactive protein 2, 30kDa (HTATIP2), transcript variant 2, mRNA [NM_006410]	2.61132	1.38277	2.55904	26.233	26.9969	26.9127	27.2902	28.1895	28.2904	27.7385	28.2383	28.3863	28.6458	28.198	1.38277
5516	17008	ref|NM_001029885|ens|ENST00000343938|ref|XM_005244801|ref|XM_005244802	hs|chr1:1264177-1264236	A_33_P3343220	GLTPD1	NM_001029885	ref|Homo sapiens glycolipid transfer protein domain containing 1 (GLTPD1), mRNA [NM_001029885]	2.39694	1.3823	2.70222	30.1133	30.1339	30.2853	30.6135	31.1529	31.3066	31.0388	32.1986	31.9869	32.0332	31.9644	1.3823
10073	30713	ref|NM_021200|ref|NM_001130033|ref|NM_001130036|ref|NM_001130034	hs|chr11:73373788-73373847	A_33_P3308332	PLEKHB1	NM_021200	ref|Homo sapiens pleckstrin homology domain containing, family B (evectins) member 1 (PLEKHB1), transcript variant 1, mRNA [NM_021200]	2.52402	1.38204	2.63431	24.1885	24.3209	23.6129	24.3189	25.6474	25.7177	25.2122	24.8931	25.6894	26.0239	25.2626	1.38204
14036	43856	ref|NM_181756|ref|NM_001207005|ens|ENST00000391958|gb|AK055310	hs|chr19:44779060-44779119	A_32_P99311	ZNF233	NM_181756	ref|Homo sapiens zinc finger protein 233 (ZNF233), transcript variant 1, mRNA [NM_181756]	2.38847	1.37851	2.61802	23.2154	23.3118	22.4592	23.3087	24.2043	23.7927	24.134	24.5323	24.8637	24.8869	24.7523	1.37851
13796	42998	ref|NM_001064|ref|NM_001258028|ref|NM_001135055|ref|NR_047580	hs|chr3:53259888-53259829	A_23_P92082	TKT	NM_001064	ref|Homo sapiens transketolase (TKT), transcript variant 1, mRNA [NM_001064]	2.42526	1.37759	2.63617	27.658	27.8066	27.093	27.8905	28.4251	28.6257	28.6519	29.2188	29.2826	29.5707	29.1524	1.37759
1331	3496	ref|NM_014353|ens|ENST00000564426|ens|ENST00000210187|gb|AK308560	hs|chr16:2204081-2204140	A_33_P3209229	RAB26	NM_014353	ref|Homo sapiens RAB26, member RAS oncogene family (RAB26), mRNA [NM_014353]	3.05583	1.37634	2.60851	26.8146	26.5569	26.5119	26.8865	28.1707	28.253	28.4575	27.8922	27.8808	27.9156	27.9119	1.37634
9098	27658	ref|NM_001042548|ref|NM_005102|ens|ENST00000451623|ens|ENST00000405912	hs|chr2:36779763-36779704	A_23_P39718	FEZ2	NM_001042548	ref|Homo sapiens fasciculation and elongation protein zeta 2 (zygin II) (FEZ2), transcript variant 2, mRNA [NM_001042548]	2.42717	1.37372	2.70123	31.5216	31.8742	31.7431	31.7013	32.5709	32.7181	32.4822	33.6008	33.3848	33.541	33.2887	1.37372
4993	15164	gb|BX647090|tc|THC2622687	hs|chr17:17729676-17729617	A_33_P3877728	SMCR6	BX647090	gb|Homo sapiens mRNA; cDNA DKFZp686J19223 (from clone DKFZp686J19223). [BX647090]	2.42101	1.37328	2.70528	25.9321	26.1412	26.0477	26.16	27.0974	27.1945	26.6248	27.9452	27.8579	27.7741	27.6108	1.37328
10284	31358	ref|NM_152459|ref|NM_001098514|ens|ENST00000350219|ens|ENST00000422873	hs|chr16:5094253-5094194	A_33_P3296862	C16orf89	NM_152459	ref|Homo sapiens chromosome 16 open reading frame 89 (C16orf89), transcript variant 1, mRNA [NM_152459]	3.00212	1.37303	2.60674	25.6162	25.7084	25.5313	25.9376	27.249	27.2779	26.6449	27.1993	26.9902	27.2772	26.8613	1.37303
11759	36080	ref|NM_023943|ref|NM_001136469|ref|NM_001282865|ens|ENST00000511388	hs|chr3:133114743-133114802	A_23_P254688	TMEM108	NM_023943	ref|Homo sapiens transmembrane protein 108 (TMEM108), transcript variant 1, mRNA [NM_023943]	2.70281	1.36907	2.60146	28.0505	28.3837	28.2324	28.6985	29.5414	29.4937	29.255	30.1738	30.0369	29.7434	29.728	1.36907
7242	22190	gb|BX647230|gb|AK021436|tc|THC2601576	hs|chr10:135263173-135263232	A_33_P3736195	DKFZp686M1136	BX647230	gb|Homo sapiens mRNA; cDNA DKFZp686M1136 (from clone DKFZp686M1136). [BX647230]	2.86304	1.36855	2.5632	25.5452	25.5274	25.891	25.1142	26.82	26.8297	26.8414	26.9423	26.5672	27.3143	26.9012	1.36855
10184	31091	ref|NM_018242|ens|ENST00000270570|gb|AK225360|gb|AK001709	hs|chr17:19481868-19481927	A_24_P142503	SLC47A1	NM_018242	ref|Homo sapiens solute carrier family 47 (multidrug and toxin extrusion), member 1 (SLC47A1), mRNA [NM_018242]	2.81479	1.36666	2.5704	26.4428	26.4482	25.9485	25.9087	27.5977	27.4818	27.0699	27.6382	27.819	27.8055	27.4638	1.36666
6710	20611	ref|NM_020918|ref|NM_001244949|ens|ENST00000423155|ens|ENST00000348367	hs|chr10:113909886-113909827	A_24_P227069	GPAM	NM_020918	ref|Homo sapiens glycerol-3-phosphate acyltransferase, mitochondrial (GPAM), transcript variant 2, mRNA [NM_020918]	2.39449	1.36607	2.61496	29.0192	28.8058	29.1422	28.3732	30.3369	30.158	30.1675	30.4187	30.4527	30.5967	29.2778	1.36607
13007	40314	ref|NM_001007122|ref|NM_001281805|ref|NM_001281806|ens|ENST00000334574	hs|chr15:83428119-83428060	A_33_P3390918	FSD2	NM_001007122	ref|Homo sapiens fibronectin type III and SPRY domain containing 2 (FSD2), transcript variant 1, mRNA [NM_001007122]	2.78978	1.36584	2.5868	28.2982	28.3168	28.2275	28.7972	29.7072	29.5646	29.3652	30.153	29.9092	30.0796	29.6516	1.36584
19134	9731	ref|NM_017671|ens|ENST00000217289|ens|ENST00000478194|gb|AK000123	hs|chr20:6055889-6055830	A_23_P131935	FERMT1	NM_017671	ref|Homo sapiens fermitin family member 1 (FERMT1), mRNA [NM_017671]	2.5134	1.35994	2.58417	22.3503	22.4407	NaN	22.702	24.0266	23.8233	23.0832	24.3547	23.7246	24.1334	NaN	1.35994
12260	37743	ref|NM_005342|ens|ENST00000325307|ens|ENST00000593327|ref|XM_005274667	hs|chrX:150156573-150156632	A_33_P3237359	HMGB3	NM_005342	ref|Homo sapiens high mobility group box 3 (HMGB3), mRNA [NM_005342]	2.60006	1.35761	2.57565	25.6529	25.2491	24.899	25.2042	26.3765	26.6924	26.8029	26.0184	26.5323	27.0595	26.7805	1.35761
419	318	ref|NM_032211|ens|ENST00000260702|ref|XM_006718020|ref|XM_005270216	hs|chr10:100007805-100007746	A_24_P406754	LOXL4	NM_032211	ref|Homo sapiens lysyl oxidase-like 4 (LOXL4), mRNA [NM_032211]	2.79613	1.35489	2.51978	24.0787	24.3229	24.8732	24.1818	25.7148	25.6004	25.2936	25.8357	25.9107	25.8587	25.8195	1.35489
13878	43246	ref|NM_021738|ref|NM_003174|ens|ENST00000355867|ens|ENST00000375398	hs|chr10:29747064-29747005	A_23_P35349	SVIL	NM_021738	ref|Homo sapiens supervillin (SVIL), transcript variant 2, mRNA [NM_021738]	2.99093	1.34934	2.56851	32.3616	32.4831	32.3882	32.1258	34.0307	33.9575	33.671	33.7346	33.5987	33.4168	33.4141	1.34934
10151	30964	ref|NM_002160|ens|ENST00000350763|ens|ENST00000340094|ens|ENST00000535648	hs|chr9:117783369-117783310	A_23_P157865	TNC	NM_002160	ref|Homo sapiens tenascin C (TNC), mRNA [NM_002160]	2.70411	1.34547	2.54139	24.5961	24.7265	25.2153	24.6026	26.4644	26.4162	26.1611	25.6266	25.9245	26.2119	26.1093	1.34547
12095	37149	ref|NM_198256|ref|NM_001278277|ref|NM_001278276|ref|NM_001278275	hs|chr2:11586520-11586461	A_32_P12610	E2F6	NM_198256	ref|Homo sapiens E2F transcription factor 6 (E2F6), transcript variant a, mRNA [NM_198256]	2.48741	1.3453	2.61611	26.3314	26.4851	26.0644	26.5113	27.4779	27.4952	27.1065	27.5959	27.962	28.4047	27.8112	1.3453
12190	37479	ref|XR_241724|ref|XR_249724|ref|XR_251737	hs|chr5:1884704-1884763	A_33_P3379076	LOC101929056	XR_241724	ref|PREDICTED: Homo sapiens uncharacterized LOC101929056 (LOC101929056), ncRNA [XR_241724]	2.73816	1.34443	2.52508	27.0909	27.093	27.1147	26.4345	28.5704	28.4907	28.5506	28.1305	27.9957	28.1312	28.0748	1.34443
9188	27918	ref|NM_013231|gb|AK095520|gb|AB007865|tc|THC2606439	hs|chr14:86093644-86093703	A_24_P236235	FLRT2	NM_013231	ref|Homo sapiens fibronectin leucine rich transmembrane protein 2 (FLRT2), mRNA [NM_013231]	2.83146	1.34274	2.52982	27.1777	26.9369	26.7423	27.384	28.2684	28.0577	28.4907	28.1968	28.4845	28.7345	28.588	1.34274
6370	19539	ref|NM_182645|ref|NM_153453|ens|ENST00000326274|ens|ENST00000352536	hs|chr6:117594177-117594236	A_32_P106376	VGLL2	NM_182645	ref|Homo sapiens vestigial-like family member 2 (VGLL2), transcript variant 1, mRNA [NM_182645]	2.75622	1.34152	2.50934	28.8127	29.5398	29.0111	29.4236	30.445	30.513	30.2219	30.844	30.8293	30.5461	30.3688	1.34152
13158	40808	ref|NM_016059|ens|ENST00000373699|ens|ENST00000483552|gb|AK026636	hs|chr6:36822790-36822731	A_23_P133995	PPIL1	NM_016059	ref|Homo sapiens peptidylprolyl isomerase (cyclophilin)-like 1 (PPIL1), mRNA [NM_016059]	3.11292	1.3395	2.53124	28.1431	28.1325	28.5268	28.347	29.4645	29.4084	29.5248	29.7364	29.5704	29.816	29.8676	1.3395
17011	37380	ref|NM_152703|ens|ENST00000437805|ens|ENST00000411955|ens|ENST00000318238	hs|chr7:92760649-92760590	A_33_P3264846	SAMD9L	NM_152703	ref|Homo sapiens sterile alpha motif domain containing 9-like (SAMD9L), mRNA [NM_152703]	2.6701	1.33922	2.56975	24.4041	24.7314	24.8302	24.7701	26.4057	26.1248	26.3004	25.384	25.95	26.122	25.8752	1.33922
14835	2684	ref|NR_040117|ref|XM_001716021|ref|XM_001717566|ref|XM_003960537	hs|chr9:90473890-90473831	A_33_P3375762	LOC392364	NR_040117	ref|Homo sapiens nuclear pore associated protein 1 pseudogene (LOC392364), non-coding RNA [NR_040117]	3.25728	1.33724	2.51707	23.9265	24.1389	24.3729	24.2954	25.4874	25.5832	25.5195	25.4403	25.3406	25.5436	25.7298	1.33724
15188	15566	ref|NM_003616|ref|NM_001009182|ref|NM_001009183|ens|ENST00000525153	hs|chr14:39606093-39606152	A_33_P3297155	GEMIN2	NM_003616	ref|Homo sapiens gem (nuclear organelle) associated protein 2 (GEMIN2), transcript variant alpha, mRNA [NM_003616]	2.84169	1.3369	2.53629	25.1953	25.0886	24.7448	24.7812	25.855	26.457	26.2646	26.0357	26.4162	26.573	26.4239	1.3369
10436	31882	ref|NM_001044385|ref|NM_152388|ens|ENST00000495329|ens|ENST00000409444	hs|chr2:202485131-202485072	A_24_P941831	TMEM237	NM_001044385	ref|Homo sapiens transmembrane protein 237 (TMEM237), transcript variant 1, mRNA [NM_001044385]	3.07635	1.33688	2.5536	26.1984	26.2747	26.1691	26.1906	27.7938	27.9285	27.368	27.3735	27.5584	27.4242	27.3689	1.33688
4695	14263	ref|NM_001243195|ens|ENST00000369081|gb|BC052367|gb|BC082755	hs|chr10:121551626-121551685	A_33_P3237096	INPP5F	NM_001243195	ref|Homo sapiens inositol polyphosphate-5-phosphatase F (INPP5F), transcript variant 3, mRNA [NM_001243195]	3.35998	1.33636	2.53381	26.671	26.5946	26.752	26.7719	27.8766	27.9332	27.9203	28.1462	27.942	28.1707	28.2472	1.33636
11357	34818	ref|NM_001291281|ref|XM_006726346|tc|THC2721142	hs|chr1:41849198-41849257	A_33_P3408757	FOXO6	NM_001291281	ref|Homo sapiens forkhead box O6 (FOXO6), mRNA [NM_001291281]	2.72941	1.33549	2.56859	29.4944	29.1533	29.2495	29.2738	30.6212	30.7565	31.1704	30.5611	30.5094	30.0876	30.6914	1.33549
7677	23413	ref|NM_012250|ref|NM_001102669|ref|NM_001177315|ref|NM_001177314	hs|chr11:14299538-14299479	A_33_P3234317	RRAS2	NM_012250	ref|Homo sapiens related RAS viral (r-ras) oncogene homolog 2 (RRAS2), transcript variant 1, mRNA [NM_012250]	2.62268	1.33497	2.57535	29.7539	29.643	29.8618	29.4509	30.774	30.6134	30.913	31.4382	31.3472	31.3476	30.6531	1.33497
14422	Mean	ref|NM_002192|ens|ENST00000442711|ens|ENST00000464515|gb|AK290584	hs|chr7:41729305-41729246	A_23_P122924	INHBA	NM_002192	ref|Homo sapiens inhibin, beta A (INHBA), mRNA [NM_002192]	2.62297	1.33456	2.49661	24.4034	24.664	24.6825	25.2728	26.3678	26.4896	26.1257	26.0298	25.7837	26.0772	25.7579	1.33456
8201	25011	ref|NM_001145369|ref|NM_001145370|ref|NM_002829|ref|NM_001145368	hs|chr9:112138132-112138073	A_24_P928969	PTPN3	NM_001145369	ref|Homo sapiens protein tyrosine phosphatase, non-receptor type 3 (PTPN3), transcript variant 3, mRNA [NM_001145369]	2.62813	1.33383	2.54067	29.46	29.074	29.3394	28.8799	30.6994	30.5011	30.8969	30.654	30.4592	29.8606	30.5841	1.33383
17665	5262	gb|AK126241|gb|AV752055|gb|BF431467|tc|THC2508069	hs|chrUn_gl000218:60884-60825	A_33_P3665553	LOC100233156	AK126241	gb|Homo sapiens cDNA FLJ44253 fis, clone TKIDN2009092. [AK126241]	2.35516	1.3306	2.90104	22.2367	22.9188	22.7651	22.6859	23.3321	23.6527	24.1432	NaN	24.5696	24.4131	23.7827	1.3306
6196	19057	ref|NM_014363|ref|NM_001278055|ens|ENST00000382298|ens|ENST00000382292	hs|chr13:23927984-23927925	A_33_P3405500	SACS	NM_014363	ref|Homo sapiens sacsin molecular chaperone (SACS), transcript variant 1, mRNA [NM_014363]	2.73173	1.33032	2.45835	25.0679	25.8202	26.0197	25.6231	26.9929	26.8262	26.8997	26.8246	27.0324	27.294	26.8716	1.33032
6128	18878	ref|NM_001144950|ens|ENST00000389623|gb|EU699476|gb|AF086519	hs|chr19:56030351-56030410	A_33_P3358898	SSC5D	NM_001144950	ref|Homo sapiens scavenger receptor cysteine rich domain containing (5 domains) (SSC5D), transcript variant 1, mRNA [NM_001144950]	2.46083	1.32972	2.49366	27.1499	27.0644	26.7334	27.7054	28.6492	28.8735	28.5321	28.0501	28.3909	28.856	28.0992	1.32972
11371	34871	ref|NM_004272|ref|NM_001277078|ref|NM_001277077|gb|BC047438	hs|chr5:78669935-78669876	A_33_P3372257	HOMER1	NM_004272	ref|Homo sapiens homer homolog 1 (Drosophila) (HOMER1), transcript variant 1, mRNA [NM_004272]	2.42719	1.32578	2.51508	25.7161	26.3733	26.5937	26.26	27.3377	27.2411	27.0727	27.5121	27.8693	27.8903	28.0078	1.32578
1830	5232	ref|NM_033010|ref|NM_001174100|ref|NM_033008|ref|NM_020418	hs|chr3:51991551-51991492	A_23_P166807	PCBP4	NM_033010	ref|Homo sapiens poly(rC) binding protein 4 (PCBP4), transcript variant 4, mRNA [NM_033010]	2.94457	1.3235	2.50231	31.7169	31.3146	31.2037	31.4708	32.7393	33.0606	32.7354	32.9373	32.7626	32.4378	32.5769	1.3235
10826	33120	ref|NM_018264|ref|NM_001145440|ens|ENST00000608485|ens|ENST00000438125	hs|chr7:66660264-66660323	A_33_P3210986	TYW1	NM_018264	ref|Homo sapiens tRNA-yW synthesizing protein 1 homolog (S. cerevisiae) (TYW1), mRNA [NM_018264]	2.66453	1.32239	2.49326	25.7425	26.1039	25.6081	26.2998	27.1442	27.0121	26.9446	27.3406	27.559	27.66	27.1663	1.32239
7447	22772	ref|NM_000286|ens|ENST00000225873|gb|U91521|gb|AB004546	hs|chr17:33902177-33902118	A_24_P416411	PEX12	NM_000286	ref|Homo sapiens peroxisomal biogenesis factor 12 (PEX12), mRNA [NM_000286]	2.45147	1.32199	2.52472	27.0682	27.071	26.8353	26.3868	28.106	28.0183	27.5112	28.6656	28.382	28.4178	28.0354	1.32199
9351	28461	ref|NM_033102|ens|ENST00000367145|ens|ENST00000460934|ref|XM_005245558	hs|chr1:205627096-205627037	A_24_P208345	SLC45A3	NM_033102	ref|Homo sapiens solute carrier family 45, member 3 (SLC45A3), mRNA [NM_033102]	3.10563	1.32095	2.50776	28.4087	28.3315	28.5942	28.6273	29.6206	29.6469	29.6642	30.1317	29.8376	29.8132	29.9658	1.32095
12413	38215	ref|NM_001039577|ens|ENST00000408918|gb|BC016333|tc|THC2463345	hs|chr1:1327768-1327709	A_24_P376339	CCNL2	NM_001039577	ref|Homo sapiens cyclin L2 (CCNL2), transcript variant 2, mRNA [NM_001039577]	2.80113	1.31985	2.45914	27.1955	27.0861	27.2064	26.4616	28.2692	28.3825	28.53	28.0095	28.2097	28.4453	28.3047	1.31985
12030	36965	ens|ENST00000465807|ref|XM_005270193|ref|XR_246107|gb|AK172864	hs|chr10:102827736-102827795	A_24_P192727	KAZALD1	ENST00000465807	ens|Kazal-type serine peptidase inhibitor domain 1 [Source:HGNC Symbol;Acc:25460] [ENST00000465807]	3.39186	1.31807	2.49674	28.2623	28.4558	28.2562	28.3957	29.6572	29.7656	29.862	29.645	29.6284	29.5859	29.48	1.31807
9789	29812	ref|NM_020821|ref|NM_017684|ref|NM_001018088|ref|NM_018080	hs|chr15:62160918-62160859	A_33_P3333537	VPS13C	NM_020821	ref|Homo sapiens vacuolar protein sorting 13 homolog C (S. cerevisiae) (VPS13C), transcript variant 2A, mRNA [NM_020821]	2.67921	1.3163	2.46495	25.3751	26.0317	25.2901	25.3801	26.9661	27.3091	26.831	26.6715	26.7954	26.6237	26.652	1.3163
3099	9248	ref|NM_001271682	hs|chrX:37061040-37060981	A_33_P3387493	FTH1P18	NM_001271682	ref|Homo sapiens ferritin, heavy polypeptide 1 pseudogene 18 (FTH1P18), mRNA [NM_001271682]	2.7227	1.31476	2.52309	25.7092	25.544	25.6199	25.9304	27.1675	27.2467	26.6925	27.4913	26.8115	27.0082	26.6916	1.31476
7533	23020	ref|NM_003463|ens|ENST00000370650|ens|ENST00000370651|ref|XM_006715563	hs|chr6:64291197-64291256	A_23_P81770	PTP4A1	NM_003463	ref|Homo sapiens protein tyrosine phosphatase type IVA, member 1 (PTP4A1), mRNA [NM_003463]	2.68167	1.30871	2.52322	31.7135	31.6114	31.8498	31.8759	32.7555	32.6121	33.2869	33.1858	33.4078	32.8588	33.3926	1.30871
17472	35401	ref|NM_001282446|gb|AK096857|tc|THC2480351	hs|chr7:39651514-39651573	A_33_P3416473	YAE1D1	NM_001282446	ref|Homo sapiens Yae1 domain containing 1 (YAE1D1), transcript variant 2, mRNA [NM_001282446]	2.83805	1.30756	2.33508	22.2151	22.6361	NaN	22.7621	23.9495	23.8749	23.7538	24.0177	23.7712	23.9151	23.6352	1.30756
14821	2377	ref|NM_053024|ref|NM_002628|ens|ENST00000239940|ens|ENST00000452853	hs|chr3:149683394-149683335	A_23_P253301	PFN2	NM_053024	ref|Homo sapiens profilin 2 (PFN2), transcript variant 1, mRNA [NM_053024]	3.07957	1.30753	2.475	29.8807	29.6703	29.4313	29.6564	31.1079	30.9284	30.861	30.9116	31.2757	30.9025	30.7833	1.30753
4963	15098	ref|NM_024786|ens|ENST00000283441|ens|ENST00000503758|ens|ENST00000522356	hs|chr5:795845-795786	A_24_P153456	ZDHHC11	NM_024786	ref|Homo sapiens zinc finger, DHHC-type containing 11 (ZDHHC11), mRNA [NM_024786]	3.13798	1.29636	2.45819	30.3447	30.1008	30.2194	30.4569	31.4193	31.4842	31.5409	31.4544	31.646	31.8742	31.6189	1.29636
1510	4130	ref|NM_152474|ens|ENST00000314391|gb|BC033933|tc|THC2479908	hs|chr19:58472891-58472832	A_23_P303803	C19orf18	NM_152474	ref|Homo sapiens chromosome 19 open reading frame 18 (C19orf18), mRNA [NM_152474]	2.94082	1.29259	2.42362	25.8121	26.4768	26.0841	26.2829	27.4326	27.4629	27.5568	27.2442	27.3393	27.6402	27.52	1.29259
15134	13722	ref|NM_032709|ens|ENST00000483923|ens|ENST00000370575|ref|XM_006718045	hs|chr10:100146987-100144795	A_23_P24157	PYROXD2	NM_032709	ref|Homo sapiens pyridine nucleotide-disulphide oxidoreductase domain 2 (PYROXD2), mRNA [NM_032709]	2.48161	1.28385	2.40718	24.5568	25.158	24.304	24.9758	26.156	26.1098	25.645	26.2574	26.2409	26.2083	25.6101	1.28385
676	1321	ref|NM_024897|ref|NM_001272107|ref|NM_001272105|ref|NM_001272104	hs|chr1:156213417-156213358	A_23_P97283	PAQR6	NM_024897	ref|Homo sapiens progestin and adipoQ receptor family member VI (PAQR6), transcript variant 1, mRNA [NM_024897]	2.73814	1.28307	2.4045	25.8381	25.8541	26.1337	26.5281	27.1763	27.5949	27.3953	27.2852	27.5693	27.4796	27.1006	1.28307
2222	6427	ref|NM_016108|ref|NM_001286587|ens|ENST00000357847|ens|ENST00000344492	hs|chr6:143661259-143661318	A_23_P93431	AIG1	NM_016108	ref|Homo sapiens androgen-induced 1 (AIG1), transcript variant 1, mRNA [NM_016108]	2.59276	1.28303	2.45709	28.8547	28.4488	28.5238	28.8817	30.2776	30.201	30.1097	29.832	29.9447	30.0152	29.3416	1.28303
10713	32801	ref|NM_012062|ref|NM_001278464|ref|NM_001278465|ref|NM_001278463	hs|chr12:32896876-32896935	A_23_P204324	DNM1L	NM_012062	ref|Homo sapiens dynamin 1-like (DNM1L), transcript variant 1, mRNA [NM_012062]	2.44187	1.27553	2.40581	26.9181	27.5931	27.52	26.8932	28.229	28.4617	28.1442	28.3632	28.8595	28.9444	28.5446	1.27553
8895	27063	ref|NM_002755|ref|XM_006720608|ref|XM_005254541|gb|AK294322	hs|chr15:66783224-66783283	A_23_P20248	MAP2K1	NM_002755	ref|Homo sapiens mitogen-activated protein kinase kinase 1 (MAP2K1), mRNA [NM_002755]	3.25288	1.2733	2.42739	28.8058	28.8663	28.8393	28.856	29.8606	30.1171	30.1587	30.098	30.1824	30.3429	30.0462	1.2733
9829	29975	ref|NM_173518|ens|ENST00000541540|ens|ENST00000422365|gb|AL833526	hs|chr8:67834129-67834188	A_33_P3405384	MCMDC2	NM_173518	ref|Homo sapiens minichromosome maintenance domain containing 2 (MCMDC2), transcript variant 1, mRNA [NM_173518]	2.47846	1.26084	2.42396	23.5877	23.6831	24.1299	23.7294	25.1012	25.5279	24.4048	25.1085	24.9233	25.0788	25.159	1.26084
6403	19650	ref|NM_170743|ref|NM_173064|ref|NM_173065|ens|ENST00000327535	hs|chr1:24480826-24480767	A_23_P74112	IFNLR1	NM_170743	ref|Homo sapiens interferon, lambda receptor 1 (IFNLR1), transcript variant 1, mRNA [NM_170743]	2.73826	1.25386	2.37317	25.5674	25.1854	25.4161	25.835	26.5742	26.6133	26.5995	26.7384	26.7459	27.138	26.8745	1.25386
17439	21820	ref|NM_020971|ens|ENST00000392025|ens|ENST00000596411|ens|ENST00000352632	hs|chr19:41082026-41082085	A_24_P293114	SPTBN4	NM_020971	ref|Homo sapiens spectrin, beta, non-erythrocytic 4 (SPTBN4), transcript variant sigma1, mRNA [NM_020971]	2.45665	1.25156	2.33963	23.4569	23.9586	NaN	24.1184	25.0053	25.2988	24.9377	25.5722	25.1022	24.6468	25.1103	1.25156
5929	18267	tc|THC2652934	hs|chrX:037351894-037351953	A_33_P3371325	THC2652934	THC2652934	tc|Q6NTE2_HUMAN (Q6NTE2) FTHL17 protein (Fragment), partial (75%) [THC2652934]	2.49605	1.24846	2.35209	26.156	25.8609	26.0317	26.6826	27.3088	27.2208	27.0776	27.7759	27.3491	27.6431	27.6434	1.24846
11271	34581	ref|NM_203314|ref|NM_004051|ref|NM_203315|ens|ENST00000392379	hs|chr3:197236713-197236654	A_33_P3252359	BDH1	NM_203314	ref|Homo sapiens 3-hydroxybutyrate dehydrogenase, type 1 (BDH1), transcript variant 3, mRNA [NM_203314]	3.22283	1.248	2.37344	29.2682	29.1229	29.1855	29.4201	30.4767	30.5162	30.6852	30.4747	30.4194	30.3537	30.5543	1.248
16042	40058	ref|NM_025139|ref|NM_001291656|ens|ENST00000486787|ens|ENST00000349938	hs|chr2:232209808-232209867	A_23_P209731	ARMC9	NM_025139	ref|Homo sapiens armadillo repeat containing 9 (ARMC9), transcript variant 2, mRNA [NM_025139]	2.44668	1.24255	2.4165	24.5991	24.7814	24.402	24.6842	25.9111	25.3689	25.4652	26.2245	26.2762	26.0544	25.7141	1.24255
2176	6316	ref|NM_025228|ens|ENST00000460314|ens|ENST00000367024|ens|ENST00000367025	hs|chr1:209955498-209955557	A_23_P323761	TRAF3IP3	NM_025228	ref|Homo sapiens TRAF3 interacting protein 3 (TRAF3IP3), transcript variant 1, mRNA [NM_025228]	2.42235	1.24074	2.3693	25.5138	25.7987	26.2402	25.7493	27.0746	27.0292	26.9715	27.1817	26.4573	27.2724	27.4771	1.24074
4584	13918	ref|NM_004455|ens|ENST00000374280|ref|XM_005245779|gb|U67191	hs|chr1:26362746-26362805	A_23_P62999	EXTL1	NM_004455	ref|Homo sapiens exostosin-like glycosyltransferase 1 (EXTL1), mRNA [NM_004455]	2.49802	1.24045	2.41777	28.6792	28.7879	28.6303	28.6203	29.3663	29.599	29.7852	30.1813	30.3443	30.1006	30.0623	1.24045
12412	38214	ref|NM_001256429|ens|ENST00000511767|ens|ENST00000509333|ens|ENST00000538141	hs|chr4:95376475-95376534	A_33_P3336925	PDLIM5	NM_001256429	ref|Homo sapiens PDZ and LIM domain 5 (PDLIM5), transcript variant 9, mRNA [NM_001256429]	2.45315	1.24009	2.39264	32.4018	32.2891	31.8873	32.3069	33.7587	33.833	33.3337	33.6485	33.5109	32.8681	33.2765	1.24009
21059	18492	ref|NM_005045|ref|NM_173054|ens|ENST00000424685|ens|ENST00000428762	hs|chr7:103113325-103113266	A_33_P3323959	RELN	NM_005045	ref|Homo sapiens reelin (RELN), transcript variant 1, mRNA [NM_005045]	2.58046	1.23726	2.62215	22.217	22.0566	NaN	22.0646	23.2781	NaN	NaN	NaN	23.4932	23.6914	22.9372	1.23726
6520	20031	ref|NR_024006|gb|AK054925|gb|AK055303|gb|AF052116	hs|chr9:35865315-35865374	A_32_P47157	LINC00950	NR_024006	ref|Homo sapiens long intergenic non-protein coding RNA 950 (LINC00950), long non-coding RNA [NR_024006]	2.43505	1.23699	2.29107	25.4703	25.406	24.6748	25.7589	26.4598	26.4407	26.407	26.7365	26.7186	26.8171	26.3718	1.23699
15704	31016	ref|NM_014672|ref|NM_001256678|ref|NM_001256679|ref|NM_001256680	hs|chr14:35742683-35742742	A_23_P14340	KIAA0391	NM_014672	ref|Homo sapiens KIAA0391 (KIAA0391), transcript variant 1, mRNA [NM_014672]	2.61097	1.23652	2.34253	25.8053	26.4204	26.2922	25.8891	27.3572	27.1026	27.1174	27.3311	27.6183	27.6453	27.196	1.23652
8193	24990	ref|NM_012241|ref|NM_001193267|ref|NM_001242827|ens|ENST00000606117	hs|chr6:13614629-13614688	A_32_P151366	SIRT5	NM_012241	ref|Homo sapiens sirtuin 5 (SIRT5), transcript variant 1, mRNA [NM_012241]	2.51012	1.2338	2.39979	28.8084	28.6668	28.7227	28.9646	29.8598	29.8896	29.5946	30.1101	30.282	30.5895	29.8455	1.2338
6952	21270	ref|NM_176877|ens|ENST00000484937|ens|ENST00000371158|ref|XM_006710277	hs|chr1:62628634-62628693	A_23_P321034	INADL	NM_176877	ref|Homo sapiens InaD-like (Drosophila) (INADL), mRNA [NM_176877]	2.36028	1.23123	2.28686	26.6164	25.9248	26.413	25.5954	27.2862	27.1748	27.7818	27.1178	27.3163	27.3299	27.5735	1.23123
14609	Mean	ref|NM_025147|ens|ENST00000545340|ens|ENST00000263960|ref|XM_006712776	hs|chr2:198338889-198338948	A_23_P102037	COQ10B	NM_025147	ref|Homo sapiens coenzyme Q10 homolog B (S. cerevisiae) (COQ10B), mRNA [NM_025147]	2.73087	1.22787	2.33281	23.8591	24.3961	24.2183	24.4098	25.4113	25.28	25.2492	25.5517	25.6814	25.2903	25.6769	1.22787
4476	13566	ref|NM_001134707|ref|NM_007101|ens|ENST00000439388|ens|ENST00000371868	hs|chr9:136528745-136528686	A_33_P3257861	SARDH	NM_001134707	ref|Homo sapiens sarcosine dehydrogenase (SARDH), transcript variant 2, mRNA [NM_001134707]	2.43519	1.22761	2.31104	24.2113	24.3889	23.9227	24.8302	25.3535	25.722	25.615	25.2761	25.5941	26.0037	25.3967	1.22761
7693	23453	ref|NM_032340|ens|ENST00000374231|ens|ENST00000607484|gb|AK311835	hs|chr6:33665507-33665448	A_23_P156739	UQCC2	NM_032340	ref|Homo sapiens ubiquinol-cytochrome c reductase complex assembly factor 2 (UQCC2), mRNA [NM_032340]	2.63713	1.22754	2.36958	30.7148	30.6267	30.5618	30.8882	31.8161	31.7838	31.491	31.9932	32.1177	32.3604	31.9157	1.22754
10393	31739	ref|NM_144573|ref|NM_001172309|ens|ENST00000480732|ens|ENST00000334785	hs|chr1:78408667-78408726	A_23_P200001	NEXN	NM_144573	ref|Homo sapiens nexilin (F actin binding protein) (NEXN), transcript variant 1, mRNA [NM_144573]	2.51021	1.2246	2.32454	32.4962	33.2554	33.0244	32.904	34.2478	33.9537	33.713	34.0569	34.2926	34.3248	34.4232	1.2246
12415	38221	ref|NM_016108|ref|NM_001286587|ens|ENST00000344492|ens|ENST00000275235	hs|chr6:143654522-143654581	A_33_P3416563	AIG1	NM_016108	ref|Homo sapiens androgen-induced 1 (AIG1), transcript variant 1, mRNA [NM_016108]	2.41145	1.22403	2.32556	27.1404	27.5845	26.8641	26.8949	28.5352	28.4331	28.5223	27.8678	28.5643	28.5083	27.9839	1.22403
3223	9635	ref|NM_024766|ens|ENST00000477623|ens|ENST00000428993|ens|ENST00000454433	hs|chr2:44599967-44600026	A_33_P3241657	CAMKMT	NM_024766	ref|Homo sapiens calmodulin-lysine N-methyltransferase (CAMKMT), mRNA [NM_024766]	2.36925	1.22038	2.37563	26.632	26.7184	26.3344	26.7816	28.1566	28.2752	27.3599	27.9446	27.7966	27.975	27.351	1.22038
13739	42809	ref|NM_002287|ref|NM_001289025|ref|NM_021706|ref|NM_001289026	hs|chr19:54865294-54865235	A_33_P3253394	LAIR1	NM_002287	ref|Homo sapiens leukocyte-associated immunoglobulin-like receptor 1 (LAIR1), transcript variant a, mRNA [NM_002287]	2.61611	1.21987	2.33763	26.0856	25.5869	25.9215	25.7216	27.2294	27.1891	26.6036	27.0246	26.8571	27.3351	27.1026	1.21987
14122	44142	ref|NM_005851|ref|NM_001271849|ref|NR_073484|ens|ENST00000525402	hs|chr11:67274059-67274000	A_33_P3329839	CDK2AP2	NM_005851	ref|Homo sapiens cyclin-dependent kinase 2 associated protein 2 (CDK2AP2), transcript variant 1, mRNA [NM_005851]	2.71673	1.21963	2.3378	30.2565	29.8588	29.8568	30.0182	31.2466	31.3299	31.5903	31.1084	30.994	30.9427	31.3082	1.21963
7484	22895	ref|NM_003418|ref|NM_001127192|ref|NM_001127193|ref|NM_001127194	hs|chr3:128886681-128886643	A_23_P84651	CNBP	NM_003418	ref|Homo sapiens CCHC-type zinc finger, nucleic acid binding protein (CNBP), transcript variant 3, mRNA [NM_003418]	2.63705	1.21912	2.34644	32.6827	32.7898	32.7005	33.0377	34.0718	34.0555	33.4563	34.1708	34.0327	34.2612	34.1043	1.21912
14372	45109	ref|NM_001142595|ref|NM_000917|ref|NM_001017962|ref|NM_001142596	hs|chr10:74767142-74767083	A_33_P3214481	P4HA1	NM_001142595	ref|Homo sapiens prolyl 4-hydroxylase, alpha polypeptide I (P4HA1), transcript variant 3, mRNA [NM_001142595]	2.52381	1.21725	2.34794	30.3232	29.9181	30.2084	29.9134	30.9995	30.9868	31.1307	31.3177	31.5007	31.7751	31.4458	1.21725
7917	24096	ref|NM_001287754|ref|NM_025228|ref|NR_109871|ens|ENST00000367024	hs|chr1:209951458-209951517	A_33_P3281403	TRAF3IP3	NM_001287754	ref|Homo sapiens TRAF3 interacting protein 3 (TRAF3IP3), transcript variant 2, mRNA [NM_001287754]	2.50522	1.21489	2.3095	25.1561	25.0432	24.7049	25.4569	26.5008	26.3393	26.1333	26.6164	26.23	26.4315	25.8849	1.21489
15324	19558	ref|NM_001047|ens|ENST00000510531|ens|ENST00000537411|ens|ENST00000513117	hs|chr5:6668693-6668752	A_23_P30223	SRD5A1	NM_001047	ref|Homo sapiens steroid-5-alpha-reductase, alpha polypeptide 1 (3-oxo-5 alpha-steroid delta 4-dehydrogenase alpha 1) (SRD5A1), mRNA [NM_001047]	2.76373	1.21285	2.32572	23.3939	23.238	23.5577	23.6241	24.7221	24.7397	24.738	24.9742	24.394	24.6979	24.398	1.21285
6074	18704	ref|NR_040089|tc|THC2511832	hs|chr17:6888524-6888465	A_33_P3309110	LOC100506713	NR_040089	ref|Homo sapiens uncharacterized LOC100506713 (LOC100506713), long non-coding RNA [NR_040089]	2.47903	1.20777	2.35318	24.7404	24.5663	24.8692	24.8018	26.0885	25.9064	25.5449	26.4365	25.7092	26.2521	25.7277	1.20777
15642	28992	ref|NM_025147|ens|ENST00000545340|gb|AK294093|gb|AK308977	hs|chr2:198338634-198338693	A_33_P3354858	COQ10B	NM_025147	ref|Homo sapiens coenzyme Q10 homolog B (S. cerevisiae) (COQ10B), mRNA [NM_025147]	2.39146	1.20689	2.31008	24.3513	25.0049	24.6965	24.365	25.8743	25.8173	25.562	26.0161	26.3203	25.4566	25.6327	1.20689
9517	29009	ref|NM_004898|ref|NM_001267843|ens|ENST00000511124|ens|ENST00000309964	hs|chr4:56299165-56299106	A_23_P419038	CLOCK	NM_004898	ref|Homo sapiens clock circadian regulator (CLOCK), transcript variant 2, mRNA [NM_004898]	2.48614	1.20351	2.33736	26.061	25.9684	25.8621	25.6643	27.0329	26.9782	26.6448	27.0599	27.2269	27.6595	27.045	1.20351
19150	18460	ref|NM_182971|ens|ENST00000342144|gb|AY161004|tc|THC2479423	hs|chr14:93814553-93814612	A_33_P3372069	COX8C	NM_182971	ref|Homo sapiens cytochrome c oxidase subunit VIIIC (COX8C), mRNA [NM_182971]	2.66628	1.20208	2.67295	22.2675	22.5652	NaN	22.5263	24.2202	23.5088	23.4952	NaN	23.667	23.5311	23.5083	1.20208
9278	28246	ref|NM_138340|ens|ENST00000577564|ens|ENST00000289119|ref|XR_243847	hs|chr18:19236897-19236838	A_23_P305759	ABHD3	NM_138340	ref|Homo sapiens abhydrolase domain containing 3 (ABHD3), mRNA [NM_138340]	2.40692	1.2002	2.32599	26.3044	26.5517	26.1459	26.0519	27.7762	27.8257	27.4097	27.0063	27.3064	27.7392	27.1824	1.2002
14309	44829	ref|NM_001232|ens|ENST00000261448|gb|D55655|gb|AK129891	hs|chr1:116243302-116243243	A_23_P126582	CASQ2	NM_001232	ref|Homo sapiens calsequestrin 2 (cardiac muscle) (CASQ2), mRNA [NM_001232]	2.55132	1.19611	2.31991	29.8125	30.1189	29.907	29.9387	31.2073	31.3309	31.1479	30.5618	31.2332	31.4468	31.0549	1.19611
3921	11884	ref|NM_017902|ens|ENST00000299163|gb|AK025680|gb|BC015574	hs|chr10:102309134-102309193	A_23_P46964	HIF1AN	NM_017902	ref|Homo sapiens hypoxia inducible factor 1, alpha subunit inhibitor (HIF1AN), mRNA [NM_017902]	2.57707	1.19421	2.28419	26.5567	26.6717	26.0759	26.5299	27.3612	27.4025	27.7737	27.6754	28.0059	27.7096	27.6409	1.19421
691	1405	ref|NM_001037171|ref|NM_001033583|ens|ENST00000449612|ens|ENST00000494361	hs|chrX:23740101-23740042	A_24_P42501	ACOT9	NM_001037171	ref|Homo sapiens acyl-CoA thioesterase 9 (ACOT9), transcript variant 1, mRNA [NM_001037171]	2.90349	1.19276	2.28154	26.7595	26.8825	26.5515	26.5021	27.7966	27.9318	27.8098	27.6819	27.816	28.1079	27.9225	1.19276
2096	6056	ref|NM_014481|ref|NM_001271748|gb|AB021260|gb|AJ011311	hs|chrX:55034072-55034131	A_23_P256682	APEX2	NM_014481	ref|Homo sapiens APEX nuclease (apurinic/apyrimidinic endonuclease) 2 (APEX2), transcript variant 1, mRNA [NM_014481]	2.53637	1.19016	2.32158	26.3762	26.3251	26.3618	26.4542	27.7267	27.6967	27.1592	27.982	27.7155	27.4846	27.2218	1.19016
9973	30415	ref|NM_018696|ens|ENST00000269466|gb|DQ892785|gb|DQ896032	hs|chr18:48513372-48513431	A_23_P15944	ELAC1	NM_018696	ref|Homo sapiens elaC ribonuclease Z 1 (ELAC1), mRNA [NM_018696]	2.44847	1.18623	2.31751	25.8788	25.8788	25.6458	25.7706	26.909	26.9474	26.4028	27.0491	27.1756	27.4564	26.9177	1.18623
5172	15811	ref|NR_109851|ref|NR_109850|ref|NR_109852|ref|NR_015431	hs|chr7:130628979-130628920	A_33_P3263417	LINC-PINT	NR_109851	ref|Homo sapiens long intergenic non-protein coding RNA, p53 induced transcript (LINC-PINT), transcript variant 4, long non-coding RNA [NR_109851]	2.74635	1.18414	2.28364	28.6832	28.3367	28.5022	28.5224	29.6592	29.5743	29.7092	29.4978	29.5096	30.046	29.8709	1.18414
3826	11578	ref|NM_078483|ens|ENST00000243389|ref|XM_005268386|ref|XM_006714759	hs|chr5:150871862-150871921	A_33_P3251093	SLC36A1	NM_078483	ref|Homo sapiens solute carrier family 36 (proton/amino acid symporter), member 1 (SLC36A1), mRNA [NM_078483]	2.62282	1.18378	2.25993	28.2171	27.8513	28.2454	28.4956	29.2074	29.2101	29.6265	29.602	29.2606	29.2871	29.5093	1.18378
14895	4969	ref|NM_000288|ens|ENST00000541292|ens|ENST00000318471|ref|XM_006715503	hs|chr6:137234615-137234674	A_23_P93543	PEX7	NM_000288	ref|Homo sapiens peroxisomal biogenesis factor 7 (PEX7), mRNA [NM_000288]	2.60579	1.18368	2.27932	28.4121	28.4882	28.5134	28.078	29.6846	29.7647	29.1736	29.7488	29.303	29.5748	29.6469	1.18368
6304	19355	ref|NM_001289969|ref|NM_001289968|ens|ENST00000394822|ens|ENST00000545874	hs|chr10:75204417-75204358	A_33_P3397399	PPP3CB	NM_001289969	ref|Homo sapiens protein phosphatase 3, catalytic subunit, beta isozyme (PPP3CB), transcript variant 5, mRNA [NM_001289969]	2.48945	1.18214	2.26633	25.74	25.9648	25.4922	26.1116	27.2163	27.033	26.5618	27.2166	26.9796	27.2159	26.842	1.18214
5677	17516	ref|NM_005327|ref|NM_001184705|ens|ENST00000454409|ens|ENST00000603302	hs|chr4:108956110-108956169	A_23_P167227	HADH	NM_005327	ref|Homo sapiens hydroxyacyl-CoA dehydrogenase (HADH), transcript variant 2, mRNA [NM_005327]	2.96055	1.17891	2.25966	32.4794	32.484	32.77	32.7474	33.7206	33.7449	33.6645	33.9186	33.7113	33.9357	33.8983	1.17891
8397	25549	ref|NM_015368|ens|ENST00000436171|ens|ENST00000227638|gb|AK074897	hs|chr11:93915057-93915116	A_33_P3370404	PANX1	NM_015368	ref|Homo sapiens pannexin 1 (PANX1), mRNA [NM_015368]	2.44262	1.17859	2.27634	27.3904	27.3646	27.4596	27.872	28.3002	28.4885	28.6728	28.6168	28.79	28.8658	29.1676	1.17859
377	182	ref|NM_001044385|ref|NM_152388|ens|ENST00000471318|ens|ENST00000286196	hs|chr2:202488995-202488936	A_23_P370097	TMEM237	NM_001044385	ref|Homo sapiens transmembrane protein 237 (TMEM237), transcript variant 1, mRNA [NM_001044385]	2.45318	1.17858	2.25563	28.0599	28.1698	27.9225	28.5897	29.5963	29.4569	29.3378	29.3652	29.6156	29.3026	28.8739	1.17858
11658	35763	ref|NM_030920|ref|NM_001280559|ref|NM_001136478|ref|NM_001280560	hs|chr1:150192734-150192675	A_33_P3407299	ANP32E	NM_030920	ref|Homo sapiens acidic (leucine-rich) nuclear phosphoprotein 32 family, member E (ANP32E), transcript variant 1, mRNA [NM_030920]	2.57957	1.17732	2.25193	25.5481	25.003	25.3692	25.5964	26.4334	26.2759	26.5403	26.5302	26.5588	26.9211	26.6358	1.17732
17249	12274	ref|NM_018486|ref|NM_001166418|ref|NR_051952|ens|ENST00000470998	hs|chrX:71681900-71571676	A_23_P84922	HDAC8	NM_018486	ref|Homo sapiens histone deacetylase 8 (HDAC8), transcript variant 1, mRNA [NM_018486]	2.61353	1.17544	2.36684	24.7362	25.0527	NaN	24.7314	25.8231	25.7115	25.8202	26.2816	26.3118	26.3142	25.8463	1.17544
17408	9957	ref|NM_017614|ref|NM_001178005|ens|ENST00000255192|gb|AF257473	hs|chr5:78384375-78384434	A_24_P231829	BHMT2	NM_017614	ref|Homo sapiens betaine--homocysteine S-methyltransferase 2 (BHMT2), transcript variant 1, mRNA [NM_017614]	3.07888	1.16841	2.29184	23.9339	24.1243	NaN	24.0318	25.3169	25.0523	25.1442	25.0337	25.3377	25.225	25.2794	1.16841
14637	Mean	ref|NM_019850|ref|NM_001114090|ens|ENST00000264051|gb|BC031573	hs|chr2:233743527-233743468	A_23_P102364	NGEF	NM_019850	ref|Homo sapiens neuronal guanine nucleotide exchange factor (NGEF), transcript variant 1, mRNA [NM_019850]	2.70819	1.16561	2.23379	24.445	23.8899	24.1577	24.1864	25.376	25.3613	25.1102	25.5892	25.2156	25.267	25.4284	1.16561
818	1843	ref|NM_001003395|ref|NM_003287|ref|NM_001003396|ref|NM_001292026	hs|chr6:125584445-125584504	A_23_P31143	TPD52L1	NM_001003395	ref|Homo sapiens tumor protein D52-like 1 (TPD52L1), transcript variant 2, mRNA [NM_001003395]	2.53534	1.16507	2.26417	31.8915	32.1303	31.9815	32.2109	33.3809	33.4754	32.7732	33.2497	33.3734	33.3407	32.9373	1.16507
8149	24860	ref|NM_001292026|ref|NM_001003397|ref|NM_001003396|ref|NM_001003395	hs|chr6:125550352-125550411	A_33_P3398065	TPD52L1	NM_001292026	ref|Homo sapiens tumor protein D52-like 1 (TPD52L1), transcript variant 5, mRNA [NM_001292026]	2.42192	1.16237	2.24031	28.6616	28.242	28.0352	28.4429	29.5099	29.3736	29.2651	29.5868	29.7115	29.9214	29.1863	1.16237
16764	41850	ref|NM_001244710|ref|NM_002056|ens|ENST00000361060|ens|ENST00000357308	hs|chr2:69552569-69552510	A_33_P3243153	GFPT1	NM_001244710	ref|Homo sapiens glutamine--fructose-6-phosphate transaminase 1 (GFPT1), transcript variant 1, mRNA [NM_001244710]	2.57077	1.15868	2.22237	27.4401	27.1636	27.6158	27.7645	28.7297	28.6847	28.8918	28.6148	28.543	28.3139	28.8049	1.15868
10248	31256	ref|NR_015359|gb|BC033127|gb|BC019264|tc|THC2620251	hs|chr4:85890940-85890999	A_32_P116271	WDFY3-AS2	NR_015359	ref|Homo sapiens WDFY3 antisense RNA 2 (WDFY3-AS2), long non-coding RNA [NR_015359]	2.38366	1.15853	2.26389	26.074	26.1662	26.2788	26.4845	27.1744	27.2775	26.9679	27.5112	27.5659	27.9237	27.4453	1.15853
12752	39449	ref|NM_016243|ens|ENST00000497655|ens|ENST00000367249|gb|AK123705	hs|chr1:202931374-202931315	A_23_P52101	CYB5R1	NM_016243	ref|Homo sapiens cytochrome b5 reductase 1 (CYB5R1), mRNA [NM_016243]	2.42371	1.15831	2.24264	33.1875	32.9361	32.7843	33.3051	34.4232	34.3554	33.8004	34.5992	34.0829	34.1835	34.0363	1.15831
776	1712	ref|NM_007135|ref|NM_001286697|ref|NM_001286696|ref|NM_001286698	hs|chr9:130207248-130207307	A_24_P128312	ZNF79	NM_007135	ref|Homo sapiens zinc finger protein 79 (ZNF79), transcript variant 1, mRNA [NM_007135]	2.56323	1.15726	2.2322	25.7956	25.9462	25.6727	25.4194	26.8397	26.8742	26.6045	26.9475	27.2649	26.854	26.6753	1.15726
11505	35266	ref|NM_004528|ens|ENST00000367886|ens|ENST00000495447|ens|ENST00000367889	hs|chr1:165624688-165624747	A_23_P51548	MGST3	NM_004528	ref|Homo sapiens microsomal glutathione S-transferase 3 (MGST3), mRNA [NM_004528]	2.44272	1.15471	2.25843	33.7234	33.4511	33.4849	33.6272	34.4868	34.4795	34.3063	34.9728	34.9628	34.857	35.0191	1.15471
16334	4352	ref|NM_001287754|ref|NR_109871|ens|ENST00000476050|ens|ENST00000478359	hs|chr1:209952924-209952983	A_33_P3421351	TRAF3IP3	NM_001287754	ref|Homo sapiens TRAF3 interacting protein 3 (TRAF3IP3), transcript variant 2, mRNA [NM_001287754]	2.7137	1.14952	2.19453	26.5641	26.5355	27.1014	26.8086	27.7453	27.9261	27.9488	28.012	27.8225	28.0015	27.8572	1.14952
14064	43933	ref|NM_014112|ref|NM_001282903|ref|NM_001282902|ens|ENST00000395715	hs|chr8:116421052-116420993	A_23_P134755	TRPS1	NM_014112	ref|Homo sapiens trichorhinophalangeal syndrome I (TRPS1), transcript variant 1, mRNA [NM_014112]	2.38219	1.14754	2.2153	26.9485	26.3474	26.4162	26.702	27.5959	27.7669	28.1732	27.4435	27.508	27.946	27.8238	1.14754
1793	5134	ref|NM_003878|ens|ENST00000260118|ens|ENST00000518466|gb|AK290450	hs|chr8:63927801-63927742	A_33_P3308105	GGH	NM_003878	ref|Homo sapiens gamma-glutamyl hydrolase (conjugase, folylpolygammaglutamyl hydrolase) (GGH), mRNA [NM_003878]	2.57036	1.14195	2.21949	27.033	27.3451	26.9862	27.0722	28.5134	28.6058	28.1249	28.1995	27.9965	28.1157	28.2015	1.14195
12761	39469	ref|NM_006802|ens|ENST00000373019|ref|XM_005270390|gb|AK291181	hs|chr1:38423731-38423677	A_24_P603224	SF3A3	NM_006802	ref|Homo sapiens splicing factor 3a, subunit 3, 60kDa (SF3A3), mRNA [NM_006802]	2.5694	1.14058	2.21781	28.6647	28.7452	28.4994	28.8717	30.1628	29.9523	29.9836	29.8276	29.805	29.6144	29.5051	1.14058
11498	35245	ref|NM_012321|ref|NM_001252129|ens|ENST00000593829|gb|AB463842	hs|chr19:18423452-18420651	A_24_P224776	LSM4	NM_012321	ref|Homo sapiens LSM4 homolog, U6 small nuclear RNA associated (S. cerevisiae) (LSM4), transcript variant 1, mRNA [NM_012321]	2.57736	1.14016	2.18833	28.2318	28.6199	28.092	28.0518	29.5984	29.4539	29.3055	29.4472	29.4631	29.3828	29.0723	1.14016
4730	14359	ref|NM_000261|ens|ENST00000037502|gb|AK097310|gb|AK301297	hs|chr1:171604651-171604592	A_23_P23783	MYOC	NM_000261	ref|Homo sapiens myocilin, trabecular meshwork inducible glucocorticoid response (MYOC), mRNA [NM_000261]	2.51258	1.13994	2.21715	29.9467	29.7806	30.1633	30.1278	31.4043	31.4396	31.2786	31.1008	30.8043	31.0342	30.95	1.13994
6002	18466	ref|NM_198256|ref|NM_001278277|ref|NM_001278276|ref|NM_001278275	hs|chr2:11585583-11585524	A_23_P170774	E2F6	NM_198256	ref|Homo sapiens E2F transcription factor 6 (E2F6), transcript variant a, mRNA [NM_198256]	2.45833	1.13893	2.21528	28.6633	28.6182	28.5156	28.9705	29.7436	29.7329	29.425	29.9571	29.9952	30.2175	29.7443	1.13893
7746	23589	ref|NM_001145161|ens|ENST00000399816|ref|XM_005248247|gb|AB188494	hs|chr5:6491652-6491711	A_24_P479551	UBE2QL1	NM_001145161	ref|Homo sapiens ubiquitin-conjugating enzyme E2Q family-like 1 (UBE2QL1), mRNA [NM_001145161]	2.47552	1.13383	2.18186	25.9722	26.3039	26.4575	26.6246	27.4771	27.3656	27.6886	27.7167	27.4774	27.451	27.1376	1.13383
17204	5188	NA	hs|chr11:094771189-094771248	A_33_P3415086	A_33_P3415086	A_33_P3415086	Unknown	2.4614	1.13168	2.43017	25.1332	24.792	NaN	24.7587	26.0042	25.6909	25.8348	26.36	26.5365	26.0177	25.74	1.13168
8108	24716	ref|NM_032532|ens|ENST00000340366|ens|ENST00000297267|ref|XM_005267165	hs|chr6:159692704-159692763	A_23_P407840	FNDC1	NM_032532	ref|Homo sapiens fibronectin type III domain containing 1 (FNDC1), mRNA [NM_032532]	2.45737	1.12334	2.17075	26.8608	27.4689	27.368	27.2892	28.2743	28.2842	28.1325	28.7753	28.3775	28.4183	28.3286	1.12334
16929	20593	ref|NM_003256|ens|ENST00000287814|gb|U76456|gb|BC010553	hs|chr3:12194787-12194728	A_32_P70315	TIMP4	NM_003256	ref|Homo sapiens TIMP metallopeptidase inhibitor 4 (TIMP4), mRNA [NM_003256]	2.44378	1.12314	2.19911	26.3028	26.5196	26.6594	26.4162	27.2262	27.4653	27.8969	27.3898	27.8596	27.5411	27.8048	1.12314
2572	7591	ref|NM_003336|ref|NM_001282161|ref|NM_181762|ens|ENST00000346330	hs|chrX:118717243-118717302	A_33_P3341189	UBE2A	NM_003336	ref|Homo sapiens ubiquitin-conjugating enzyme E2A (UBE2A), transcript variant 1, mRNA [NM_003336]	2.60512	1.11749	2.17524	28.2771	27.9476	28.2786	28.274	29.4352	29.5915	29.1175	29.3897	29.3728	29.069	29.2069	1.11749
557	866	ref|NM_178836|ens|ENST00000321560|gb|AK090899|gb|AX746668	hs|chr17:17104468-17104409	A_23_P360626	PLD6	NM_178836	ref|Homo sapiens phospholipase D family, member 6 (PLD6), mRNA [NM_178836]	2.39141	1.11733	2.19273	25.506	25.5017	25.4233	25.7492	26.8396	26.6473	26.8734	26.776	26.7267	26.7175	26.0561	1.11733
9361	28485	ref|NM_052971|ens|ENST00000485457|ens|ENST00000483190|ens|ENST00000296877	hs|chr5:132210265-132210324	A_24_P268993	LEAP2	NM_052971	ref|Homo sapiens liver expressed antimicrobial peptide 2 (LEAP2), mRNA [NM_052971]	2.4552	1.11104	2.16008	26.5114	26.5618	26.9661	26.5093	27.9227	27.965	27.6323	27.8959	27.7311	27.3387	27.7517	1.11104
1250	3267	ref|NM_152261|ens|ENST00000280756|ens|ENST00000548125|ref|XM_005269216	hs|chr12:107367533-107367592	A_23_P410613	TMEM263	NM_152261	ref|Homo sapiens transmembrane protein 263 (TMEM263), mRNA [NM_152261]	2.38454	1.10986	2.1324	29.2973	29.2048	28.5613	29.0014	30.1772	30.222	30.3058	29.8244	29.9445	30.2726	30.1359	1.10986
12462	38413	ref|NM_002208|ens|ENST00000570360|ens|ENST00000570415|ens|ENST00000572433	hs|chr17:3623668-3623609	A_23_P218375	ITGAE	NM_002208	ref|Homo sapiens integrin, alpha E (antigen CD103, human mucosal lymphocyte antigen 1; alpha polypeptide) (ITGAE), mRNA [NM_002208]	2.82599	1.10985	2.16178	29.0939	29.0014	29.0947	29.2461	30.2736	30.2398	29.9978	30.3899	30.2358	30.3005	30.0946	1.10985
14465	Mean	ref|NM_001001551|ref|NM_001256915|ref|NR_046422|ref|NR_046421	hs|chr9:86258959-86259018	A_23_P123732	IDNK	NM_001001551	ref|Homo sapiens idnK, gluconokinase homolog (E. coli) (IDNK), transcript variant 1, mRNA [NM_001001551]	2.37703	1.10823	2.1858	26.6232	26.524	26.7694	26.7496	28.1387	28.0748	27.83	27.8271	27.3352	27.5928	27.6247	1.10823
875	2050	ref|NM_006325|ens|ENST00000392369|ens|ENST00000254675|gb|BC014901	hs|chr12:131360738-131360797	A_32_P506600	RAN	NM_006325	ref|Homo sapiens RAN, member RAS oncogene family (RAN), mRNA [NM_006325]	2.54106	1.10696	2.16724	32.2348	32.4144	32.389	32.1396	33.5364	33.454	33.0782	33.634	33.5481	33.4314	33.1278	1.10696
7110	21772	ref|NM_033406|ens|ENST00000532927|ens|ENST00000448981|gb|AK304866	hs|chr11:33768847-33768788	A_23_P363831	FBXO3	NM_033406	ref|Homo sapiens F-box protein 3 (FBXO3), transcript variant 2, mRNA [NM_033406]	2.47407	1.10496	2.14396	28.1129	27.6446	27.5816	27.719	28.7389	28.6142	28.9637	28.69	29.0243	29.1326	28.9226	1.10496
11051	33898	ref|NM_001105540|ref|NM_201532|ref|NM_001199266|ref|NM_003646	hs|chr11:46402038-46402097	A_33_P3239338	DGKZ	NM_001105540	ref|Homo sapiens diacylglycerol kinase, zeta (DGKZ), transcript variant 4, mRNA [NM_001105540]	2.4963	1.09557	2.13212	32.2611	32.2843	32.0356	32.5739	33.4228	33.4448	33.541	33.541	33.4731	33.0572	33.21	1.09557
12933	40053	ref|NM_002956|ref|NM_001247997|ref|NM_198240|ens|ENST00000358808	hs|chr12:122756161-122756102	A_23_P25003	CLIP1	NM_002956	ref|Homo sapiens CAP-GLY domain containing linker protein 1 (CLIP1), transcript variant 1, mRNA [NM_002956]	2.43757	1.09463	2.14449	31.6831	31.5011	31.3682	31.2505	32.5182	32.601	32.2019	32.9195	32.5453	32.6544	32.3771	1.09463
15448	22969	ref|NM_015955|ref|NM_001137602|ens|ENST00000426310|ens|ENST00000490459	hs|chr2:32093542-32093483	A_32_P143880	MEMO1	NM_015955	ref|Homo sapiens mediator of cell motility 1 (MEMO1), transcript variant 1, mRNA [NM_015955]	2.37096	1.0904	2.14077	27.4709	27.6943	27.9386	27.6648	28.4452	28.4452	28.9555	28.7381	29.007	28.9122	28.9747	1.0904
1618	4503	ref|NM_006305|ref|NM_012403|ref|NR_003144|ens|ENST00000560832	hs|chr15:69079782-69076906	A_32_P133670	ANP32A	NM_006305	ref|Homo sapiens acidic (leucine-rich) nuclear phosphoprotein 32 family, member A (ANP32A), mRNA [NM_006305]	2.37613	1.08829	2.13811	26.2387	26.2869	26.3519	26.6447	27.5595	27.0016	27.2838	27.5153	27.6002	27.5956	27.7258	1.08829
10304	31433	ref|NM_001024611|ens|ENST00000343457|ref|XM_005265739|gb|CR749811	hs|chr4:52859950-52859891	A_33_P3269824	LRRC66	NM_001024611	ref|Homo sapiens leucine rich repeat containing 66 (LRRC66), mRNA [NM_001024611]	2.36891	1.08549	2.10784	26.5775	26.6524	26.9976	27.1763	28.2562	28.1454	27.7927	27.8415	27.7451	27.9348	27.8395	1.08549
14547	Mean	ref|NM_002601|ref|NM_001291018|ens|ENST00000287600|gb|AF022912	hs|chr2:232597716-232597657	A_23_P102517	PDE6D	NM_002601	ref|Homo sapiens phosphodiesterase 6D, cGMP-specific, rod, delta (PDE6D), transcript variant 1, mRNA [NM_002601]	2.42455	1.08374	2.09496	25.9877	25.9064	26.0383	26.5539	27.1372	27.0892	27.1479	27.3468	27.1986	27.0494	27.468	1.08374
11236	34479	ref|NM_001990|ref|NM_001282562|ref|NM_001282561|ens|ENST00000436342	hs|chr1:28297293-28297234	A_24_P466374	EYA3	NM_001990	ref|Homo sapiens eyes absent homolog 3 (Drosophila) (EYA3), transcript variant 1, mRNA [NM_001990]	2.53037	1.06631	2.08035	26.9577	26.8718	26.458	26.9446	27.7304	27.8969	27.7588	27.9961	27.9338	28.029	27.7753	1.06631
13290	41268	ref|NM_002829|ref|NM_001145369|ref|NM_001145370|ref|NM_001145368	hs|chr9:112140928-112140869	A_23_P403898	PTPN3	NM_002829	ref|Homo sapiens protein tyrosine phosphatase, non-receptor type 3 (PTPN3), transcript variant 1, mRNA [NM_002829]	2.40266	1.05991	2.05291	29.4033	30.0386	30.1102	29.9103	30.9074	30.9606	30.7639	31.0327	31.0297	30.9122	30.8723	1.05991
41	Mean	ref|NM_012445|ref|NM_001199021|ref|NM_001128325|ens|ENST00000431380	hs|chr4:1160797-1160738	A_23_P121533	SPON2	NM_012445	ref|Homo sapiens spondin 2, extracellular matrix protein (SPON2), transcript variant 1, mRNA [NM_012445]	2.44207	1.05912	2.0784	30.6238	30.2575	30.5907	30.7796	31.6691	31.7101	31.6443	31.8852	31.4348	31.3819	31.6286	1.05912
39	Mean	ref|NM_021023|ref|NM_001166624|ens|ENST00000367427|ens|ENST00000367425	hs|chr1:196748420-196748479	A_23_P103256	CFHR3	NM_021023	ref|Homo sapiens complement factor H-related 3 (CFHR3), transcript variant 1, mRNA [NM_021023]	2.42845	1.05823	2.06137	27.0509	27.7028	27.4697	27.2975	28.3476	28.3656	28.2409	28.5765	28.4349	28.5089	28.5948	1.05823
14428	Mean	ref|NM_138711|ref|NM_138712|ref|NM_015869|ref|NM_005037	hs|chr3:12458499-12458558	A_23_P252062	PPARG	NM_138711	ref|Homo sapiens peroxisome proliferator-activated receptor gamma (PPARG), transcript variant 3, mRNA [NM_138711]	2.40829	1.03393	2.06005	25.6071	25.8045	25.532	25.7094	26.7387	26.6689	26.3504	26.786	26.6688	27.0372	26.6303	1.03393
186	Mean	ref|NM_130469|ref|NM_001135049|ref|NM_001135047|ref|NM_001135048	hs|chr14:75937082-75937141	A_23_P117582	JDP2	NM_130469	ref|Homo sapiens Jun dimerization protein 2 (JDP2), transcript variant 1, mRNA [NM_130469]	2.36271	1.0299	2.03476	29.6071	29.328	29.6255	29.889	30.4683	30.5422	30.8419	30.7685	30.5636	30.4702	30.8415	1.0299
347	57	ref|NM_014820|ens|ENST00000284320|gb|AB018262|gb|AK075102	hs|chr3:100083234-100083175	A_23_P144264	TOMM70A	NM_014820	ref|Homo sapiens translocase of outer mitochondrial membrane 70 homolog A (S. cerevisiae) (TOMM70A), mRNA [NM_014820]	2.42428	1.02149	2.02222	28.1798	28.2835	28.3578	28.6663	29.3807	29.323	29.2246	29.5533	29.315	29.3321	29.6247	1.02149
14243	44585	ref|NM_181726|ens|ENST00000335174|ens|ENST00000511393|ref|XM_005262981	hs|chr4:186321293-186321352	A_24_P237586	ANKRD37	NM_181726	ref|Homo sapiens ankyrin repeat domain 37 (ANKRD37), mRNA [NM_181726]	2.68839	1.02144	2.02711	30.4684	30.1623	30.3627	30.309	31.3857	31.3121	31.4193	31.4182	31.17	31.3557	31.3682	1.02144
16234	Mean	ref|NM_024597|ref|NM_001173516|ens|ENST00000370663|ref|XM_005262472	hs|chrX:135299676-135299617	A_23_P11160	MAP7D3	NM_024597	ref|Homo sapiens MAP7 domain containing 3 (MAP7D3), transcript variant 1, mRNA [NM_024597]	2.39851	1.01822	2.02049	23.98	24.3276	23.9715	24.3276	25.4017	25.2557	24.9261	25.0506	25.1153	25.259	25.181	1.01822
9131	27742	ref|NR_024092|gb|AF086441|gb|BU192089|tc|THC2654055	hs|chr21:26955240-26955181	A_32_P149060	LINC00515	NR_024092	ref|Homo sapiens long intergenic non-protein coding RNA 515 (LINC00515), long non-coding RNA [NR_024092]	2.40129	0.999857	1.99465	26.7372	26.7209	26.6455	26.3187	27.4777	27.4058	27.6323	27.6095	27.6446	27.8451	27.6231	0.999857
14571	Mean	ref|NM_014793|ens|ENST00000305641|gb|AK292587|gb|BC015949	hs|chr15:43620314-43620255	A_23_P106505	LCMT2	NM_014793	ref|Homo sapiens leucine carboxyl methyltransferase 2 (LCMT2), mRNA [NM_014793]	2.61807	0.996464	1.99209	26.0891	26.1233	26.1918	26.3782	27.2459	27.1778	27.1073	27.2741	27.0466	27.2739	27.2188	0.996464
10299	31419	ref|NM_001003684|ref|NM_013387|ens|ENST00000401406|ens|ENST00000330029	hs|chr22:30165827-30165886	A_23_P68866	UQCR10	NM_001003684	ref|Homo sapiens ubiquinol-cytochrome c reductase, complex III subunit X (UQCR10), transcript variant 2, mRNA [NM_001003684]	2.3696	0.979623	1.97496	34.2478	34.3154	34.0687	34.0045	35.4296	35.1085	34.9577	35.2654	35.0164	35.0967	35.0967	0.979623
3916	11868	ref|NM_001001132|ens|ENST00000381291|ref|XM_005261027|ref|XM_005261031	hs|chr21:35209668-35209727	A_23_P252962	ITSN1	NM_001001132	ref|Homo sapiens intersectin 1 (SH3 domain protein) (ITSN1), transcript variant 2, mRNA [NM_001001132]	2.55579	0.979001	1.96805	25.8391	25.9044	25.8684	26.1317	26.8415	26.8503	26.8382	26.9369	26.9782	27.0828	26.8763	0.979001
5060	15405	ref|NM_001009899|ref|NR_111981|ens|ENST00000316407|gb|BC043383	hs|chr3:113367573-113367514	A_32_P138617	KIAA2018	NM_001009899	ref|Homo sapiens KIAA2018 (KIAA2018), transcript variant 1, mRNA [NM_001009899]	2.38807	0.977112	1.9649	29.1836	29.0803	28.8157	28.8667	29.9681	29.9749	29.7702	30.0334	30.0628	30.1344	29.8021	0.977112
11194	34344	ref|NM_032999|ref|NM_033000|ref|NM_033001|ref|NM_001163636	hs|chr7:74174900-74174959	A_23_P168567	GTF2I	NM_032999	ref|Homo sapiens general transcription factor IIi (GTF2I), transcript variant 1, mRNA [NM_032999]	2.45818	0.920262	1.89532	32.4784	32.3271	32.3845	32.4018	33.328	33.3407	33.2578	33.4209	33.113	33.4033	33.3639	0.920262
2854	8500	ref|NM_016116|ens|ENST00000325885|gb|AK096449|tc|THC2607820	hs|chr7:95169397-95169456	A_33_P3568387	ASB4	NM_016116	ref|Homo sapiens ankyrin repeat and SOCS box containing 4 (ASB4), transcript variant 1, mRNA [NM_016116]	-2.73534	-0.99474	0.502187	30.436	30.3553	30.4928	30.3794	29.5345	29.3596	29.3385	29.4976	29.343	29.3889	29.4859	0.99474
5622	17342	ref|NM_175861|ref|NM_001193451|ens|ENST00000256062|ref|XM_005253498	hs|chr12:29653922-29653863	A_32_P2452	TMTC1	NM_175861	ref|Homo sapiens transmembrane and tetratricopeptide repeat containing 1 (TMTC1), transcript variant 2, mRNA [NM_175861]	-2.67481	-1.07272	0.475557	29.7519	29.8844	30.0827	29.945	28.9209	28.8313	29.0316	28.7674	28.5994	28.8746	28.8778	1.07272
14290	44756	ref|NM_014454|ref|NM_001199934|ref|NM_001199933|ens|ENST00000302071	hs|chr6:109308536-109308477	A_23_P93562	SESN1	NM_014454	ref|Homo sapiens sestrin 1 (SESN1), transcript variant 1, mRNA [NM_014454]	-2.67139	-1.08993	0.471517	31.5151	31.4821	31.2924	31.4334	30.4811	30.379	30.3703	29.9994	30.4054	30.4747	30.2759	1.08993
6342	19464	ref|NM_005627|ref|NM_001143676|ref|NM_001143678|ref|NM_001143677	hs|chr6:134490715-134490656	A_23_P19673	SGK1	NM_005627	ref|Homo sapiens serum/glucocorticoid regulated kinase 1 (SGK1), transcript variant 1, mRNA [NM_005627]	-2.73657	-1.09523	0.46926	29.9658	30.1918	30.0273	30.1359	28.9977	28.8036	28.7786	29.0351	29.1836	29.0998	28.9965	1.09523
2695	7987	ref|NM_013995|ens|ENST00000371335|gb|S79873|gb|U36336	hs|chrX:119571253-119571194	A_23_P416608	LAMP2	NM_013995	ref|Homo sapiens lysosomal-associated membrane protein 2 (LAMP2), transcript variant B, mRNA [NM_013995]	-2.49548	-1.10524	0.465029	30.7554	30.8374	30.6202	30.3607	29.5405	29.4954	29.3243	29.6533	29.7052	29.2514	29.7972	1.10524
13275	41216	ref|NM_006016|ref|NM_001142404|ref|NM_001142401|ref|NM_001142402	hs|chr6:109688276-109688217	A_23_P254756	CD164	NM_006016	ref|Homo sapiens CD164 molecule, sialomucin (CD164), transcript variant 1, mRNA [NM_006016]	-2.60373	-1.11959	0.462332	29.6415	29.8783	29.9786	29.7855	28.543	28.632	29.0514	28.7288	28.791	28.43	28.7335	1.11959
4820	14615	ref|NM_033292|ref|NM_033293|ref|NM_033294|ref|NM_033295	hs|chr11:104897602-104897058	A_23_P202978	CASP1	NM_033292	ref|Homo sapiens caspase 1, apoptosis-related cysteine peptidase (CASP1), transcript variant alpha, mRNA [NM_033292]	-2.54092	-1.12509	0.458618	28.1027	27.8197	27.8329	28.2496	26.7907	26.9861	26.709	26.7261	26.7296	27.249	26.9424	1.12509
14118	44135	ref|NM_032322|ref|NM_001184992|ref|NM_197939|ens|ENST00000324689	hs|chr17:29326723-29326782	A_23_P252283	RNF135	NM_032322	ref|Homo sapiens ring finger protein 135 (RNF135), transcript variant 1, mRNA [NM_032322]	-2.52413	-1.13206	0.462089	27.9573	28.1391	27.9952	27.9913	26.8377	27.38	26.9039	26.7078	26.7262	27.0232	26.6418	1.13206
5275	16168	ref|NM_032359|ref|NM_001167924|ens|ENST00000421999|ens|ENST00000494412	hs|chr3:99897343-99897402	A_23_P132874	CMSS1	NM_032359	ref|Homo sapiens cms1 ribosomal small subunit homolog (yeast) (CMSS1), transcript variant 1, mRNA [NM_032359]	-2.76282	-1.13419	0.458443	31.1572	31.2071	31.1079	31.0562	29.8588	29.9591	29.8748	30.0372	29.9171	30.3803	29.958	1.13419
12722	39357	ref|NM_001278141|ref|NM_017940|ref|NM_183372|ref|NM_001101663	hs|chr1:146406524-146406583	A_33_P3368800	NBPF12	NM_001278141	ref|Homo sapiens neuroblastoma breakpoint family, member 12 (NBPF12), mRNA [NM_001278141]	-2.59112	-1.15752	0.445842	25.7036	26.2668	26.1748	26.2296	24.9436	24.9678	25.2242	24.6205	24.9188	24.9466	24.9317	1.15752
6324	19415	ref|NM_175065|ens|ENST00000331128|ens|ENST00000579360|gb|BC172330	hs|chr1:149859244-149859185	A_24_P68631	HIST2H2AB	NM_175065	ref|Homo sapiens histone cluster 2, H2ab (HIST2H2AB), mRNA [NM_175065]	-2.48799	-1.16743	0.439063	28.3695	28.9764	29.0063	28.4474	27.6116	27.3074	27.744	27.2768	27.648	27.6446	27.4949	1.16743
9268	28212	ref|NM_033276|ens|ENST00000549257|ens|ENST00000570321|ens|ENST00000546709	hs|chr12:58345669-58347438	A_23_P53363	XRCC6BP1	NM_033276	ref|Homo sapiens XRCC6 binding protein 1 (XRCC6BP1), mRNA [NM_033276]	-2.4677	-1.17062	0.450104	29.6516	29.9169	29.5614	29.6672	28.5081	28.6394	28.1291	28.3966	28.7812	28.9647	28.2816	1.17062
749	1611	ref|NM_001243197|gb|BC108674|tc|THC2765959|tc|THC2614413	hs|chrX:53295566-53295507	A_33_P3253234	IQSEC2	NM_001243197	ref|Homo sapiens IQ motif and Sec7 domain 2 (IQSEC2), transcript variant 3, mRNA [NM_001243197]	-2.86848	-1.18272	0.440049	29.3467	28.9896	29.014	29.0198	27.8374	27.7366	27.7629	28.0986	27.8845	28.0808	27.9677	1.18272
16249	Mean	ref|NM_004527|ref|NM_001040002|ref|NM_013999|ens|ENST00000329168	hs|chr17:41718484-41718425	A_23_P107173	MEOX1	NM_004527	ref|Homo sapiens mesenchyme homeobox 1 (MEOX1), transcript variant 1, mRNA [NM_004527]	-2.48739	-1.18529	0.444	25.5632	25.7264	25.2742	25.4867	24.6703	24.5876	24.3437	24.1542	24.3447	24.3793	23.8119	1.18529
10711	32796	ref|NM_002386|gb|FZ428591|gb|HI565108|gb|BC007856	unmapped	A_33_P3352767	MC1R	NM_002386	ref|Homo sapiens melanocortin 1 receptor (alpha melanocyte stimulating hormone receptor) (MC1R), mRNA [NM_002386]	-2.84742	-1.18736	0.43795	26.9456	26.5907	26.6268	26.9446	25.6612	25.4283	25.5455	25.4811	25.6828	25.83	25.4979	1.18736
14942	6909	ref|NM_004695|ref|NM_001271765|ens|ENST00000450736|ens|ENST00000580123	hs|chr17:73102149-73102208	A_23_P159125	SLC16A5	NM_004695	ref|Homo sapiens solute carrier family 16 (monocarboxylate transporter), member 5 (SLC16A5), transcript variant 1, mRNA [NM_004695]	-2.60104	-1.19213	0.441077	30.387	30.1133	30.4222	30.0905	29.3587	29.474	28.9984	28.8503	28.9033	28.9153	28.9278	1.19213
6195	19056	ref|NM_007250|ref|NM_001159296|ens|ENST00000358094|ens|ENST00000462627	hs|chrX:56311439-56311498	A_23_P217528	KLF8	NM_007250	ref|Homo sapiens Kruppel-like factor 8 (KLF8), transcript variant 1, mRNA [NM_007250]	-2.77382	-1.20725	0.433148	27.6323	27.2223	27.5271	27.649	26.4987	26.4207	26.3448	26.2933	26.1493	26.4311	25.9651	1.20725
3044	9090	ref|NM_033439|ref|NM_001199640|ref|NM_001199641|ens|ENST00000381434	hs|chr9:6257372-6257431	A_23_P31945	IL33	NM_033439	ref|Homo sapiens interleukin 33 (IL33), transcript variant 1, mRNA [NM_033439]	-2.6183	-1.21337	0.430242	27.4473	27.9685	27.8678	28.0464	26.9351	26.8632	26.4545	26.5109	26.6018	26.6404	26.3281	1.21337
2852	8497	ens|ENST00000369161|ens|ENST00000369159|ens|ENST00000580456|gb|L19779	hs|chr1:149823132-149823191	A_33_P3253214	ENST00000369161	ENST00000369161	ens|histone cluster 2, H2aa3 [Source:HGNC Symbol;Acc:4736] [ENST00000369161]	-2.61956	-1.24078	0.420166	31.8174	31.4409	31.0645	31.4715	30.5166	30.4588	30.1099	30.157	30.0734	30.2398	29.8988	1.24078
6424	19700	ref|NR_036534|gb|AK093963|tc|THC2621902	hs|chr17:68163170-68163111	A_33_P3374778	KCNJ2-AS1	NR_036534	ref|Homo sapiens KCNJ2 antisense RNA 1 (head to head) (KCNJ2-AS1), long non-coding RNA [NR_036534]	-2.80432	-1.24812	0.416798	25.6462	25.4537	25.4978	26.0729	24.5219	24.3489	24.268	24.7088	24.3489	24.4414	24.2987	1.24812
11366	34859	ref|NM_057161|ref|NR_040101|ens|ENST00000244670|ens|ENST00000332245	hs|chr6:42986844-42986903	A_24_P343255	KLHDC3	NM_057161	ref|Homo sapiens kelch domain containing 3 (KLHDC3), transcript variant 1, mRNA [NM_057161]	-2.48248	-1.25075	0.427364	29.2156	29.3437	28.9268	29.0095	28.1431	28.1727	28.2596	27.8741	27.7882	27.4401	27.4343	1.25075
7843	23858	ref|NM_001024629|ref|NM_001024628|ens|ENST00000374821|ens|ENST00000374822	hs|chr10:33502350-33496622	A_24_P135322	NRP1	NM_001024629	ref|Homo sapiens neuropilin 1 (NRP1), transcript variant 3, mRNA [NM_001024629]	-2.71375	-1.25123	0.417995	27.3535	27.9267	27.6253	27.9342	26.6678	26.7175	26.4859	26.5419	26.3527	26.2906	26.1545	1.25123
7007	21424	ref|NM_004714|ref|NM_006484|ref|NM_006483|ens|ENST00000348817	hs|chr19:40316404-40316345	A_23_P90296	DYRK1B	NM_004714	ref|Homo sapiens dual-specificity tyrosine-(Y)-phosphorylation regulated kinase 1B (DYRK1B), transcript variant a, mRNA [NM_004714]	-2.7896	-1.25557	0.420507	29.143	28.9572	28.7262	29.1069	27.6723	27.3855	27.8487	28.0009	27.7059	27.5238	27.9571	1.25557
7728	23550	ref|NM_152905|ref|NM_001135175|ref|NM_001135177|ref|NM_001135176	hs|chr12:97346926-97346985	A_33_P3260016	NEDD1	NM_152905	ref|Homo sapiens neural precursor cell expressed, developmentally down-regulated 1 (NEDD1), transcript variant 2, mRNA [NM_152905]	-2.75767	-1.25798	0.408294	31.1124	31.5788	31.9529	31.2757	30.1818	30.117	30.2542	30.1628	30.2026	30.2746	30.3607	1.25798
4522	13688	ref|NR_046200|ens|ENST00000378340|gb|AK130578|tc|NP852605	hs|chr16:89235352-89235411	A_33_P3388588	LOC400558	NR_046200	ref|Homo sapiens uncharacterized LOC400558 (LOC400558), long non-coding RNA [NR_046200]	-2.47903	-1.26404	0.414202	32.1183	31.9831	32.0332	32.7236	30.8586	30.5116	31.396	30.8551	30.9137	30.869	31.2497	1.26404
6476	19859	ref|NM_014798|ref|NR_027774|ref|NR_027782|ens|ENST00000421073	hs|chr17:43513358-43513299	A_23_P152727	PLEKHM1	NM_014798	ref|Homo sapiens pleckstrin homology domain containing, family M (with RUN domain) member 1 (PLEKHM1), transcript variant 1, mRNA [NM_014798]	-2.94845	-1.26698	0.414967	32.044	31.5946	31.6881	31.8955	30.5105	30.4348	30.7257	30.3469	30.4811	30.4519	30.8191	1.26698
11765	36096	ref|NM_014730|ens|ENST00000228506|gb|D63486|gb|CR936818	hs|chr12:121138976-121139035	A_24_P304449	MLEC	NM_014730	ref|Homo sapiens malectin (MLEC), mRNA [NM_014730]	-2.46211	-1.27417	0.412925	26.0258	26.8621	26.4114	26.5378	25.4262	25.0218	25.1424	25.6732	25.3298	24.8863	24.8161	1.27417
13498	41989	ref|NM_194358|ref|NM_005785|ref|NM_001242826|ref|NM_194359	hs|chr12:56598774-56598715	A_24_P244470	RNF41	NM_194358	ref|Homo sapiens ring finger protein 41, E3 ubiquitin protein ligase (RNF41), transcript variant 2, mRNA [NM_194358]	-3.07491	-1.27784	0.411807	26.9206	26.7679	26.6164	27.032	25.3614	25.4246	25.6031	25.4521	25.6034	25.7469	25.7033	1.27784
5124	15653	ref|NM_003489|ens|ENST00000400202|ens|ENST00000400199|ens|ENST00000318948	hs|chr21:16333963-16333904	A_23_P211007	NRIP1	NM_003489	ref|Homo sapiens nuclear receptor interacting protein 1 (NRIP1), mRNA [NM_003489]	-2.99777	-1.28686	0.410912	30.6385	30.9001	30.5765	30.869	29.3791	29.5993	29.3795	29.1934	29.661	29.6844	29.3174	1.28686
6554	20133	ref|NM_198098|ref|NM_001185061|ref|NM_001185060|ref|NM_001185062	hs|chr7:30965057-30965115	A_23_P372834	AQP1	NM_198098	ref|Homo sapiens aquaporin 1 (Colton blood group) (AQP1), transcript variant 1, mRNA [NM_198098]	-2.48961	-1.28927	0.423395	33.6981	33.634	33.6838	33.6499	32.7099	32.0469	33.1007	32.009	32.3058	32.2867	32.1812	1.28927
5814	17952	ref|NM_014550|ens|ENST00000251973|ens|ENST00000406271|ens|ENST00000467812	hs|chr22:37886506-37886447	A_23_P434890	CARD10	NM_014550	ref|Homo sapiens caspase recruitment domain family, member 10 (CARD10), mRNA [NM_014550]	-2.51992	-1.29084	0.405952	30.6303	30.074	29.9491	30.6328	28.7227	28.7152	29.2399	28.7494	29.3276	29.279	29.1812	1.29084
3822	11571	ref|NM_001195432|ref|NM_001195434|ref|NM_001130157|ref|NM_001130156	hs|chr3:158323779-158323838	A_24_P345679	MLF1	NM_001195432	ref|Homo sapiens myeloid leukemia factor 1 (MLF1), transcript variant 4, mRNA [NM_001195432]	-2.6514	-1.29672	0.409657	29.4684	29.6086	29.0839	29.5642	28.3038	28.1883	28.2506	27.9882	28.2858	28.3906	27.5347	1.29672
2871	8562	ref|NM_152547|ens|ENST00000376842|ens|ENST00000327705|ref|XM_006714823	hs|chr5:180488371-180488430	A_33_P3312466	BTNL9	NM_152547	ref|Homo sapiens butyrophilin-like 9 (BTNL9), mRNA [NM_152547]	-2.50777	-1.29675	0.412883	31.4193	30.9372	30.9909	31.4218	30.087	29.7964	30.5844	29.5482	29.7363	29.8341	29.6825	1.29675
2682	7954	ref|NM_001963|ref|NM_001178130|ref|NM_001178131|ens|ENST00000544918	hs|chr4:110932689-110932748	A_23_P155979	EGF	NM_001963	ref|Homo sapiens epidermal growth factor (EGF), transcript variant 1, mRNA [NM_001963]	-2.59599	-1.29791	0.406105	28.163	28.531	28.5278	28.9262	27.269	27.2845	26.8238	27.5824	27.4579	27.3705	26.8853	1.29791
8014	24432	ens|ENST00000390323|ens|ENST00000390325|ens|ENST00000390331|gb|AB776856	hs|chr22:23243336-23243395	A_33_P3395675	ENST00000390323	ENST00000390323	ens|immunoglobulin lambda constant 2 (Kern-Oz- marker) [Source:HGNC Symbol;Acc:5856] [ENST00000390323]	-2.4796	-1.30145	0.414337	26.6018	27.0755	26.7921	27.0214	25.2745	25.0532	25.3351	26.1184	25.9339	25.6038	25.6798	1.30145
3009	8983	ref|NM_000940|ens|ENST00000460248|ens|ENST00000492800|ens|ENST00000442770	hs|chr7:94989364-94989305	A_23_P215549	PON3	NM_000940	ref|Homo sapiens paraoxonase 3 (PON3), mRNA [NM_000940]	-2.55023	-1.30156	0.41306	27.8063	27.5772	27.4432	27.8922	26.6091	26.6364	26.9076	26.1282	26.0713	26.3396	25.955	1.30156
8529	25926	ref|NM_001467|ref|NM_001164277|ref|NM_001164278|ref|NM_001164280	hs|chr11:118895479-118895420	A_23_P35970	SLC37A4	NM_001467	ref|Homo sapiens solute carrier family 37 (glucose-6-phosphate transporter), member 4 (SLC37A4), transcript variant 4, mRNA [NM_001467]	-2.62022	-1.30302	0.398517	28.7829	29.0654	28.4217	29.3363	27.7129	27.7565	27.4004	27.9721	27.5129	27.455	27.38	1.30302
9760	29704	ref|NM_001277335|ref|NR_024116|ens|ENST00000425524|ens|ENST00000521822	hs|chr7:102128970-102128911	A_33_P3342443	RASA4B	NM_001277335	ref|Homo sapiens RAS p21 protein activator 4B (RASA4B), mRNA [NM_001277335]	-2.5279	-1.30502	0.407931	27.7565	28.2466	27.7054	28.1814	27.033	26.968	26.8681	26.5359	26.5937	26.0402	26.6332	1.30502
16352	6322	ref|NM_001006607|ref|NM_199340|ref|NM_014834|ens|ENST00000547334	hs|chr17:44626593-44626652	A_24_P238143	LRRC37A2	NM_001006607	ref|Homo sapiens leucine rich repeat containing 37, member A2 (LRRC37A2), mRNA [NM_001006607]	-2.47557	-1.30856	0.384462	26.5232	27.735	27.2119	26.7259	25.7775	25.8111	25.792	25.6546	25.4246	25.7858	25.9374	1.30856
18307	23715	ref|NM_001114395|ens|ENST00000380641|gb|AK098502|tc|THC2478432	hs|chr9:17298881-17298940	A_33_P3367247	CNTLN	NM_001114395	ref|Homo sapiens centlein, centrosomal protein (CNTLN), transcript variant 2, mRNA [NM_001114395]	-2.51311	-1.31089	0.420029	25.2487	25.6458	25.4452	25.5824	24.6727	24.3816	24.4576	NaN	23.9151	23.8377	23.7534	1.31089
13028	40374	ref|NM_000727|ens|ENST00000226021|gb|L07738|gb|AF086300	hs|chr17:65052720-65052779	A_23_P89302	CACNG1	NM_000727	ref|Homo sapiens calcium channel, voltage-dependent, gamma subunit 1 (CACNG1), mRNA [NM_000727]	-2.47068	-1.31196	0.405724	33.3117	33.4828	33.0218	33.7928	32.4636	32.6115	31.998	32.1694	31.9932	31.6521	31.7445	1.31196
2135	6177	ref|NM_001130083|ref|NM_001130084|ref|NM_001130085|ref|NM_001130086	hs|chr4:7968094-7968035	A_33_P3337134	ABLIM2	NM_001130083	ref|Homo sapiens actin binding LIM protein family, member 2 (ABLIM2), transcript variant 1, mRNA [NM_001130083]	-2.82989	-1.31465	0.402911	29.2447	29.0202	28.8036	29.2999	27.647	27.3005	28.0207	27.8697	27.9446	27.8793	27.7802	1.31465
10401	31776	ref|NM_053017|ref|NM_001079536|ens|ENST00000359918|ens|ENST00000397068	hs|chr11:3660925-3660260	A_23_P427122	ART5	NM_053017	ref|Homo sapiens ADP-ribosyltransferase 5 (ART5), transcript variant 1, mRNA [NM_053017]	-2.54551	-1.31823	0.407119	27.9837	28.5494	28.1149	28.2436	27.3226	27.3429	27.0714	26.7767	26.7962	26.6243	26.3988	1.31823
9868	30091	ref|NM_014368|ref|NM_001242335|ref|NM_001242334|ref|NM_199160	hs|chr9:124965139-124965080	A_23_P32175	LHX6	NM_014368	ref|Homo sapiens LIM homeobox 6 (LHX6), transcript variant 1, mRNA [NM_014368]	-3.0554	-1.32282	0.394937	27.9434	28.3054	27.7773	27.6602	26.6438	26.7203	26.6703	26.5651	26.6698	26.3897	26.5323	1.32282
12258	37738	ref|NM_004788|ref|NM_001204077|ens|ENST00000431736|ens|ENST00000597644	hs|chr11:118269573-118269632	A_23_P203137	UBE4A	NM_004788	ref|Homo sapiens ubiquitination factor E4A (UBE4A), transcript variant 1, mRNA [NM_004788]	-3.07491	-1.32298	0.400775	30.2858	30.6157	30.6157	30.3963	29.4483	29.2396	28.9973	28.9137	29.1539	29.0248	29.3103	1.32298
4508	13659	ref|NM_203458|ens|ENST00000362074|ens|ENST00000578189|ens|ENST00000369340	hs|chr1:145281999-145282058	A_33_P3212645	NOTCH2NL	NM_203458	ref|Homo sapiens notch 2 N-terminal like (NOTCH2NL), mRNA [NM_203458]	-2.6056	-1.32469	0.410202	29.6559	29.7031	29.8146	29.8607	28.6491	28.4998	29.0353	27.9988	28.1557	28.6013	28.097	1.32469
15263	17906	ref|NM_198920|ens|ENST00000369747|ens|ENST00000430071|ens|ENST00000509102	hs|chr6:83667091-83667032	A_33_P3369781	UBE3D	NM_198920	ref|Homo sapiens ubiquitin protein ligase E3D (UBE3D), mRNA [NM_198920]	-2.61837	-1.32542	0.406943	27.3064	26.9614	27.0424	27.2397	25.9088	25.5834	25.1672	25.7923	26.0095	26.2747	25.9485	1.32542
10798	33036	ref|NM_003683|gb|AK303000|gb|AK313116|gb|DQ891391	hs|chr21:45217868-45217927	A_23_P80136	RRP1	NM_003683	ref|Homo sapiens ribosomal RNA processing 1 (RRP1), mRNA [NM_003683]	-2.61459	-1.32753	0.39634	25.3299	26.1666	25.6562	25.8582	24.2589	24.5847	24.9066	24.1791	24.6137	24.1744	24.2589	1.32753
15543	25891	ref|NM_005550|ref|NM_001130100|ref|NM_001130099|ens|ENST00000539578	hs|chr16:57794651-57794283	A_23_P54576	KIFC3	NM_005550	ref|Homo sapiens kinesin family member C3 (KIFC3), transcript variant 1, mRNA [NM_005550]	-2.6647	-1.32838	0.402053	25.0484	24.9193	24.8222	25.363	23.8266	23.8259	24.1799	23.7658	23.5386	23.6837	23.1484	1.32838
5428	16691	ref|NM_002194|ref|NM_001128928|ens|ENST00000444194|ens|ENST00000423767	hs|chr2:191231564-191233830	A_32_P44453	INPP1	NM_002194	ref|Homo sapiens inositol polyphosphate-1-phosphatase (INPP1), transcript variant 2, mRNA [NM_002194]	-3.53801	-1.32991	0.397773	27.3061	27.547	27.4239	27.4709	26.0575	26.156	26.0937	26.0146	26.2293	26.2061	25.9923	1.32991
18058	33253	ref|NR_033904|ens|ENST00000573951|tc|THC2649451|tc|THC2664167	hs|chr16:3317508-3317567	A_33_P3323368	LINC00921	NR_033904	ref|Homo sapiens long intergenic non-protein coding RNA 921 (LINC00921), long non-coding RNA [NR_033904]	-2.64715	-1.33216	0.401715	25.4178	25.3626	25.4168	26.0575	24.5191	23.9254	24.4683	NaN	23.8981	24.2518	24.3263	1.33216
11959	36725	ref|NM_170662|ens|ENST00000394027|ens|ENST00000476370|gb|AK302533	hs|chr3:105377554-105377495	A_23_P212715	CBLB	NM_170662	ref|Homo sapiens Cbl proto-oncogene B, E3 ubiquitin protein ligase (CBLB), mRNA [NM_170662]	-2.53466	-1.33303	0.386537	27.6685	28.57	28.5406	27.8408	27.1453	27.0954	26.9032	26.5177	26.6841	26.8212	26.5867	1.33303
6477	19862	ref|NM_014059|ens|ENST00000379359|gb|AK095079|gb|AF036549	hs|chr13:42042937-42044635	A_24_P10137	RGCC	NM_014059	ref|Homo sapiens regulator of cell cycle (RGCC), mRNA [NM_014059]	-2.50553	-1.3344	0.388144	29.0371	29.9694	29.9387	29.3442	28.6549	28.4522	28.3628	27.8318	28.0997	28.1648	28.0995	1.3344
14437	Mean	ref|NM_002112|ens|ENST00000267845|ens|ENST00000559816|gb|X54297	hs|chr15:50534229-50534170	A_23_P117662	HDC	NM_002112	ref|Homo sapiens histidine decarboxylase (HDC), mRNA [NM_002112]	-2.60781	-1.34108	0.401414	26.2922	26.0582	26.3451	26.6028	24.6082	24.6441	24.6569	25.0291	25.1245	25.3985	25.4232	1.34108
8656	26310	ref|NM_004816|ref|NM_001127608|ens|ENST00000469179|ens|ENST00000257515	hs|chr9:72003293-72003352	A_32_P43717	FAM189A2	NM_004816	ref|Homo sapiens family with sequence similarity 189, member A2 (FAM189A2), transcript variant 1, mRNA [NM_004816]	-2.74169	-1.34733	0.391829	26.8086	27.5027	27.3412	27.4204	26.1011	26.0904	26.2318	25.7501	25.8675	25.4528	25.9527	1.34733
13325	41392	ref|NM_000083|ref|NR_046453|ens|ENST00000343257|gb|AB462980	hs|chr7:143043683-143043742	A_23_P59772	CLCN1	NM_000083	ref|Homo sapiens chloride channel, voltage-sensitive 1 (CLCN1), transcript variant 1, mRNA [NM_000083]	-2.70197	-1.34857	0.401929	27.4311	27.5806	27.3578	27.5635	26.3082	26.4192	26.6626	25.9673	26.0811	25.6519	25.8525	1.34857
13130	40708	ref|NM_002508|ens|ENST00000366595|ens|ENST00000264187|ref|XM_006711771	hs|chr1:236139213-236139154	A_33_P3281191	NID1	NM_002508	ref|Homo sapiens nidogen 1 (NID1), mRNA [NM_002508]	-2.69791	-1.36673	0.397227	31.2786	31.0491	31.0252	31.2589	29.9748	30.197	30.2903	29.5806	29.4335	29.4684	29.559	1.36673
902	2142	ref|NM_213604|ens|ENST00000395467|ens|ENST00000590682|ens|ENST00000585700	hs|chr19:1506798-1506739	A_33_P3245489	ADAMTSL5	NM_213604	ref|Homo sapiens ADAMTS-like 5 (ADAMTSL5), mRNA [NM_213604]	-2.55386	-1.37176	0.393497	32.3238	32.8207	32.7535	32.3548	31.1503	30.5298	31.373	30.9923	31.6204	31.0388	31.6355	1.37176
13698	42682	ref|NM_001081675|ens|ENST00000325995|ref|XM_005250901|gb|BC127886	hs|chr8:124657974-124657915	A_33_P3288491	KLHL38	NM_001081675	ref|Homo sapiens kelch-like family member 38 (KLHL38), mRNA [NM_001081675]	-3.1443	-1.37609	0.385726	27.0029	26.9565	26.898	27.3256	26.0069	25.475	25.8001	25.7622	25.6038	25.4851	25.5546	1.37609
19346	12296	ref|NM_005451|ref|NM_203352|ref|NR_103804|ens|ENST00000486828	hs|chr5:176915129-176915070	A_33_P3217213	PDLIM7	NM_005451	ref|Homo sapiens PDZ and LIM domain 7 (enigma) (PDLIM7), transcript variant 1, mRNA [NM_005451]	-2.45115	-1.37711	0.391151	25.2317	25.3644	25.2776	25.6658	24.0988	24.0621	24.7341	NaN	23.974	23.1699	NaN	1.37711
8515	25892	ref|NM_001448|gb|AF030186|gb|AF088063|tc|THC2475418	hs|chrX:132435488-132435429	A_23_P435407	GPC4	NM_001448	ref|Homo sapiens glypican 4 (GPC4), mRNA [NM_001448]	-2.80851	-1.38061	0.387051	29.7927	29.8762	29.4645	30.0469	28.6523	28.8076	28.1645	28.7005	28.3038	28.1817	28.0907	1.38061
10660	32635	gb|AK027667|tc|THC2509646	hs|chr17_gl000205_random:45223-45282	A_24_P178631	AK027667	AK027667	gb|Homo sapiens cDNA FLJ14761 fis, clone NT2RP3003302. [AK027667]	-3.31561	-1.38633	0.382793	28.0824	27.8114	28.1681	28.144	26.6447	26.3875	26.6146	26.8408	26.606	26.8724	26.6899	1.38633
2532	7478	ref|NM_021021|ens|ENST00000395601|ref|XM_005251031|gb|AK026095	hs|chr8:121550176-121550117	A_23_P95029	SNTB1	NM_021021	ref|Homo sapiens syntrophin, beta 1 (dystrophin-associated protein A1, 59kDa, basic component 1) (SNTB1), mRNA [NM_021021]	-2.56276	-1.39465	0.371427	27.2598	26.4334	26.2372	26.9853	25.6187	25.5896	25.3671	24.7935	25.28	25.5366	25.1542	1.39465
12505	38562	ref|NM_014806|ref|NM_001135999|ref|NR_052015|ens|ENST00000361226	hs|chr9:35561526-35561585	A_23_P216549	RUSC2	NM_014806	ref|Homo sapiens RUN and SH3 domain containing 2 (RUSC2), transcript variant 2, mRNA [NM_014806]	-2.5014	-1.39601	0.389355	29.6614	30.0948	29.6102	30.087	28.9835	28.8298	28.4964	28.6328	28.5647	27.9638	27.8004	1.39601
12374	38096	ref|NM_002015|ens|ENST00000379561|gb|BX648278|gb|AF032885	hs|chr13:41130768-41130709	A_24_P22079	FOXO1	NM_002015	ref|Homo sapiens forkhead box O1 (FOXO1), mRNA [NM_002015]	-2.60277	-1.39674	0.392116	29.414	29.6672	29.3081	29.4666	28.6122	28.5443	28.2433	27.647	27.7949	28.0518	27.5772	1.39674
331	Mean	ref|NM_002046|ref|NM_001289745|ref|NM_001256799|ref|NM_001289746	hs|chr12:6646918-6646977	A_23_P13899	GAPDH	NM_002046	ref|Homo sapiens glyceraldehyde-3-phosphate dehydrogenase (GAPDH), transcript variant 1, mRNA [NM_002046]	-2.68643	-1.40039	0.385534	35.4476	35.7078	35.1166	35.502	34.0449	34.0664	33.5191	34.7153	34.1231	34.0154	33.8176	1.40039
14669	Mean	ref|NM_002069|ref|NM_001256414|ens|ENST00000351004|gb|BC026326	hs|chr7:79848271-79848330	A_23_P122976	GNAI1	NM_002069	ref|Homo sapiens guanine nucleotide binding protein (G protein), alpha inhibiting activity polypeptide 1 (GNAI1), transcript variant 1, mRNA [NM_002069]	-3.21074	-1.40057	0.377413	25.6583	26.1243	26.1523	25.8854	24.7488	24.55	24.73	24.3115	24.4088	24.463	24.6692	1.40057
11121	34100	ref|NM_006079|ref|NM_001168388|ref|NM_001168389|ens|ENST00000536159	hs|chr6:139693651-139693592	A_23_P214969	CITED2	NM_006079	ref|Homo sapiens Cbp/p300-interacting transactivator, with Glu/Asp-rich carboxy-terminal domain, 2 (CITED2), transcript variant 1, mRNA [NM_006079]	-2.79706	-1.40689	0.380234	31.4171	31.553	30.944	31.373	30.2725	30.2844	30.1014	29.7725	29.7738	29.7656	29.4341	1.40689
3136	9379	ref|NM_000944|ref|NM_001130691|ref|NM_001130692|ens|ENST00000394854	hs|chr4:101945353-101945294	A_24_P414371	PPP3CA	NM_000944	ref|Homo sapiens protein phosphatase 3, catalytic subunit, alpha isozyme (PPP3CA), transcript variant 1, mRNA [NM_000944]	-3.07378	-1.40701	0.376411	30.7056	30.6678	30.1433	30.487	29.0019	28.9952	28.9992	28.9211	29.5277	29.1976	29.0149	1.40701
4208	12732	ref|NM_001005463|ens|ENST00000368648|ref|XM_006717739|ref|XM_006717740	hs|chr10:131633847-131633788	A_23_P391396	EBF3	NM_001005463	ref|Homo sapiens early B-cell factor 3 (EBF3), mRNA [NM_001005463]	-2.86643	-1.41027	0.378922	28.5673	29.0732	29.0053	28.689	27.6431	27.6201	27.8179	27.3163	27.2966	26.9181	27.3519	1.41027
9810	29882	ref|NM_021255|ens|ENST00000267460|ref|XM_006720211|gb|AF302502	hs|chr14:56767466-56767525	A_23_P65532	PELI2	NM_021255	ref|Homo sapiens pellino E3 ubiquitin protein ligase family member 2 (PELI2), mRNA [NM_021255]	-2.95952	-1.41604	0.373878	27.8408	27.5214	27.3077	27.2079	26.2762	26.318	26.1832	26.0677	25.8496	25.6165	26.0627	1.41604
6653	20424	ref|NM_000289|ref|NM_001166686|ref|NM_001166688|ref|NM_001166687	hs|chr12:48539724-48539783	A_24_P98914	PFKM	NM_000289	ref|Homo sapiens phosphofructokinase, muscle (PFKM), transcript variant 4, mRNA [NM_000289]	-3.04149	-1.41752	0.372214	35.1085	34.6346	34.706	34.4232	33.1343	33.3337	33.133	33.2255	33.5336	33.1052	33.6384	1.41752
3261	9755	ref|NM_080284|ens|ENST00000284425|ref|XM_006721791|ref|XM_006721792	hs|chr17:67074908-67074849	A_23_P500400	ABCA6	NM_080284	ref|Homo sapiens ATP-binding cassette, sub-family A (ABC1), member 6 (ABCA6), mRNA [NM_080284]	-3.73031	-1.42214	0.37406	29.0835	28.9801	29.0239	29.0976	27.6236	27.6969	27.7181	27.3862	27.5627	27.7412	27.6402	1.42214
12232	37638	ref|NM_000246|ref|NM_001286402|ref|NM_001286403|ref|NR_104444	hs|chr16:11018667-11018726	A_32_P209960	CIITA	NM_000246	ref|Homo sapiens class II, major histocompatibility complex, transactivator (CIITA), transcript variant 2, mRNA [NM_000246]	-2.86552	-1.42302	0.373343	26.6498	25.9304	26.3116	26.355	24.5195	24.6886	25.1184	24.6133	24.9474	25.0616	25.2721	1.42302
13043	40420	ref|XM_001717423|ref|XM_003960343|ref|XM_373030|ref|XM_006710159	hs|chr4:100557816-100557757	A_33_P3411155	LOC285556	XM_001717423	ref|PREDICTED: Homo sapiens uncharacterized LOC285556 (LOC285556), transcript variant X1, mRNA [XM_001717423]	-2.51848	-1.42524	0.358204	33.6298	33.5987	33.8143	32.5333	32.2611	32.3495	32.0747	31.7653	31.8074	31.6602	31.8632	1.42524
2580	7612	ref|NM_001286577|ens|ENST00000442398|ref|XM_005273893|ref|XM_005273895	hs|chr11:73724032-73723973	A_23_P150741	C2CD3	NM_001286577	ref|Homo sapiens C2 calcium-dependent domain containing 3 (C2CD3), transcript variant 1, mRNA [NM_001286577]	-2.93705	-1.42568	0.377188	28.6985	28.7922	28.9647	29.0803	27.4499	27.4094	27.8697	27.4826	27.6522	27.4846	26.8593	1.42568
18732	42090	ref|NM_002557|ens|ENST00000369732|gb|AK298757|gb|BC126177	hs|chr1:111957328-111957269	A_23_P103756	OVGP1	NM_002557	ref|Homo sapiens oviductal glycoprotein 1, 120kDa (OVGP1), mRNA [NM_002557]	-2.59957	-1.42588	0.380424	24.5765	24.6803	24.6686	25.1003	23.5917	23.5215	23.8304	22.4991	23.3947	23.1459	NaN	1.42588
263	Mean	ref|NM_001124|ens|ENST00000528655|ens|ENST00000278175|gb|E09705	hs|chr11:10328780-10328839	A_23_P127948	ADM	NM_001124	ref|Homo sapiens adrenomedullin (ADM), mRNA [NM_001124]	-2.74437	-1.42707	0.376512	30.1436	30.0395	30.5454	30.525	29.2072	29.1366	29.2013	28.8902	28.3883	28.4066	28.974	1.42707
16088	41291	ref|NM_001191033|ref|NM_001168241|ens|ENST00000401533|ref|XM_006711951	hs|chr2:26412310-26412369	A_23_P325924	GAREML	NM_001191033	ref|Homo sapiens GRB2 associated, regulator of MAPK1-like (GAREML), transcript variant 2, mRNA [NM_001191033]	-2.6673	-1.42877	0.361303	24.5016	25.6773	25.0505	25.0548	23.7904	23.4108	23.3087	23.4421	23.9616	23.9316	23.6507	1.42877
5106	15555	ref|NM_024709|ens|ENST00000294889|gb|AK091937|gb|AK024208	hs|chr1:220871463-220871522	A_24_P131173	C1orf115	NM_024709	ref|Homo sapiens chromosome 1 open reading frame 115 (C1orf115), mRNA [NM_024709]	-2.8065	-1.43307	0.363086	26.4815	26.7268	26.3108	27.2553	25.3005	24.8156	25.3133	25.208	25.3413	25.2041	25.6407	1.43307
6471	19844	ref|NR_024127|gb|BC022205|gb|AY277594|gb|AK092096	hs|chr1:28906090-28905179	A_23_P74581	SNHG12	NR_024127	ref|Homo sapiens small nucleolar RNA host gene 12 (non-protein coding) (SNHG12), long non-coding RNA [NR_024127]	-3.65093	-1.43355	0.371326	29.7274	29.8926	29.8113	29.725	28.3306	28.276	28.3347	28.294	28.377	28.6503	28.2259	1.43355
11804	36209	ref|NM_020898|ref|NM_001143682|ref|NR_026554|ens|ENST00000548263	hs|chr12:54105164-54105105	A_23_P98995	CALCOCO1	NM_020898	ref|Homo sapiens calcium binding and coiled-coil domain 1 (CALCOCO1), transcript variant 1, mRNA [NM_020898]	-2.87164	-1.43367	0.369291	29.2039	29.5123	29.3988	29.9493	28.1854	28.1916	28.5298	27.7579	28.0572	27.7113	28.1436	1.43367
10348	31561	ref|NM_002141|ens|ENST00000428284|ens|ENST00000360046|gb|BC126994	hs|chr7:27168311-27168252	A_33_P3377529	HOXA4	NM_002141	ref|Homo sapiens homeobox A4 (HOXA4), mRNA [NM_002141]	-2.63424	-1.43433	0.377325	28.3672	28.9523	28.582	28.9078	27.6742	27.7757	27.5832	26.7805	27.025	27.1212	26.9161	1.43433
11707	35911	gb|BC033982|tc|THC2605425	hs|chr7:62865027-62864968	A_33_P3224020	ARAF2P	BC033982	gb|Homo sapiens v-raf murine sarcoma 3611 viral oncogene homolog pseudogene, mRNA (cDNA clone IMAGE:5295529). [BC033982]	-2.93934	-1.43567	0.375146	32.8079	32.6851	32.513	32.401	31.1234	30.8481	31.6432	30.966	31.2162	30.8591	31.5065	1.43567
9615	29294	ref|NM_020689|ens|ENST00000328041|gb|AF169257|gb|AF288087	hs|chr20:19703459-19703518	A_23_P79978	SLC24A3	NM_020689	ref|Homo sapiens solute carrier family 24 (sodium/potassium/calcium exchanger), member 3 (SLC24A3), mRNA [NM_020689]	-2.46717	-1.43615	0.383736	32.1998	32.1323	32.1939	32.6733	31.4018	31.3353	31.4043	30.5273	30.4694	30.3439	30.5637	1.43615
5857	18064	ref|NM_015483|ens|ENST00000304056|ref|XM_005249696|ref|XM_005249697	hs|chr7:32908505-32908446	A_24_P12539	KBTBD2	NM_015483	ref|Homo sapiens kelch repeat and BTB (POZ) domain containing 2 (KBTBD2), mRNA [NM_015483]	-2.51462	-1.43849	0.385002	29.2354	29.313	29.5054	29.4642	28.0706	28.0339	27.0251	27.9713	28.3973	28.4678	27.6211	1.43849
6142	18919	ref|NM_018174|ens|ENST00000601097|ens|ENST00000324096|gb|AK292555	hs|chr19:17845263-17845322	A_33_P3343090	MAP1S	NM_018174	ref|Homo sapiens microtubule-associated protein 1S (MAP1S), mRNA [NM_018174]	-2.56381	-1.45186	0.365898	31.2818	31.383	32.2128	31.5331	29.7998	29.9869	30.966	29.9432	29.9953	30.0759	30.2884	1.45186
14350	44990	ref|NM_002611|ref|NM_001199898|ref|NM_001199899|ens|ENST00000503176	hs|chr17:48188262-48188321	A_23_P207517	PDK2	NM_002611	ref|Homo sapiens pyruvate dehydrogenase kinase, isozyme 2 (PDK2), transcript variant 1, mRNA [NM_002611]	-2.89985	-1.4539	0.364175	32.2066	31.6412	31.4852	31.723	30.4592	30.4054	30.5741	30.5476	30.1661	29.7471	30.2712	1.4539
15135	13758	ref|NM_152550|ens|ENST00000511705|ens|ENST00000359120|gb|AK058046	hs|chr5:145439736-145441996	A_24_P120537	SH3RF2	NM_152550	ref|Homo sapiens SH3 domain containing ring finger 2 (SH3RF2), mRNA [NM_152550]	-2.49211	-1.46607	0.3806	25.4002	25.5952	25.3856	25.3654	24.2312	23.8006	23.0254	24.5103	23.6376	24.1183	24.4703	1.46607
16050	40247	ref|NM_152504|ens|ENST00000378979|ens|ENST00000445603|ens|ENST00000442185	hs|chr20:5753629-5753688	A_33_P3238671	C20orf196	NM_152504	ref|Homo sapiens chromosome 20 open reading frame 196 (C20orf196), mRNA [NM_152504]	-3.02464	-1.46743	0.368083	26.1896	26.2469	26.0184	26.2663	24.9987	24.6634	24.118	24.8863	25.0389	24.7704	24.5144	1.46743
8251	25169	ref|NM_001164741|ref|NM_001666|ens|ENST00000404127|ens|ENST00000596519	hs|chrX:153173028-153172969	A_33_P3282181	ARHGAP4	NM_001164741	ref|Homo sapiens Rho GTPase activating protein 4 (ARHGAP4), transcript variant 1, mRNA [NM_001164741]	-2.73149	-1.47011	0.369245	32.6181	32.0109	32.4606	32.3349	30.5908	30.4905	30.9739	30.5901	31.0762	30.8494	31.6312	1.47011
1414	3799	ens|ENST00000383770|ens|ENST00000383771|ref|XM_006712994|ref|XM_006712997	hs|chr3:27152608-27152549	A_23_P337270	NEK10	ENST00000383770	ens|NIMA-related kinase 10 [Source:HGNC Symbol;Acc:18592] [ENST00000383770]	-2.97156	-1.48325	0.348451	27.345	28.2399	27.8663	27.3772	26.1116	26.519	26.1487	26.2072	26.2643	26.3852	25.9311	1.48325
12344	38007	ref|XR_429801|gb|AK311115	hs|chr16:90235435-90235494	A_33_P3399468	LOC100133182	XR_429801	ref|PREDICTED: Homo sapiens uncharacterized LOC100133182 (LOC100133182), misc_RNA [XR_429801]	-2.62557	-1.48488	0.361748	30.5043	30.8312	30.5672	29.9508	28.7084	28.5026	29.5842	28.6464	28.883	29.0769	29.448	1.48488
11886	36462	ref|NM_007162|ref|NM_001271944|ref|NM_001167827|ref|NM_001271945	hs|chr6:41651777-41651718	A_33_P3344618	TFEB	NM_007162	ref|Homo sapiens transcription factor EB (TFEB), transcript variant 1, mRNA [NM_007162]	-2.77465	-1.49479	0.346241	32.9255	32.5595	32.0939	33.2045	31.4389	31.6496	31.0335	31.2873	31.1313	30.9672	30.8996	1.49479
19778	14692	ref|NM_001001418|ref|NM_001291459|ref|NM_032258|ref|NM_001291463	hs|chr17:36294685-36294743	A_32_P24372	TBC1D3C	NM_001001418	ref|Homo sapiens TBC1 domain family, member 3C (TBC1D3C), mRNA [NM_001001418]	-2.51708	-1.49524	0.361343	25.3707	25.4313	25.8984	26.0307	23.3916	NaN	24.3501	NaN	24.1082	24.0269	25.0609	1.49524
14419	Mean	ref|NM_001001555|ref|NM_001001550|ref|NM_005311|ref|NM_001001549	hs|chr7:50657786-50657752	A_23_P122863	GRB10	NM_001001555	ref|Homo sapiens growth factor receptor-bound protein 10 (GRB10), transcript variant 4, mRNA [NM_001001555]	-3.58272	-1.49624	0.356461	30.9088	31.094	31.0156	31.1093	29.6031	29.6904	29.2319	29.7543	29.4997	29.6197	29.3506	1.49624
10207	31159	ref|NM_015401|ref|NM_001098416|ens|ENST00000459625|ens|ENST00000470668	hs|chr12:48176815-48176756	A_23_P2582	HDAC7	NM_015401	ref|Homo sapiens histone deacetylase 7 (HDAC7), transcript variant 1, mRNA [NM_015401]	-2.70583	-1.49778	0.369844	29.0994	28.9678	28.8725	29.0551	27.4154	27.5709	28.3122	26.9162	27.4541	27.0767	27.7611	1.49778
13342	41455	ref|NM_001164665|ref|NM_020910|ens|ENST00000440172|ens|ENST00000242365	hs|chr7:138516363-138516304	A_32_P226186	KIAA1549	NM_001164665	ref|Homo sapiens KIAA1549 (KIAA1549), transcript variant 2, mRNA [NM_001164665]	-2.56146	-1.49786	0.363225	26.9986	27.407	27.2222	26.6296	26.1128	25.9351	26.0782	24.9899	25.2499	25.4541	25.1453	1.49786
5791	17885	ens|ENST00000303521|gb|AB040887|tc|THC2606045	hs|chr15:76672292-76672233	A_24_P162244	SCAPER	ENST00000303521	ens|S-phase cyclin A-associated protein in the ER [Source:HGNC Symbol;Acc:13081] [ENST00000303521]	-2.54805	-1.51315	0.362752	25.2139	25.7216	25.7493	25.2795	24.1264	23.7716	23.0557	24.6929	23.8461	24.2219	24.1311	1.51315
13166	40835	ref|NM_003901|ens|ENST00000373202|gb|AB033078|gb|BC041567	hs|chr10:72640764-72640823	A_33_P3327847	SGPL1	NM_003901	ref|Homo sapiens sphingosine-1-phosphate lyase 1 (SGPL1), mRNA [NM_003901]	-3.04746	-1.51538	0.353798	29.0353	28.6693	28.8595	29.1433	27.4916	27.5717	27.3357	27.6566	27.5306	26.7164	27.5777	1.51538
3235	9675	ref|NM_000599|ens|ENST00000233813|gb|BC073984|gb|L27560	hs|chr2:217537226-217537167	A_23_P383009	IGFBP5	NM_000599	ref|Homo sapiens insulin-like growth factor binding protein 5 (IGFBP5), mRNA [NM_000599]	-3.11575	-1.51623	0.352426	32.6685	32.2303	32.2775	32.1507	30.7778	30.8589	31.3532	30.6496	30.7483	30.4008	30.9198	1.51623
15299	19107	ref|NM_016651|ref|NM_001079520|ref|NR_046095|ref|NR_046093	hs|chr14:59114713-59114772	A_23_P65518	DACT1	NM_016651	ref|Homo sapiens dishevelled-binding antagonist of beta-catenin 1 (DACT1), transcript variant 1, mRNA [NM_016651]	-2.64326	-1.52941	0.354076	28.2181	28.203	28.0255	28.8049	27.4061	27.3498	26.9764	26.4671	26.5082	26.3894	26.3872	1.52941
15499	24412	ref|NM_001105581|ens|ENST00000383467	hs|chr18:7231929-7231988	A_33_P3379251	LRRC30	NM_001105581	ref|Homo sapiens leucine rich repeat containing 30 (LRRC30), mRNA [NM_001105581]	-2.64174	-1.53223	0.355533	26.1583	26.0294	25.4457	25.9245	24.8727	24.7579	24.2748	24.8555	24.0383	23.9213	23.78	1.53223
13403	41653	ref|NM_005609|ref|NM_001164716|ens|ENST00000164139|ens|ENST00000483742	hs|chr11:64514412-64514241	A_23_P405815	PYGM	NM_005609	ref|Homo sapiens phosphorylase, glycogen, muscle (PYGM), transcript variant 1, mRNA [NM_005609]	-2.75963	-1.53843	0.348243	34.0172	34.4724	33.8312	34.4633	32.7809	33.0013	32.7572	32.8045	32.8471	31.7511	32.6611	1.53843
5031	15304	ref|NM_002230|ref|NM_021991|ens|ENST00000393931|ens|ENST00000565780	hs|chr17:39911209-39911150	A_23_P501822	JUP	NM_002230	ref|Homo sapiens junction plakoglobin (JUP), transcript variant 1, mRNA [NM_002230]	-2.93836	-1.54725	0.347306	29.2476	29.39	28.9882	29.6265	28.2128	28.2329	27.5944	27.8903	27.7103	27.4151	27.3048	1.54725
2137	6187	ref|NM_017444|ref|NR_023360|ref|NR_040712|ens|ENST00000220913	hs|chr8:141527098-141527157	A_33_P3400263	CHRAC1	NM_017444	ref|Homo sapiens chromatin accessibility complex 1 (CHRAC1), transcript variant 1, mRNA [NM_017444]	-2.88467	-1.55001	0.352524	27.6524	27.3035	27.5772	27.7515	26.0809	25.8316	26.8493	26.0171	25.7965	25.5364	26.0364	1.55001
9978	30427	ref|NM_152308|ens|ENST00000381820|ens|ENST00000572173|ens|ENST00000312499	hs|chr16:11445384-11445443	A_23_P353717	RMI2	NM_152308	ref|Homo sapiens RecQ mediated genome instability 2 (RMI2), mRNA [NM_152308]	-2.46839	-1.55448	0.354745	26.468	26.6564	26.1238	26.9443	24.9983	24.3266	24.2097	25.3995	25.7116	25.387	24.9228	1.55448
7452	22783	ref|NM_005276|ref|NM_001257199|ens|ENST00000301149|gb|BC032234	hs|chr12:50504625-50504684	A_23_P204736	GPD1	NM_005276	ref|Homo sapiens glycerol-3-phosphate dehydrogenase 1 (soluble) (GPD1), transcript variant 1, mRNA [NM_005276]	-2.83089	-1.55586	0.34942	30.6189	30.6572	30.2712	30.8182	28.6623	28.7235	28.4278	29.3347	29.4394	29.501	29.1599	1.55586
14510	Mean	ref|NM_001017535|ref|NM_001017536|ref|NM_000376|ens|ENST00000229022	hs|chr12:48235561-48235502	A_23_P162589	VDR	NM_001017535	ref|Homo sapiens vitamin D (1,25- dihydroxyvitamin D3) receptor (VDR), transcript variant 2, mRNA [NM_001017535]	-3.71105	-1.55643	0.341778	26.7205	26.8585	26.9152	26.9634	25.55	25.4472	25.4618	25.1666	25.0199	25.282	25.2283	1.55643
13384	41579	ens|ENST00000503050|gb|AB209135|tc|THC2776662|tc|THC2670310	hs|chr5:179223213-179223272	A_33_P3220149	MAML1	ENST00000503050	ens|mastermind-like 1 (Drosophila) [Source:HGNC Symbol;Acc:13632] [ENST00000503050]	-2.58964	-1.56024	0.341837	34.2926	34.6746	34.2079	33.5698	33.1365	32.6302	33.3095	32.1011	32.4429	32.1656	32.596	1.56024
1799	5151	ref|NR_015370|ens|ENST00000427306|ens|ENST00000508590|ens|ENST00000442823	hs|chr5:111497889-111497948	A_23_P58538	EPB41L4A-AS1	NR_015370	ref|Homo sapiens EPB41L4A antisense RNA 1 (EPB41L4A-AS1), long non-coding RNA [NR_015370]	-3.60547	-1.56261	0.33986	30.9532	31.0024	31.2753	30.9613	29.6245	29.6917	29.6831	29.2246	29.5093	29.4528	29.2121	1.56261
10440	31891	ref|NM_017633|ens|ENST00000369754|ens|ENST00000320172|gb|AK096704	hs|chr6:82455540-82455481	A_33_P3410599	FAM46A	NM_017633	ref|Homo sapiens family with sequence similarity 46, member A (FAM46A), mRNA [NM_017633]	-3.28594	-1.56397	0.34432	29.7295	29.7353	29.8851	29.8364	28.5785	28.4289	28.5455	28.0444	28.1365	27.7185	28.1759	1.56397
11511	35291	ref|NM_002637|ref|NM_001122670|ref|NM_001172436|ens|ENST00000373542	hs|chrX:71799404-71799345	A_24_P194503	PHKA1	NM_002637	ref|Homo sapiens phosphorylase kinase, alpha 1 (muscle) (PHKA1), transcript variant 1, mRNA [NM_002637]	-2.72658	-1.56484	0.344657	28.9844	29.2548	29.1671	29.7565	27.394	27.3098	27.1174	28.0232	27.9806	28.3099	27.946	1.56484
13930	43448	gb|AF336885|tc|NP316843	hs|chr11:64469434-64469375	A_33_P3230037	AF336885	AF336885	gb|Homo sapiens FKSG58 (FKSG58) mRNA, complete cds. [AF336885]	-2.7211	-1.56957	0.32665	32.1701	31.5401	31.4031	30.8421	29.7281	29.6735	30.4299	29.4269	30.0504	30.0043	30.1217	1.56957
18138	1631	gb|AF289615	hs|chr13:99189066-99189007	A_24_P221092	AF289615	AF289615	gb|Homo sapiens clone pp9953 unknown mRNA. [AF289615]	-2.95837	-1.57168	0.353832	25.9173	25.9013	25.7213	25.5837	24.3743	24.1818	24.8352	NaN	24.0335	23.6113	24.2194	1.57168
12316	37919	ref|NM_016457|ref|NM_001079880|ref|NM_001079881|ref|NM_001079882	hs|chr19:47181758-47181699	A_23_P78802	PRKD2	NM_016457	ref|Homo sapiens protein kinase D2 (PRKD2), transcript variant 1, mRNA [NM_016457]	-2.57021	-1.57277	0.351571	26.1796	26.7222	26.358	26.6415	25.5986	25.1685	25.1298	25.0472	24.6205	24.9034	23.8497	1.57277
8411	25585	ref|NM_013396|ref|NM_001283041|ref|NM_001283042|ens|ENST00000285681	hs|chr21:17251556-17251615	A_24_P139208	USP25	NM_013396	ref|Homo sapiens ubiquitin specific peptidase 25 (USP25), transcript variant 3, mRNA [NM_013396]	-3.62203	-1.57286	0.333067	28.05	28.1305	28.6124	28.097	26.6561	26.45	26.4887	26.8035	26.7939	26.7113	26.6439	1.57286
13781	42941	ref|NM_001900|ens|ENST00000304710|gb|AB590893|gb|BC069514	hs|chr20:23858186-23856894	A_23_P170453	CST5	NM_001900	ref|Homo sapiens cystatin D (CST5), mRNA [NM_001900]	-2.8743	-1.57299	0.331488	28.2	29.2123	28.7678	28.4484	27.38	27.2973	27.3775	27.0808	27.1963	26.6789	26.5782	1.57299
7866	23929	ref|NM_032862|ens|ENST00000321385|ens|ENST00000504548|gb|AK223583	hs|chr8:144682015-144682074	A_33_P3336103	TIGD5	NM_032862	ref|Homo sapiens tigger transposable element derived 5 (TIGD5), mRNA [NM_032862]	-3.25491	-1.57452	0.332466	27.0504	27.409	26.981	27.7064	25.5876	25.665	25.5753	26.146	25.865	25.6658	25.4803	1.57452
2166	6296	ref|NM_001146|ref|NM_001199859|ens|ENST00000517746|gb|D13628	hs|chr8:108262371-108262312	A_23_P216023	ANGPT1	NM_001146	ref|Homo sapiens angiopoietin 1 (ANGPT1), transcript variant 1, mRNA [NM_001146]	-3.10231	-1.57543	0.327932	28.8391	29.5682	29.3286	28.6477	27.6656	27.7129	27.0599	27.6241	27.5002	27.631	27.4496	1.57543
18193	7966	ref|NM_199347|ens|ENST00000341435|ens|ENST00000574215|ens|ENST00000357467	hs|chr3:27297847-27297788	A_33_P3422213	NEK10	NM_199347	ref|Homo sapiens NIMA-related kinase 10 (NEK10), mRNA [NM_199347]	-2.78938	-1.57767	0.353897	25.0716	25.4139	24.8936	25.5084	23.3079	NaN	24.422	23.7842	23.5988	23.4135	23.3386	1.57767
6502	19944	ref|NM_001031738|ref|NR_033179|ens|ENST00000422458|ens|ENST00000463363	hs|chr2:85826387-85826328	A_24_P291401	TMEM150A	NM_001031738	ref|Homo sapiens transmembrane protein 150A (TMEM150A), transcript variant 1, mRNA [NM_001031738]	-3.47706	-1.57768	0.335062	27.0884	27.6133	27.5069	27.3406	25.9107	25.864	26.0713	26.0042	25.7016	25.459	25.6565	1.57768
6919	21184	ref|NM_001114734|ens|ENST00000421491|ens|ENST00000529122|gb|BX648831	hs|chr4:135117717-135117658	A_32_P123514	PABPC4L	NM_001114734	ref|Homo sapiens poly(A) binding protein, cytoplasmic 4-like (PABPC4L), mRNA [NM_001114734]	-2.72613	-1.58315	0.349395	25.7879	25.4977	25.3717	25.3491	24.6004	24.6135	23.7999	23.6666	23.6999	23.7471	23.3017	1.58315
2198	6377	ref|NM_199340|ref|NM_001006607|ref|NM_014834|ens|ENST00000584306	hs|chr17:62855653-62855594	A_33_P3293432	LRRC37A3	NM_199340	ref|Homo sapiens leucine rich repeat containing 37, member A3 (LRRC37A3), mRNA [NM_199340]	-3.19145	-1.58337	0.338761	26.9942	27.2494	27.2276	26.8169	25.3235	25.0794	25.3437	25.5526	25.4909	25.5128	26.1178	1.58337
10252	31273	ref|NM_002633|ref|NM_001172818|ref|NM_001172819|ens|ENST00000371083	hs|chr1:64125582-64125641	A_23_P52031	PGM1	NM_002633	ref|Homo sapiens phosphoglucomutase 1 (PGM1), transcript variant 1, mRNA [NM_002633]	-3.4195	-1.58474	0.3328	34.3393	34.4334	34.1708	34.7758	32.4893	32.666	32.8094	33.1483	33.0028	32.8	32.9999	1.58474
132	Mean	ref|NM_000304|ref|NM_001281456|ref|NM_001281455|ref|NM_153321	hs|chr17:15133267-15133208	A_23_P100711	PMP22	NM_000304	ref|Homo sapiens peripheral myelin protein 22 (PMP22), transcript variant 1, mRNA [NM_000304]	-3.13587	-1.59228	0.339746	32.8869	32.7339	32.7947	33.0393	31.6608	31.7044	31.5911	30.9264	30.9908	31.105	30.9215	1.59228
18397	33486	ref|NM_207191|ref|NM_001261466|ref|NM_001261464|ref|NM_003815	hs|chr1:155030539-155030598	A_23_P159227	ADAM15	NM_207191	ref|Homo sapiens ADAM metallopeptidase domain 15 (ADAM15), transcript variant 1, mRNA [NM_207191]	-2.45567	-1.59424	0.358497	25.2042	25.9702	25.5867	25.9708	24.4892	24.1467	24.9626	NaN	23.9165	23.4799	23.5375	1.59424
233	Mean	ref|NM_001424|ens|ENST00000359543|ref|XM_006720864|gb|U52100	hs|chr16:10626759-10626700	A_23_P106682	EMP2	NM_001424	ref|Homo sapiens epithelial membrane protein 2 (EMP2), mRNA [NM_001424]	-3.26679	-1.5971	0.334993	30.4198	30.6337	30.8655	30.5449	29.3625	29.3717	29.2755	28.7553	28.6219	28.879	28.8661	1.5971
7224	22145	ref|NM_014702|ref|NM_001012279|ens|ENST00000368281|ens|ENST00000556132	hs|chr6:127764999-127764940	A_23_P215048	KIAA0408	NM_014702	ref|Homo sapiens KIAA0408 (KIAA0408), mRNA [NM_014702]	-3.0199	-1.6	0.341325	29.5054	29.6415	29.6831	29.697	28.4533	28.417	28.5276	27.7021	27.659	27.8415	27.6216	1.6
3315	9919	ref|NM_015150|ens|ENST00000334133|ref|XM_005264985|ref|XM_006713069	hs|chr3:16357514-16357455	A_23_P315571	RFTN1	NM_015150	ref|Homo sapiens raftlin, lipid raft linker 1 (RFTN1), mRNA [NM_015150]	-3.35669	-1.60198	0.333546	30.5795	30.4837	30.4804	30.8437	29.0123	28.9356	29.5212	28.8554	29.0708	29.022	28.5465	1.60198
5366	16481	ref|NM_174919|ens|ENST00000290470|ens|ENST00000550209|ens|ENST00000528273	hs|chr17:43506778-43506719	A_33_P3334102	ARHGAP27	NM_174919	ref|Homo sapiens Rho GTPase activating protein 27 (ARHGAP27), transcript variant 3, mRNA [NM_174919]	-2.45659	-1.60341	0.28571	27.8333	26.1423	25.8778	26.482	25.2279	24.8433	25.0666	24.5902	25.1089	25.2042	24.8219	1.60341
9650	29399	ref|NM_052863|ens|ENST00000512120|ens|ENST00000292641|gb|AF436839	hs|chr5:180017165-180017106	A_33_P3210379	SCGB3A1	NM_052863	ref|Homo sapiens secretoglobin, family 3A, member 1 (SCGB3A1), mRNA [NM_052863]	-2.62269	-1.60557	0.331303	31.0979	31.3689	30.6285	30.3553	29.7337	29.6838	29.4232	29.6472	28.9709	28.7848	28.5561	1.60557
11842	36306	ref|NM_021116|ens|ENST00000297323|gb|AK055343|gb|AK095665	hs|chr7:45762328-45762385	A_24_P577694	ADCY1	NM_021116	ref|Homo sapiens adenylate cyclase 1 (brain) (ADCY1), transcript variant 1, mRNA [NM_021116]	-3.04475	-1.60586	0.339502	27.7103	27.611	27.5611	27.6042	25.9961	25.7247	25.3185	26.0535	26.0979	26.5969	26.3231	1.60586
12520	38614	ref|NM_014417|ref|NM_001127240|ref|NM_001127241|ref|NM_001127242	hs|chr19:47724233-47724174	A_23_P382775	BBC3	NM_014417	ref|Homo sapiens BCL2 binding component 3 (BBC3), transcript variant 4, mRNA [NM_014417]	-2.68051	-1.60603	0.334835	31.2589	30.7836	30.4568	31.2583	29.7338	29.7434	29.8752	28.7523	28.9604	29.4483	28.8203	1.60603
16761	41766	ref|NM_004844|ref|NM_001018009|ens|ENST00000408919|ens|ENST00000426925	hs|chr3:15298613-15298554	A_24_P148750	SH3BP5	NM_004844	ref|Homo sapiens SH3-domain binding protein 5 (BTK-associated) (SH3BP5), transcript variant 1, mRNA [NM_004844]	-2.45183	-1.61311	0.3307	26.8627	28.074	27.4994	27.2355	26.4673	26.0118	26.1869	25.2525	25.8719	24.8436	25.9995	1.61311
1208	3152	ref|NM_001170738|ens|ENST00000326261|ens|ENST00000538872|ens|ENST00000568103	hs|chr12:176547-208312	A_33_P3209581	IQSEC3	NM_001170738	ref|Homo sapiens IQ motif and Sec7 domain 3 (IQSEC3), transcript variant 1, mRNA [NM_001170738]	-2.70233	-1.62628	0.313153	27.459	26.7799	26.8712	26.0056	25.5698	25.1623	24.8269	25.6678	25.0923	24.6534	25.0958	1.62628
16489	18836	ref|NM_001200001|ref|NM_024408|ref|NM_203458|ens|ENST00000479412	hs|chr1:120539866-120539807	A_33_P3258824	NOTCH2	NM_001200001	ref|Homo sapiens notch 2 (NOTCH2), transcript variant 2, mRNA [NM_001200001]	-2.72046	-1.63789	0.330076	27.8849	27.7125	27.0848	27.649	26.2321	26.2571	26.4302	25.1373	26.0023	26.2175	25.3379	1.63789
14639	Mean	ref|NM_005228|gb|X00588|gb|HQ912715|gb|FW403748	hs|chr7:55274841-55274900	A_23_P215790	EGFR	NM_005228	ref|Homo sapiens epidermal growth factor receptor (EGFR), transcript variant 1, mRNA [NM_005228]	-3.1018	-1.63824	0.3236	27.0568	26.3933	26.5849	26.9621	25.5413	25.4136	25.2435	25.2874	24.6852	24.66	24.9462	1.63824
1369	3625	ref|NM_001220493|ref|NM_001105571|ens|ENST00000330255|ref|XM_005256510	hs|chr17:9676159-9676100	A_23_P129916	DHRS7C	NM_001220493	ref|Homo sapiens dehydrogenase/reductase (SDR family) member 7C (DHRS7C), transcript variant 1, mRNA [NM_001220493]	-2.73048	-1.64094	0.337685	32.8734	32.5945	32.7464	33.0285	30.7086	30.6066	30.5043	31.4072	31.6856	31.7481	31.5278	1.64094
5778	17828	ref|NM_017633|ens|ENST00000369754|ens|ENST00000320172|gb|CU674334	hs|chr6:82461363-82460186	A_33_P3290573	FAM46A	NM_017633	ref|Homo sapiens family with sequence similarity 46, member A (FAM46A), mRNA [NM_017633]	-3.48985	-1.64181	0.319932	27.1912	27.3803	27.0343	27.6566	25.9304	26.0145	25.67	25.6966	25.4965	25.5568	25.3518	1.64181
15567	26665	ref|NM_152421|ens|ENST00000371691|ens|ENST00000371692|ref|XM_006716954	hs|chr9:139618279-139618338	A_23_P431305	FAM69B	NM_152421	ref|Homo sapiens family with sequence similarity 69, member B (FAM69B), mRNA [NM_152421]	-2.6124	-1.64336	0.286457	29.225	27.8619	27.3532	28.0059	26.7283	26.6727	26.7713	26.327	26.2663	26.2117	26.2998	1.64336
11832	36276	ref|NM_001010881|ens|ENST00000433342|ens|ENST00000482358|ref|XM_006710065	hs|chr1:11849476-11849535	A_24_P306594	C1orf167	NM_001010881	ref|Homo sapiens chromosome 1 open reading frame 167 (C1orf167), mRNA [NM_001010881]	-3.24321	-1.64376	0.319642	30.5601	30.1598	30.0091	29.7852	28.2052	28.2147	28.4345	28.3143	28.752	28.9952	28.4778	1.64376
13595	42321	ref|NM_001532|ens|ENST00000546034|ens|ENST00000541567|ens|ENST00000357440	hs|chr11:66131783-66131724	A_23_P104705	SLC29A2	NM_001532	ref|Homo sapiens solute carrier family 29 (equilibrative nucleoside transporter), member 2 (SLC29A2), mRNA [NM_001532]	-2.80302	-1.64547	0.324507	27.2792	27.8862	27.2226	27.965	26.0696	26.338	26.6324	25.661	25.5433	25.3652	25.9899	1.64547
11839	36295	ref|NM_004031|ref|NM_001572|ref|NM_004029|ens|ENST00000330243	hs|chr11:612702-612643	A_24_P378019	IRF7	NM_004031	ref|Homo sapiens interferon regulatory factor 7 (IRF7), transcript variant d, mRNA [NM_004031]	-2.94838	-1.65216	0.330319	30.1377	30.1675	29.7668	30.201	29.0256	29.0379	28.5299	28.1883	28.1013	28.0011	28.0285	1.65216
7444	22767	ref|NM_178568|ens|ENST00000331238|gb|AL834409|gb|BC023311	hs|chr17:1838527-1838468	A_23_P66481	RTN4RL1	NM_178568	ref|Homo sapiens reticulon 4 receptor-like 1 (RTN4RL1), mRNA [NM_178568]	-2.87802	-1.65476	0.32059	24.8545	25.5481	24.8422	25.5219	23.127	23.3782	23.0737	24.0563	24.1217	23.6457	23.3559	1.65476
6482	19883	ref|NM_000034|ref|NM_001243177|ref|NM_001127617|ref|NM_184041	hs|chr16:30081324-30081470	A_23_P88963	ALDOA	NM_000034	ref|Homo sapiens aldolase A, fructose-bisphosphate (ALDOA), transcript variant 1, mRNA [NM_000034]	-3.76482	-1.65968	0.317011	35.7007	35.6585	35.2867	35.4296	33.6047	33.6813	33.7206	33.9211	34.1724	33.9042	34.0102	1.65968
11812	36232	ref|NM_001258459|ref|NM_006213|ref|NM_001258460|ref|NR_047689	hs|chr7:56148841-56148782	A_33_P3416479	PHKG1	NM_001258459	ref|Homo sapiens phosphorylase kinase, gamma 1 (muscle) (PHKG1), transcript variant 1, mRNA [NM_001258459]	-3.01984	-1.66082	0.324911	28.7939	29.2778	28.9137	29.1885	27.7467	27.7348	27.8509	27.4513	27.1667	26.9942	26.7341	1.66082
8438	25657	ref|NM_032213|ens|ENST00000486908|ens|ENST00000446464|ens|ENST00000315658	hs|chr2:85617562-85617621	A_33_P3235204	ELMOD3	NM_032213	ref|Homo sapiens ELMO/CED-12 domain containing 3 (ELMOD3), transcript variant 1, mRNA [NM_032213]	-2.65242	-1.66135	0.337477	26.8825	26.7358	26.9545	27.0219	24.9144	24.1232	26.0691	25.3154	25.3558	25.3419	25.5414	1.66135
6761	20743	ens|ENST00000378430|ens|ENST00000482121|ens|ENST00000470387|gb|AK309268	hs|chr9:35616995-35616936	A_33_P3417222	CD72	ENST00000378430	ens|CD72 molecule [Source:HGNC Symbol;Acc:1696] [ENST00000378430]	-3.00348	-1.67052	0.303028	32.1346	31.7494	31.5384	30.832	30.1428	29.9601	30.2745	29.9728	29.5806	29.6703	29.6503	1.67052
6036	18578	ref|NM_006377|ens|ENST00000378495|ref|XM_006716716|gb|AB209998	hs|chr9:35404491-35404550	A_23_P253395	UNC13B	NM_006377	ref|Homo sapiens unc-13 homolog B (C. elegans) (UNC13B), mRNA [NM_006377]	-3.7256	-1.67467	0.316261	28.3652	28.4505	28.1542	28.3013	26.3567	26.3689	26.9655	26.511	26.8867	26.7939	26.6192	1.67467
9275	28235	NA	hs|chr16:028251197-028251138	A_33_P3368636	A_33_P3368636	A_33_P3368636	Unknown	-2.79357	-1.67731	0.317942	34.0569	33.9458	33.2136	34.1625	31.924	32.097	31.8202	32.9078	32.7073	31.6551	32.0604	1.67731
2644	7836	ref|NM_007351|ens|ENST00000264790|ens|ENST00000394981|ens|ENST00000394980	hs|chr4:90875671-90875730	A_33_P3212257	MMRN1	NM_007351	ref|Homo sapiens multimerin 1 (MMRN1), mRNA [NM_007351]	-2.69277	-1.67853	0.316314	24.8727	25.5729	26.0141	25.6889	24.6185	23.4454	23.5932	24.2364	23.7175	24.1681	23.2314	1.67853
5112	15588	ref|NM_015345|ref|NM_001201427|ens|ENST00000398904|ens|ENST00000274867	hs|chr6:39872302-39872361	A_32_P52785	DAAM2	NM_015345	ref|Homo sapiens dishevelled associated activator of morphogenesis 2 (DAAM2), transcript variant 2, mRNA [NM_015345]	-3.44709	-1.68778	0.317212	28.4303	28.5152	28.5382	28.3094	27.0121	26.8524	27.34	26.516	26.6787	26.407	26.5173	1.68778
7151	21887	ref|NM_006750|ens|ENST00000524887|ens|ENST00000572013|ens|ENST00000528525	hs|chr16:69279658-69279717	A_33_P3331906	SNTB2	NM_006750	ref|Homo sapiens syntrophin, beta 2 (dystrophin-associated protein A1, 59kDa, basic component 2) (SNTB2), mRNA [NM_006750]	-3.24935	-1.6894	0.314995	27.998	28.2147	27.8262	27.6085	26.1852	26.1373	26.8888	25.8715	26.4751	25.9136	26.0857	1.6894
6104	18788	ref|NM_003931|ref|NM_001024934|ref|NM_001024935|ref|NM_001024936	hs|chr6:110421185-110421126	A_23_P168306	WASF1	NM_003931	ref|Homo sapiens WAS protein family, member 1 (WASF1), transcript variant 1, mRNA [NM_003931]	-2.79815	-1.69335	0.28781	27.3528	25.7913	26.317	27.0524	24.6674	24.6534	24.9893	25.2666	24.7623	24.9259	25.2803	1.69335
18233	13433	ref|NM_014279|ref|NM_001282611|ref|NM_001282612|ens|ENST00000252854	hs|chr9:138012822-138012881	A_24_P406601	OLFM1	NM_014279	ref|Homo sapiens olfactomedin 1 (OLFM1), transcript variant 1, mRNA [NM_014279]	-2.59633	-1.69487	0.296414	25.5491	25.3015	24.6119	26.3626	23.7938	23.6043	23.1672	NaN	23.7258	23.9258	24.3513	1.69487
9243	28114	ref|NM_001190764|ens|ENST00000444469|ref|XR_424995|gb|BC052596	hs|chr19:55890672-55890613	A_33_P3362153	TMEM238	NM_001190764	ref|Homo sapiens transmembrane protein 238 (TMEM238), mRNA [NM_001190764]	-2.46898	-1.69549	0.278649	32.3637	31.1212	30.916	30.3744	29.2563	29.0771	29.9126	29.8103	29.3299	29.058	30.0443	1.69549
18738	583	ens|ENST00000579052|gb|BC128044|gb|AK097896|gb|AB058686	hs|chr17:73616680-73616739	A_24_P369898	MYO15B	ENST00000579052	ens|myosin XVB pseudogene [Source:HGNC Symbol;Acc:14083] [ENST00000579052]	-3.10208	-1.69806	0.317338	26.7164	26.0477	26.0457	26.0937	24.4351	24.6425	25.2635	NaN	24.1717	24.3489	24.3052	1.69806
10762	32943	NA	hs|chr2:242674189-242674130	A_33_P3417176	A_33_P3417176	A_33_P3417176	Unknown	-2.54744	-1.69995	0.329984	34.1904	34.575	34.5794	33.8802	33.0698	32.5182	33.6813	32.0693	32.1793	31.8542	32.8722	1.69995
8151	24864	ref|NM_012484|ref|NM_001142556|ref|NM_012485|ref|NM_001142557	hs|chr5:162918837-162918896	A_23_P70007	HMMR	NM_012484	ref|Homo sapiens hyaluronan-mediated motility receptor (RHAMM) (HMMR), transcript variant 2, mRNA [NM_012484]	-2.78736	-1.7101	0.317297	25.729	25.9266	25.6412	26.3374	24.7659	24.5408	23.2473	24.0675	23.9154	24.738	24.1141	1.7101
12167	37422	ref|NM_006226|ens|ENST00000437704|ens|ENST00000428675|ens|ENST00000435320	hs|chr2:199012843-199012902	A_33_P3289865	PLCL1	NM_006226	ref|Homo sapiens phospholipase C-like 1 (PLCL1), mRNA [NM_006226]	-3.19943	-1.71443	0.303129	28.7603	28.5016	28.8815	27.9865	27.1645	27.2412	26.8025	26.7295	26.5321	26.9224	26.3339	1.71443
18004	29268	ref|NM_005128|ens|ENST00000399151|ref|XM_006724068|gb|BC156374	hs|chr21:37664494-37665639	A_23_P253586	DOPEY2	NM_005128	ref|Homo sapiens dopey family member 2 (DOPEY2), mRNA [NM_005128]	-2.56506	-1.71539	0.335404	26.1869	26.4079	26.365	26.088	23.5989	24.0932	24.0233	NaN	25.1139	25.2851	25.1652	1.71539
350	73	ref|NM_182920|ens|ENST00000498707|ens|ENST00000477180|ref|XM_005265329	hs|chr3:64501648-64501589	A_32_P196263	ADAMTS9	NM_182920	ref|Homo sapiens ADAM metallopeptidase with thrombospondin type 1 motif, 9 (ADAMTS9), mRNA [NM_182920]	-2.91314	-1.71724	0.319336	28.92	29.3043	29.2892	29.0736	28.1481	27.974	27.4573	27.1718	27.0819	27.52	26.6536	1.71724
4010	12140	ref|NM_001286400|ref|NM_001008404|ref|NM_001286399|ens|ENST00000410013	hs|chr14:105055894-105055953	A_33_P3355708	C14orf180	NM_001286400	ref|Homo sapiens chromosome 14 open reading frame 180 (C14orf180), transcript variant 3, mRNA [NM_001286400]	-2.70426	-1.71848	0.326118	28.9966	29.0976	28.7835	29.067	26.4836	26.4534	27.3901	27.1963	27.9638	27.436	27.9508	1.71848
5793	17888	ref|NM_016341|ref|NM_001288989|ref|NM_001165979|ens|ENST00000371375	hs|chr10:96084735-96084794	A_33_P3346669	PLCE1	NM_016341	ref|Homo sapiens phospholipase C, epsilon 1 (PLCE1), transcript variant 1, mRNA [NM_016341]	-2.46905	-1.72405	0.334443	26.8006	27.3974	27.3387	27.0664	26.4167	26.3975	24.7304	25.0275	25.1942	25.4979	24.7228	1.72405
5171	15808	ref|NM_004089|ref|NM_001015881|ref|NM_198057|ens|ENST00000372383	hs|chrX:106956545-106956486	A_33_P3237634	TSC22D3	NM_004089	ref|Homo sapiens TSC22 domain family, member 3 (TSC22D3), transcript variant 2, mRNA [NM_004089]	-3.09038	-1.72575	0.299076	34.2387	33.454	33.2758	34.0345	31.9887	32.005	32.7336	31.6101	31.9007	32.0579	31.8791	1.72575
11813	36233	ref|NM_019050|ens|ENST00000450251|ref|XM_005263075|ref|XM_005263076	hs|chr4:120216331-120216390	A_32_P128701	USP53	NM_019050	ref|Homo sapiens ubiquitin specific peptidase 53 (USP53), mRNA [NM_019050]	-2.81121	-1.72713	0.304545	28.6799	29.5877	29.6724	28.993	28.2329	28.0072	27.4796	27.578	27.0451	27.2204	26.9796	1.72713
11620	35624	ref|NM_002612|ens|ENST00000005178|gb|AK096428|gb|AF334710	hs|chr7:95213366-95213307	A_24_P243749	PDK4	NM_002612	ref|Homo sapiens pyruvate dehydrogenase kinase, isozyme 4 (PDK4), mRNA [NM_002612]	-2.85941	-1.72882	0.303388	35.8243	36.6253	35.733	36.5358	35.0036	35.0408	34.7394	34.1431	34.0345	34.1201	34.0738	1.72882
3594	10782	ref|NM_020724|ens|ENST00000306799|ens|ENST00000420921|ens|ENST00000379512	hs|chr4:141787036-141786977	A_24_P350589	RNF150	NM_020724	ref|Homo sapiens ring finger protein 150 (RNF150), mRNA [NM_020724]	-4.38725	-1.72956	0.301701	29.2771	29.067	29.0287	29.2357	27.5112	27.4994	27.5897	27.2276	27.4369	27.3048	27.3883	1.72956
9598	29238	ref|NM_016341|ref|NM_001288989|ref|NM_001165979|ens|ENST00000260766	hs|chr10:96087933-96087992	A_23_P35617	PLCE1	NM_016341	ref|Homo sapiens phospholipase C, epsilon 1 (PLCE1), transcript variant 1, mRNA [NM_016341]	-2.55102	-1.73446	0.32091	29.0524	28.9447	29.0886	29.7278	28.2005	28.285	27.9107	27.0997	26.8632	27.3088	26.6145	1.73446
2861	8519	ref|NM_014272|ens|ENST00000388820|gb|AY327122|gb|BC061631	hs|chr15:79051849-79051790	A_23_P11005	ADAMTS7	NM_014272	ref|Homo sapiens ADAM metallopeptidase with thrombospondin type 1 motif, 7 (ADAMTS7), mRNA [NM_014272]	-2.53915	-1.74467	0.258594	30.2871	31.8307	31.469	29.8051	29.3119	28.7036	29.1442	29.2287	29.1489	28.7945	29.3912	1.74467
18272	18600	ref|NR_026664|gb|BC008026	hs|chr2:240115646-240115587	A_23_P79572	MGC16025	NR_026664	ref|Homo sapiens uncharacterized LOC85009 (MGC16025), long non-coding RNA [NR_026664]	-2.50338	-1.7621	0.301547	24.4683	25.7577	25.6741	24.5971	23.7627	23.3436	23.9272	NaN	23.2039	23.3829	22.5529	1.7621
5571	17186	ref|NM_001130017|ref|NM_001179|ref|NM_001130016|ens|ENST00000395688	hs|chr4:76997051-76997110	A_33_P3723448	ART3	NM_001130017	ref|Homo sapiens ADP-ribosyltransferase 3 (ART3), transcript variant 3, mRNA [NM_001130017]	-2.5945	-1.7669	0.322685	30.8776	30.8265	30.6228	31.0567	29.8276	29.8709	29.6818	28.1607	28.5992	28.8708	28.5419	1.7669
9449	28766	ref|NM_005253|gb|BC085197|gb|BC008899|gb|AK026959	hs|chr2:28637175-28637234	A_23_P348121	FOSL2	NM_005253	ref|Homo sapiens FOS-like antigen 2 (FOSL2), mRNA [NM_005253]	-3.39367	-1.77217	0.289194	24.9577	25.8632	25.7607	25.7162	23.6059	23.9647	23.9067	24.2746	23.6407	23.7812	23.442	1.77217
16657	33810	ref|NM_004934|ref|NM_001291956|ref|NM_001167667|ref|NM_001291957	hs|chr5:19473231-19473172	A_23_P84118	CDH18	NM_004934	ref|Homo sapiens cadherin 18, type 2 (CDH18), transcript variant 1, mRNA [NM_004934]	-2.57978	-1.77511	0.315036	25.667	25.6743	25.1258	25.3495	23.8136	24.2124	22.3993	23.9033	23.9171	24.4246	23.0828	1.77511
8203	25014	ref|NM_182565|ens|ENST00000327490|gb|BC035511|gb|AF109186	hs|chr17:74267309-74267368	A_24_P194714	UBALD2	NM_182565	ref|Homo sapiens UBA-like domain containing 2 (UBALD2), mRNA [NM_182565]	-3.73087	-1.77707	0.290622	33.7346	33.3988	33.6094	33.0599	31.4809	31.5024	31.8553	31.3575	31.7504	31.7552	32.0134	1.77707
8899	27074	ref|NM_003355|ens|ENST00000310473|gb|U76367|gb|AB590212	hs|chr11:73686141-73686082	A_23_P47704	UCP2	NM_003355	ref|Homo sapiens uncoupling protein 2 (mitochondrial, proton carrier) (UCP2), mRNA [NM_003355]	-3.88593	-1.78974	0.286965	28.6171	29.2277	28.6508	28.9924	27.2184	27.3513	26.842	27.0335	27.2337	27.0319	26.8652	1.78974
18048	32618	ref|NM_014798|ref|NR_024386|ref|NR_027774|ref|NR_027782	hs|chr17:43514868-43514809	A_33_P3212982	PLEKHM1	NM_014798	ref|Homo sapiens pleckstrin homology domain containing, family M (with RUN domain) member 1 (PLEKHM1), transcript variant 1, mRNA [NM_014798]	-2.99053	-1.78981	0.292036	26.2514	26.1037	26.2646	26.7096	24.8023	24.5294	25.475	NaN	23.7808	24.0804	24.5873	1.78981
18614	32900	ref|NM_001291860|ref|NM_005529|ens|ENST00000374676|ens|ENST00000471322	hs|chr1:22162129-22162070	A_33_P3380625	HSPG2	NM_001291860	ref|Homo sapiens heparan sulfate proteoglycan 2 (HSPG2), transcript variant 1, mRNA [NM_001291860]	-2.6802	-1.79055	0.270569	24.9607	26.8272	26.0836	25.5011	24.3229	23.9327	24.2285	NaN	24.2675	24.1619	23.4021	1.79055
5860	18076	ref|NM_020209|ens|ENST00000543264|gb|AK055673|gb|AK056268	hs|chr19:4290646-4290705	A_23_P142255	SHD	NM_020209	ref|Homo sapiens Src homology 2 domain containing transforming protein D (SHD), mRNA [NM_020209]	-3.5252	-1.79777	0.286696	29.6138	29.5956	29.0149	29.834	28.0616	28.1648	27.4163	27.7241	27.5571	27.5584	27.5352	1.79777
18219	11975	ref|NM_172364|ens|ENST00000545595|ens|ENST00000444595|ens|ENST00000280663	hs|chr12:1902076-1902017	A_23_P353014	CACNA2D4	NM_172364	ref|Homo sapiens calcium channel, voltage-dependent, alpha 2/delta subunit 4 (CACNA2D4), mRNA [NM_172364]	-2.7862	-1.80666	0.313594	25.0258	25.6674	25.5664	25.9153	23.9804	23.7274	23.9533	NaN	22.8753	23.5541	24.3322	1.80666
7558	23096	ref|NM_004114|ref|NM_001139501|ref|NM_001139500|ref|NM_001139498	hs|chrX:137713947-137713888	A_23_P217319	FGF13	NM_004114	ref|Homo sapiens fibroblast growth factor 13 (FGF13), transcript variant 1, mRNA [NM_004114]	-3.29503	-1.80696	0.292882	29.603	30.1806	30.0098	30.0111	27.7757	27.7392	27.5959	28.4532	28.5312	28.3715	28.5423	1.80696
10562	32330	NA	hs|chr2:236673342-236673283	A_33_P3321682	A_33_P3321682	A_33_P3321682	Unknown	-2.75613	-1.81546	0.269332	31.7662	32.4429	32.0558	30.7019	30.5788	29.8618	30.2766	30.0461	29.4724	29.448	29.7999	1.81546
18028	30869	ref|NM_199347|ens|ENST00000341435|ens|ENST00000574215|ens|ENST00000357467	hs|chr3:27326153-27326094	A_33_P3284045	NEK10	NM_199347	ref|Homo sapiens NIMA-related kinase 10 (NEK10), mRNA [NM_199347]	-2.92418	-1.8265	0.25982	25.7148	26.8361	26.8126	25.8484	24.9167	24.8621	24.8326	NaN	24.1026	23.7305	24.4142	1.8265
4970	15109	ref|NM_001288739|ref|NM_004408|ref|NM_001005336|ref|NM_001288737	hs|chr9:131013158-131013217	A_33_P3329419	DNM1	NM_001288739	ref|Homo sapiens dynamin 1 (DNM1), transcript variant 5, mRNA [NM_001288739]	-2.48571	-1.83843	0.264264	33.6927	33.8633	33.82	32.0143	32.0534	31.3941	32.2303	31.609	31.0335	30.6985	31.5455	1.83843
17784	13246	ref|NM_015460|ref|NM_001284425|ref|NM_001284423|ref|NM_001284424	hs|chr3:40301725-40301784	A_23_P326760	MYRIP	NM_015460	ref|Homo sapiens myosin VIIA and Rab interacting protein (MYRIP), transcript variant 1, mRNA [NM_015460]	-3.80543	-1.83868	0.289059	26.6405	26.5363	26.6998	26.7372	25.1846	25.0349	25.0575	NaN	24.4663	24.3894	24.7559	1.83868
15002	9084	ref|NM_005562|ens|ENST00000264144|ref|XM_005245150|gb|AK296944	hs|chr1:183213610-183213669	A_23_P201636	LAMC2	NM_005562	ref|Homo sapiens laminin, gamma 2 (LAMC2), transcript variant 1, mRNA [NM_005562]	-2.63626	-1.84024	0.305811	26.9614	27.1086	26.8747	27.2392	25.0443	25.2034	25.9833	23.7712	25.6458	25.7903	25.002	1.84024
12637	39037	ref|NM_006377|ens|ENST00000378495|ref|XM_006716716|gb|AB209998	hs|chr9:35404113-35404172	A_33_P3318926	UNC13B	NM_006377	ref|Homo sapiens unc-13 homolog B (C. elegans) (UNC13B), mRNA [NM_006377]	-2.97782	-1.84127	0.296851	27.3184	27.1562	27.1487	26.9705	24.9066	24.9085	25.9653	24.3833	25.4877	25.7121	25.7869	1.84127
13039	40395	ref|NM_024680|ref|NM_001256371|ref|NM_001256372|ens|ENST00000527884	hs|chr11:19245734-19245675	A_23_P35871	E2F8	NM_024680	ref|Homo sapiens E2F transcription factor 8 (E2F8), transcript variant 1, mRNA [NM_024680]	-2.69666	-1.84936	0.287773	29.3317	28.4171	28.6203	28.1759	27.5848	27.5843	27.1082	26.3788	26.433	26.0446	26.3747	1.84936
13913	43367	ref|NM_002193|ens|ENST00000295228|gb|M31682|gb|BC030029	hs|chr2:121108780-121108839	A_23_P153964	INHBB	NM_002193	ref|Homo sapiens inhibin, beta B (INHBB), mRNA [NM_002193]	-3.27213	-1.86002	0.285282	28.593	29.146	28.9678	29.0005	27.6216	27.4169	27.5989	26.7489	26.7884	26.8006	26.4923	1.86002
10502	32118	ref|NM_001007176|ref|NM_001256598|ref|NM_001256597|ref|NM_001256596	hs|chr8:49987992-49988051	A_32_P80741	C8orf22	NM_001007176	ref|Homo sapiens chromosome 8 open reading frame 22 (C8orf22), transcript variant 1, mRNA [NM_001007176]	-2.9241	-1.86024	0.279868	35.1984	36.2361	35.5283	35.238	34.4994	34.3523	33.6365	33.4754	33.3468	33.371	33.1483	1.86024
10065	30697	ref|NM_139314|ref|NM_001039667|ref|NR_104213|ens|ENST00000301455	hs|chr19:8439197-8439256	A_33_P3295358	ANGPTL4	NM_139314	ref|Homo sapiens angiopoietin-like 4 (ANGPTL4), transcript variant 1, mRNA [NM_139314]	-4.59365	-1.86109	0.274767	31.8445	31.6798	31.5231	31.4732	29.7216	29.8441	29.5445	29.7889	29.964	29.7766	29.7436	1.86109
18739	2648	ref|NM_004415|ref|NM_001008844|ens|ENST00000418664|ens|ENST00000379802	hs|chr6:7586582-7586641	A_32_P157945	DSP	NM_004415	ref|Homo sapiens desmoplakin (DSP), transcript variant 1, mRNA [NM_004415]	-2.50257	-1.8624	0.329797	25.0759	24.8468	24.4369	25.0393	24.0717	22.9122	23.4367	NaN	22.6997	22.2781	22.5256	1.8624
4766	14457	ref|NM_001136498	hs|chr17:36891334-36891393	A_33_P3362636	CISD3	NM_001136498	ref|Homo sapiens CDGSH iron sulfur domain 3 (CISD3), mRNA [NM_001136498]	-2.5021	-1.86442	0.286502	29.5394	30.6134	29.9294	29.2444	29.0615	28.3266	28.2844	28.347	27.1614	27.1495	27.4401	1.86442
13947	43510	ref|NM_030885|ref|NM_001134364|ref|NM_002375|ens|ENST00000360240	hs|chr3:48130383-48130324	A_33_P3354137	MAP4	NM_030885	ref|Homo sapiens microtubule-associated protein 4 (MAP4), transcript variant 3, mRNA [NM_030885]	-2.92215	-1.86666	0.296427	35.0967	34.9874	35.1557	34.8259	33.2869	32.5069	34.0798	33.0698	32.8778	32.4267	33.8004	1.86666
17897	21493	ref|NM_013427|ref|NM_013423|ref|NM_001287242|ref|NR_109776	hs|chrX:11155690-11155663	A_23_P217428	ARHGAP6	NM_013427	ref|Homo sapiens Rho GTPase activating protein 6 (ARHGAP6), transcript variant 1, mRNA [NM_013427]	-2.81175	-1.88962	0.288376	26.5266	26.1972	26.2094	26.0433	25.0237	24.6074	25.2787	NaN	23.9773	23.1986	24.0412	1.88962
9927	30280	ref|NM_182470|ref|NM_001206796|ref|NM_001206798|ref|NM_002654	hs|chr15:72491699-72491640	A_23_P399501	PKM	NM_182470	ref|Homo sapiens pyruvate kinase, muscle (PKM), transcript variant 2, mRNA [NM_182470]	-3.80418	-1.89224	0.275402	31.8101	31.9841	31.9122	32.0704	29.5806	29.6608	29.994	30.0954	30.4702	30.4494	30.1133	1.89224
19408	20565	ref|NM_001122716|ens|ENST00000371125|tc|THC2673310|tc|THC2626668	hs|chrX:125955457-125955516	A_33_P3312642	PRR32	NM_001122716	ref|Homo sapiens proline rich 32 (PRR32), mRNA [NM_001122716]	-2.64518	-1.89353	0.340518	24.9038	25.1042	25.024	25.0437	23.1389	22.3393	NaN	23.7214	23.195	23.2323	NaN	1.89353
16750	41165	ref|NM_021998|ens|ENST00000395402|ens|ENST00000373165|ref|XM_006724687	hs|chrX:84527242-84527301	A_23_P217297	ZNF711	NM_021998	ref|Homo sapiens zinc finger protein 711 (ZNF711), mRNA [NM_021998]	-3.96892	-1.89498	0.266817	26.5527	26.4405	26.45	27.0884	25.0243	24.3395	24.6147	24.9441	24.8414	24.718	24.6836	1.89498
12075	37101	ref|NM_024693|ens|ENST00000422887|ens|ENST00000496136|ens|ENST00000379215	hs|chr10:11797592-11805266	A_24_P343621	ECHDC3	NM_024693	ref|Homo sapiens enoyl CoA hydratase domain containing 3 (ECHDC3), mRNA [NM_024693]	-4.20306	-1.89989	0.267875	28.9833	29.3308	29.0032	29.4367	27.3127	27.4424	27.628	27.0788	27.3188	27.2293	27.0103	1.89989
9856	30042	ref|NM_006475|ref|NM_001286665|ref|NM_001135935|ref|NM_001135934	hs|chr13:38137425-38137366	A_33_P3511265	POSTN	NM_006475	ref|Homo sapiens periostin, osteoblast specific factor (POSTN), transcript variant 1, mRNA [NM_006475]	-3.69324	-1.90352	0.262359	27.3824	27.3367	26.9897	27.989	25.8941	25.7383	25.3293	25.4807	25.2029	25.6832	25.3181	1.90352
13877	43245	ref|NM_014564|ref|NM_178138|ens|ENST00000371748|ens|ENST00000371746	hs|chr9:139089230-139089171	A_33_P3223678	LHX3	NM_014564	ref|Homo sapiens LIM homeobox 3 (LHX3), transcript variant 2, mRNA [NM_014564]	-2.78895	-1.91097	0.267998	30.468	30.2194	30.772	29.2973	28.2654	27.7332	29.3682	28.229	27.8283	27.932	28.5916	1.91097
683	1373	ref|NM_001104|ref|NM_001258371|ref|NR_047663|ens|ENST00000502692	hs|chr11:66329598-66329745	A_23_P138881	ACTN3	NM_001104	ref|Homo sapiens actinin, alpha 3 (ACTN3), transcript variant 1, coding, mRNA [NM_001104]	-3.57837	-1.9127	0.270027	32.7755	33.2002	32.6268	32.5945	30.4085	30.6322	31.001	30.6874	31.5892	31.0283	30.8591	1.9127
12384	38132	ref|NM_012193|ens|ENST00000531380|gb|AB032417|gb|AK025516	hs|chr11:86656859-86656800	A_23_P64617	FZD4	NM_012193	ref|Homo sapiens frizzled class receptor 4 (FZD4), mRNA [NM_012193]	-3.84463	-1.91857	0.265813	32.9125	32.5078	32.7393	32.2817	30.9001	31.0748	30.9643	30.6745	30.5047	30.2537	30.4702	1.91857
3073	9178	ref|NM_003877|ref|NM_001270470|ref|NM_001270467|ref|NM_001270468	hs|chr12:93969799-93969858	A_23_P128215	SOCS2	NM_003877	ref|Homo sapiens suppressor of cytokine signaling 2 (SOCS2), transcript variant 1, mRNA [NM_003877]	-3.28759	-1.93534	0.264386	29.2859	28.7	28.4415	29.231	27.4877	27.5529	27.1723	26.923	26.5875	26.755	26.3765	1.93534
3975	12036	ref|NM_020132|ref|NM_001037553|ens|ENST00000398058|ens|ENST00000398061	hs|chr21:45404347-45404406	A_24_P344711	AGPAT3	NM_020132	ref|Homo sapiens 1-acylglycerol-3-phosphate O-acyltransferase 3 (AGPAT3), transcript variant 1, mRNA [NM_020132]	-3.82113	-1.93639	0.252784	29.7489	28.8343	28.7786	28.9489	27.1404	27.3723	27.3163	26.9872	27.1476	26.8169	27.2083	1.93639
5777	17827	ref|NM_006562|ens|ENST00000370193|ref|XM_005269443|gb|X90828	hs|chr10:102986818-102986759	A_23_P86493	LBX1	NM_006562	ref|Homo sapiens ladybird homeobox 1 (LBX1), mRNA [NM_006562]	-2.85935	-1.9457	0.268229	34.3464	34.2296	34.2216	33.1819	32.3407	31.8307	33.1265	31.5882	31.7885	31.3419	32.3276	1.9457
8023	24451	ref|NM_052966|ens|ENST00000367511|gb|AF288391|gb|AL137572	hs|chr1:184760286-184760227	A_24_P233786	FAM129A	NM_052966	ref|Homo sapiens family with sequence similarity 129, member A (FAM129A), mRNA [NM_052966]	-3.14447	-1.94804	0.268401	31.8425	31.134	31.2271	31.7731	30.1705	30.18	29.9233	29.0477	28.9137	29.2948	29.2926	1.94804
12105	37185	ref|NM_019593|ens|ENST00000379019|ens|ENST00000481038|ens|ENST00000418646	hs|chr20:5525220-5525161	A_23_P91350	GPCPD1	NM_019593	ref|Homo sapiens glycerophosphocholine phosphodiesterase GDE1 homolog (S. cerevisiae) (GPCPD1), mRNA [NM_019593]	-4.34686	-1.96265	0.253253	30.6135	30.1951	30.2746	30.8637	28.3898	28.3165	28.4855	28.6082	28.7654	28.5138	28.5893	1.96265
15818	34559	ref|NM_015550|ref|NM_145320|ref|NM_145321|ref|NM_145322	hs|chr7:24843941-24839847	A_23_P215525	OSBPL3	NM_015550	ref|Homo sapiens oxysterol binding protein-like 3 (OSBPL3), transcript variant 1, mRNA [NM_015550]	-3.31538	-1.96299	0.254099	27.6675	28.8442	28.0997	28.1718	26.6303	26.7365	26.5264	26.0118	26.1	26.0558	25.569	1.96299
17755	10946	gb|XR_110532|tc|THC2635860|tc|THC2605246	hs|chr11:123306328-123306387	A_33_P3330079	LOC100128242	XR_110532	gb|PREDICTED: Homo sapiens uncharacterized LOC100128242 (LOC100128242), misc_RNA [XR_110532]	-3.47226	-1.97104	0.275496	25.5753	25.366	25.4283	25.9013	23.5944	23.7792	24.1191	NaN	23.4778	23.6814	22.9283	1.97104
10797	33035	ref|NM_017508|ref|NM_001145811|ref|NM_001145819|ref|NM_033326	hs|chr11:15991854-15991795	A_33_P3233916	SOX6	NM_017508	ref|Homo sapiens SRY (sex determining region Y)-box 6 (SOX6), transcript variant 1, mRNA [NM_017508]	-2.81687	-1.97231	0.248773	27.0683	28.2527	28.2891	27.0772	24.6937	25.2013	25.9736	25.6116	26.2582	26.0541	26.1041	1.97231
15451	23030	ref|NM_005456|ref|NR_026901|ens|ENST00000241014|ref|XM_005253226	hs|chr11:45927203-45927262	A_24_P409595	MAPK8IP1	NM_005456	ref|Homo sapiens mitogen-activated protein kinase 8 interacting protein 1 (MAPK8IP1), mRNA [NM_005456]	-2.45618	-1.98136	0.294883	25.3105	26.227	25.527	25.7042	24.4048	23.9628	22.7536	25.2207	23.7003	23.289	22.6446	1.98136
16313	1173	ref|NM_001130088|ens|ENST00000428004|ref|XM_005248031|gb|BC067214	hs|chr4:8008822-8008763	A_33_P3381666	ABLIM2	NM_001130088	ref|Homo sapiens actin binding LIM protein family, member 2 (ABLIM2), transcript variant 7, mRNA [NM_001130088]	-3.43882	-1.98447	0.262446	27.1823	27.008	27.1817	26.6775	25.2101	24.5351	24.4831	25.1594	25.476	25.6961	24.6356	1.98447
1301	3429	ref|NM_016932|ens|ENST00000303077|ref|XM_005264100|gb|AF332196	hs|chr2:45233321-45233262	A_23_P28120	SIX2	NM_016932	ref|Homo sapiens SIX homeobox 2 (SIX2), mRNA [NM_016932]	-3.23651	-1.98879	0.258918	27.5824	27.3855	27.2262	28.1097	26.1576	26.2314	25.967	24.9848	25.3177	25.1368	25.3148	1.98879
4393	13276	ref|NM_001814|ens|ENST00000227266|gb|AB527642|gb|AF234263	hs|chr11:88042347-88033771	A_23_P1552	CTSC	NM_001814	ref|Homo sapiens cathepsin C (CTSC), transcript variant 1, mRNA [NM_001814]	-2.93658	-1.99094	0.246157	27.2329	27.0424	26.7621	28.242	24.9661	24.8378	24.6227	25.6412	25.7238	26.1203	25.3906	1.99094
10273	31328	tc|THC2660992	hs|chr2:074212866-074212807	A_33_P3261433	THC2660992	THC2660992	Unknown	-3.26798	-1.99222	0.242371	30.5768	29.4131	29.2317	29.8244	27.4013	27.2959	28.1506	27.7271	27.8057	27.6233	28.3812	1.99222
11645	35716	ref|NM_006037|ens|ENST00000345617|ref|XM_006712877|ref|XM_006712880	hs|chr2:239970735-239970676	A_23_P210048	HDAC4	NM_006037	ref|Homo sapiens histone deacetylase 4 (HDAC4), mRNA [NM_006037]	-3.67769	-1.99651	0.255169	30.0379	30.0782	29.665	30.3649	28.2686	28.4976	28.5699	27.6203	27.7995	27.7712	27.7527	1.99651
8696	26429	ref|NM_001004356|ref|NM_001004358|ref|NM_021923|ens|ENST00000398484	hs|chr4:1019939-1019998	A_23_P92349	FGFRL1	NM_001004356	ref|Homo sapiens fibroblast growth factor receptor-like 1 (FGFRL1), transcript variant 1, mRNA [NM_001004356]	-3.88471	-1.99685	0.25165	27.7181	28.0572	27.7458	28.3584	26.3594	26.1962	26.2846	25.5249	25.9547	25.6336	25.8577	1.99685
5424	16676	ref|NM_001102|ref|NM_001130004|ref|NM_001130005|ens|ENST00000438964	hs|chr14:69343826-69341703	A_23_P105957	ACTN1	NM_001102	ref|Homo sapiens actinin, alpha 1 (ACTN1), transcript variant 2, mRNA [NM_001102]	-4.30806	-1.99908	0.247517	29.0014	29.3904	28.6352	29.1426	27.1135	27.0909	27.3233	27.0173	27.1228	26.8842	26.7513	1.99908
7773	23665	ref|NM_152406|ref|NM_001146337|ens|ENST00000296721|ens|ENST00000513665	hs|chr5:148720325-148720384	A_32_P167239	AFAP1L1	NM_152406	ref|Homo sapiens actin filament associated protein 1-like 1 (AFAP1L1), transcript variant 1, mRNA [NM_152406]	-3.15338	-2.00085	0.269978	31.4334	31.3263	31.3004	31.4955	29.9435	30.0153	30.1371	28.7519	28.8663	29.1731	28.8292	2.00085
17702	7804	ref|NM_152625|ens|ENST00000318442|gb|AK097115|gb|BX647592	hs|chr5:71739339-71739280	A_23_P407096	ZNF366	NM_152625	ref|Homo sapiens zinc finger protein 366 (ZNF366), mRNA [NM_152625]	-2.71403	-2.00202	0.288825	25.9925	26.1373	26.2783	25.9763	24.8477	24.9002	24.8559	NaN	23.4532	23.2612	23.2463	2.00202
10157	31007	ens|ENST00000390265|ens|ENST00000498574|ens|ENST00000473726|ens|ENST00000498435	hs|chr2:89953072-89953131	A_32_P148122	ENST00000390265	ENST00000390265	ens|immunoglobulin kappa variable 1D-33 [Source:HGNC Symbol;Acc:5753] [ENST00000390265]	-3.22673	-2.00302	0.227597	28.5377	27.1551	26.8201	27.536	25.6841	24.9623	25.522	25.4959	25.512	25.5069	25.8812	2.00302
12488	38499	ref|NM_020226|ref|NM_001099403|ens|ENST00000415738|ens|ENST00000339711	hs|chr4:81125349-81125408	A_33_P3342126	PRDM8	NM_020226	ref|Homo sapiens PR domain containing 8 (PRDM8), transcript variant 1, mRNA [NM_020226]	-3.60073	-2.00924	0.249915	28.1502	27.891	28.3157	28.7487	26.5498	26.482	26.4903	26.4472	25.6856	25.6864	26.5289	2.00924
9996	30493	ref|NM_001136534|ens|ENST00000453450|ens|ENST00000426426|gb|AK296289	hs|chr12:120078559-120078618	A_33_P3441021	TMEM233	NM_001136534	ref|Homo sapiens transmembrane protein 233 (TMEM233), mRNA [NM_001136534]	-3.32944	-2.01078	0.26144	31.5255	31.8231	31.4537	31.8689	29.2205	29.3009	28.9173	30.1041	30.0462	30.3988	29.6111	2.01078
287	Mean	ref|NM_001013398|ref|NM_000598|ens|ENST00000275521|gb|S56205	hs|chr7:45952667-45952608	A_23_P215634	IGFBP3	NM_001013398	ref|Homo sapiens insulin-like growth factor binding protein 3 (IGFBP3), transcript variant 1, mRNA [NM_001013398]	-2.66905	-2.0149	0.285524	30.6089	30.6238	30.3039	30.3101	29.4891	29.4191	29.0945	28.0035	27.7821	27.7666	27.5724	2.0149
13430	41749	NA	hs|chr10:028966479-028966420	A_33_P3407374	A_33_P3407374	A_33_P3407374	Unknown	-2.77416	-2.01806	0.257186	33.5109	34.4896	33.8823	33.113	32.2459	31.7938	32.9102	31.1666	31.3519	30.8784	31.7695	2.01806
9104	27667	ref|NM_001278302|ref|NM_001278303|ref|NM_001278342|ref|NM_138930	hs|chr12:122710882-122710823	A_33_P3330125	DIABLO	NM_001278302	ref|Homo sapiens diablo, IAP-binding mitochondrial protein (DIABLO), transcript variant 5, mRNA [NM_001278302]	-2.49921	-2.02082	0.237137	31.4574	33.4187	32.8707	31.7709	31.0205	30.3744	31.5483	29.8864	29.6463	29.7019	30.3323	2.02082
1751	5000	ref|NM_207359|ens|ENST00000282538|gb|AK128643|tc|THC2484575	hs|chr3:30767791-30767732	A_33_P3244793	GADL1	NM_207359	ref|Homo sapiens glutamate decarboxylase-like 1 (GADL1), mRNA [NM_207359]	-3.94624	-2.02144	0.248247	30.8027	30.1407	30.5437	30.6105	28.2316	27.9432	28.448	28.7645	28.5094	28.8074	28.8166	2.02144
6388	19609	ref|NM_145057|ens|ENST00000301200|ens|ENST00000573230|ens|ENST00000577111	hs|chr19:54976270-54976211	A_33_P3342235	CDC42EP5	NM_145057	ref|Homo sapiens CDC42 effector protein (Rho GTPase binding) 5 (CDC42EP5), mRNA [NM_145057]	-2.55156	-2.03067	0.242539	32.214	33.6981	33.9211	32.4541	31.1696	30.4736	32.4018	30.4797	30.8115	30.4877	31.4643	2.03067
9031	27460	ref|NM_032199|ref|NM_001244638|ens|ENST00000279873|gb|BX648835	hs|chr10:63856246-63856305	A_32_P18440	ARID5B	NM_032199	ref|Homo sapiens AT rich interactive domain 5B (MRF1-like) (ARID5B), transcript variant 1, mRNA [NM_032199]	-3.0208	-2.03219	0.261777	31.1832	31.469	31.4972	31.9797	30.2381	30.2089	30.1145	29.0236	29.1606	28.727	29.0279	2.03219
19439	27806	ref|NM_021823|ens|ENST00000342932|gb|AK027491|gb|BC005877	hs|chr15:75342483-75342542	A_24_P327011	PPCDC	NM_021823	ref|Homo sapiens phosphopantothenoylcysteine decarboxylase (PPCDC), mRNA [NM_021823]	-2.99083	-2.03391	0.256344	24.4864	25.388	25.4051	25.9795	22.9212	23.5396	23.6471	NaN	23.7522	22.5439	NaN	2.03391
10087	30760	ref|NM_001007176|ref|NM_001256597|ref|NM_001256596|ens|ENST00000399653	hs|chr8:49986832-49986891	A_33_P3223687	C8orf22	NM_001007176	ref|Homo sapiens chromosome 8 open reading frame 22 (C8orf22), transcript variant 1, mRNA [NM_001007176]	-3.47693	-2.03484	0.256276	34.1724	34.6122	34.5698	34.4994	33.0833	33.1763	32.4398	32.1468	32.0991	32.1746	31.8804	2.03484
8369	25456	ref|NM_005566|ref|NM_001165415|ref|NM_001165416|ref|NM_001165414	hs|chr9:014921876-014921817	A_32_P44568	LDHA	NM_005566	ref|Homo sapiens lactate dehydrogenase A (LDHA), transcript variant 1, mRNA [NM_005566]	-3.44711	-2.04264	0.248659	31.4231	31.2183	31.0812	31.8624	29.0404	29.0075	28.5877	29.6513	29.6546	29.964	29.5696	2.04264
6692	20553	ref|NM_015550|ref|NM_145320|ref|NM_145321|ref|NM_145322	hs|chr7:24836828-24836769	A_24_P377499	OSBPL3	NM_015550	ref|Homo sapiens oxysterol binding protein-like 3 (OSBPL3), transcript variant 1, mRNA [NM_015550]	-3.2145	-2.04526	0.254553	28.1785	28.0858	27.7938	28.5806	26.8182	26.7556	26.4894	25.9243	25.4922	25.9345	25.3867	2.04526
3388	10135	ref|NM_001013842|ref|NM_173686|ref|NM_001198827|ens|ENST00000409586	hs|chr8:22460863-22460922	A_33_P3410849	C8orf58	NM_001013842	ref|Homo sapiens chromosome 8 open reading frame 58 (C8orf58), transcript variant 1, mRNA [NM_001013842]	-2.66216	-2.07041	0.221451	32.1909	30.1139	30.4866	30.9756	28.2913	28.1636	29.8647	28.5574	28.9705	28.6974	29.5543	2.07041
4046	12249	ref|NM_000476|ens|ENST00000550143|ens|ENST00000373176|ref|XM_005251788	hs|chr9:130630712-130630653	A_23_P217088	AK1	NM_000476	ref|Homo sapiens adenylate kinase 1 (AK1), mRNA [NM_000476]	-3.91012	-2.07232	0.230538	32.9883	32.9862	32.7486	33.829	31.4544	31.0721	30.7531	31.28	31.0739	31.0412	30.7853	2.07232
10194	31133	ref|NM_139240|ens|ENST00000367726|ens|ENST00000367727|ref|XM_005245608	hs|chr1:172431357-172434469	A_23_P46584	C1orf105	NM_139240	ref|Homo sapiens chromosome 1 open reading frame 105 (C1orf105), mRNA [NM_139240]	-3.22119	-2.07325	0.248901	27.3865	26.9804	26.6116	26.8463	25.4025	24.908	25.1646	23.7546	24.6807	25.5538	24.7161	2.07325
10740	32872	ref|NM_080606|ens|ENST00000370346|gb|AB464464|gb|BC137288	hs|chr20:61637561-61637502	A_24_P57898	BHLHE23	NM_080606	ref|Homo sapiens basic helix-loop-helix family, member e23 (BHLHE23), mRNA [NM_080606]	-2.78025	-2.07686	0.220989	29.7848	30.5685	30.4078	28.5168	28.2097	27.6377	28.6998	27.5352	27.2855	27.2772	27.5531	2.07686
5957	18352	ref|NM_000332|ref|NM_001128164|ens|ENST00000244769|ens|ENST00000436367	hs|chr6:16302089-16302030	A_33_P3409099	ATXN1	NM_000332	ref|Homo sapiens ataxin 1 (ATXN1), transcript variant 1, mRNA [NM_000332]	-3.36404	-2.07883	0.247242	27.7094	28.3002	27.9984	28.3013	26.3623	26.2912	26.6408	25.5455	26.196	25.0143	25.9394	2.07883
7163	21930	ref|NM_003614|ens|ENST00000249041|gb|AF067733|gb|AY587582	hs|chr22:38221326-38221385	A_23_P256663	GALR3	NM_003614	ref|Homo sapiens galanin receptor 3 (GALR3), mRNA [NM_003614]	-2.9752	-2.10233	0.24066	32.4168	32.8045	32.9049	31.6319	30.9113	30.4233	31.3566	30.3094	29.8977	29.425	30.0368	2.10233
17996	28673	ref|NM_031481|ens|ENST00000399813|ens|ENST00000327451|gb|AB528235	hs|chr22:18072938-18072997	A_24_P74508	SLC25A18	NM_031481	ref|Homo sapiens solute carrier family 25 (glutamate carrier), member 18 (SLC25A18), mRNA [NM_031481]	-3.48168	-2.10271	0.24884	24.9741	25.7689	25.6961	26.134	23.703	23.3159	23.2427	NaN	23.6576	23.8278	23.4962	2.10271
19641	29920	ref|NM_001001414|ens|ENST00000339852|gb|AK123941|gb|BC092493	hs|chr19:39692461-39692520	A_33_P3411477	NCCRP1	NM_001001414	ref|Homo sapiens non-specific cytotoxic cell receptor protein 1 homolog (zebrafish) (NCCRP1), mRNA [NM_001001414]	-2.78324	-2.10372	0.285792	25.0432	24.4745	24.9617	25.7095	23.2892	NaN	22.8582	22.3641	22.9995	23.2064	NaN	2.10372
7962	24243	ref|NM_013378|ens|ENST00000248948|gb|AY359000|gb|AF163825	hs|chr22:24094996-24094937	A_33_P3299254	VPREB3	NM_013378	ref|Homo sapiens pre-B lymphocyte 3 (VPREB3), mRNA [NM_013378]	-3.69706	-2.1074	0.229567	28.4112	28.7135	28.2488	27.6037	25.6428	25.5919	26.1387	26.3894	26.3448	26.3765	26.4744	2.1074
13852	43161	NA	hs|chr5:161178628-161178569	A_24_P126741	A_24_P126741	A_24_P126741	Unknown	-3.80457	-2.10865	0.240065	28.1013	28.0766	28.4488	28.1672	25.8271	25.5698	25.5116	26.6074	26.2318	26.3953	26.4859	2.10865
2965	8843	ref|NM_001003940|ref|NM_033503|ref|NM_001003943|ref|NM_001003942	hs|chr15:40380509-40380450	A_23_P379649	BMF	NM_001003940	ref|Homo sapiens Bcl2 modifying factor (BMF), transcript variant 1, mRNA [NM_001003940]	-2.46893	-2.11281	0.278709	25.9684	26.7258	26.2209	26.5176	25.1925	25.5583	25.0561	22.7536	23.7345	23.6507	23.772	2.11281
17832	16599	gb|AK125205|tc|THC2480499	hs|chr2:204193090-204193031	A_33_P3226237	AK125205	AK125205	gb|Homo sapiens cDNA FLJ43215 fis, clone FEBRA2021908. [AK125205]	-2.54477	-2.11288	0.237315	27.4905	28.5535	28.6608	26.8311	25.1492	25.2752	27.5347	NaN	25.5529	25.2166	25.898	2.11288
11093	34027	NA	hs|chr16:029887696-029887637	A_33_P3347522	A_33_P3347522	A_33_P3347522	Unknown	-3.18923	-2.11514	0.243269	33.7482	33.8552	33.4828	32.9306	31.396	30.7123	32.3309	30.8666	31.2683	31.0514	32.098	2.11514
16976	30773	ref|NM_206921|gb|AY313778|gb|BC110835|ens|ENST00000392500	hs|chr6:118812693-118812634	A_33_P3407339	CEP85L	NM_206921	ref|Homo sapiens centrosomal protein 85kDa-like (CEP85L), transcript variant 2, mRNA [NM_206921]	-4.31853	-2.11984	0.230327	26.9769	26.4194	26.5112	26.3759	24.8147	24.5845	24.1082	24.5285	24.5593	24.0282	24.5336	2.11984
15179	15085	ref|NM_144646|ens|ENST00000254801|ref|XM_006714211|ref|XM_006714212	hs|chr4:71521933-71521874	A_23_P167168	IGJ	NM_144646	ref|Homo sapiens immunoglobulin J polypeptide, linker protein for immunoglobulin alpha and mu polypeptides (IGJ), mRNA [NM_144646]	-3.33037	-2.1358	0.239588	26.7041	26.075	26.5862	26.6697	24.7217	23.8322	23.3028	24.4578	25.0093	24.7984	24.4883	2.1358
19431	24790	ref|NM_170741|ref|NM_001270422|ref|NM_001291625|ref|NM_001291622	hs|chr17:68131523-68131582	A_23_P501193	KCNJ16	NM_170741	ref|Homo sapiens potassium inwardly-rectifying channel, subfamily J, member 16 (KCNJ16), transcript variant 2, mRNA [NM_170741]	-2.77786	-2.14474	0.285419	24.9992	25.0609	24.6597	25.6095	23.5772	NaN	23.577	NaN	22.6326	22.5185	22.3826	2.14474
14787	1172	NA	hs|chr16:056682743-056682802	A_33_P3231156	A_33_P3231156	A_33_P3231156	Unknown	-2.58569	-2.145	0.271381	27.844	27.835	27.3475	27.5944	26.9229	25.9841	26.319	24.5834	25.3451	25.3524	24.0647	2.145
11815	36235	ref|NM_004913|ens|ENST00000389386|ref|XM_006721350|ref|XM_005256329	hs|chr16:89777241-89777182	A_33_P3410206	VPS9D1	NM_004913	ref|Homo sapiens VPS9 domain containing 1 (VPS9D1), mRNA [NM_004913]	-2.92441	-2.14722	0.228592	32.8336	33.6863	33.3311	32.0469	32.0347	30.8188	31.3381	30.4916	30.2834	30.3116	30.5126	2.14722
2642	7830	ref|NM_001278720|ens|ENST00000219551|ens|ENST00000352681|ens|ENST00000450775	hs|chr16:726855-726988	A_23_P26468	RHBDL1	NM_001278720	ref|Homo sapiens rhomboid, veinlet-like 1 (Drosophila) (RHBDL1), transcript variant 1, mRNA [NM_001278720]	-2.70623	-2.15061	0.235011	30.4877	30.4117	31.1186	29.3615	27.4949	27.3149	29.2249	27.7997	28.3574	27.933	29.235	2.15061
3528	10574	ref|NM_002064|ref|NM_001243658|ref|NM_001243659|ref|NM_001118890	hs|chr5:95149862-95149803	A_23_P69908	GLRX	NM_002064	ref|Homo sapiens glutaredoxin (thioltransferase) (GLRX), transcript variant 1, mRNA [NM_002064]	-4.09561	-2.15462	0.23085	31.8387	31.8983	31.7324	32.0573	29.5147	29.6942	29.0095	30.1217	30.0153	30.1082	29.6256	2.15462
6068	18691	ref|NM_018949|ens|ENST00000313135|gb|BC136490|tc|THC2646256	hs|chr17:80333237-80333296	A_23_P146885	UTS2R	NM_018949	ref|Homo sapiens urotensin 2 receptor (UTS2R), mRNA [NM_018949]	-2.70776	-2.15593	0.208498	32.6819	32.2673	32.251	30.4239	30.2915	29.8373	30.4159	30.2084	29.155	28.8139	29.5288	2.15593
19841	34921	ref|NM_006548|ref|NM_001007225|ref|NM_001291869|ref|NM_001291872	hs|chr3:185362106-185362047	A_23_P250156	IGF2BP2	NM_006548	ref|Homo sapiens insulin-like growth factor 2 mRNA binding protein 2 (IGF2BP2), transcript variant 1, mRNA [NM_006548]	-3.89961	-2.15713	0.240835	25.4813	26.2843	26.0117	25.8221	23.9258	23.7846	23.7207	NaN	23.5579	23.7246	NaN	2.15713
5803	17918	ref|NM_032963|ref|NM_032962|ref|NR_027921|ref|NR_027922	hs|chr17:34310865-34310806	A_23_P218369	CCL14	NM_032963	ref|Homo sapiens chemokine (C-C motif) ligand 14 (CCL14), transcript variant 3, mRNA [NM_032963]	-2.95557	-2.1662	0.250088	27.4178	27.9863	27.7023	27.7248	25.1938	24.5459	24.5916	25.6529	26.2699	26.5885	25.9487	2.1662
3866	11699	ref|NM_001177376|ens|ENST00000538692|ens|ENST00000554637|ref|XM_006718102	hs|chr4:190993379-190993446	A_23_P333129	DUX4L4	NM_001177376	ref|Homo sapiens double homeobox 4 like 4 (DUX4L4), mRNA [NM_001177376]	-2.55026	-2.18012	0.228737	33.2609	33.437	33.4778	31.7301	31.6003	31.1283	31.7592	31.1368	29.8784	29.4216	30.6496	2.18012
14185	44350	ref|NM_005077|ens|ENST00000376499|ref|XM_006717259|ref|XM_005252151	hs|chr9:84199177-84199118	A_23_P135239	TLE1	NM_005077	ref|Homo sapiens transducin-like enhancer of split 1 (E(sp1) homolog, Drosophila) (TLE1), mRNA [NM_005077]	-4.12475	-2.18422	0.209797	30.3916	31.2589	30.8353	30.0026	28.6065	28.5043	28.5836	28.2219	28.3841	28.5352	28.2296	2.18422
14966	7917	ref|NM_024919|ref|NM_001122841|ref|NR_110312|ens|ENST00000468647	hs|chr6:168457299-168457240	A_23_P81717	FRMD1	NM_024919	ref|Homo sapiens FERM domain containing 1 (FRMD1), transcript variant 1, mRNA [NM_024919]	-2.46741	-2.18633	0.155472	28.3119	25.6316	25.2514	25.9366	24.1912	23.6999	23.8619	24.2885	24.9258	24.4273	23.2814	2.18633
19345	12129	ref|NM_000612|ref|NM_001007139|ref|NM_001127598|ref|NM_001291862	hs|chr11:2154754-2154402	A_23_P421379	IGF2	NM_000612	ref|Homo sapiens insulin-like growth factor 2 (somatomedin A) (IGF2), transcript variant 1, mRNA [NM_000612]	-2.68371	-2.18903	0.231762	25.2134	26.8837	26.3322	25.8126	24.7163	24.7267	24.1672	NaN	23.0391	22.7079	NaN	2.18903
12252	37715	NA	hs|chr19:011697228-011697287	A_33_P3239184	A_33_P3239184	A_33_P3239184	Unknown	-3.49303	-2.19795	0.224451	31.7519	32.5333	31.7128	31.7562	29.1394	29.261	29.1868	30.0681	30.4774	30.2042	29.8471	2.19795
10259	31294	ref|NM_004468|ref|NM_001243878|ens|ENST00000477194|ens|ENST00000475084	hs|chr1:38463456-38463397	A_23_P114839	FHL3	NM_004468	ref|Homo sapiens four and a half LIM domains 3 (FHL3), transcript variant 1, mRNA [NM_004468]	-3.53484	-2.19799	0.2256	30.3831	31.1407	30.3719	30.8018	29.0968	29.1836	28.7019	28.1871	28.3785	28.0009	27.786	2.19799
15814	34402	ref|NM_024717|ref|NM_001002796|ens|ENST00000505078|ens|ENST00000574707	hs|chr5:94042412-94042353	A_23_P133293	MCTP1	NM_024717	ref|Homo sapiens multiple C2 domains, transmembrane 1 (MCTP1), transcript variant L, mRNA [NM_024717]	-2.88169	-2.20105	0.244836	25.8711	25.9137	26.4555	26.4723	24.0298	23.5205	23.3904	22.6654	24.4826	24.6304	25.1204	2.20105
16055	40351	ref|XR_171055|ref|XR_171838|gb|BC037281	hs|chr10:11653619-11653678	A_24_P203953	LOC439951	XR_171055	ref|PREDICTED: Homo sapiens uncharacterized LOC439951 (LOC439951), misc_RNA [XR_171055]	-2.70014	-2.20506	0.19794	32.5138	32.3216	31.5984	30.1424	30.4168	29.5868	29.9838	29.4131	28.9544	28.6518	29.0664	2.20506
19383	17306	ref|NM_001001971|ref|NM_001143773|ref|NM_001166698|ref|NM_198215	hs|chr10:61006363-61006304	A_24_P205252	FAM13C	NM_001001971	ref|Homo sapiens family with sequence similarity 13, member C (FAM13C), transcript variant 2, mRNA [NM_001001971]	-3.46781	-2.20759	0.231055	26.7835	25.9961	26.3733	26.507	23.9385	23.3926	NaN	NaN	24.7697	25.0688	23.8674	2.20759
3067	9167	ref|NM_058229|ref|NM_001242463|ref|NM_148177|ens|ENST00000287396	hs|chr8:124515447-124515388	A_33_P3378126	FBXO32	NM_058229	ref|Homo sapiens F-box protein 32 (FBXO32), transcript variant 1, mRNA [NM_058229]	-3.64165	-2.2147	0.228162	34.7863	34.6708	34.9952	34.9421	32.1011	31.7465	32.4852	32.7966	32.9555	32.9789	33.3734	2.2147
12659	39104	ref|NM_005686|ens|ENST00000367204|ref|XM_005245623|gb|BC106038	hs|chr1:204096551-204096610	A_23_P85703	SOX13	NM_005686	ref|Homo sapiens SRY (sex determining region Y)-box 13 (SOX13), mRNA [NM_005686]	-3.18681	-2.21863	0.233636	26.4847	26.4403	26.6324	27.1482	25.487	25.0936	24.8988	24.2338	23.7827	23.6292	24.0794	2.21863
16475	18228	ref|NM_000064|ens|ENST00000596238|ens|ENST00000245907|gb|K02765	hs|chr19:6686195-6686136	A_33_P3347869	C3	NM_000064	ref|Homo sapiens complement component 3 (C3), mRNA [NM_000064]	-4.37303	-2.22747	0.214645	27.7966	28.3054	28.1203	28.4627	26.1345	25.9724	26.2873	25.3293	26.1739	25.7885	25.9207	2.22747
11903	36514	ref|NM_080617|ens|ENST00000064571|ref|XM_005260291|gb|AY358527	hs|chr20:54572726-54572667	A_33_P3385516	CBLN4	NM_080617	ref|Homo sapiens cerebellin 4 precursor (CBLN4), mRNA [NM_080617]	-4.42298	-2.22817	0.21278	27.999	27.2672	27.4765	27.3668	25.2855	24.9806	25.7231	25.0724	25.6266	25.0797	25.3265	2.22817
18709	30069	ref|NM_001083112|ref|NM_000408|ens|ENST00000409861|ens|ENST00000464846	hs|chr2:157439359-157439418	A_33_P3354564	GPD2	NM_001083112	ref|Homo sapiens glycerol-3-phosphate dehydrogenase 2 (mitochondrial) (GPD2), transcript variant 1, mRNA [NM_001083112]	-2.91505	-2.25989	0.238897	25.1349	26.3714	25.7088	25.4757	24.0354	22.4103	23.4977	NaN	23.8388	23.9821	22.7127	2.25989
12266	37767	ref|NM_024761|ens|ENST00000262244|gb|AL832572|tc|THC2613890	hs|chr9:27326043-27325984	A_24_P32085	MOB3B	NM_024761	ref|Homo sapiens MOB kinase activator 3B (MOB3B), mRNA [NM_024761]	-3.93201	-2.26387	0.214572	29.1611	28.7523	29.0477	29.4335	27.3653	27.2815	27.2707	26.3942	26.2417	26.7395	26.5506	2.26387
5049	15367	ref|NM_005566|ref|NM_001165414|ref|NM_001165416|ref|NM_001135239	hs|chr11:18428789-18428848	A_23_P47565	LDHA	NM_005566	ref|Homo sapiens lactate dehydrogenase A (LDHA), transcript variant 1, mRNA [NM_005566]	-4.8256	-2.26562	0.208931	33.5973	33.2418	33.0815	33.209	30.772	30.8312	30.7391	31.0155	31.2073	31.4354	31.117	2.26562
12664	39131	NA	hs|chr11:067276140-067276199	A_33_P3306526	A_33_P3306526	A_33_P3306526	Unknown	-2.79401	-2.27464	0.217059	32.103	33.4228	33.2002	32.0149	31.348	30.2518	31.6071	30.152	29.7771	29.2793	30.4588	2.27464
14357	45013	ref|NM_172109|ens|ENST00000344425|ens|ENST00000482957|gb|D82346	hs|chr20:62065157-62065098	A_33_P3395823	KCNQ2	NM_172109	ref|Homo sapiens potassium voltage-gated channel, KQT-like subfamily, member 2 (KCNQ2), transcript variant 5, mRNA [NM_172109]	-2.64347	-2.27802	0.210506	30.1686	29.5775	31.5882	29.9529	28.4659	27.6689	29.6724	27.7111	27.338	27.1242	28.3262	2.27802
11125	34109	ref|NM_145071|ref|NM_013324|ens|ENST00000348721|ens|ENST00000443053	hs|chr3:50644082-50644023	A_23_P144096	CISH	NM_145071	ref|Homo sapiens cytokine inducible SH2-containing protein (CISH), transcript variant 2, mRNA [NM_145071]	-3.12351	-2.28053	0.219399	29.2681	29.0782	28.1871	28.9205	25.6906	25.4835	26.5641	26.8642	26.8169	27.3409	27.3203	2.28053
5917	18243	ens|ENST00000370177|tc|THC2522513	hs|chr20:62152934-62152993	A_33_P3218797	PPDPF	ENST00000370177	ens|pancreatic progenitor cell differentiation and proliferation factor [Source:HGNC Symbol;Acc:16142] [ENST00000370177]	-2.61098	-2.28698	0.181817	33.0954	31.955	32.006	30.2147	30.197	29.6986	30.5868	29.5766	28.9436	28.655	29.058	2.28698
6759	20735	ref|NM_080625|ens|ENST00000262659|ens|ENST00000452892|ens|ENST00000300415	hs|chr20:30607145-30607204	A_33_P3380772	CCM2L	NM_080625	ref|Homo sapiens cerebral cavernous malformation 2-like (CCM2L), mRNA [NM_080625]	-2.61119	-2.30583	0.203129	32.098	33.6485	33.5455	31.7702	31.0721	30.6285	31.9122	29.8471	29.5868	29.5329	30.6382	2.30583
2041	5882	ref|NR_001443|ens|ENST00000582261|ens|ENST00000579946|ens|ENST00000579355	hs|chr17:20422735-20422676	A_32_P46238	KRT17P5	NR_001443	ref|Homo sapiens keratin 17 pseudogene 5 (KRT17P5), non-coding RNA [NR_001443]	-4.79597	-2.30616	0.206019	28.9054	28.8821	29.0599	29.106	27.1026	27.1426	26.4588	26.5145	26.6115	26.3594	26.5862	2.30616
14822	2415	ref|NM_212550|ens|ENST00000587722|ens|ENST00000592910|ens|ENST00000593083	hs|chr19:45683104-45683163	A_33_P3329592	BLOC1S3	NM_212550	ref|Homo sapiens biogenesis of lysosomal organelles complex-1, subunit 3 (BLOC1S3), mRNA [NM_212550]	-2.72624	-2.31146	0.219772	27.2475	28.5592	27.6191	28.0072	25.6071	23.5228	25.9345	25.6397	25.7863	25.6962	26.6408	2.31146
5628	17359	ref|NM_001650|ref|NM_004028|ens|ENST00000383168|gb|AK026728	hs|chr18:24433179-24433120	A_24_P202522	AQP4	NM_001650	ref|Homo sapiens aquaporin 4 (AQP4), transcript variant a, mRNA [NM_001650]	-3.51709	-2.31185	0.208072	27.8279	28.3001	28.0974	28.8769	25.2954	25.6016	25.2755	25.9863	26.5254	26.7085	26.3533	2.31185
10162	31038	ref|NM_001009991|ref|NM_001242394|ref|NM_001242395|ref|NM_001242384	hs|chr6:159181680-159181739	A_24_P291826	SYTL3	NM_001009991	ref|Homo sapiens synaptotagmin-like 3 (SYTL3), transcript variant 3, mRNA [NM_001009991]	-3.4474	-2.31274	0.210304	26.625	27.607	27.13	27.5672	25.7139	25.7464	25.0053	24.4881	24.7717	24.5643	24.1473	2.31274
13817	43063	ref|NM_020695|ens|ENST00000170168|ref|XM_005259599|gb|AB032964	hs|chr19:1815304-1815245	A_33_P3312682	REXO1	NM_020695	ref|Homo sapiens REX1, RNA exonuclease 1 homolog (S. cerevisiae) (REXO1), mRNA [NM_020695]	-2.81304	-2.31639	0.183464	34.4425	32.0364	32.9555	32.8045	30.5496	30.0673	31.5778	30.2312	30.6754	30.2712	31.8307	2.31639
6333	19439	ens|ENST00000523812|gb|AB209654|gb|AY129020|tc|NP1473078	hs|chr8:144357115-144357174	A_33_P3285715	GLI4	ENST00000523812	ens|GLI family zinc finger 4 [Source:HGNC Symbol;Acc:4320] [ENST00000523812]	-2.59497	-2.32286	0.226348	34.2776	33.0135	33.5558	32.5168	30.6701	30.1145	32.6851	30.0689	30.8597	30.6253	32.1026	2.32286
395	244	ref|NM_001083112|ref|NM_000408|ens|ENST00000310454|ref|XM_005246470	hs|chr2:157442855-157442914	A_33_P3354569	GPD2	NM_001083112	ref|Homo sapiens glycerol-3-phosphate dehydrogenase 2 (mitochondrial) (GPD2), transcript variant 1, mRNA [NM_001083112]	-5.57524	-2.33044	0.199037	29.7879	29.5169	29.6399	29.4246	27.4282	27.3913	27.2108	27.4337	27.0467	27.2632	27.0595	2.33044
14066	43939	ref|NM_001194|ens|ENST00000251287|gb|AJ012582|tc|THC2473872	hs|chr19:617098-617157	A_33_P3279640	HCN2	NM_001194	ref|Homo sapiens hyperpolarization activated cyclic nucleotide-gated potassium channel 2 (HCN2), mRNA [NM_001194]	-2.81556	-2.33603	0.187379	31.3004	32.7005	33.2244	31.3299	29.7697	28.9594	30.8827	29.9989	29.0832	29.3682	30.5573	2.33603
14680	Mean	ref|NM_020974|ref|NM_001170690|ens|ENST00000518447|ens|ENST00000450649	hs|chr11:9043471-9042734	A_23_P105144	SCUBE2	NM_020974	ref|Homo sapiens signal peptide, CUB domain, EGF-like 2 (SCUBE2), transcript variant 1, mRNA [NM_020974]	-3.16545	-2.34119	0.226626	27.1927	27.2612	27.0864	27.2355	25.6585	25.7332	25.7745	23.9551	24.2352	24.4373	24.1756	2.34119
13254	41144	NA	hs|chr1:120139395-120139336	A_24_P307306	A_24_P307306	A_24_P307306	Unknown	-2.84807	-2.35743	0.22172	30.6638	30.3232	31.4458	30.8293	27.0343	27.4346	29.0711	28.5044	28.6713	28.6988	29.792	2.35743
4932	15013	ens|ENST00000390549|ens|ENST00000390542|ens|ENST00000603328|ens|ENST00000605583	hs|chr14:106207869-106207810	A_33_P3424591	ENST00000390549	ENST00000390549	ens|immunoglobulin heavy constant gamma 1 (G1m marker) [Source:HGNC Symbol;Acc:5525] [ENST00000390549]	-2.8705	-2.36547	0.225179	28.1305	28.13	28.077	27.7181	26.4434	26.1518	23.6923	26.5899	25.5857	25.8273	25.2485	2.36547
16760	41753	ref|NM_004616|ens|ENST00000546561|ens|ENST00000247829|ens|ENST00000393330	hs|chr12:71526574-71526515	A_23_P36531	TSPAN8	NM_004616	ref|Homo sapiens tetraspanin 8 (TSPAN8), mRNA [NM_004616]	-5.37882	-2.39492	0.18922	28.6782	28.8686	29.0829	28.4998	26.6054	26.4833	26.0772	26.5517	26.3587	26.2754	26.3604	2.39492
4368	13194	ref|NM_002065|ref|NM_001033044|ref|NM_001033056|ens|ENST00000491322	hs|chr1:182352796-182352737	A_24_P53976	GLUL	NM_002065	ref|Homo sapiens glutamate-ammonia ligase (GLUL), transcript variant 1, mRNA [NM_002065]	-5.54414	-2.40028	0.189089	32.9731	32.9523	32.8889	33.3486	30.7783	30.6991	30.9247	30.4702	30.4507	30.6407	30.5194	2.40028
18029	30969	ref|NM_001004343|ens|ENST00000357246|ref|XM_005273139|gb|BC132986	hs|chr1:242159472-242159413	A_24_P216456	MAP1LC3C	NM_001004343	ref|Homo sapiens microtubule-associated protein 1 light chain 3 gamma (MAP1LC3C), mRNA [NM_001004343]	-4.51961	-2.44706	0.184429	26.6249	26.46	25.633	26.6254	23.7031	23.859	23.5236	NaN	24.0141	23.9884	24.2445	2.44706
12471	38458	ref|NM_001242758|ref|NM_002116|ref|NR_001434|ens|ENST00000547112	hs|chr6:29910343-29910402	A_33_P3237574	HLA-A	NM_001242758	ref|Homo sapiens major histocompatibility complex, class I, A (HLA-A), transcript variant 2 (A*01:01:01:01 allele), mRNA [NM_001242758]	-3.41952	-2.4476	0.193549	32.5475	32.2109	32.9102	31.647	29.6465	29.1529	30.9284	29.512	29.6489	29.512	30.7685	2.4476
2568	7575	ref|NM_006339|ens|ENST00000487894|ens|ENST00000493191|ens|ENST00000461099	hs|chr19:3578051-3578110	A_33_P3394599	HMG20B	NM_006339	ref|Homo sapiens high mobility group 20B (HMG20B), mRNA [NM_006339]	-2.77607	-2.46232	0.167047	29.5277	29.0101	30.7462	28.0277	26.5243	26.238	28.3464	26.5287	26.3942	26.4932	27.5344	2.46232
20573	13206	ref|NM_024761|ens|ENST00000262244|gb|AK097199|gb|AK023266	hs|chr9:27329679-27329620	A_23_P146551	MOB3B	NM_024761	ref|Homo sapiens MOB kinase activator 3B (MOB3B), mRNA [NM_024761]	-3.56282	-2.46282	0.209008	25.9215	26.1399	24.7215	25.861	23.1535	NaN	23.5308	NaN	22.9736	23.1348	NaN	2.46282
12755	39454	ref|NM_001025604|ref|NM_015683|ref|NM_001286826|ens|ENST00000593460	hs|chr19:18124251-18124310	A_24_P22976	ARRDC2	NM_001025604	ref|Homo sapiens arrestin domain containing 2 (ARRDC2), transcript variant 2, mRNA [NM_001025604]	-2.5566	-2.46691	0.246654	29.9278	30.48	30.226	30.2725	29.2871	29.2795	28.6226	27.0236	26.6974	27.0224	26.3853	2.46691
6244	19189	gb|BC137009|gb|BC137015	hs|chr19:4909287-4909228	A_24_P15640	BC137009	BC137009	gb|Homo sapiens chromosome 19 open reading frame 31, mRNA (cDNA clone MGC:168625 IMAGE:9021002), complete cds. [BC137009]	-3.11788	-2.46715	0.152485	28.2844	29.5842	30.1133	27.6492	26.5295	25.98	27.2032	26.1826	26.2096	26.0627	26.9168	2.46715
206	Mean	ref|NM_002133|ens|ENST00000216117|gb|X06985|gb|M23042	hs|chr22:35790122-35790181	A_23_P120883	HMOX1	NM_002133	ref|Homo sapiens heme oxygenase (decycling) 1 (HMOX1), mRNA [NM_002133]	-3.80905	-2.4831	0.191576	32.906	32.6262	32.4424	32.9378	29.4303	29.6051	29.7237	30.5092	30.792	30.9372	30.7177	2.4831
6736	20686	ref|NM_018951|ens|ENST00000283921|gb|AB464570|gb|DQ891906	hs|chr7:27213023-27211789	A_33_P3288649	HOXA10	NM_018951	ref|Homo sapiens homeobox A10 (HOXA10), transcript variant 1, mRNA [NM_018951]	-2.92044	-2.49796	0.165785	31.2709	29.4095	30.6125	28.9842	27.0487	27.0914	28.9394	26.9109	27.4961	27.2949	28.218	2.49796
11321	34714	ref|NM_002625|ref|NM_001271804|ref|NM_001271805|ref|NR_073450	hs|chrX:54971902-54964129	A_24_P203106	PFKFB1	NM_002625	ref|Homo sapiens 6-phosphofructo-2-kinase/fructose-2,6-biphosphatase 1 (PFKFB1), transcript variant 1, mRNA [NM_002625]	-2.82065	-2.50094	0.214164	27.5263	28.2472	27.8743	28.4523	26.6717	26.6755	26.4568	24.0167	25.0161	25.2103	24.6215	2.50094
16924	19999	ref|NM_012183|ens|ENST00000371116|gb|AF086235|tc|THC2651865	hs|chr1:63790602-63790661	A_33_P3264331	FOXD3	NM_012183	ref|Homo sapiens forkhead box D3 (FOXD3), mRNA [NM_012183]	-3.89723	-2.52842	0.185156	26.4584	26.5287	26.9265	26.568	24.3926	24.6607	24.58	24.5729	23.9582	23.079	23.4006	2.52842
12805	39618	ref|NM_000616|ref|NM_001195014|ref|NM_001195015|ref|NM_001195016	hs|chr12:6929910-6929969	A_24_P295999	CD4	NM_000616	ref|Homo sapiens CD4 molecule (CD4), transcript variant 1, mRNA [NM_000616]	-2.73754	-2.52903	0.182789	34.8487	32.6328	33.2324	33.5852	30.1338	30.3124	32.4438	30.6033	30.7729	30.5841	32.4699	2.52903
7177	21968	ref|NM_004095|ens|ENST00000338825|gb|AB044548|gb|BC004459	hs|chr8:37917718-37917777	A_23_P22224	EIF4EBP1	NM_004095	ref|Homo sapiens eukaryotic translation initiation factor 4E binding protein 1 (EIF4EBP1), mRNA [NM_004095]	-4.38212	-2.53223	0.175168	30.9604	30.7574	30.1203	30.9216	28.6692	28.7116	27.8634	28.3485	27.9496	27.9994	27.5621	2.53223
18185	6709	ref|NM_022166|ens|ENST00000261381|gb|BC045778|gb|BC036692	hs|chr16:17196526-17196467	A_24_P787897	XYLT1	NM_022166	ref|Homo sapiens xylosyltransferase I (XYLT1), mRNA [NM_022166]	-3.81006	-2.53554	0.204768	25.9068	26.0157	25.998	26.4396	24.0653	23.8384	23.1204	NaN	23.4883	23.0052	23.8092	2.53554
5955	18347	ref|NM_178352|ens|ENST00000326233|gb|BC160112|tc|THC2694544	hs|chr1:152770331-152770390	A_23_P375524	LCE1D	NM_178352	ref|Homo sapiens late cornified envelope 1D (LCE1D), mRNA [NM_178352]	-3.21639	-2.53926	0.169232	34.4151	33.343	33.4116	32.3592	30.74	29.9762	31.8461	30.5522	30.7417	30.2834	31.7612	2.53926
18430	37095	ref|NM_001040272|ens|ENST00000542621|ens|ENST00000380559|ens|ENST00000489062	hs|chr9:18910193-18910252	A_23_P342138	ADAMTSL1	NM_001040272	ref|Homo sapiens ADAMTS-like 1 (ADAMTSL1), transcript variant 4, mRNA [NM_001040272]	-2.97479	-2.54338	0.143544	28.4778	25.7564	26.2744	26.8619	24.9592	24.7142	24.9067	NaN	23.6219	24.0685	23.525	2.54338
7655	23363	ref|NM_052953|ens|ENST00000396641|ens|ENST00000417744|ens|ENST00000456208	hs|chr3:26751927-26751986	A_23_P143857	LRRC3B	NM_052953	ref|Homo sapiens leucine rich repeat containing 3B (LRRC3B), mRNA [NM_052953]	-3.84106	-2.57215	0.168399	27.8903	28.3128	27.8133	26.8908	25.8668	25.5438	25.1896	25.6308	24.5195	24.7679	24.5643	2.57215
19392	18317	ref|NM_152332|ref|NM_001128596|ref|NM_001128595|ref|NM_001289134	hs|chr14:92246677-92246618	A_33_P3378665	TC2N	NM_152332	ref|Homo sapiens tandem C2 domains, nuclear (TC2N), transcript variant 1, mRNA [NM_152332]	-4.26036	-2.5793	0.200236	26.4896	26.5192	26.6554	26.416	24.0601	24.0249	NaN	23.3484	23.8549	24.4154	NaN	2.5793
5514	17005	tc|THC2753069	hs|chr17:020841137-020841078	A_33_P3407601	THC2753069	THC2753069	tc|Q39AC8_BURS3 (Q39AC8) Cytochrome B561, partial (9%) [THC2753069]	-2.55698	-2.59005	0.166995	28.6491	29.8172	31.163	28.781	26.6899	25.9176	28.501	26.6571	26.1748	26.5526	28.5946	2.59005
942	2264	ref|NM_032411|ens|ENST00000479337|ens|ENST00000238044|ref|XM_006712799	hs|chr2:106694463-106694522	A_33_P3289121	C2orf40	NM_032411	ref|Homo sapiens chromosome 2 open reading frame 40 (C2orf40), mRNA [NM_032411]	-2.46961	-2.59028	0.245518	29.9211	29.9415	29.5362	29.9679	28.9339	28.7205	28.6352	25.8133	26.2091	26.1628	26.285	2.59028
18641	41365	ref|NM_012451|ens|ENST00000344846|ref|XM_005258693|ref|XM_005258694	hs|chr19:48879538-48879597	A_23_P164927	SYNGR4	NM_012451	ref|Homo sapiens synaptogyrin 4 (SYNGR4), mRNA [NM_012451]	-3.21045	-2.62805	0.145013	26.2629	26.5329	27.9709	25.3229	23.6962	NaN	24.8692	23.6737	23.6494	23.4218	24.0558	2.62805
5892	18174	gb|BC093850	hs|chr18:43914943-43915002	A_24_P348083	BC093850	BC093850	gb|Homo sapiens chromosome 18 open reading frame 23, mRNA (cDNA clone MGC:120885 IMAGE:7939695), complete cds. [BC093850]	-2.53119	-2.62864	0.182947	32.6949	33.1678	33.7422	31.2989	30.8669	30.2266	31.9778	29.8216	28.8176	28.4645	30.5062	2.62864
10486	32050	NA	hs|chr12:042984638-042984579	A_33_P3262327	A_33_P3262327	A_33_P3262327	Unknown	-4.80979	-2.63364	0.161068	27.7433	28.5815	28.5863	28.3164	25.4748	25.1321	25.9304	25.6336	26.2061	25.4769	25.8587	2.63364
11239	34493	ens|ENST00000366877|ens|ENST00000342943|tc|THC2679732	hs|chr1:223533605-223533546	A_33_P3327663	SUSD4	ENST00000366877	ens|sushi domain containing 4 [Source:HGNC Symbol;Acc:25470] [ENST00000366877]	-2.86658	-2.63535	0.174074	30.6596	28.6865	30.4463	29.3965	26.518	26.2355	28.4959	26.5255	26.8314	26.9006	28.6262	2.63535
3552	10659	ref|NR_034126	hs|chr1:112141688-112141629	A_33_P3399768	LINC01160	NR_034126	ref|Homo sapiens long intergenic non-protein coding RNA 1160 (LINC01160), long non-coding RNA [NR_034126]	-4.13662	-2.64069	0.161215	29.3952	28.2166	28.4187	28.8223	26.332	26.8766	26.5295	25.5104	25.7231	25.6594	25.8766	2.64069
13121	40686	ref|NM_001005339|ref|NM_002925|ens|ENST00000369103|ens|ENST00000369101	hs|chr10:121259582-121259523	A_23_P138717	RGS10	NM_001005339	ref|Homo sapiens regulator of G-protein signaling 10 (RGS10), transcript variant 1, mRNA [NM_001005339]	-5.70112	-2.64202	0.162242	31.3506	31.6003	31.5535	31.4699	29.1101	28.8988	28.9934	28.3037	28.8754	29.0751	28.7044	2.64202
6593	20261	ref|NM_148170|ref|NM_001114173|ens|ENST00000524463|gb|BX537913	hs|chr11:88054087-88054028	A_33_P3283480	CTSC	NM_148170	ref|Homo sapiens cathepsin C (CTSC), transcript variant 2, mRNA [NM_148170]	-3.90364	-2.64749	0.169749	28.5113	28.5696	29.1804	28.4353	24.9924	25.4308	25.6832	26.2447	26.4571	26.711	26.6673	2.64749
15120	13263	ref|NM_001650|ref|NM_004028|ens|ENST00000440832|ens|ENST00000581374	hs|chr18:24436235-24436176	A_33_P3420757	AQP4	NM_001650	ref|Homo sapiens aquaporin 4 (AQP4), transcript variant a, mRNA [NM_001650]	-4.02631	-2.66395	0.165332	29.7253	30.7135	30.2746	30.222	27.0376	26.7522	27.1144	27.8941	28.0122	28.4399	27.7392	2.66395
9579	29189	ref|NM_012467|ens|ENST00000234798|ref|XM_006720875|ref|XM_006720876	hs|chr16:1271739-1271680	A_23_P26294	TPSG1	NM_012467	ref|Homo sapiens tryptase gamma 1 (TPSG1), mRNA [NM_012467]	-2.90361	-2.66988	0.196126	35.0372	33.9603	34.2061	33.7783	30.8824	30.5043	33.4168	30.6423	31.5344	31.2757	32.7732	2.66988
18439	38124	ref|NM_002563|ens|ENST00000305097|gb|BC074784|gb|BC074785	hs|chr3:152554655-152554714	A_33_P3342528	P2RY1	NM_002563	ref|Homo sapiens purinergic receptor P2Y, G-protein coupled, 1 (P2RY1), mRNA [NM_002563]	-2.5096	-2.67606	0.133652	24.0135	26.9241	26.9745	24.4614	22.483	22.2822	22.7544	NaN	23.2948	22.6819	24.0076	2.67606
258	Mean	ref|NM_005441|gb|U20980|gb|AK092781|gb|BC021218	hs|chr21:37788958-37789017	A_23_P57306	CHAF1B	NM_005441	ref|Homo sapiens chromatin assembly factor 1, subunit B (p60) (CHAF1B), mRNA [NM_005441]	-4.89983	-2.67746	0.160463	29.6123	29.3603	29.3587	29.8521	27.3731	27.3686	27.1637	26.5938	26.5301	26.6477	26.4017	2.67746
2010	5771	ref|NM_005195|ens|ENST00000408965|gb|BC105109|gb|E05171	hs|chr8:48649932-48649873	A_33_P3253804	CEBPD	NM_005195	ref|Homo sapiens CCAAT/enhancer binding protein (C/EBP), delta (CEBPD), mRNA [NM_005195]	-3.01967	-2.70575	0.190956	32.3349	32.9157	32.3785	32.0235	30.9165	31.0014	30.6874	29.1449	28.7509	28.5885	28.8619	2.70575
12244	37688	ref|NM_001013638|ens|ENST00000301698|gb|BC156145|gb|BC156984	hs|chr16:863802-863861	A_33_P3222769	PRR25	NM_001013638	ref|Homo sapiens proline rich 25 (PRR25), mRNA [NM_001013638]	-3.34601	-2.70725	0.159636	30.4314	30.8462	31.3096	29.4692	27.514	27.1128	29.1431	27.1017	27.56	27.5446	28.6716	2.70725
1449	3933	ref|NM_207336|ens|ENST00000302017|ref|XM_006715864|ref|XM_006715865	hs|chr7:149462406-149462347	A_24_P218074	ZNF467	NM_207336	ref|Homo sapiens zinc finger protein 467 (ZNF467), mRNA [NM_207336]	-4.5576	-2.71458	0.154943	32.5182	32.3854	32.7258	31.79	30.2969	29.7834	30.0176	29.7996	29.4367	29.0282	29.1196	2.71458
737	1584	ref|NR_027420|tc|THC2524997	hs|chr21:9917195-9917136	A_33_P3247534	LOC389834	NR_027420	ref|Homo sapiens ankyrin repeat domain 57 pseudogene (LOC389834), non-coding RNA [NR_027420]	-2.78647	-2.74668	0.145072	30.696	28.0264	29.0332	28.7262	25.8748	25.7739	27.7949	25.0316	26.6007	25.8658	27.6747	2.74668
20824	14721	ens|ENST00000449424|ens|ENST00000536718|linc|TCONS_l2_00017604|gb|AK308704	hs|chr22:21824610-21824669	A_33_P3276250	ENST00000449424	ENST00000449424	ens|transmembrane protein 191C [Source:HGNC Symbol;Acc:33601] [ENST00000449424]	-2.82159	-2.77734	0.196155	26.7908	25.8324	24.5519	25.6273	NaN	23.5748	NaN	NaN	22.6019	23.0051	22.5114	2.77734
17655	4324	ref|NM_001010985|ref|NM_001265613|ens|ENST00000357155|ens|ENST00000489706	hs|chr1:109835046-109834987	A_33_P3358750	MYBPHL	NM_001010985	ref|Homo sapiens myosin binding protein H-like (MYBPHL), transcript variant 1, mRNA [NM_001010985]	-3.7678	-2.79508	0.160338	27.6158	27.4352	27.4424	27.766	25.2998	25.4277	25.8311	NaN	23.3478	24.2936	24.4188	2.79508
20666	5391	ref|NM_022843|ens|ENST00000409186|ens|ENST00000409204|gb|AL833830	hs|chr13:61984425-61984366	A_23_P204885	PCDH20	NM_022843	ref|Homo sapiens protocadherin 20 (PCDH20), mRNA [NM_022843]	-3.52129	-2.80601	0.197817	25.659	26.2992	25.3995	25.5901	22.8204	NaN	23.8337	NaN	22.6173	22.4523	NaN	2.80601
19870	40614	ref|NM_001007538|ens|ENST00000319420|tc|THC2475409	hs|chr13:26619404-26619345	A_32_P55241	SHISA2	NM_001007538	ref|Homo sapiens shisa family member 2 (SHISA2), mRNA [NM_001007538]	-4.86073	-2.80737	0.154473	26.6923	26.7371	26.817	27.2511	24.6748	24.1196	24.3597	NaN	23.7919	23.389	NaN	2.80737
18630	37918	ref|NM_172056|ref|NM_001204798|ens|ENST00000430723|ens|ENST00000461280	hs|chr7:150647043-150646984	A_23_P377882	KCNH2	NM_172056	ref|Homo sapiens potassium voltage-gated channel, subfamily H (eag-related), member 2 (KCNH2), transcript variant 2, mRNA [NM_172056]	-3.13713	-2.82244	0.105859	28.8069	26.1343	25.7275	26.4726	23.9843	23.409	23.6608	24.1577	24.0322	24.5332	NaN	2.82244
8846	26898	ref|NM_001127464|ens|ENST00000437464|gb|AB058761|ens|ENST00000565624	hs|chr16:88507087-88507146	A_32_P116556	ZNF469	NM_001127464	ref|Homo sapiens zinc finger protein 469 (ZNF469), mRNA [NM_001127464]	-5.54784	-2.82517	0.142807	30.1633	29.8949	30.0443	30.4592	26.8864	26.8437	27.6754	27.5931	27.2266	27.4704	27.5112	2.82517
11836	36289	ref|NM_012113|ens|ENST00000582010|ens|ENST00000369111|ref|XM_005245059	hs|chr1:150237369-150237428	A_23_P63379	CA14	NM_012113	ref|Homo sapiens carbonic anhydrase XIV (CA14), mRNA [NM_012113]	-5.48125	-2.84083	0.140725	29.6178	29.6564	29.6818	30.2084	26.8455	26.632	26.3953	27.0232	27.2046	27.2969	27.2541	2.84083
5870	18112	ens|ENST00000433966|linc|TCONS_l2_00004126|linc|TCONS_l2_00003435|gb|AK093172	hs|chr10:27232932-27232873	A_33_P3319351	ENST00000433966	ENST00000433966	ens|long intergenic non-protein coding RNA 614 [Source:HGNC Symbol;Acc:30165] [ENST00000433966]	-3.68814	-2.84896	0.138285	25.4645	26.3201	26.8024	27.1667	23.18	22.0984	23.818	24.0049	24.0288	23.9501	24.046	2.84896
10193	31131	ref|NM_001190467|ref|NR_104345|ens|ENST00000593356|ens|ENST00000539422	hs|chr19:7934686-7934627	A_24_P147540	FLJ22184	NM_001190467	ref|Homo sapiens putative uncharacterized protein FLJ22184 (FLJ22184), transcript variant 1, mRNA [NM_001190467]	-3.4156	-2.85741	0.154477	32.9088	33.1978	33.1906	31.7612	30.4588	29.3243	31.5028	29.2447	29.2695	29.1666	30.3836	2.85741
7217	22123	gb|BU601128	unmapped	A_33_P3474175	SFTA1P	BU601128	gb|AGENCOURT_10018270 NIH_MGC_142 Homo sapiens cDNA clone IMAGE:6495000 5', mRNA sequence [BU601128]	-2.91063	-2.85829	0.180164	32.9313	33.8135	33.926	32.5718	30.8787	29.9975	32.6433	29.3464	30.0089	29.1351	31.1565	2.85829
8175	24934	ens|ENST00000507296|ref|XM_006724649|gb|TCONS_00007669|tc|THC2680858	hs|chr4:158558926-158558984	A_33_P3421108	ENST00000507296	ENST00000507296	ref|PREDICTED: Homo sapiens ADP-ribosylation factor-like 13A (ARL13A), transcript variant X2, mRNA [XM_006724649]	-3.24948	-2.87517	0.15049	32.8325	31.7541	32.2728	30.7836	28.6723	28.2549	30.9606	28.2955	28.8257	28.9168	29.323	2.87517
4836	14667	ref|NM_015722|ens|ENST00000467611|ens|ENST00000467433|ens|ENST00000252939	hs|chr10:135138991-135138932	A_33_P3318646	CALY	NM_015722	ref|Homo sapiens calcyon neuron-specific vesicular protein (CALY), mRNA [NM_015722]	-3.28342	-2.89041	0.153963	34.4117	33.6603	34.0427	32.671	30.4946	29.9953	32.5678	30.114	30.7329	30.0752	31.6624	2.89041
7865	23925	ref|NM_023946|ref|NM_177458|ens|ENST00000335822|ens|ENST00000317543	hs|chr8:143845815-143845756	A_33_P3418194	LYNX1	NM_023946	ref|Homo sapiens Ly6/neurotoxin 1 (LYNX1), transcript variant 1, mRNA [NM_023946]	-2.67987	-2.90736	0.193034	32.8641	31.8271	32.535	31.0323	28.4976	27.6795	31.7695	28.1856	28.8739	28.9195	30.1753	2.90736
6757	20732	NA	hs|chr15:020786879-020786820	A_33_P3277805	A_33_P3277805	A_33_P3277805	Unknown	-3.37922	-2.94781	0.125885	28.8438	29.7046	29.4466	27.3412	26.5436	26.1568	27.2039	25.4434	25.5681	24.9353	25.3528	2.94781
18632	38501	ref|NM_032756|ens|ENST00000334815|gb|BC007293|tc|THC2464533	hs|chr1:45794060-45794119	A_23_P74449	HPDL	NM_032756	ref|Homo sapiens 4-hydroxyphenylpyruvate dioxygenase-like (HPDL), mRNA [NM_032756]	-5.38737	-2.95277	0.137449	26.947	26.8994	26.4835	26.9043	24.1966	23.8922	23.548	NaN	23.3939	23.6204	24.4835	2.95277
6435	19726	ref|NM_001113756|ref|NM_001257989|ref|NM_001113755|ref|NM_001953	hs|chr22:50964244-50964185	A_33_P3255949	TYMP	NM_001113756	ref|Homo sapiens thymidine phosphorylase (TYMP), transcript variant 3, mRNA [NM_001113756]	-3.37942	-2.9557	0.155706	34.4613	34.3195	34.9577	33.6485	31.094	30.3537	33.0815	30.5526	31.094	31.0205	32.5411	2.9557
3732	11235	ens|ENST00000376463|tc|THC2544176	hs|chr9:84248423-84248384	A_33_P3379775	TLE1	ENST00000376463	ens|transducin-like enhancer of split 1 (E(sp1) homolog, Drosophila) [Source:HGNC Symbol;Acc:11837] [ENST00000376463]	-4.26205	-2.9894	0.125805	31.2375	29.8493	30.0192	30.2358	26.8724	27.0297	28.2311	27.8166	26.4542	27.6886	27.3297	2.9894
7010	21446	ref|NM_145244|ens|ENST00000273990|ref|XM_005262721|gb|AK094236	hs|chr4:101107139-101107080	A_33_P3372099	DDIT4L	NM_145244	ref|Homo sapiens DNA-damage-inducible transcript 4-like (DDIT4L), mRNA [NM_145244]	-6.06694	-3.02895	0.12486	34.7252	34.8089	35.0603	35.0536	31.5579	31.5011	31.7022	32.031	32.0758	31.8496	32.4636	3.02895
12785	39544	gb|BC013592|gb|HV708916|gb|HW061127|gb|JA482132	hs|chr4:101107295-101107236	A_23_P302672	DDIT4L	BC013592	gb|Homo sapiens DNA-damage-inducible transcript 4-like, mRNA (cDNA clone MGC:9960 IMAGE:3877854), complete cds. [BC013592]	-6.43234	-3.04018	0.122994	33.8633	33.7278	33.6995	33.4952	30.8396	30.8396	30.1178	30.9113	30.7203	30.7489	30.4164	3.04018
3083	9201	ref|NM_001142641|ens|ENST00000261673|ens|ENST00000434748|ref|XM_005266171	hs|chr12:133159754-133159813	A_24_P280497	FBRSL1	NM_001142641	ref|Homo sapiens fibrosin-like 1 (FBRSL1), mRNA [NM_001142641]	-3.28489	-3.12969	0.123775	30.3957	30.0521	31.0188	28.6736	26.557	25.5454	28.608	26.2757	26.6902	26.7556	27.9058	3.12969
16029	39791	ref|NM_001114173|ref|NM_148170|ens|ENST00000393301|ens|ENST00000529974	hs|chr11:88061340-88061281	A_33_P3268472	CTSC	NM_001114173	ref|Homo sapiens cathepsin C (CTSC), transcript variant 3, mRNA [NM_001114173]	-4.32698	-3.16275	0.126309	28.3702	28.3099	28.1972	28.5916	24.7005	24.0948	24.5131	25.2635	25.9037	26.3013	25.6543	3.16275
6743	20704	NA	hs|chr10:120691788-120691729	A_33_P3333523	A_33_P3333523	A_33_P3333523	Unknown	-4.91069	-3.18423	0.11794	32.3845	32.1011	32.5907	32.4053	28.3388	28.3715	29.5329	28.9947	29.7682	29.8763	29.4208	3.18423
19958	9131	ens|ENST00000390551|ens|ENST00000603632|ens|ENST00000390543|ens|ENST00000605075	hs|chr14:106235653-106235594	A_33_P3263319	ENST00000390551	ENST00000390551	ens|immunoglobulin heavy constant gamma 3 (G3m marker) [Source:HGNC Symbol;Acc:5527] [ENST00000390551]	-4.45747	-3.20056	0.107512	27.4692	27.8305	26.2165	26.3474	22.9915	NaN	23.406	24.1628	24.046	24.2205	NaN	3.20056
11411	34989	ref|NM_199461|ens|ENST00000340087|ens|ENST00000425699|gb|AF275269	hs|chr10:120790867-120790926	A_24_P383609	NANOS1	NM_199461	ref|Homo sapiens nanos homolog 1 (Drosophila) (NANOS1), mRNA [NM_199461]	-7.83403	-3.21223	0.108532	29.1209	29.1586	29.0588	29.022	26.0651	25.6733	25.6467	26.0779	25.8652	25.8113	26.0053	3.21223
10105	30818	ref|NM_199280|ens|ENST00000475900|ens|ENST00000465300|ens|ENST00000403861	hs|chr2:29275037-29275096	A_24_P595717	FAM179A	NM_199280	ref|Homo sapiens family with sequence similarity 179, member A (FAM179A), mRNA [NM_199280]	-3.24404	-3.23647	0.145074	29.9523	29.2284	29.6588	29.5806	24.7869	24.8491	25.8684	27.3203	27.5523	26.1175	28.0853	3.23647
20564	11422	ref|NM_001001484|ref|NM_030664|ref|NM_001261836|ref|NM_001261837	hs|chr10:16555655-16555714	A_33_P3317253	PTER	NM_001001484	ref|Homo sapiens phosphotriesterase related (PTER), transcript variant 1, mRNA [NM_001001484]	-4.9992	-3.26403	0.126314	26.6938	26.726	26.0175	26.5907	22.7491	NaN	NaN	24.0555	22.8684	23.2988	NaN	3.26403
15251	17594	ref|NM_032982|ref|NM_001224|ens|ENST00000481483|ens|ENST00000493642	hs|chr7:142989731-142989790	A_33_P3308387	CASP2	NM_032982	ref|Homo sapiens caspase 2, apoptosis-related cysteine peptidase (CASP2), transcript variant 1, mRNA [NM_032982]	-3.13865	-3.27408	0.0491874	31.3628	27.1839	27.4453	28.1948	25.6515	24.6006	24.9106	25.1859	25.6983	25.5369	25.3245	3.27408
18599	30777	ref|NM_152335|ens|ENST00000484722|ens|ENST00000558249|ens|ENST00000388942	hs|chr15:76497139-76497198	A_23_P88678	C15orf27	NM_152335	ref|Homo sapiens chromosome 15 open reading frame 27 (C15orf27), mRNA [NM_152335]	-3.60772	-3.31533	0.126035	27.151	27.3494	27.1289	26.7758	22.49	NaN	21.9489	24.6018	25.0313	24.0576	24.5863	3.31533
20784	42132	ens|ENST00000453673|ens|ENST00000542081|ens|ENST00000498435|gb|AY867113	hs|chr2:114164302-114164361	A_24_P212024	ENST00000453673	ENST00000453673	ens|immunoglobulin kappa variable 1/OR2-108 (non-functional) [Source:HGNC Symbol;Acc:5767] [ENST00000453673]	-3.80444	-3.37822	0.145723	26.5209	26.8098	25.9873	26.9814	24.1901	NaN	22.5709	NaN	23.3196	22.7059	NaN	3.37822
13935	43477	ref|NR_002196|ens|ENST00000411754|ens|ENST00000431095|ens|ENST00000417089	hs|chr11:2016733-2016674	A_24_P52697	H19	NR_002196	ref|Homo sapiens H19, imprinted maternally expressed transcript (non-protein coding) (H19), long non-coding RNA [NR_002196]	-2.65785	-3.38099	0.180554	35.1736	35.1929	34.9421	35.5005	33.7029	33.7531	33.9404	30.5841	30.4569	29.9571	30.3545	3.38099
1294	3404	ref|NM_031942|ref|NM_145810|ens|ENST00000467411|ens|ENST00000347703	hs|chr2:174233490-174233549	A_23_P251421	CDCA7	NM_031942	ref|Homo sapiens cell division cycle associated 7 (CDCA7), transcript variant 1, mRNA [NM_031942]	-3.30477	-3.38421	0.13672	28.769	28.444	28.1797	28.5283	26.6498	26.6484	26.2835	24.3842	23.535	23.877	24.2943	3.38421
4481	13586	ref|NM_001647|ens|ENST00000453131|ens|ENST00000458447|ens|ENST00000343267	hs|chr3:195300767-195298224	A_23_P136777	APOD	NM_001647	ref|Homo sapiens apolipoprotein D (APOD), mRNA [NM_001647]	-5.05903	-3.4005	0.102995	27.4435	27.8974	27.9978	27.8203	25.3979	24.4227	25.0489	23.4356	24.2639	24.3583	23.7975	3.4005
9751	29680	NA	hs|chr8:041523025-041523084	A_33_P3326667	A_33_P3326667	A_33_P3326667	Unknown	-4.73251	-3.41289	0.103315	32.0517	31.5475	31.4078	31.2993	28.8557	29.0581	28.9385	27.6617	27.7826	27.2531	27.5959	3.41289
18663	2905	ref|NM_001031739|ref|NM_001168531|ref|NM_024087|ref|NM_001168530	hs|chrX:15262247-15262188	A_23_P125643	ASB9	NM_001031739	ref|Homo sapiens ankyrin repeat and SOCS box containing 9 (ASB9), transcript variant 1, mRNA [NM_001031739]	-7.27315	-3.49364	0.0918647	27.7586	27.2744	27.5251	27.4547	24.2761	23.9925	24.2636	NaN	24.0759	23.9415	23.5078	3.49364
3887	11763	ens|ENST00000584546|linc|TCONS_l2_00012207|gb|AK127888|linc|TCONS_l2_00012033	hs|chr18:24916402-24916343	A_33_P3383891	ENST00000584546	ENST00000584546	gb|Homo sapiens cDNA FLJ45994 fis, clone SKMUS2009557. [AK127888]	-3.43051	-3.51673	0.12489	30.3688	30.8776	30.0552	30.543	28.662	28.6416	27.7267	25.8453	26.0239	26.2414	25.4702	3.51673
16178	44013	ref|NM_024522|ens|ENST00000263693|ens|ENST00000373736|gb|AK022712	hs|chr1:31652685-31652626	A_23_P51376	NKAIN1	NM_024522	ref|Homo sapiens Na+/K+ transporting ATPase interacting 1 (NKAIN1), mRNA [NM_024522]	-6.98095	-3.58181	0.0828814	29.5145	29.303	28.8765	29.7426	26.0814	25.5662	25.3117	26.0364	25.8832	25.9394	25.6231	3.58181
4062	12288	ref|NM_000092|ens|ENST00000396625|ref|XM_005246281|ref|XM_006712246	hs|chr2:227867523-227867464	A_33_P3227400	COL4A4	NM_000092	ref|Homo sapiens collagen, type IV, alpha 4 (COL4A4), mRNA [NM_000092]	-4.60807	-3.58375	0.0988772	30.9427	30.7714	30.7749	30.9631	27.9795	27.9444	28.6563	26.2687	26.7175	26.7065	26.6821	3.58375
14026	43830	ref|NM_001042422|ref|NM_001206950|ref|NM_001042423|ref|NM_001206951	hs|chr17:80197288-80197347	A_23_P158725	SLC16A3	NM_001042422	ref|Homo sapiens solute carrier family 16 (monocarboxylate transporter), member 3 (SLC16A3), transcript variant 2, mRNA [NM_001042422]	-7.01983	-3.6325	0.0813678	32.9639	32.6671	32.4929	33.1136	29.1451	29.0149	28.609	29.0379	29.4976	29.629	29.3047	3.6325
10865	33267	gb|AK126997|tc|THC2488009	hs|chr16:1358800-1358741	A_33_P3287661	LOC100130430	AK126997	gb|Homo sapiens cDNA FLJ45052 fis, clone BRAWH3022542. [AK126997]	-3.67361	-3.68459	0.083833	31.7469	31.2387	31.6844	29.3311	27.8922	27.2311	29.1558	26.9002	26.299	25.9698	27.7617	3.68459
5153	15728	ref|NM_022803|ens|ENST00000426995|gb|AB529052|gb|AK290630	hs|chr11:73714957-73714898	A_24_P292470	UCP3	NM_022803	ref|Homo sapiens uncoupling protein 3 (mitochondrial, proton carrier) (UCP3), transcript variant short, mRNA [NM_022803]	-7.27194	-3.82817	0.0682031	30.336	31.4419	31.1075	30.6616	27.0219	26.7885	27.1263	26.8498	27.3153	27.3738	26.9346	3.82817
5063	15420	ref|NM_020338|ens|ENST00000334512|ref|XM_005269987|ref|XM_005269988	hs|chr10:81073917-81073976	A_33_P3304603	ZMIZ1	NM_020338	ref|Homo sapiens zinc finger, MIZ-type containing 1 (ZMIZ1), mRNA [NM_020338]	-7.71875	-3.88254	0.0652061	29.1367	28.5807	29.5601	28.5618	25.1159	25.0098	25.1159	25.1958	25.2356	24.8355	25.0325	3.88254
19297	5761	ref|NM_031478|ens|ENST00000380495|ens|ENST00000279389|ref|XM_005255613	hs|chr16:30036049-30035990	A_23_P163711	FAM57B	NM_031478	ref|Homo sapiens family with sequence similarity 57, member B (FAM57B), mRNA [NM_031478]	-5.33176	-3.88637	0.0789663	28.2296	28.2354	28.2436	28.3428	22.9915	NaN	25.2468	NaN	24.3676	24.1023	25.1742	3.88637
17881	19743	NA	hs|chr17:010441114-010441173	A_33_P3240043	A_33_P3240043	A_33_P3240043	Unknown	-6.89783	-4.00119	0.0645331	29.8496	29.6523	30.021	29.4269	25.6519	25.6373	26.625	NaN	25.2062	25.2535	26.0435	4.00119
19323	9723	ref|NM_005259|ens|ENST00000260950|gb|AF104922|tc|THC2478125	hs|chr2:190920566-190920507	A_23_P165727	MSTN	NM_005259	ref|Homo sapiens myostatin (MSTN), mRNA [NM_005259]	-5.92301	-4.0093	0.0711194	28.2166	27.2501	27.2442	26.9369	22.9906	NaN	23.9851	NaN	23.1969	23.1627	23.678	4.0093
18063	33933	ref|NM_000091|ens|ENST00000396578|ref|XM_005246275|ref|XM_005246277	hs|chr2:228178994-228179053	A_23_P170679	COL4A3	NM_000091	ref|Homo sapiens collagen, type IV, alpha 3 (Goodpasture antigen) (COL4A3), mRNA [NM_000091]	-5.01622	-4.02196	0.0716422	28.756	29.2495	29.0379	28.8568	26.0854	25.9961	25.4478	24.2854	23.5778	24.3258	NaN	4.02196
4093	12382	ref|NM_002477|ens|ENST00000513662|ens|ENST00000505477|ens|ENST00000506838	hs|chr4:673771-674320	A_23_P258018	MYL5	NM_002477	ref|Homo sapiens myosin, light chain 5, regulatory (MYL5), mRNA [NM_002477]	-5.26586	-4.0733	0.0684924	32.0375	32.2817	31.7967	32.313	28.8696	28.8957	29.0205	27.3562	27.6085	27.6416	26.8454	4.0733
9853	30034	ens|ENST00000390237|gb|AY538254|gb|AY538256|gb|AF431050	hs|chr2:89156970-89156911	A_33_P3226154	ENST00000390237	ENST00000390237	ens|immunoglobulin kappa constant [Source:HGNC Symbol;Acc:5716] [ENST00000390237]	-4.9627	-4.09575	0.0665973	28.0302	28.6712	27.9814	28.5419	24.2402	24.0183	22.2868	25.1986	24.6195	25.0302	24.0795	4.09575
15408	21760	ref|NM_001172|ens|ENST00000261783|gb|AK312484|gb|CR536550	hs|chr14:68117539-68117598	A_23_P128728	ARG2	NM_001172	ref|Homo sapiens arginase 2 (ARG2), mRNA [NM_001172]	-8.07914	-4.13445	0.0573096	30.2973	30.1579	29.7585	29.7156	26.2257	26.2192	25.7658	25.536	25.5912	26.0909	25.5064	4.13445
15853	35485	ref|NR_026965|ens|ENST00000605100|gb|TCONS_l2_00007458|gb|AK096424	hs|chr13:103548272-103548331	A_33_P3214109	METTL21EP	NR_026965	ref|Homo sapiens methyltransferase like 21E, pseudogene (METTL21EP), non-coding RNA [NR_026965]	-7.73209	-4.1396	0.0572149	28.0627	28.4721	28.0188	28.6751	24.3427	24.0193	23.703	24.2636	24.4578	24.6589	23.7278	4.1396
4067	12307	ref|NR_110854|gb|AK125564|gb|TCONS_00011550|tc|THC2491128	hs|chr6:117994035-117993976	A_33_P3211203	LOC101927919	NR_110854	ref|Homo sapiens uncharacterized LOC101927919 (LOC101927919), long non-coding RNA [NR_110854]	-6.42225	-4.1627	0.0542118	32.1667	30.6991	32.0192	31.7909	27.0112	26.8985	27.9432	27.228	27.7045	27.8996	27.8589	4.1627
17096	16883	ref|NM_031415|ens|ENST00000276708|ens|ENST00000522273|gb|AJ245876	hs|chr8:130760502-130760443	A_33_P3320159	GSDMC	NM_031415	ref|Homo sapiens gasdermin C (GSDMC), mRNA [NM_031415]	-5.18134	-4.19382	0.058568	29.3385	27.8479	28.7721	28.3979	24.3648	23.397	23.1757	24.8839	25.0221	25.5262	24.3973	4.19382
4678	14223	ref|NM_004566|ref|NM_001282630|ref|NM_001145443|ens|ENST00000536985	hs|chr10:6277062-6277121	A_24_P261259	PFKFB3	NM_004566	ref|Homo sapiens 6-phosphofructo-2-kinase/fructose-2,6-biphosphatase 3 (PFKFB3), transcript variant 1, mRNA [NM_004566]	-10.1358	-4.34097	0.0494169	33.8552	33.6529	33.581	33.9575	29.4097	29.4787	29.7602	29.264	29.324	29.2208	29.4873	4.34097
14594	Mean	ref|NM_005518|ref|NM_001166107|ens|ENST00000544913|ens|ENST00000369406	hs|chr1:120295988-120295929	A_23_P103588	HMGCS2	NM_005518	ref|Homo sapiens 3-hydroxy-3-methylglutaryl-CoA synthase 2 (mitochondrial) (HMGCS2), transcript variant 1, mRNA [NM_005518]	-3.14441	-4.6319	0.0977338	30.8288	30.887	30.3389	30.6756	28.5618	28.5946	28.2072	24.1136	24.3827	24.3533	24.1416	4.6319
9537	29073	ref|NM_003279|ens|ENST00000372557|ens|ENST00000372555|gb|AK291323	hs|chr20:44452639-44451969	A_23_P131825	TNNC2	NM_003279	ref|Homo sapiens troponin C type 2 (fast) (TNNC2), mRNA [NM_003279]	-4.719	-4.63615	0.0570851	36.6253	36.8974	36.78	37.0163	34.0761	33.5987	32.9178	31.139	31.3238	31.1509	31.1487	4.63615
8271	25210	ref|NM_001267550|ref|XM_006712723|ref|XM_006712725|gb|AF321609	hs|chr2:179518214-179518155	A_33_P3329433	TTN	NM_001267550	ref|Homo sapiens titin (TTN), transcript variant IC, mRNA [NM_001267550]	-5.70859	-4.76164	0.0386456	33.6863	35.0372	35.1225	33.8415	28.7686	28.763	30.0381	28.9041	30.4596	29.8376	30.8505	4.76164
13091	40601	ref|NM_000366|ref|NM_001018006|ref|NM_001018020|ens|ENST00000288398	hs|chr15:63353441-63354441	A_24_P44462	TPM1	NM_000366	ref|Homo sapiens tropomyosin 1 (alpha) (TPM1), transcript variant 5, mRNA [NM_000366]	-8.19419	-4.79204	0.0357377	31.2141	30.6776	31.6661	30.7089	26.6852	26.24	26.6179	25.4594	26.2919	26.4535	26.1745	4.79204
7631	23289	ref|NM_138705|ens|ENST00000307786|ens|ENST00000482402|ref|XM_005244729	hs|chr1:1848487-1848618	A_23_P62588	CALML6	NM_138705	ref|Homo sapiens calmodulin-like 6 (CALML6), mRNA [NM_138705]	-7.8868	-4.90078	0.0354447	32.4121	32.6596	32.2843	32.2408	28.0963	28.0298	27.8903	27.018	27.4461	27.5112	26.4971	4.90078
16477	18357	ref|NM_000238|ref|NM_172057|ens|ENST00000392968|ens|ENST00000262186	hs|chr7:150642151-150642092	A_23_P168403	KCNH2	NM_000238	ref|Homo sapiens potassium voltage-gated channel, subfamily H (eag-related), member 2 (KCNH2), transcript variant 1, mRNA [NM_000238]	-6.29525	-4.98996	0.0353104	29.1989	28.4082	28.984	28.4128	24.4126	23.9447	24.8186	22.401	23.6077	22.7981	24.3443	4.98996
15898	36691	ref|NM_001164310|ref|NM_001287238|ref|NM_001287239|ref|NM_001099951	hs|chr9:35562391-35562048	A_23_P20578	FAM166B	NM_001164310	ref|Homo sapiens family with sequence similarity 166, member B (FAM166B), transcript variant 1, mRNA [NM_001164310]	-8.34643	-5.5366	0.0231143	30.5526	30.969	30.4294	30.6089	25.8484	25.5501	25.6435	23.9033	24.8231	25.0313	24.924	5.5366
10271	31325	ref|NM_003282|ref|NM_001145829|ref|NM_001145841|ens|ENST00000381906	hs|chr11:1862437-1862744	A_23_P24784	TNNI2	NM_003282	ref|Homo sapiens troponin I type 2 (skeletal, fast) (TNNI2), transcript variant 1, mRNA [NM_003282]	-5.33899	-5.54755	0.0301129	36.4162	36.4382	35.8381	36.5556	32.2692	32.0395	32.1986	28.8545	29.8996	29.6661	30.4239	5.54755
700	1439	ref|NM_017534|ref|NM_001100112|ens|ENST00000397183|ens|ENST00000245503	hs|chr17:10424632-10424573	A_23_P38271	MYH2	NM_017534	ref|Homo sapiens myosin, heavy chain 2, skeletal muscle, adult (MYH2), transcript variant 1, mRNA [NM_017534]	-4.8116	-5.97216	0.0292076	36.7175	36.4529	36.5978	36.7428	32.6191	32.513	32.6085	29.0395	29.0792	29.4286	29.3012	5.97216
19551	9009	ref|NM_002854|ens|ENST00000404171|ens|ENST00000216200|ens|ENST00000417718	hs|chr22:37209739-37196953	A_23_P17844	PVALB	NM_002854	ref|Homo sapiens parvalbumin (PVALB), mRNA [NM_002854]	-8.94171	-6.09487	0.0196542	28.9863	29.231	29.2265	28.9741	23.7769	NaN	22.6624	NaN	22.7622	22.9046	22.9419	6.09487
8745	26587	ref|NM_006757|ref|NM_001042781|ref|NM_001042780|ref|NM_001042782	hs|chr11:1955825-1955884	A_33_P3382229	TNNT3	NM_006757	ref|Homo sapiens troponin T type 3 (skeletal, fast) (TNNT3), transcript variant 1, mRNA [NM_006757]	-5.02119	-6.14209	0.0251747	35.9249	35.3792	35.2502	35.5711	31.5024	31.4354	30.7883	28.4358	27.8883	27.7757	27.899	6.14209
10738	32866	ref|NM_013292|ens|ENST00000563718|ens|ENST00000568749|ens|ENST00000322861	hs|chr16:30387764-30387823	A_23_P60742	MYLPF	NM_013292	ref|Homo sapiens myosin light chain, phosphorylatable, fast skeletal muscle (MYLPF), mRNA [NM_013292]	-5.12022	-6.2544	0.0233924	36.0196	35.4481	35.7411	36.131	31.7885	31.5841	30.9274	28.4257	28.076	28.126	28.1361	6.2544
5201	15909	ens|ENST00000572798	hs|chr17:79139542-79139483	A_33_P3343981	AATK	ENST00000572798	ens|apoptosis-associated tyrosine kinase [Source:HGNC Symbol;Acc:21] [ENST00000572798]	-8.64879	-6.35151	0.0126001	33.3529	33.6174	33.7298	34.7337	27.9516	28.1079	28.5274	26.568	27.0747	27.1993	27.1197	6.35151
18724	35762	ref|NM_001012418|ens|ENST00000274643|ens|ENST00000268446|ref|XM_005249077	hs|chr6:2664080-2664021	A_33_P3252939	MYLK4	NM_001012418	ref|Homo sapiens myosin light chain kinase family, member 4 (MYLK4), mRNA [NM_001012418]	-9.10084	-6.44962	0.0145104	29.4257	29.6665	29.3233	29.4774	22.6835	23.9095	22.9468	NaN	22.5511	22.5199	23.531	6.44962
4069	12310	ref|NM_001042780|ref|NM_006757|ref|NM_001042781|ref|NM_001042782	hs|chr11:1956060-1956119	A_23_P127824	TNNT3	NM_001042780	ref|Homo sapiens troponin T type 3 (skeletal, fast) (TNNT3), transcript variant 3, mRNA [NM_001042780]	-5.41141	-6.66574	0.0174217	35.5566	36.1418	35.3267	35.547	30.9009	31.0146	30.688	27.59	27.6788	27.4757	27.493	6.66574
14358	45014	ref|NM_001018005|ref|NM_000366|ref|NM_001018008|ref|NM_001018004	hs|chr15:63354416-63354475	A_33_P3335966	TPM1	NM_001018005	ref|Homo sapiens tropomyosin 1 (alpha) (TPM1), transcript variant 1, mRNA [NM_001018005]	-7.99804	-6.78857	0.0110787	35.9627	35.6191	35.7266	36.2267	30.4283	30.1675	29.9198	28.1984	28.1968	28.5117	28.244	6.78857
7877	23962	ref|NM_173201|ref|NM_004320|ref|NM_001286075|ens|ENST00000357084	hs|chr16:28912177-28912236	A_33_P3342720	ATP2A1	NM_173201	ref|Homo sapiens ATPase, Ca++ transporting, cardiac muscle, fast twitch 1 (ATP2A1), transcript variant b, mRNA [NM_173201]	-9.50114	-7.48487	0.00672275	31.5065	31.6899	31.196	31.4031	24.2931	24.4464	23.315	25.6417	23.7507	23.2633	23.0379	7.48487
19445	28423	ref|NM_022469|ens|ENST00000318160|ref|XM_005273226|gb|BC046632	hs|chr1:240654036-240653977	A_24_P40626	GREM2	NM_022469	ref|Homo sapiens gremlin 2, DAN family BMP antagonist (GREM2), mRNA [NM_022469]	-10.8899	-7.48499	0.0074278	30.876	30.9165	30.7889	30.7062	23.9033	23.6566	23.3751	NaN	22.4874	23.2622	NaN	7.48499
15637	28873	ref|NM_005963|ens|ENST00000226207|gb|AF111785|gb|EU794637	hs|chr17:10395731-10395672	A_23_P49657	MYH1	NM_005963	ref|Homo sapiens myosin, heavy chain 1, skeletal muscle, adult (MYH1), mRNA [NM_005963]	-5.98908	-7.90086	0.00708177	36.1196	35.0071	34.7789	34.8089	28.954	29.2508	27.401	25.8954	24.8133	25.4257	29.2042	7.90086
11123	34106	ref|NM_173201|ref|NM_004320|ref|NM_001286075|ens|ENST00000357084	hs|chr16:28914689-28914748	A_23_P72462	ATP2A1	NM_173201	ref|Homo sapiens ATPase, Ca++ transporting, cardiac muscle, fast twitch 1 (ATP2A1), transcript variant b, mRNA [NM_173201]	-13.389	-8.01168	0.00392201	34.2296	34.0633	33.6365	34.6873	26.8682	26.7057	26.0868	25.7263	25.9311	25.7632	25.916	8.01168
15723	31602	ref|NM_004533|ens|ENST00000597498|ens|ENST00000357701|gb|HQ258536	hs|chr19:50967635-50967694	A_33_P3257182	MYBPC2	NM_004533	ref|Homo sapiens myosin binding protein C, fast type (MYBPC2), mRNA [NM_004533]	-8.79376	-8.49304	0.00375085	34.7206	34.6663	34.1835	34.8213	27.7146	27.4326	27.071	25.3902	24.8222	24.8594	25.4443	8.49304
20792	2949	ref|NM_003802|ens|ENST00000252172|ens|ENST00000418404|gb|AF111782	hs|chr17:10206734-10206573	A_23_P89334	MYH13	NM_003802	ref|Homo sapiens myosin, heavy chain 13, skeletal muscle (MYH13), mRNA [NM_003802]	-11.8636	-8.59799	0.00394876	32.3216	31.9849	32.031	32.5976	23.5708	NaN	23.6532	NaN	NaN	23.2369	24.0823	8.59799
18152	3673	ref|NM_173201|ref|NM_004320|ref|NM_001286075|ens|ENST00000357084	hs|chr16:28914106-28914165	A_33_P3342830	ATP2A1	NM_173201	ref|Homo sapiens ATPase, Ca++ transporting, cardiac muscle, fast twitch 1 (ATP2A1), transcript variant b, mRNA [NM_173201]	-12.8267	-8.61486	0.00294115	32.7829	32.9244	32.7438	33.8175	24.454	24.1135	24.923	NaN	24.7655	24.0236	24.4341	8.61486

## Sheet: Ca2+ Signalling (GO 0006874)
Original row	FeatureNum	accessions	chr_coord	ProbeName	GeneName	SystematicName	Description	SAMscore	Log2T/C	Fold change(Unlogged)	C2a(6578)	C2b(6578)	C2c(6578)	C2d(6578)	T2a(7322)	T2b(7322)	T2c(7322)	T4a(2638)	T4b(2638)	T4c(2638)	T4d(2638)	Ranking
9132	27747	ref|NM_001036|ref|NM_001243996|ens|ENST00000415757|ens|ENST00000389232	hs|chr15:34158044-34158103	A_33_P3800734	RYR3	NM_001036	ref|Homo sapiens ryanodine receptor 3 (RYR3), transcript variant 1, mRNA [NM_001036]	5.50239	2.83481	7.13679	27.9529	28.387	28.7509	28.5197	30.8898	30.9087	31.0757	31.1861	31.4451	31.716	31.4409	2.83481
5963	18366	ref|NM_002561|ref|NM_001204519|ref|NM_001204520|ref|NM_175080	hs|chr17:3577019-3576960	A_23_P433785	P2RX5	NM_002561	ref|Homo sapiens purinergic receptor P2X, ligand-gated ion channel, 5 (P2RX5), transcript variant 1, mRNA [NM_002561]	5.41832	2.27054	4.8367	25.5316	25.8759	25.6773	25.6543	28.0762	27.9545	27.719	28.0877	27.9834	28.1481	27.7183	2.27054
8749	26605	ref|NM_021077|ref|NM_205858|ens|ENST00000394588|ens|ENST00000360476	hs|chr15:85198461-85198402	A_23_P88522	NMB	NM_021077	ref|Homo sapiens neuromedin B (NMB), transcript variant 1, mRNA [NM_021077]	4.1294	1.89436	3.76207	28.2089	27.9921	27.9283	28.0599	29.6305	29.7806	29.6541	30.3111	30.1247	30.1598	29.9308	1.89436
84	Mean	ref|NM_002210|ref|NM_001145000|ref|NM_001144999|ens|ENST00000374907	hs|chr2:187545295-187545354	A_23_P50907	ITGAV	NM_002210	ref|Homo sapiens integrin, alpha V (ITGAV), transcript variant 1, mRNA [NM_002210]	3.98355	1.69147	3.25083	28.4437	28.3911	28.6213	28.5046	30.1202	29.9899	29.8973	30.4813	30.1769	30.2976	30.3082	1.69147
8077	24607	ref|NM_004972|ens|ENST00000381652|gb|BC039695|gb|AK308668	hs|chr9:5127355-5127414	A_33_P3878772	JAK2	NM_004972	ref|Homo sapiens Janus kinase 2 (JAK2), mRNA [NM_004972]	3.9923	1.6892	3.21638	28.3509	28.218	28.2406	28.6567	29.9855	29.8942	30.0985	29.9772	30.096	30.3615	29.9772	1.6892
6783	20819	ref|NM_002128|ens|ENST00000399494|ens|ENST00000341423|ens|ENST00000339872	hs|chr13:31037696-31037459	A_24_P169148	HMGB1	NM_002128	ref|Homo sapiens high mobility group box 1 (HMGB1), mRNA [NM_002128]	2.54978	1.62766	2.80225	29.9659	30.8551	30.5611	28.9844	31.6856	31.637	31.3934	31.5728	32.1042	31.9446	31.6972	1.62766
12977	40225	ref|NM_006288|ens|ENST00000284240|gb|AK090996|gb|AK057865	hs|chr11:119288946-119288887	A_33_P3280845	THY1	NM_006288	ref|Homo sapiens Thy-1 cell surface antigen (THY1), mRNA [NM_006288]	3.19348	1.54166	2.9209	28.118	27.6265	27.8756	27.5571	29.5517	29.4696	29.7493	29.2767	29.0332	29.0126	29.2589	1.54166
627	1154	ref|NM_138357|ref|NM_001270680|ref|NM_001270679|ref|NR_073062	hs|chr10:74646758-74646817	A_23_P346405	MCU	NM_138357	ref|Homo sapiens mitochondrial calcium uniporter (MCU), transcript variant 1, mRNA [NM_138357]	2.90624	1.52679	2.93019	26.9852	27.5044	27.1525	27.0329	28.9922	29.0425	28.7002	28.8313	28.1551	28.193	28.9546	1.52679
222	Mean	ref|NM_000029|ens|ENST00000366667|gb|AB209769|gb|BC011519	hs|chr1:230838590-230838531	A_23_P115261	AGT	NM_000029	ref|Homo sapiens angiotensinogen (serpin peptidase inhibitor, clade A, member 8) (AGT), mRNA [NM_000029]	2.78392	1.49762	2.91161	29.7032	29.8173	29.9319	30.0974	31.8933	31.889	31.4433	31.5179	30.8907	30.946	31.1153	1.49762
9540	29083	ref|NM_000041|ens|ENST00000252486|ref|XM_005258867|gb|M12529	hs|chr19:45412590-45412649	A_33_P3223592	APOE	NM_000041	ref|Homo sapiens apolipoprotein E (APOE), mRNA [NM_000041]	2.61305	1.47492	2.78758	31.804	31.5573	31.0572	31.9987	33.48	33.5852	33.3038	32.8613	32.7572	33.0318	32.535	1.47492
14309	44829	ref|NM_001232|ens|ENST00000261448|gb|D55655|gb|AK129891	hs|chr1:116243302-116243243	A_23_P126582	CASQ2	NM_001232	ref|Homo sapiens calsequestrin 2 (cardiac muscle) (CASQ2), mRNA [NM_001232]	2.55132	1.19611	2.31991	29.8125	30.1189	29.907	29.9387	31.2073	31.3309	31.1479	30.5618	31.2332	31.4468	31.0549	1.19611
11194	34344	ref|NM_032999|ref|NM_033000|ref|NM_033001|ref|NM_001163636	hs|chr7:74174900-74174959	A_23_P168567	GTF2I	NM_032999	ref|Homo sapiens general transcription factor IIi (GTF2I), transcript variant 1, mRNA [NM_032999]	2.45818	0.920262	1.89532	32.4784	32.3271	32.3845	32.4018	33.328	33.3407	33.2578	33.4209	33.113	33.4033	33.3639	0.920262
8529	25926	ref|NM_001467|ref|NM_001164277|ref|NM_001164278|ref|NM_001164280	hs|chr11:118895479-118895420	A_23_P35970	SLC37A4	NM_001467	ref|Homo sapiens solute carrier family 37 (glucose-6-phosphate transporter), member 4 (SLC37A4), transcript variant 4, mRNA [NM_001467]	-2.62022	-1.30302	0.398517	28.7829	29.0654	28.4217	29.3363	27.7129	27.7565	27.4004	27.9721	27.5129	27.455	27.38	1.30302
263	Mean	ref|NM_001124|ens|ENST00000528655|ens|ENST00000278175|gb|E09705	hs|chr11:10328780-10328839	A_23_P127948	ADM	NM_001124	ref|Homo sapiens adrenomedullin (ADM), mRNA [NM_001124]	-2.74437	-1.42707	0.376512	30.1436	30.0395	30.5454	30.525	29.2072	29.1366	29.2013	28.8902	28.3883	28.4066	28.974	1.42707
9615	29294	ref|NM_020689|ens|ENST00000328041|gb|AF169257|gb|AF288087	hs|chr20:19703459-19703518	A_23_P79978	SLC24A3	NM_020689	ref|Homo sapiens solute carrier family 24 (sodium/potassium/calcium exchanger), member 3 (SLC24A3), mRNA [NM_020689]	-2.46717	-1.43615	0.383736	32.1998	32.1323	32.1939	32.6733	31.4018	31.3353	31.4043	30.5273	30.4694	30.3439	30.5637	1.43615
14510	Mean	ref|NM_001017535|ref|NM_001017536|ref|NM_000376|ens|ENST00000229022	hs|chr12:48235561-48235502	A_23_P162589	VDR	NM_001017535	ref|Homo sapiens vitamin D (1,25- dihydroxyvitamin D3) receptor (VDR), transcript variant 2, mRNA [NM_001017535]	-3.71105	-1.55643	0.341778	26.7205	26.8585	26.9152	26.9634	25.55	25.4472	25.4618	25.1666	25.0199	25.282	25.2283	1.55643
12520	38614	ref|NM_014417|ref|NM_001127240|ref|NM_001127241|ref|NM_001127242	hs|chr19:47724233-47724174	A_23_P382775	BBC3	NM_014417	ref|Homo sapiens BCL2 binding component 3 (BBC3), transcript variant 4, mRNA [NM_014417]	-2.68051	-1.60603	0.334835	31.2589	30.7836	30.4568	31.2583	29.7338	29.7434	29.8752	28.7523	28.9604	29.4483	28.8203	1.60603
1369	3625	ref|NM_001220493|ref|NM_001105571|ens|ENST00000330255|ref|XM_005256510	hs|chr17:9676159-9676100	A_23_P129916	DHRS7C	NM_001220493	ref|Homo sapiens dehydrogenase/reductase (SDR family) member 7C (DHRS7C), transcript variant 1, mRNA [NM_001220493]	-2.73048	-1.64094	0.337685	32.8734	32.5945	32.7464	33.0285	30.7086	30.6066	30.5043	31.4072	31.6856	31.7481	31.5278	1.64094
5793	17888	ref|NM_016341|ref|NM_001288989|ref|NM_001165979|ens|ENST00000371375	hs|chr10:96084735-96084794	A_33_P3346669	PLCE1	NM_016341	ref|Homo sapiens phospholipase C, epsilon 1 (PLCE1), transcript variant 1, mRNA [NM_016341]	-2.46905	-1.72405	0.334443	26.8006	27.3974	27.3387	27.0664	26.4167	26.3975	24.7304	25.0275	25.1942	25.4979	24.7228	1.72405
9598	29238	ref|NM_016341|ref|NM_001288989|ref|NM_001165979|ens|ENST00000260766	hs|chr10:96087933-96087992	A_23_P35617	PLCE1	NM_016341	ref|Homo sapiens phospholipase C, epsilon 1 (PLCE1), transcript variant 1, mRNA [NM_016341]	-2.55102	-1.73446	0.32091	29.0524	28.9447	29.0886	29.7278	28.2005	28.285	27.9107	27.0997	26.8632	27.3088	26.6145	1.73446
6068	18691	ref|NM_018949|ens|ENST00000313135|gb|BC136490|tc|THC2646256	hs|chr17:80333237-80333296	A_23_P146885	UTS2R	NM_018949	ref|Homo sapiens urotensin 2 receptor (UTS2R), mRNA [NM_018949]	-2.70776	-2.15593	0.208498	32.6819	32.2673	32.251	30.4239	30.2915	29.8373	30.4159	30.2084	29.155	28.8139	29.5288	2.15593
5803	17918	ref|NM_032963|ref|NM_032962|ref|NR_027921|ref|NR_027922	hs|chr17:34310865-34310806	A_23_P218369	CCL14	NM_032963	ref|Homo sapiens chemokine (C-C motif) ligand 14 (CCL14), transcript variant 3, mRNA [NM_032963]	-2.95557	-2.1662	0.250088	27.4178	27.9863	27.7023	27.7248	25.1938	24.5459	24.5916	25.6529	26.2699	26.5885	25.9487	2.1662
12805	39618	ref|NM_000616|ref|NM_001195014|ref|NM_001195015|ref|NM_001195016	hs|chr12:6929910-6929969	A_24_P295999	CD4	NM_000616	ref|Homo sapiens CD4 molecule (CD4), transcript variant 1, mRNA [NM_000616]	-2.73754	-2.52903	0.182789	34.8487	32.6328	33.2324	33.5852	30.1338	30.3124	32.4438	30.6033	30.7729	30.5841	32.4699	2.52903
18439	38124	ref|NM_002563|ens|ENST00000305097|gb|BC074784|gb|BC074785	hs|chr3:152554655-152554714	A_33_P3342528	P2RY1	NM_002563	ref|Homo sapiens purinergic receptor P2Y, G-protein coupled, 1 (P2RY1), mRNA [NM_002563]	-2.5096	-2.67606	0.133652	24.0135	26.9241	26.9745	24.4614	22.483	22.2822	22.7544	NaN	23.2948	22.6819	24.0076	2.67606
19551	9009	ref|NM_002854|ens|ENST00000404171|ens|ENST00000216200|ens|ENST00000417718	hs|chr22:37209739-37196953	A_23_P17844	PVALB	NM_002854	ref|Homo sapiens parvalbumin (PVALB), mRNA [NM_002854]	-8.94171	-6.09487	0.0196542	28.9863	29.231	29.2265	28.9741	23.7769	NaN	22.6624	NaN	22.7622	22.9046	22.9419	6.09487
7877	23962	ref|NM_173201|ref|NM_004320|ref|NM_001286075|ens|ENST00000357084	hs|chr16:28912177-28912236	A_33_P3342720	ATP2A1	NM_173201	ref|Homo sapiens ATPase, Ca++ transporting, cardiac muscle, fast twitch 1 (ATP2A1), transcript variant b, mRNA [NM_173201]	-9.50114	-7.48487	0.00672275	31.5065	31.6899	31.196	31.4031	24.2931	24.4464	23.315	25.6417	23.7507	23.2633	23.0379	7.48487
11123	34106	ref|NM_173201|ref|NM_004320|ref|NM_001286075|ens|ENST00000357084	hs|chr16:28914689-28914748	A_23_P72462	ATP2A1	NM_173201	ref|Homo sapiens ATPase, Ca++ transporting, cardiac muscle, fast twitch 1 (ATP2A1), transcript variant b, mRNA [NM_173201]	-13.389	-8.01168	0.00392201	34.2296	34.0633	33.6365	34.6873	26.8682	26.7057	26.0868	25.7263	25.9311	25.7632	25.916	8.01168
18152	3673	ref|NM_173201|ref|NM_004320|ref|NM_001286075|ens|ENST00000357084	hs|chr16:28914106-28914165	A_33_P3342830	ATP2A1	NM_173201	ref|Homo sapiens ATPase, Ca++ transporting, cardiac muscle, fast twitch 1 (ATP2A1), transcript variant b, mRNA [NM_173201]	-12.8267	-8.61486	0.00294115	32.7829	32.9244	32.7438	33.8175	24.454	24.1135	24.923	NaN	24.7655	24.0236	24.4341	8.61486

## Sheet: MitoCarta 2.0
Original row	FeatureNum	accessions	chr_coord	ProbeName	GeneName	SystematicName	Description	SAMscore	Log2T/C	Fold change(Unlogged)	C2a(6578)	C2b(6578)	C2c(6578)	C2d(6578)	T2a(7322)	T2b(7322)	T2c(7322)	T4a(2638)	T4b(2638)	T4c(2638)	T4d(2638)	Ranking
15677	30116	ref|NM_000436|ens|ENST00000196371|gb|AK125115|gb|U62961	hs|chr5:41730530-41730471	A_32_P63848	OXCT1	NM_000436	ref|Homo sapiens 3-oxoacid CoA transferase 1 (OXCT1), mRNA [NM_000436]	7.55656	5.24366	41.1989	25.0823	25.6937	25.4313	25.0266	29.8935	29.7723	29.9221	30.6	31.1675	31.5465	30.9631	5.24366
6076	18709	ref|NM_145791|ref|NM_001260512|ref|NM_020300|ref|NM_001260511	hs|chr12:16516907-16516966	A_23_P36658	MGST1	NM_145791	ref|Homo sapiens microsomal glutathione S-transferase 1 (MGST1), transcript variant 3, mRNA [NM_145791]	5.26805	3.43975	11.4067	24.7929	25.4684	25.581	25.1284	28.1402	28.1291	27.8766	29.2117	29.0943	29.3347	28.9905	3.43975
17020	38498	ref|NM_000032|ref|NM_001037968|ref|NM_001037967|ens|ENST00000330807	hs|chrX:55035564-55035505	A_32_P385587	ALAS2	NM_000032	ref|Homo sapiens aminolevulinate, delta-, synthase 2 (ALAS2), transcript variant 1, mRNA [NM_000032]	2.63544	2.74528	8.44397	25.1221	23.5496	24.1994	24.1689	25.387	25.5626	25.782	27.9847	28.1131	28.1614	28.0461	2.74528
9141	27783	ref|NM_004104|ens|ENST00000306749|gb|AB209988|gb|U29344	hs|chr17:80036275-80036216	A_33_P3329344	FASN	NM_004104	ref|Homo sapiens fatty acid synthase (FASN), mRNA [NM_004104]	2.86525	2.60469	7.38859	26.7281	26.3122	25.6909	26.2748	27.6733	27.7755	27.5632	29.8783	29.8149	29.8266	29.4617	2.60469
10992	33697	ref|NM_138432|ens|ENST00000403593|ens|ENST00000345635|ref|XM_005253830	hs|chr12:113876021-113876080	A_33_P3227472	SDSL	NM_138432	ref|Homo sapiens serine dehydratase-like (SDSL), mRNA [NM_138432]	2.88103	2.51066	6.17018	26.977	25.784	25.4521	26.721	27.7248	27.8785	27.6492	29.5319	29.43	29.8515	29.1435	2.51066
7977	24282	ref|NM_005391|ens|ENST00000379162|ens|ENST00000441463|gb|BC015948	hs|chrX:24546208-24546267	A_23_P250478	PDK3	NM_005391	ref|Homo sapiens pyruvate dehydrogenase kinase, isozyme 3 (PDK3), transcript variant 2, mRNA [NM_005391]	3.62585	2.34189	5.06739	22.2294	22.6588	23.5003	22.7258	24.9139	24.5834	24.2898	25.4187	25.5563	25.5405	25.5405	2.34189
5789	17871	ref|NM_014762|ens|ENST00000371269|gb|AF261758|gb|AB073391	hs|chr1:55315569-55315510	A_23_P379475	DHCR24	NM_014762	ref|Homo sapiens 24-dehydrocholesterol reductase (DHCR24), mRNA [NM_014762]	2.82639	2.25771	5.62177	26.3018	26.2807	26.2177	26.492	27.3507	27.5769	27.9021	28.9367	29.5004	29.3561	29.4423	2.25771
10263	31306	ref|NM_002300|ref|NM_001174097|ens|ENST00000396076|ens|ENST00000350669	hs|chr12:21788508-21788449	A_23_P53476	LDHB	NM_002300	ref|Homo sapiens lactate dehydrogenase B (LDHB), transcript variant 1, mRNA [NM_002300]	4.92268	2.2529	4.79537	32.9585	33.3468	32.9613	33.0405	35.6804	35.541	35.1668	35.2867	35.0761	35.4931	35.0634	2.2529
2701	8001	ref|NM_012137|ref|NM_001134445|ens|ENST00000539042|ens|ENST00000284031	hs|chr1:85784533-85784474	A_23_P201386	DDAH1	NM_012137	ref|Homo sapiens dimethylarginine dimethylaminohydrolase 1 (DDAH1), transcript variant 1, mRNA [NM_012137]	3.30017	2.14118	4.57422	28.1636	28.6578	28.9252	27.9767	31.3754	31.319	30.6701	30.2175	30.3243	29.9591	30.1388	2.14118
9827	29972	ens|ENST00000399694	hs|chr22:18909818-18909759	A_33_P3239298	PRODH	ENST00000399694	ens|proline dehydrogenase (oxidase) 1 [Source:HGNC Symbol;Acc:9453] [ENST00000399694]	2.57384	2.06133	4.2573	24.3439	24.2712	22.985	24.8105	26.3517	25.9873	24.9288	27.2802	26.5302	26.5558	25.5137	2.06133
17454	27688	ref|NM_005838|ens|ENST00000278400|gb|AF023466|gb|BC009785	hs|chr11:58477744-58477685	A_23_P403886	GLYAT	NM_005838	ref|Homo sapiens glycine-N-acyltransferase (GLYAT), transcript variant 2, mRNA [NM_005838]	2.43967	1.92127	4.00918	22.4952	22.6422	NaN	23.442	25.6795	24.9128	24.2829	26.0595	24.0476	24.3975	24.0879	1.92127
10442	31907	ref|NM_006907|ref|NM_001282280|ref|NM_001282281|ref|NM_153824	hs|chr17:79890390-79890331	A_23_P130194	PYCR1	NM_006907	ref|Homo sapiens pyrroline-5-carboxylate reductase 1 (PYCR1), transcript variant 1, mRNA [NM_006907]	3.84269	1.87407	3.57609	27.9799	27.9227	27.5709	28.5535	29.8618	29.6024	29.7298	29.889	29.9882	30.1203	29.9741	1.87407
148	Mean	ref|NM_032501|ref|NM_001252675|ref|NM_001252676|ref|NM_001252677	hs|chr20:24987088-24987029	A_23_P120594	ACSS1	NM_032501	ref|Homo sapiens acyl-CoA synthetase short-chain family member 1 (ACSS1), transcript variant 1, mRNA [NM_032501]	3.83216	1.78435	3.49108	30.7853	30.5585	30.7853	30.8221	32.8474	32.8255	32.6951	32.5286	32.2243	32.1615	32.3726	1.78435
13467	41890	ref|NM_001174097|ref|NM_002300|ens|ENST00000396075|ens|ENST00000396076	hs|chr12:21791364-21791305	A_33_P3231432	LDHB	NM_001174097	ref|Homo sapiens lactate dehydrogenase B (LDHB), transcript variant 2, mRNA [NM_001174097]	4.46225	1.73039	3.32952	31.8123	31.7924	31.8343	31.9075	33.671	33.578	33.8112	33.5198	33.499	33.4849	33.4051	1.73039
12169	37427	ref|NM_001282291|ref|NM_007188|ref|NM_001282292|ref|NM_001282293	hs|chr7:150744762-150744821	A_33_P3336780	ABCB8	NM_001282291	ref|Homo sapiens ATP-binding cassette, sub-family B (MDR/TAP), member 8 (ABCB8), transcript variant 1, mRNA [NM_001282291]	3.44291	1.6575	3.21859	25.891	25.971	25.8086	25.953	27.2601	27.1499	27.3944	27.8553	27.7211	28.02	27.543	1.6575
179	Mean	ref|NM_014424|ens|ENST00000311890|ens|ENST00000442459|gb|AK296598	hs|chr1:16341448-16341389	A_23_P103703	HSPB7	NM_014424	ref|Homo sapiens heat shock 27kDa protein family, member 7 (cardiovascular) (HSPB7), mRNA [NM_014424]	3.62733	1.53463	2.91957	30.7762	30.6438	30.6927	30.6483	32.2028	32.236	32.4514	32.4433	32.0924	31.8637	32.2846	1.53463
627	1154	ref|NM_138357|ref|NM_001270680|ref|NM_001270679|ref|NR_073062	hs|chr10:74646758-74646817	A_23_P346405	MCU	NM_138357	ref|Homo sapiens mitochondrial calcium uniporter (MCU), transcript variant 1, mRNA [NM_138357]	2.90624	1.52679	2.93019	26.9852	27.5044	27.1525	27.0329	28.9922	29.0425	28.7002	28.8313	28.1551	28.193	28.9546	1.52679
2055	5919	ref|NM_198839|ref|NM_198834|ref|NM_198838|ref|NM_198837	hs|chr17:35441992-35441933	A_33_P3334225	ACACA	NM_198839	ref|Homo sapiens acetyl-CoA carboxylase alpha (ACACA), transcript variant 2, mRNA [NM_198839]	3.16508	1.49337	2.80257	28.4934	28.3695	28.2695	28.9185	29.8527	29.803	29.8997	30.207	30.2777	30.2473	29.7553	1.49337
16220	Mean	ref|NM_001144978|ens|ENST00000492183|ens|ENST00000395759|ens|ENST00000325278	hs|chr4:75168172-75168231	A_23_P112846	MTHFD2L	NM_001144978	ref|Homo sapiens methylenetetrahydrofolate dehydrogenase (NADP+ dependent) 2-like (MTHFD2L), mRNA [NM_001144978]	2.75963	1.46654	2.75412	22.5619	22.7827	23.4218	22.7561	24.1279	24.0186	24.436	24.0512	24.4318	24.3995	24.9651	1.46654
1525	4177	ref|NM_001159508|ref|NM_002225|ens|ENST00000497816|ens|ENST00000479013	hs|chr15:40710974-40711033	A_33_P3269718	IVD	NM_001159508	ref|Homo sapiens isovaleryl-CoA dehydrogenase (IVD), transcript variant 2, mRNA [NM_001159508]	3.3021	1.45625	2.72669	30.6893	30.618	30.7574	31.18	32.3206	32.5216	32.2237	32.0718	32.3753	32.3058	32.053	1.45625
15666	29609	ref|NM_006410|ref|NM_001098522|ref|NM_001098520|ref|NM_001098521	hs|chr11:20404824-20404883	A_23_P64129	HTATIP2	NM_006410	ref|Homo sapiens HIV-1 Tat interactive protein 2, 30kDa (HTATIP2), transcript variant 2, mRNA [NM_006410]	2.61132	1.38277	2.55904	26.233	26.9969	26.9127	27.2902	28.1895	28.2904	27.7385	28.2383	28.3863	28.6458	28.198	1.38277
13796	42998	ref|NM_001064|ref|NM_001258028|ref|NM_001135055|ref|NR_047580	hs|chr3:53259888-53259829	A_23_P92082	TKT	NM_001064	ref|Homo sapiens transketolase (TKT), transcript variant 1, mRNA [NM_001064]	2.42526	1.37759	2.63617	27.658	27.8066	27.093	27.8905	28.4251	28.6257	28.6519	29.2188	29.2826	29.5707	29.1524	1.37759
6710	20611	ref|NM_020918|ref|NM_001244949|ens|ENST00000423155|ens|ENST00000348367	hs|chr10:113909886-113909827	A_24_P227069	GPAM	NM_020918	ref|Homo sapiens glycerol-3-phosphate acyltransferase, mitochondrial (GPAM), transcript variant 2, mRNA [NM_020918]	2.39449	1.36607	2.61496	29.0192	28.8058	29.1422	28.3732	30.3369	30.158	30.1675	30.4187	30.4527	30.5967	29.2778	1.36607
10713	32801	ref|NM_012062|ref|NM_001278464|ref|NM_001278465|ref|NM_001278463	hs|chr12:32896876-32896935	A_23_P204324	DNM1L	NM_012062	ref|Homo sapiens dynamin 1-like (DNM1L), transcript variant 1, mRNA [NM_012062]	2.44187	1.27553	2.40581	26.9181	27.5931	27.52	26.8932	28.229	28.4617	28.1442	28.3632	28.8595	28.9444	28.5446	1.27553
11271	34581	ref|NM_203314|ref|NM_004051|ref|NM_203315|ens|ENST00000392379	hs|chr3:197236713-197236654	A_33_P3252359	BDH1	NM_203314	ref|Homo sapiens 3-hydroxybutyrate dehydrogenase, type 1 (BDH1), transcript variant 3, mRNA [NM_203314]	3.22283	1.248	2.37344	29.2682	29.1229	29.1855	29.4201	30.4767	30.5162	30.6852	30.4747	30.4194	30.3537	30.5543	1.248
15704	31016	ref|NM_014672|ref|NM_001256678|ref|NM_001256679|ref|NM_001256680	hs|chr14:35742683-35742742	A_23_P14340	KIAA0391	NM_014672	ref|Homo sapiens KIAA0391 (KIAA0391), transcript variant 1, mRNA [NM_014672]	2.61097	1.23652	2.34253	25.8053	26.4204	26.2922	25.8891	27.3572	27.1026	27.1174	27.3311	27.6183	27.6453	27.196	1.23652
8193	24990	ref|NM_012241|ref|NM_001193267|ref|NM_001242827|ens|ENST00000606117	hs|chr6:13614629-13614688	A_32_P151366	SIRT5	NM_012241	ref|Homo sapiens sirtuin 5 (SIRT5), transcript variant 1, mRNA [NM_012241]	2.51012	1.2338	2.39979	28.8084	28.6668	28.7227	28.9646	29.8598	29.8896	29.5946	30.1101	30.282	30.5895	29.8455	1.2338
14609	Mean	ref|NM_025147|ens|ENST00000545340|ens|ENST00000263960|ref|XM_006712776	hs|chr2:198338889-198338948	A_23_P102037	COQ10B	NM_025147	ref|Homo sapiens coenzyme Q10 homolog B (S. cerevisiae) (COQ10B), mRNA [NM_025147]	2.73087	1.22787	2.33281	23.8591	24.3961	24.2183	24.4098	25.4113	25.28	25.2492	25.5517	25.6814	25.2903	25.6769	1.22787
4476	13566	ref|NM_001134707|ref|NM_007101|ens|ENST00000439388|ens|ENST00000371868	hs|chr9:136528745-136528686	A_33_P3257861	SARDH	NM_001134707	ref|Homo sapiens sarcosine dehydrogenase (SARDH), transcript variant 2, mRNA [NM_001134707]	2.43519	1.22761	2.31104	24.2113	24.3889	23.9227	24.8302	25.3535	25.722	25.615	25.2761	25.5941	26.0037	25.3967	1.22761
7693	23453	ref|NM_032340|ens|ENST00000374231|ens|ENST00000607484|gb|AK311835	hs|chr6:33665507-33665448	A_23_P156739	UQCC2	NM_032340	ref|Homo sapiens ubiquinol-cytochrome c reductase complex assembly factor 2 (UQCC2), mRNA [NM_032340]	2.63713	1.22754	2.36958	30.7148	30.6267	30.5618	30.8882	31.8161	31.7838	31.491	31.9932	32.1177	32.3604	31.9157	1.22754
15642	28992	ref|NM_025147|ens|ENST00000545340|gb|AK294093|gb|AK308977	hs|chr2:198338634-198338693	A_33_P3354858	COQ10B	NM_025147	ref|Homo sapiens coenzyme Q10 homolog B (S. cerevisiae) (COQ10B), mRNA [NM_025147]	2.39146	1.20689	2.31008	24.3513	25.0049	24.6965	24.365	25.8743	25.8173	25.562	26.0161	26.3203	25.4566	25.6327	1.20689
19150	18460	ref|NM_182971|ens|ENST00000342144|gb|AY161004|tc|THC2479423	hs|chr14:93814553-93814612	A_33_P3372069	COX8C	NM_182971	ref|Homo sapiens cytochrome c oxidase subunit VIIIC (COX8C), mRNA [NM_182971]	2.66628	1.20208	2.67295	22.2675	22.5652	NaN	22.5263	24.2202	23.5088	23.4952	NaN	23.667	23.5311	23.5083	1.20208
691	1405	ref|NM_001037171|ref|NM_001033583|ens|ENST00000449612|ens|ENST00000494361	hs|chrX:23740101-23740042	A_24_P42501	ACOT9	NM_001037171	ref|Homo sapiens acyl-CoA thioesterase 9 (ACOT9), transcript variant 1, mRNA [NM_001037171]	2.90349	1.19276	2.28154	26.7595	26.8825	26.5515	26.5021	27.7966	27.9318	27.8098	27.6819	27.816	28.1079	27.9225	1.19276
2096	6056	ref|NM_014481|ref|NM_001271748|gb|AB021260|gb|AJ011311	hs|chrX:55034072-55034131	A_23_P256682	APEX2	NM_014481	ref|Homo sapiens APEX nuclease (apurinic/apyrimidinic endonuclease) 2 (APEX2), transcript variant 1, mRNA [NM_014481]	2.53637	1.19016	2.32158	26.3762	26.3251	26.3618	26.4542	27.7267	27.6967	27.1592	27.982	27.7155	27.4846	27.2218	1.19016
5677	17516	ref|NM_005327|ref|NM_001184705|ens|ENST00000454409|ens|ENST00000603302	hs|chr4:108956110-108956169	A_23_P167227	HADH	NM_005327	ref|Homo sapiens hydroxyacyl-CoA dehydrogenase (HADH), transcript variant 2, mRNA [NM_005327]	2.96055	1.17891	2.25966	32.4794	32.484	32.77	32.7474	33.7206	33.7449	33.6645	33.9186	33.7113	33.9357	33.8983	1.17891
11505	35266	ref|NM_004528|ens|ENST00000367886|ens|ENST00000495447|ens|ENST00000367889	hs|chr1:165624688-165624747	A_23_P51548	MGST3	NM_004528	ref|Homo sapiens microsomal glutathione S-transferase 3 (MGST3), mRNA [NM_004528]	2.44272	1.15471	2.25843	33.7234	33.4511	33.4849	33.6272	34.4868	34.4795	34.3063	34.9728	34.9628	34.857	35.0191	1.15471
347	57	ref|NM_014820|ens|ENST00000284320|gb|AB018262|gb|AK075102	hs|chr3:100083234-100083175	A_23_P144264	TOMM70A	NM_014820	ref|Homo sapiens translocase of outer mitochondrial membrane 70 homolog A (S. cerevisiae) (TOMM70A), mRNA [NM_014820]	2.42428	1.02149	2.02222	28.1798	28.2835	28.3578	28.6663	29.3807	29.323	29.2246	29.5533	29.315	29.3321	29.6247	1.02149
10299	31419	ref|NM_001003684|ref|NM_013387|ens|ENST00000401406|ens|ENST00000330029	hs|chr22:30165827-30165886	A_23_P68866	UQCR10	NM_001003684	ref|Homo sapiens ubiquinol-cytochrome c reductase, complex III subunit X (UQCR10), transcript variant 2, mRNA [NM_001003684]	2.3696	0.979623	1.97496	34.2478	34.3154	34.0687	34.0045	35.4296	35.1085	34.9577	35.2654	35.0164	35.0967	35.0967	0.979623
9268	28212	ref|NM_033276|ens|ENST00000549257|ens|ENST00000570321|ens|ENST00000546709	hs|chr12:58345669-58347438	A_23_P53363	XRCC6BP1	NM_033276	ref|Homo sapiens XRCC6 binding protein 1 (XRCC6BP1), mRNA [NM_033276]	-2.4677	-1.17062	0.450104	29.6516	29.9169	29.5614	29.6672	28.5081	28.6394	28.1291	28.3966	28.7812	28.9647	28.2816	1.17062
8529	25926	ref|NM_001467|ref|NM_001164277|ref|NM_001164278|ref|NM_001164280	hs|chr11:118895479-118895420	A_23_P35970	SLC37A4	NM_001467	ref|Homo sapiens solute carrier family 37 (glucose-6-phosphate transporter), member 4 (SLC37A4), transcript variant 4, mRNA [NM_001467]	-2.62022	-1.30302	0.398517	28.7829	29.0654	28.4217	29.3363	27.7129	27.7565	27.4004	27.9721	27.5129	27.455	27.38	1.30302
331	Mean	ref|NM_002046|ref|NM_001289745|ref|NM_001256799|ref|NM_001289746	hs|chr12:6646918-6646977	A_23_P13899	GAPDH	NM_002046	ref|Homo sapiens glyceraldehyde-3-phosphate dehydrogenase (GAPDH), transcript variant 1, mRNA [NM_002046]	-2.68643	-1.40039	0.385534	35.4476	35.7078	35.1166	35.502	34.0449	34.0664	33.5191	34.7153	34.1231	34.0154	33.8176	1.40039
14350	44990	ref|NM_002611|ref|NM_001199898|ref|NM_001199899|ens|ENST00000503176	hs|chr17:48188262-48188321	A_23_P207517	PDK2	NM_002611	ref|Homo sapiens pyruvate dehydrogenase kinase, isozyme 2 (PDK2), transcript variant 1, mRNA [NM_002611]	-2.89985	-1.4539	0.364175	32.2066	31.6412	31.4852	31.723	30.4592	30.4054	30.5741	30.5476	30.1661	29.7471	30.2712	1.4539
11620	35624	ref|NM_002612|ens|ENST00000005178|gb|AK096428|gb|AF334710	hs|chr7:95213366-95213307	A_24_P243749	PDK4	NM_002612	ref|Homo sapiens pyruvate dehydrogenase kinase, isozyme 4 (PDK4), mRNA [NM_002612]	-2.85941	-1.72882	0.303388	35.8243	36.6253	35.733	36.5358	35.0036	35.0408	34.7394	34.1431	34.0345	34.1201	34.0738	1.72882
8899	27074	ref|NM_003355|ens|ENST00000310473|gb|U76367|gb|AB590212	hs|chr11:73686141-73686082	A_23_P47704	UCP2	NM_003355	ref|Homo sapiens uncoupling protein 2 (mitochondrial, proton carrier) (UCP2), mRNA [NM_003355]	-3.88593	-1.78974	0.286965	28.6171	29.2277	28.6508	28.9924	27.2184	27.3513	26.842	27.0335	27.2337	27.0319	26.8652	1.78974
4766	14457	ref|NM_001136498	hs|chr17:36891334-36891393	A_33_P3362636	CISD3	NM_001136498	ref|Homo sapiens CDGSH iron sulfur domain 3 (CISD3), mRNA [NM_001136498]	-2.5021	-1.86442	0.286502	29.5394	30.6134	29.9294	29.2444	29.0615	28.3266	28.2844	28.347	27.1614	27.1495	27.4401	1.86442
12075	37101	ref|NM_024693|ens|ENST00000422887|ens|ENST00000496136|ens|ENST00000379215	hs|chr10:11797592-11805266	A_24_P343621	ECHDC3	NM_024693	ref|Homo sapiens enoyl CoA hydratase domain containing 3 (ECHDC3), mRNA [NM_024693]	-4.20306	-1.89989	0.267875	28.9833	29.3308	29.0032	29.4367	27.3127	27.4424	27.628	27.0788	27.3188	27.2293	27.0103	1.89989
9104	27667	ref|NM_001278302|ref|NM_001278303|ref|NM_001278342|ref|NM_138930	hs|chr12:122710882-122710823	A_33_P3330125	DIABLO	NM_001278302	ref|Homo sapiens diablo, IAP-binding mitochondrial protein (DIABLO), transcript variant 5, mRNA [NM_001278302]	-2.49921	-2.02082	0.237137	31.4574	33.4187	32.8707	31.7709	31.0205	30.3744	31.5483	29.8864	29.6463	29.7019	30.3323	2.02082
17996	28673	ref|NM_031481|ens|ENST00000399813|ens|ENST00000327451|gb|AB528235	hs|chr22:18072938-18072997	A_24_P74508	SLC25A18	NM_031481	ref|Homo sapiens solute carrier family 25 (glutamate carrier), member 18 (SLC25A18), mRNA [NM_031481]	-3.48168	-2.10271	0.24884	24.9741	25.7689	25.6961	26.134	23.703	23.3159	23.2427	NaN	23.6576	23.8278	23.4962	2.10271
18709	30069	ref|NM_001083112|ref|NM_000408|ens|ENST00000409861|ens|ENST00000464846	hs|chr2:157439359-157439418	A_33_P3354564	GPD2	NM_001083112	ref|Homo sapiens glycerol-3-phosphate dehydrogenase 2 (mitochondrial) (GPD2), transcript variant 1, mRNA [NM_001083112]	-2.91505	-2.25989	0.238897	25.1349	26.3714	25.7088	25.4757	24.0354	22.4103	23.4977	NaN	23.8388	23.9821	22.7127	2.25989
395	244	ref|NM_001083112|ref|NM_000408|ens|ENST00000310454|ref|XM_005246470	hs|chr2:157442855-157442914	A_33_P3354569	GPD2	NM_001083112	ref|Homo sapiens glycerol-3-phosphate dehydrogenase 2 (mitochondrial) (GPD2), transcript variant 1, mRNA [NM_001083112]	-5.57524	-2.33044	0.199037	29.7879	29.5169	29.6399	29.4246	27.4282	27.3913	27.2108	27.4337	27.0467	27.2632	27.0595	2.33044
5153	15728	ref|NM_022803|ens|ENST00000426995|gb|AB529052|gb|AK290630	hs|chr11:73714957-73714898	A_24_P292470	UCP3	NM_022803	ref|Homo sapiens uncoupling protein 3 (mitochondrial, proton carrier) (UCP3), transcript variant short, mRNA [NM_022803]	-7.27194	-3.82817	0.0682031	30.336	31.4419	31.1075	30.6616	27.0219	26.7885	27.1263	26.8498	27.3153	27.3738	26.9346	3.82817
15408	21760	ref|NM_001172|ens|ENST00000261783|gb|AK312484|gb|CR536550	hs|chr14:68117539-68117598	A_23_P128728	ARG2	NM_001172	ref|Homo sapiens arginase 2 (ARG2), mRNA [NM_001172]	-8.07914	-4.13445	0.0573096	30.2973	30.1579	29.7585	29.7156	26.2257	26.2192	25.7658	25.536	25.5912	26.0909	25.5064	4.13445
14594	Mean	ref|NM_005518|ref|NM_001166107|ens|ENST00000544913|ens|ENST00000369406	hs|chr1:120295988-120295929	A_23_P103588	HMGCS2	NM_005518	ref|Homo sapiens 3-hydroxy-3-methylglutaryl-CoA synthase 2 (mitochondrial) (HMGCS2), transcript variant 1, mRNA [NM_005518]	-3.14441	-4.6319	0.0977338	30.8288	30.887	30.3389	30.6756	28.5618	28.5946	28.2072	24.1136	24.3827	24.3533	24.1416	4.6319
