# Supplementary material for: Inositol trisphosphate receptor-mediated Ca2+ signalling stimulates mitochondrial function and gene expression in core myopathy patients
Source: Hum Mol Genet. 2018 Apr 25;27(13):2367–82. doi: 10.1093/hmg/ddy149 (PMC6005141; doi:10.1093/hmg/ddy149)
Supplement: Supplementary Data [file ddy149_supp.zip › ddy149-suppl_data/RyR1I4859T_wt mouse EDL.xlsx]

## Sheet: EDL ALL
accessions	chr_coord	ProbeName	GeneName	SystematicName	Description	LogEt/Wt	FoldChange	EtEDL25gPS	EtEDL29gPS	EtEDL30gPS	WtEDL26gPS	WtEDL27gPS	WtEDL28gPS	MedieET	MedieWt
gb|XR_004016|nap|NAP024224-001	chr14:77195444-77195503	A_52_P594107	LOC219180	XR_004016	PREDICTED: Mus musculus similar to 40S ribosomal protein S2 (LOC219180), mRNA [XR_004016]	3.65409	12.589	9.26229	9.15355	7.60535	3.55508	5.36107	6.14278	8.67373	5.01964
ens|ENSMUST00000053291|ref|XM_621072|nap|NAP026466-1|nap|NAP061204-1	chrX:110891329-110891270	A_52_P229167	EG546361	ENSMUST00000053291	PREDICTED: Mus musculus similar to 60S ribosomal protein L27a (LOC546361), mRNA [XM_621072]	2.40264	5.28771	7.60474	7.73211	6.25234	4.61618	4.50989	5.2552	7.1964	4.79376
gb|BC051947|gb|AK013812|gb|BC058385|ens|ENSMUST00000013615	chr5:136139014-136139205	A_51_P463791	2900083I11Rik	BC051947	Mus musculus RIKEN cDNA 2900083I11 gene, mRNA (cDNA clone MGC:62200 IMAGE:5696610), complete cds. [BC051947]	2.10687	4.30755	7.58421	7.71459	7.09487	5.56682	5.16491	5.34135	7.46456	5.35769
gb|AK012957|gb|AW681374|riken|2810401C09|tc|TC1611387	chr9:64984699-64984758	A_51_P436559	Punc	AK012957	Mus musculus 10, 11 days embryo whole body cDNA, RIKEN full-length enriched library, clone:2810401C09 product:unclassifiable, full insert sequence [AK012957]	2.07808	4.22244	5.26085	5.09204	8.0494	3.52745	4.15518	4.48543	6.1341	4.05602
nap|NAP055718-1	chr1:65194723-65194782	A_52_P535333	NAP055718-1	NAP055718-1	Unknown	1.95812	3.88554	9.66163	9.59168	8.40514	6.91448	6.88682	7.98281	9.21948	7.26137
ref|NM_009803|gb|BC037645|gb|BC089541|ens|ENSMUST00000005820	chr1:173054320-173054379	A_51_P358256	Nr1i3	NM_009803	Mus musculus nuclear receptor subfamily 1, group I, member 3 (Nr1i3), mRNA [NM_009803]	1.93238	3.81684	6.00675	6.21562	6.51491	5.91109	2.5097	4.51935	6.24576	4.31338
ref|NM_009892|ref|XM_992616|gb|BC061154|ens|ENSMUST00000063062	chr3:106275682-106275623	A_51_P167292	Chi3l3	NM_009892	Mus musculus chitinase 3-like 3 (Chi3l3), mRNA [NM_009892]	1.92489	3.79707	5.30287	3.98641	5.79421	3.37823	2.50004	3.43055	5.02783	3.10294
ref|NM_008445|gb|AK147572|ens|ENSMUST00000091999|ens|ENSMUST00000020999	chr12:3403902-3403961	A_51_P449507	Kif3c	NM_008445	Mus musculus kinesin family member 3C (Kif3c), mRNA [NM_008445]	1.89621	3.72235	8.80628	8.42066	7.47323	4.93626	7.26428	6.811	8.23339	6.33718
ref|NM_080855|ens|ENSMUST00000046386|gb|AB030244|gb|AK122315	chr8:124485810-124485751	A_51_P496057	Zcchc14	NM_080855	Mus musculus zinc finger, CCHC domain containing 14 (Zcchc14), mRNA [NM_080855]	1.82825	3.55106	5.23619	5.1819	5.76333	2.64247	NaN	4.48864	5.39381	3.56556
ref|XM_980696|ref|XM_994282|ref|XM_001002275|ref|XM_359303	chr1:175564119-175561774	A_52_P86965	AI607873	XM_980696	PREDICTED: Mus musculus expressed sequence AI607873 (AI607873), mRNA [XM_980696]	1.81745	3.52458	3.9925	5.38457	5.30225	3.13027	2.44811	3.64858	4.8931	3.07565
ref|NM_146471|ref|NM_146470|ref|NM_206822|gb|BC104067	chr11:49124168-49124227	A_51_P333891	Olfr1393	NM_146471	Mus musculus olfactory receptor 1393 (Olfr1393), mRNA [NM_146471]	1.77623	3.42529	5.18488	5.12998	7.50177	2.52306	4.95108	5.01382	5.93888	4.16265
gb|AK031375|riken|6030416D17|tc|TC1607398|nap|NAP075578-1	chr7:96313619-96313678	A_52_P265996	Odz4	AK031375	Mus musculus 13 days embryo male testis cDNA, RIKEN full-length enriched library, clone:6030416D17 product:odd Oz/ten-m homolog 4 (Drosophila), full insert sequence. [AK031375]	1.77238	3.41618	5.68322	5.69649	6.83647	3.84217	4.63227	4.42459	6.07206	4.29968
gb|AK087326|riken|E030045C03|tc|TC1617119|nap|NAP087852-1	chr9:20332468-20332527	A_52_P575054	AK087326	AK087326	Mus musculus 0 day neonate lung cDNA, RIKEN full-length enriched library, clone:E030045C03 product:unclassifiable, full insert sequence. [AK087326]	1.75644	3.37864	6.06861	6.20277	6.83162	2.65878	5.498	5.67689	6.36767	4.61122
ref|NM_174849|ref|NM_001048192|gb|AK034894|gb|BC057349	chr5:31172432-31172491	A_52_P432743	9430057O19Rik	NM_174849	Mus musculus RIKEN cDNA 9430057O19 gene (9430057O19Rik), transcript variant 5, mRNA [NM_174849]	1.7057	3.26188	4.94134	5.02901	7.33628	3.33628	4.38943	4.46382	5.76888	4.06318
gb|AK006817|riken|1700056O10|tc|NP746274|nap|NAP120425-1	chr1:23807765-23807705	A_51_P249821	Smap1	AK006817	Mus musculus adult male testis cDNA, RIKEN full-length enriched library, clone:1700056O10 product:similar to STROMAL MEMBRANE-ASSOCIATED PROTEIN SMAP1A [Homo sapiens], full insert sequence. [AK006817]	1.69369	3.23484	6.55152	6.82549	7.37758	4.04806	5.88284	5.7426	6.91819	5.2245
ref|NM_020010|gb|BC031813|gb|AK217526|ens|ENSMUST00000001507	chr5:4098445-4098039	A_51_P485791	Cyp51	NM_020010	Mus musculus cytochrome P450, family 51 (Cyp51), mRNA [NM_020010]	1.69328	3.2339	4.14706	3.86047	5.71287	2.70995	3.23619	2.69443	4.57347	2.88019
ref|NM_008425|gb|AK044915|gb|AK163198|ens|ENSMUST00000042970	chr11:110890979-110891038	A_52_P503614	Kcnj2	NM_008425	Mus musculus potassium inwardly-rectifying channel, subfamily J, member 2 (Kcnj2), mRNA [NM_008425]	1.67153	3.18551	6.2514	4.96924	5.55459	2.53157	4.59246	4.63663	5.59174	3.92022
ref|NM_026985|gb|AK087121|gb|AK036449|ens|ENSMUST00000014118	chr8:3668713-3668772	A_51_P325856	1810033B17Rik	NM_026985	Mus musculus RIKEN cDNA 1810033B17 gene (1810033B17Rik), mRNA [NM_026985]	1.64809	3.13418	7.40322	7.19385	8.89077	5.52695	6.51069	6.50594	7.82928	6.18119
gb|AK035808|riken|9630006A19|tc|TC1618853|nap|NAP117422-1	chrX:55700893-55700834	A_52_P1011843	AK035808	AK035808	Mus musculus 16 days neonate cerebellum cDNA, RIKEN full-length enriched library, clone:9630006A19 product:unclassifiable, full insert sequence. [AK035808]	1.63869	3.11384	6.34621	5.53658	5.82316	3.84217	4.47249	4.47521	5.90199	4.26329
ref|NM_011299|gb|BC066063|gb|BC056946|ens|ENSMUST00000024575	chr17:7152203-7152262	A_51_P320466	Rps6ka2	NM_011299	Mus musculus ribosomal protein S6 kinase, polypeptide 2 (Rps6ka2), mRNA [NM_011299]	1.62436	3.08306	8.38837	8.07012	7.97546	5.74841	6.5677	7.24476	8.14465	6.52029
ref|NM_178911|gb|AK151551|gb|BC058565|ens|ENSMUST00000063888	chr12:113215615-113215674	A_52_P591153	Pld4	NM_178911	Mus musculus phospholipase D family, member 4 (Pld4), mRNA [NM_178911]	1.61315	3.05918	4.24982	4.41501	5.507	2.54102	2.66971	4.12168	4.72395	3.1108
ref|NM_012031|gb|BC046313|gb|AF181252|ens|ENSMUST00000047348	chr15:36179214-36179370	A_52_P547589	Spag1	NM_012031	Mus musculus sperm associated antigen 1 (Spag1), mRNA [NM_012031]	1.5897	3.00987	3.96652	4.72203	5.11512	2.93395	3.05797	3.04264	4.60122	3.01152
ref|NM_011508|ens|ENSMUST00000049385|ens|ENSMUST00000076828|ens|ENSMUST00000082166	chr1:171290458-171290399	A_52_P74044	Eif1	NM_011508	Mus musculus eukaryotic translation initiation factor 1 (Eif1), mRNA [NM_011508]	1.51877	2.86546	10.0315	9.88137	NaN	8.37214	8.134	8.80682	9.95642	8.43765
ref|NM_001005423|gb|BC068125|gb|AY628210|ens|ENSMUST00000048860	chr1:72094210-72094151	A_52_P572537	Mreg	NM_001005423	Mus musculus melanoregulin (Mreg), mRNA [NM_001005423]	1.50185	2.83206	5.12482	4.2561	5.61447	2.51374	4.24982	3.72629	4.99847	3.49662
gb|BC100497|ens|ENSMUST00000046004|ref|XM_484891|ref|XM_905829	chr1:88258983-88259042	A_51_P434713	1700019O17Rik	BC100497	Mus musculus RIKEN cDNA 1700019O17 gene, mRNA (cDNA clone MGC:118337 IMAGE:30916756), complete cds. [BC100497]	1.49659	2.82174	5.80993	6.06788	6.92896	4.22048	4.96037	5.13615	6.26892	4.77234
ref|NM_025708|gb|BC027261|gb|AK014478|ens|ENSMUST00000052505	chr16:8550070-8550009	A_51_P435027	Tmem186	NM_025708	Mus musculus transmembrane protein 186 (Tmem186), mRNA [NM_025708]	1.48997	2.80882	5.77787	5.73696	5.64939	2.95028	4.23519	5.50884	5.7214	4.23144
ref|NM_001081281|ref|XM_355438|ref|XM_895709|ens|ENSMUST00000029139	chr3:19836634-19836693	A_51_P356942	Trim55	NM_001081281	Mus musculus tripartite motif-containing 55 (Trim55), mRNA [NM_001081281]	1.47517	2.78016	10.8082	10.5592	10.9322	9.65657	8.8981	9.31949	10.7666	9.29138
ref|NM_054076|gb|AF333980	chr1:135718477-135718418	A_51_P241306	Optc	NM_054076	Mus musculus opticin (Optc), mRNA [NM_054076]	1.45887	2.74893	3.59717	3.60086	5.76309	3.50678	2.45154	2.62621	4.32038	2.86151
gb|AK041855|riken|A630042F09|tc|TC1624459|nap|NAP081702-1	chr14:19259776-19259717	A_52_P534355	AK041855	AK041855	Mus musculus 3 days neonate thymus cDNA, RIKEN full-length enriched library, clone:A630042F09 product:annexin A7, full insert sequence. [AK041855]	1.45731	2.74597	9.37811	9.15924	10.263	8.91214	7.64055	7.8757	9.60011	8.1428
ref|NM_008236|gb|AK053792|ens|ENSMUST00000030782|riken|E130308L17	chr4:151004000-151004147	A_51_P303308	Hes2	NM_008236	Mus musculus hairy and enhancer of split 2 (Drosophila) (Hes2), mRNA [NM_008236]	1.45286	2.73751	5.85922	5.86933	5.75689	2.73834	5.02569	5.36282	5.82848	4.37562
ref|NM_177833|gb|AK082436|riken|C230050L11|tc|TC1582681	chr19:47318260-47318319	A_52_P484925	EG329070	NM_177833	Mus musculus predicted gene, EG329070 (EG329070), mRNA [NM_177833]	1.44005	2.7133	5.24633	5.26397	7.20376	3.73498	4.45339	5.20555	5.90469	4.46464
ref|NM_009315|ens|ENSMUST00000048698|gb|D49439|gb|AK154867	chr5:138411796-138411737	A_51_P443053	Taf6	NM_009315	Mus musculus TAF6 RNA polymerase II, TATA box binding protein (TBP)-associated factor (Taf6), mRNA [NM_009315]	1.4372	2.70796	5.43186	5.18884	6.31274	3.338	4.19708	5.08674	5.64448	4.20727
ref|NM_001004468|gb|BC004057|ens|ENSMUST00000084513|ens|ENSMUST00000033140	chr7:130526370-130531012	A_52_P576230	Tacc2	NM_001004468	Mus musculus transforming, acidic coiled-coil containing protein 2 (Tacc2), transcript variant 3, mRNA [NM_001004468]	1.42839	2.69147	7.72457	7.19803	NaN	5.32164	6.40074	6.37634	7.4613	6.03291
ref|NM_021494|ref|XM_987416|gb|BC060230|ens|ENSMUST00000080437	chr7:109724863-109724804	A_52_P594750	Rab6ip1	NM_021494	Mus musculus Rab6 interacting protein 1 (Rab6ip1), mRNA [NM_021494]	1.42462	2.68443	4.86458	4.69627	5.98338	2.75189	4.26806	4.25043	5.18141	3.75679
ref|NM_019549|gb|AK038804|gb|AK033872|ens|ENSMUST00000102881	chr11:16872186-16872127	A_51_P238357	Plek	NM_019549	Mus musculus pleckstrin (Plek), mRNA [NM_019549]	1.41319	2.66325	5.00261	4.4833	6.29723	3.07296	4.3345	4.13611	5.26105	3.84786
ref|NM_008584|gb|AK028352|gb|Z16406|ens|ENSMUST00000041183	chr12:37677696-37688419	A_52_P326096	Meox2	NM_008584	Mus musculus mesenchyme homeobox 2 (Meox2), mRNA [NM_008584]	1.39465	2.62924	6.34074	5.49506	7.06024	4.65489	4.69905	5.35815	6.29868	4.90403
ref|NM_009536|gb|AK075995|gb|D87663|ens|ENSMUST00000067664	chr11:75581864-75581923	A_51_P400236	Ywhae	NM_009536	Mus musculus tyrosine 3-monooxygenase/tryptophan 5-monooxygenase activation protein, epsilon polypeptide (Ywhae), mRNA [NM_009536]	1.3919	2.62424	10.0886	9.67184	NaN	7.97303	8.59681	8.89507	9.8802	8.4883
ref|NM_028628|gb|AK003585|ens|ENSMUST00000054426|riken|1110008K04	chr3:92936670-92935943	A_51_P226831	Lce1l	NM_028628	Mus musculus late cornified envelope 1L (Lce1l), mRNA [NM_028628]	1.37722	2.59768	5.28077	5.34103	5.51359	2.69265	4.33685	4.97421	5.37846	4.00124
ref|NM_010517|ens|ENSMUST00000017637|gb|S80566|gb|AK150229	chr11:98868110-98868169	A_52_P257502	Igfbp4	NM_010517	Mus musculus insulin-like growth factor binding protein 4 (Igfbp4), mRNA [NM_010517]	1.37172	2.58779	6.73832	6.83627	7.08144	NaN	4.68695	6.3403	6.88534	5.51362
ref|NM_019640|gb|BC034676|gb|AK028235|ens|ENSMUST00000086635	chr5:111628595-111628654	A_52_P608312	Pitpnb	NM_019640	Mus musculus phosphatidylinositol transfer protein, beta (Pitpnb), mRNA [NM_019640]	1.35528	2.55847	8.99223	9.0954	7.91509	7.34821	7.12997	7.45868	8.66757	7.31229
ref|XM_897035|ref|XM_983604|ref|XM_886757|ref|XM_983574	chrX:43970449-43970508	A_52_P331125	EG624187	XM_897035	PREDICTED: Mus musculus similar to OTU domain containing 6B, transcript variant 2 (LOC624187), mRNA [XM_897035]	1.34838	2.54626	6.41996	5.81057	5.59171	3.83966	4.56328	5.37417	5.94075	4.59237
ref|NM_008357|ens|ENSMUST00000034148|gb|DQ083236|gb|AK155616	chr8:85230310-85230251	A_52_P15461	Il15	NM_008357	Mus musculus interleukin 15 (Il15), mRNA [NM_008357]	1.32013	2.49689	6.4091	5.61447	6.44984	5.05927	4.95921	4.49454	6.15781	4.83768
ref|NM_172445|ref|NM_001039388|ens|ENSMUST00000054251|ens|ENSMUST00000021572	chr13:8804911-8804852	A_51_P484407	Wdr37	NM_172445	Mus musculus WD repeat domain 37 (Wdr37), transcript variant 1, mRNA [NM_172445]	1.29871	2.46009	4.84509	4.50729	5.08534	2.53306	4.25867	3.74986	4.81257	3.51386
ref|NM_183037|ref|NM_001039466|gb|BC065049|gb|BC082299	chr3:89321036-89320977	A_51_P302852	Trim46	NM_183037	Mus musculus tripartite motif protein 46 (Trim46), transcript variant 2, mRNA [NM_183037]	1.28681	2.43989	4.7046	4.86255	6.09997	3.06488	4.22558	4.5162	5.22237	3.93556
gb|AK041732|riken|A630032P16|tc|TC1618570|nap|NAP105813-1	chr15:79454212-79454153	A_52_P436282	AK041732	AK041732	Mus musculus 3 days neonate thymus cDNA, RIKEN full-length enriched library, clone:A630032P16 product:unclassifiable, full insert sequence. [AK041732]	1.25905	2.39337	4.07399	4.26679	3.90043	2.60098	3.31861	2.54449	4.0804	2.82136
ref|NM_008509|gb|BC003305|ens|ENSMUST00000081237|ens|ENSMUST00000015712	chr8:71830140-71830199	A_52_P257812	Lpl	NM_008509	Mus musculus lipoprotein lipase (Lpl), mRNA [NM_008509]	1.25318	2.38366	11.6618	10.7831	10.0197	9.43393	9.83855	9.43254	10.8215	9.56834
gb|AK010524|riken|2410017I17|tc|TC1595275|nap|NAP024641-001	chr17:35769642-35769701	A_52_P439975	2410017I17Rik	AK010524	Mus musculus ES cells cDNA, RIKEN full-length enriched library, clone:2410017I17 product:hypothetical protein, full insert sequence. [AK010524]	1.24772	2.37466	4.85589	5.11653	6.19558	3.55238	4.1944	4.67807	5.38934	4.14162
ref|NM_177111|gb|BC070471|gb|AK158666|ens|ENSMUST00000050480	chr14:26312003-26311170	A_52_P562769	Ccdc66	NM_177111	Mus musculus coiled-coil domain containing 66 (Ccdc66), mRNA [NM_177111]	1.2371	2.35725	6.36545	6.2148	7.26421	5.12482	5.52748	5.48085	6.61482	5.37772
gb|BC085320|gb|BC042508|gb|AK053709|ens|ENSMUST00000029085	chr2:180515566-180515625	A_51_P422691	1600027N09Rik	BC085320	Mus musculus RIKEN cDNA 1600027N09 gene, mRNA (cDNA clone IMAGE:30471113), with apparent retained intron [BC085320]	1.22243	2.3334	6.52604	6.50343	5.92046	4.89884	5.49665	4.88713	6.31664	5.09421
ref|NM_172830|gb|AK085424|gb|BC113179|ens|ENSMUST00000074298	chr18:36665688-36665747	A_51_P140347	Slc4a9	NM_172830	Mus musculus solute carrier family 4, sodium bicarbonate cotransporter, member 9 (Slc4a9), mRNA [NM_172830]	1.21789	2.32607	5.4932	5.76575	5.31951	2.48697	5.1334	5.3044	5.52615	4.30826
ref|NM_146206|gb|BC025890|gb|AK052930|ens|ENSMUST00000057539	chr7:145065316-145064911	A_52_P135155	Tpcn2	NM_146206	Mus musculus two pore segment channel 2 (Tpcn2), mRNA [NM_146206]	1.21319	2.3185	5.02237	5.20848	5.62594	2.44969	4.90087	4.86666	5.2856	4.07241
ref|NM_009648|ref|NM_001042541|gb|U95145|gb|AK076216	chr11:88651244-88651185	A_51_P233825	Akap1	NM_009648	Mus musculus A kinase (PRKA) anchor protein 1 (Akap1), transcript variant 1, mRNA [NM_009648]	1.2114	2.31562	7.56669	6.86728	7.6925	6.10765	5.5602	6.82442	7.37549	6.16409
ref|NM_146043|ens|ENSMUST00000099517|ens|ENSMUST00000099516|gb|BC016517	chr13:51152041-51152100	A_52_P50216	Spin1	NM_146043	Mus musculus spindlin 1 (Spin1), transcript variant 2, mRNA [NM_146043]	1.20106	2.29909	5.01159	5.0502	5.85778	2.89297	4.43849	4.98491	5.30652	4.10546
ref|NM_030199|gb|AK046806|gb|AK028561|ens|ENSMUST00000037260	chr15:75776169-75776228	A_51_P162760	Zfp623	NM_030199	Mus musculus zinc finger protein 623 (Zfp623), mRNA [NM_030199]	1.19915	2.29604	4.90487	5.19148	5.55588	3.29734	4.74551	4.01194	5.21741	4.01826
ref|NM_028228|ens|ENSMUST00000022528|gb|AJ344106|gb|BC115636	chr14:62873708-62873767	A_51_P192089	2610028A01Rik	NM_028228	Mus musculus RIKEN cDNA 2610028A01 gene (2610028A01Rik), mRNA [NM_028228]	1.18711	2.27696	10.7186	10.7766	11.1067	10.3417	9.69682	9.00211	10.8673	9.68021
gb|BC048531|tc|NP615491	chr15:98500356-98500299	A_52_P383137	Rnd1	BC048531	Mus musculus Rho family GTPase 1, mRNA (cDNA clone MGC:58446 IMAGE:6535763), complete cds. [BC048531]	1.18201	2.26892	5.62985	5.86438	5.4493	3.18237	4.83289	5.38225	5.64784	4.46584
ref|NM_008903|ref|NM_008247|gb|L43371|ens|ENSMUST00000070951	chr13:113987847-113988377	A_51_P189104	Ppap2a	NM_008903	Mus musculus phosphatidic acid phosphatase 2a (Ppap2a), transcript variant 2, mRNA [NM_008903]	1.16359	2.24013	11.2142	10.5072	NaN	9.35002	9.80547	9.9359	10.8607	9.69713
gb|AK014999|gb|AK017061|riken|4921534H16|riken|4933434O20	chr9:97814494-97814553	A_52_P273706	4921534H16Rik	AK014999	Mus musculus adult male testis cDNA, RIKEN full-length enriched library, clone:4921534H16 product:unclassifiable, full insert sequence. [AK014999]	1.13552	2.19697	7.94007	7.2685	8.10591	6.41532	6.32269	7.16993	7.77149	6.63598
ref|NM_009291|gb|AF062476|ens|ENSMUST00000034880|ens|ENSMUST00000085677	chr9:57950709-57951320	A_51_P471177	Stra6	NM_009291	Mus musculus stimulated by retinoic acid gene 6 (Stra6), mRNA [NM_009291]	1.12154	2.17579	7.41918	7.32591	7.19476	6.91448	6.42109	5.23967	7.31328	6.19174
ref|NM_016720|ens|ENSMUST00000036331|gb|AK134405|gb|AK018476	chr7:99685585-99685526	A_52_P357611	Neu3	NM_016720	Mus musculus neuraminidase 3 (Neu3), mRNA [NM_016720]	1.11818	2.17073	7.02256	6.84476	6.02496	5.04767	5.97384	5.51624	6.63076	5.51258
gb|AF229257|gb|AK084156|gb|BC048472|gb|AK142304	chr7:6334810-6334869	A_52_P438144	Usp29	AF229257	Mus musculus ubiquitin-specific processing protease mRNA, complete cds [AF229257]	1.11335	2.16347	7.34666	7.31764	8.73132	7.16164	6.10224	6.79171	7.79854	6.68519
tc|TC1632605|nap|NAP001157-001	chr5:65727107-65727048	A_52_P226407	TC1632605	TC1632605	Q8JZP8_MOUSE (Q8JZP8) Zfp689 protein, partial (18%) [TC1632605]	1.11035	2.15898	6.83637	6.42038	7.11513	5.42737	5.20195	6.41151	6.79062	5.68028
ref|NM_175539|gb|AK076436|gb|AK037333|ens|ENSMUST00000056834	chrX:40611146-40611087	A_51_P117457	Wdr40c	NM_175539	Mus musculus WD repeat domain 40C (Wdr40c), mRNA [NM_175539]	1.11001	2.15848	8.87293	8.79523	8.03937	6.69731	7.76509	7.91509	8.56918	7.45916
ref|NM_013932|gb|BC061130|gb|AK050693|ens|ENSMUST00000034612	chr9:35291680-35291621	A_51_P326229	Ddx25	NM_013932	Mus musculus DEAD (Asp-Glu-Ala-Asp) box polypeptide 25 (Ddx25), mRNA [NM_013932]	1.10864	2.15642	11.0229	10.8229	11.9923	10.7216	9.91936	9.87126	11.2794	10.1707
ref|NM_021339|ens|ENSMUST00000042842|gb|AF090866|tc|TC1584564	chr9:35253948-35254008	A_51_P334739	Cdon	NM_021339	Mus musculus cell adhesion molecule-related/down-regulated by oncogenes (Cdon), mRNA [NM_021339]	1.10513	2.15118	3.58892	3.36065	4.17193	2.46048	2.74631	2.59932	3.70717	2.60204
ref|NM_021524|gb|AF234625|gb|AK086415|ens|ENSMUST00000020886	chr12:33424447-33424506	A_52_P6328	Pbef1	NM_021524	Mus musculus pre-B-cell colony-enhancing factor 1 (Pbef1), mRNA [NM_021524]	1.10192	2.14641	8.05166	7.04721	7.00366	5.62328	6.80585	6.36763	7.36751	6.26559
ref|NM_001082476|gb|AK169885|gb|AK019617|gb|AK163207	chr2:25073811-25073752	A_52_P605129	Ndor1	NM_001082476	Mus musculus NADPH dependent diflavin oxidoreductase 1 (Ndor1), mRNA [NM_001082476]	1.10046	2.14423	7.82087	7.72337	7.65905	5.83688	6.83637	7.22866	7.73443	6.63397
ref|NM_008161|ref|NM_001083929|gb|AK002262|gb|AK004942	chr11:54753357-54753416	A_51_P292008	Gpx3	NM_008161	Mus musculus glutathione peroxidase 3 (Gpx3), transcript variant 2, mRNA [NM_008161]	1.08392	2.11979	9.82761	9.41098	9.49835	8.6336	8.04394	8.80762	9.57898	8.49506
gb|AK052657|riken|D630015C01|tc|TC1591938|nap|NAP086666-1	chr19:7648597-7648656	A_51_P517182	Hrasls3	AK052657	Mus musculus 0 day neonate kidney cDNA, RIKEN full-length enriched library, clone:D630015C01 product:H-REV 107 PROTEIN homolog [Rattus norvegicus], full insert sequence. [AK052657]	1.07461	2.10615	5.46326	4.25043	4.34639	2.48568	4.10014	4.25043	4.68669	3.61208
ref|NM_013660|gb|AK132688|gb|U69535|ens|ENSMUST00000021900	chr13:51715088-51715029	A_51_P146320	Sema4d	NM_013660	Mus musculus sema domain, immunoglobulin domain (Ig), transmembrane domain (TM) and short cytoplasmic domain, (semaphorin) 4D (Sema4d), mRNA [NM_013660]	1.05806	2.08213	5.54124	5.83479	6.1809	4.74373	4.13545	5.50357	5.85231	4.79425
ref|NM_013808|ens|ENSMUST00000032658|gb|D88791|gb|Z49883	chr7:48700628-48698714	A_51_P133684	Csrp3	NM_013808	Mus musculus cysteine and glycine-rich protein 3 (Csrp3), mRNA [NM_013808]	1.05672	2.0802	11.5495	12.0504	11.6995	10.788	9.93762	11.4036	11.7665	10.7098
gb|BM054261	chr7:15615500-15615559	A_52_P980948	BM054261	BM054261	id54f09.y3 Melton Normalized Mixed Mouse Pancreas 1 N1-MMS1 Mus musculus cDNA clone IMAGE:5667208 5', mRNA sequence [BM054261]	1.04935	2.0696	5.79701	5.66414	6.63771	4.31709	5.33332	5.30042	6.03296	4.98361
ref|NM_021522|ref|NM_001038589|gb|BC005571|gb|AK170933	chr18:10001784-10000578	A_52_P276248	Usp14	NM_021522	Mus musculus ubiquitin specific peptidase 14 (Usp14), transcript variant 1, mRNA [NM_021522]	1.04467	2.06289	7.19172	6.98137	8.00628	5.15145	6.93566	6.95826	7.39312	6.34846
ref|NM_011938|gb|Y15800|gb|AF040747|ens|ENSMUST00000001115	chr13:55463997-55464056	A_52_P133458	Gprk6	NM_011938	Mus musculus G protein-coupled receptor kinase 6 (Gprk6), transcript variant 2, mRNA [NM_011938]	1.04188	2.05891	4.74551	4.89966	6.07825	4.34106	4.05745	NaN	5.24114	4.19926
ref|NM_008102|ens|ENSMUST00000089959|gb|L09737|gb|BC069921	chr14:46091158-46091099	A_51_P297579	Gch1	NM_008102	Mus musculus GTP cyclohydrolase 1 (Gch1), mRNA [NM_008102]	1.04135	2.05816	5.57894	5.24538	5.87877	3.44916	5.20586	4.92401	5.5677	4.52634
ref|NM_054098|gb|BC006651|gb|AJ319746|ens|ENSMUST00000012572	chr5:7987245-7987304	A_51_P143893	Steap4	NM_054098	Mus musculus STEAP family member 4 (Steap4), mRNA [NM_054098]	1.03822	2.0537	7.61734	7.42276	NaN	5.27921	6.90458	7.2617	7.52005	6.48183
gb|U89424	chr19:003943608-003943667	A_51_P301975	Unc93b1	U89424	Mus musculus strain BALB/c unc-93 related protein mRNA, partial cds. [U89424]	1.02455	2.03433	6.91767	7.24277	7.15499	4.72612	6.64108	6.87458	7.10514	6.08059
ref|NM_001013808|ref|XM_001006744|gb|BC055069|tc|TC1583681	chr4:146598358-146598299	A_52_P26386	OTTMUSG00000010965	NM_001013808	Mus musculus similar to RIKEN cDNA 6330416L07 gene (LOC433801), mRNA [NM_001013808]	1.02027	2.0283	4.84715	4.69583	6.45396	3.93386	4.5412	4.46107	5.33231	4.31204
ref|NM_025852|gb|AK006228|ens|ENSMUST00000057910|ens|ENSMUST00000038670	chr10:79945582-79945523	A_51_P362013	Rexo1	NM_025852	Mus musculus REX1, RNA exonuclease 1 homolog (S. cerevisiae) (Rexo1), transcript variant 1, mRNA [NM_025852]	1.01839	2.02566	4.90207	4.66061	4.98832	2.78994	4.2718	4.43409	4.85033	3.83194
ref|NM_138582|ens|ENSMUST00000007245|gb|AF134319|tc|TC1586813	chr17:34634721-34634780	A_51_P122055	D17H6S56E-3	NM_138582	Mus musculus DNA segment, Chr 17, human D6S56E 3 (D17H6S56E-3), mRNA [NM_138582]	1.01312	2.01827	7.22255	7.13682	6.65488	5.17393	6.25677	6.54419	7.00475	5.99163
ref|NM_030153|ens|ENSMUST00000022038|gb|AK021042|gb|BC027201	chr13:59617015-59617787	A_52_P501969	Mak10	NM_030153	Mus musculus MAK10 homolog, amino-acid N-acetyltransferase subunit, (S. cerevisiae) (Mak10), mRNA [NM_030153]	1.00169	2.00235	6.09047	5.59494	6.60511	5.36282	4.58394	5.33867	6.09684	5.09514
ref|NM_028804|gb|BC058616|gb|AK172247|ens|ENSMUST00000027988	chr2:5147168-5147227	A_51_P277431	Ccdc3	NM_028804	Mus musculus coiled-coil domain containing 3 (Ccdc3), mRNA [NM_028804]	0.999172	1.99885	6.03819	5.93527	5.65441	4.89079	4.5272	5.21237	5.87596	4.87679
nap|NAP113912-1	chr8:20345614-20345555	A_52_P528312	NAP113912-1	NAP113912-1	Unknown	0.991227	1.98788	5.46379	5.82357	7.16256	5.45589	4.84674	5.17361	6.14997	5.15875
ref|NM_001002004|gb|BC075633|ens|ENSMUST00000102480|ens|ENSMUST00000010421	chr11:78101775-78101916	A_51_P244543	2610507B11Rik	NM_001002004	Mus musculus RIKEN cDNA 2610507B11 gene (2610507B11Rik), mRNA [NM_001002004]	0.972045	1.96162	7.00899	6.88091	6.73989	NaN	5.77128	6.03782	6.87659	5.90455
ref|NM_133798|gb|BC018508|gb|AK164329|ens|ENSMUST00000038185	chr12:81416218-81416277	A_51_P356568	Exdl2	NM_133798	Mus musculus exonuclease 3''-5'' domain-like 2 (Exdl2), mRNA [NM_133798]	0.947389	1.92838	7.93344	7.9506	7.95715	NaN	7.07039	6.92896	7.94706	6.99968
gb|AK010953|gb|AK129421|ens|ENSMUST00000050826|riken|2510010B09	chr10:62208710-62208651	A_51_P512172	Cxxc6	AK010953	Mus musculus 13 days embryo liver cDNA, RIKEN full-length enriched library, clone:2510010B09 product:hypothetical protein, full insert sequence. [AK010953]	0.938881	1.91704	7.34659	7.27861	7.6907	5.94505	6.57263	6.98157	7.43863	6.49975
gb|BC053524|gb|AK169981|gb|AK049244|gb|BC064825	chr7:109847030-109847089	A_52_P3214	Ipo7	BC053524	Mus musculus importin 7, mRNA (cDNA clone IMAGE:5342173), partial cds. [BC053524]	0.933452	1.90984	11.1572	11.1637	11.4893	10.8151	10.8166	9.37811	11.2701	10.3366
ref|NM_026174|gb|BC043134|gb|AB093238|ens|ENSMUST00000064831	chr14:68319465-68319524	A_51_P302222	Entpd4	NM_026174	Mus musculus ectonucleoside triphosphate diphosphohydrolase 4 (Entpd4), mRNA [NM_026174]	0.924825	1.89845	10.596	11.0925	10.5366	9.3559	9.67213	10.4225	10.7417	9.81685
ref|NM_023184|gb|AK138824|gb|AK191990|ens|ENSMUST00000032174	chr6:90440517-90440576	A_52_P64383	Klf15	NM_023184	Mus musculus Kruppel-like factor 15 (Klf15), mRNA [NM_023184]	0.912145	1.88184	10.2423	10.623	10.0647	9.223	9.52193	9.44863	10.31	9.39785
ref|NM_019809|ref|NM_022554|ens|ENSMUST00000084039|ens|ENSMUST00000058626	chr3:142240796-142240737	A_52_P149438	Pdlim5	NM_019809	Mus musculus PDZ and LIM domain 5 (Pdlim5), transcript variant 2, mRNA [NM_019809]	0.904642	1.87208	12.1025	11.3364	11.1855	10.0423	10.9744	10.8937	11.5415	10.6368
ref|NM_010308|ens|ENSMUST00000034198|gb|M36777|gb|AK047197	chr8:96857699-96857758	A_51_P129065	Gnao1	NM_010308	Mus musculus guanine nucleotide binding protein, alpha o (Gnao1), mRNA [NM_010308]	0.904532	1.87194	5.47031	5.17692	6.71916	4.85758	4.92401	4.8712	5.7888	4.88426
ref|NM_030127|ref|NM_001042615|gb|AY280664|ens|ENSMUST00000087629	chr5:35980929-35980870	A_52_P217437	Htra3	NM_030127	Mus musculus HtrA serine peptidase 3 (Htra3), transcript variant 1, mRNA [NM_030127]	0.90096	1.86731	6.12551	6.14619	6.29125	4.72563	5.07861	6.05582	6.18765	5.28669
ens|ENSMUST00000071458|ref|XM_902301|ref|XM_001002289|ref|XM_923508	chr17:42190974-42191033	A_52_P76196	ENSMUST00000071458	ENSMUST00000071458	PREDICTED: Mus musculus similar to 40S ribosomal protein S2, transcript variant 1 (LOC546797), mRNA [XM_902301]	0.882723	1.84385	12.0945	11.9688	11.7203	10.9053	10.6862	11.5439	11.9279	11.0452
gb|AJ575748|gb|AJ511265|gb|AJ245954|ens|ENSMUST00000062122	chr13:94150907-94149687	A_52_P101454	Cmya5	AJ575748	Mus musculus partial mRNA for myospryn protein. [AJ575748]	0.879411	1.83962	10.638	10.2652	9.88862	8.88595	9.48533	9.78232	10.2639	9.38453
ref|NM_026708|gb|AK046577|gb|BC039182|ens|ENSMUST00000092880	chr11:77996523-77996582	A_51_P312275	Tlcd1	NM_026708	Mus musculus TLC domain containing 1 (Tlcd1), mRNA [NM_026708]	0.875083	1.83411	6.00263	6.01161	7.13306	5.66414	5.282	5.57592	6.38243	5.50735
ref|NM_026573|ens|ENSMUST00000076265|gb|BC117769|gb|BC117770	chrX:33527150-33527091	A_51_P291139	Upf3b	NM_026573	Mus musculus UPF3 regulator of nonsense transcripts homolog B (yeast) (Upf3b), mRNA [NM_026573]	0.870962	1.82888	8.2881	9.0453	8.73443	7.9471	7.9641	7.54374	8.68928	7.81831
ref|NM_001005863|ref|NM_001005864|ref|NM_001005865|gb|AK031693	chr8:42498472-42498302	A_52_P202895	Mtus1	NM_001005863	Mus musculus mitochondrial tumor suppressor 1 (Mtus1), transcript variant 1, mRNA [NM_001005863]	0.862585	1.81829	6.05853	6.50859	6.6163	4.62059	5.92106	6.05402	6.39447	5.53189
ref|NM_146258|gb|BC027830|ens|ENSMUST00000062015|tc|TC1580166	chr5:151306264-151306205	A_51_P237915	Stard13	NM_146258	Mus musculus serologically defined colon cancer antigen 13 (Stard13), mRNA [NM_146258]	0.858481	1.81313	5.47735	5.43353	5.59344	3.45325	5.12895	5.34667	5.50144	4.64296
ref|NM_172405|gb|AK042001|gb|BC029845|gb|AK167540	chr5:101046662-101046603	A_52_P10664	Ccdc98	NM_172405	Mus musculus coiled-coil domain containing 98 (Ccdc98), mRNA [NM_172405]	0.850383	1.80298	5.90046	5.79657	6.04512	4.49774	5.11582	5.57743	5.91405	5.06366
ref|NM_145964|nap|NAP106651-1	chr3:127800521-127800462	A_52_P240470	BC002199	NM_145964	Mus musculus cDNA sequence BC002199 (BC002199), mRNA [NM_145964]	0.846261	1.79783	7.00037	6.35256	6.41038	5.61789	5.48114	6.12551	6.58777	5.74151
ref|NM_144866|gb|AK139933|riken|B020039J03|tc|TC1744086	chr18:35029624-35029565	A_52_P510986	Etf1	NM_144866	Mus musculus eukaryotic translation termination factor 1 (Etf1), mRNA [NM_144866]	0.842908	1.79366	8.73894	8.11678	8.07012	7.06024	7.29202	8.04485	8.30861	7.4657
ens|ENSMUST00000072306|ens|ENSMUST00000073853|ens|ENSMUST00000076478|nap|NAP097891-001	chr11:99436127-99436068	A_52_P519317	ENSMUST00000072306	ENSMUST00000072306	keratin associated protein 2-4 [Source:MarkerSymbol;Acc:MGI:1918703] [ENSMUST00000072306]	0.840272	1.79039	8.88213	8.57112	9.29673	8.18982	7.82745	8.21189	8.91666	8.07639
ref|NM_013520|gb|BC019801|gb|U04807|ens|ENSMUST00000085377	chr7:45002013-45001954	A_51_P374337	Flt3l	NM_013520	Mus musculus FMS-like tyrosine kinase 3 ligand (Flt3l), mRNA [NM_013520]	0.835905	1.78498	6.76078	6.59145	6.14975	5.64723	5.94387	5.40317	6.50066	5.66476
ref|NM_010705|gb|AK089249|ens|ENSMUST00000022388|ens|ENSMUST00000051592	chr14:46306600-46307416	A_51_P101929	Lgals3	NM_010705	Mus musculus lectin, galactose binding, soluble 3 (Lgals3), mRNA [NM_010705]	0.829891	1.77755	6.79041	6.94222	7.42354	6.04056	6.26412	6.3618	7.05205	6.22216
ref|NM_010837|ref|NM_001043355|gb|AK154455|ens|ENSMUST00000068973	chr7:99210710-99210769	A_51_P497263	Mtap6	NM_010837	Mus musculus microtubule-associated protein 6 (Mtap6), transcript variant 1, mRNA [NM_010837]	0.829513	1.77709	5.02976	5.41643	6.15971	4.94134	4.37037	4.80565	5.5353	4.70579
ref|NM_144875|ens|ENSMUST00000027693|gb|BC016133|gb|BC029056	chr1:133700376-133700435	A_51_P377004	Rab7l1	NM_144875	Mus musculus RAB7, member RAS oncogene family-like 1 (Rab7l1), mRNA [NM_144875]	0.821026	1.76666	8.39482	8.27806	NaN	6.94105	7.76962	7.83558	8.33644	7.51541
nap|NAP057019-1	chr13:23931492-23931433	A_51_P201445	NAP057019-1	NAP057019-1	Unknown	0.81097	1.75439	6.23586	6.15751	6.10276	5.60807	5.06858	5.38657	6.16538	5.35441
ref|NM_009458|ens|ENSMUST00000020657|ens|ENSMUST00000056535|gb|AK010432	chr11:51828996-51828985	A_51_P483557	Ube2b	NM_009458	Mus musculus ubiquitin-conjugating enzyme E2B, RAD6 homology (S. cerevisiae) (Ube2b), mRNA [NM_009458]	0.809496	1.7526	11.9864	11.4977	11.1446	9.96891	11.0977	11.1335	11.5429	10.7334
ref|NM_001081422|ref|XM_994817|ref|XM_987758|ens|ENSMUST00000054549	chr5:42076935-42076876	A_51_P304771	A230054D04Rik	NM_001081422	Mus musculus RIKEN cDNA A230054D04 gene (A230054D04Rik), mRNA [NM_001081422]	0.804766	1.74686	7.06824	6.947	NaN	5.22755	6.68381	6.6972	7.00762	6.20285
ens|ENSMUST00000041178|gb|AK011105|gb|AK005678|riken|2510044O04	chr10:119785555-119785614	A_51_P422223	1700006J14Rik	ENSMUST00000041178	RIKEN cDNA 1700006J14 gene [Source:MarkerSymbol;Acc:MGI:2447818] [ENSMUST00000041178]	0.804303	1.7463	6.30774	6.54754	6.72962	5.64146	5.52435	6.00619	6.5283	5.724
gb|AK052489|gb|XM_204283|ens|ENSMUST00000036243|ens|ENSMUST00000034057	chr8:64442172-64442113	A_52_P485000	Palld	AK052489	Mus musculus 13 days embryo lung cDNA, RIKEN full-length enriched library, clone:D430036A13 product:ACTIN-ASSOCIATED PROTEIN PALLADIN (FRAGMENT) homolog [Mus musculus], full insert sequence. [AK052489]	0.796663	1.73708	6.67337	6.36632	6.33659	4.92481	5.91886	6.14262	6.45876	5.6621
ref|NM_029431|gb|AK138397|gb|BC022612|ens|ENSMUST00000049822	chr3:94417205-94417264	A_51_P121302	Them4	NM_029431	Mus musculus thioesterase superfamily member 4 (Them4), mRNA [NM_029431]	0.796632	1.73704	7.94457	7.72224	7.48234	6.32972	7.30378	7.12575	7.71638	6.91975
ref|XM_984911|ref|XM_986444|ref|XM_985819|ens|ENSMUST00000084016	chr8:34349825-34349766	A_52_P567281	EG666606	XM_984911	PREDICTED: Mus musculus similar to neuregulin 1 isoform GGF2 (LOC666606), mRNA [XM_984911]	0.788549	1.72734	11.944	12.3576	12.1346	11.5868	11.0578	11.4261	12.1454	11.3569
ref|NM_010321|ens|ENSMUST00000002846|gb|AK007398|gb|D89664	chr17:46189284-46189136	A_51_P419439	Gnmt	NM_010321	Mus musculus glycine N-methyltransferase (Gnmt), mRNA [NM_010321]	0.786482	1.72486	6.06788	5.87364	6.8459	NaN	5.29829	5.65369	6.26247	5.47599
ens|ENSMUST00000037357|nap|NAP027978-1|nap|NAP058341-1	chr14:17035942-17036001	A_52_P92472	ENSMUST00000037357	ENSMUST00000037357	Unknown	0.781992	1.7195	5.85092	5.9629	6.80252	5.2552	NaN	5.59171	6.20545	5.42345
ref|XM_484069|ref|XM_979242|ens|ENSMUST00000081256|nap|NAP093888-001	chr11:96208690-96208749	A_52_P146457	LOC432594	XM_484069	PREDICTED: Mus musculus similar to 60S ribosomal protein L17 (L23) (Amino acid starvation-induced protein) (ASI) (LOC432594), mRNA [XM_484069]	0.76676	1.70144	11.7926	11.7861	11.1539	10.8448	10.764	10.8236	11.5775	10.8108
ref|NM_138758|gb|BC115365|gb|AK161724|gb|AK144627	NA	A_51_P509452	Tmlhe	NM_138758	Mus musculus trimethyllysine hydroxylase, epsilon (Tmlhe), mRNA [NM_138758]	0.760864	1.69451	6.51491	6.54677	6.33614	4.72154	6.31741	6.07628	6.46594	5.70508
ref|NM_023773|gb|AK158773|gb|AB041598|ens|ENSMUST00000100513	chr14:55643216-55645066	A_52_P108673	4930548G07Rik	NM_023773	Mus musculus RIKEN cDNA 4930548G07 gene (4930548G07Rik), mRNA [NM_023773]	0.755815	1.68858	7.61108	7.59134	7.45649	6.79257	7.02791	6.57099	7.55297	6.79716
ref|NM_178638|ens|ENSMUST00000049452|gb|AK047474|gb|AK052330	chr9:103357611-103357552	A_51_P427812	Tmem108	NM_178638	Mus musculus transmembrane protein 108 (Tmem108), mRNA [NM_178638]	0.755086	1.68773	5.53786	5.52146	6.5263	4.79223	5.36894	5.15919	5.86187	5.10679
ref|NM_172751|ref|NM_001037736|gb|AK147669|gb|BC066074	chr8:15000134-15000193	A_51_P265151	Arhgef10	NM_172751	Mus musculus Rho guanine nucleotide exchange factor (GEF) 10 (Arhgef10), transcript variant 1, mRNA [NM_172751]	0.752952	1.68524	5.34635	5.46679	5.36573	4.8534	4.26055	4.80607	5.39296	4.64001
ref|NM_008497|gb|AK138425|gb|Y10418|ens|ENSMUST00000072453	chr7:45289418-45289630	A_51_P476529	Lhb	NM_008497	Mus musculus luteinizing hormone beta (Lhb), mRNA [NM_008497]	0.744474	1.67536	7.19582	7.36238	6.89533	5.90407	6.60523	6.71081	7.15118	6.4067
gb|XM_204015|ref|XM_907824|ref|XM_990053|ref|XM_001003143	chr4:149465262-149465321	A_52_P421149	Rere	XM_204015	PREDICTED: Mus musculus arginine glutamic acid dipeptide (RE) repeats, transcript variant 1 (Rere), mRNA [XM_204015]	0.736299	1.6659	8.83737	8.68679	8.71224	7.52291	7.99845	8.50614	8.74547	8.00917
nap|NAP026936-1	chr5:4771409-4771471	A_52_P250664	NAP026936-1	NAP026936-1	Unknown	0.729531	1.6581	9.98192	10.0522	9.81725	9.2125	9.42171	9.0286	9.95047	9.22094
ref|NM_026298|gb|BC066096|ens|ENSMUST00000101393|ens|ENSMUST00000041565	chr5:31533480-31533204	A_52_P261409	Ift172	NM_026298	Mus musculus intraflagellar transport 172 homolog (Chlamydomonas) (Ift172), mRNA [NM_026298]	0.729393	1.65794	6.72962	6.79257	7.30454	5.94446	6.44364	6.25045	6.94224	6.21285
ref|NM_019809|ref|NM_022554|ref|NM_019808|ens|ENSMUST00000084039	chr3:142241853-142241794	A_52_P649177	Pdlim5	NM_019809	Mus musculus PDZ and LIM domain 5 (Pdlim5), transcript variant 2, mRNA [NM_019809]	0.712186	1.63828	11.2348	10.4171	10.4055	9.63436	10.2938	9.9927	10.6858	9.97361
ref|NM_001081409|gb|AK053606|gb|XM_981262|ens|ENSMUST00000023005	chr15:66473084-66473143	A_51_P488175	Phf20l1	NM_001081409	Mus musculus PHD finger protein 20-like 1 (Phf20l1), mRNA [NM_001081409]	0.705173	1.63034	7.24824	7.16164	7.38852	6.20506	6.65117	6.82665	7.26613	6.56096
ref|XM_885683|ref|XM_001005905|nap|NAP061407-1	chr2:177066184-177066243	A_52_P262676	LOC621290	XM_885683	PREDICTED: Mus musculus similar to zinc finger protein 124 (LOC621290), mRNA [XM_885683]	0.696183	1.62021	7.05899	7.18446	7.67866	6.94798	6.80983	6.07575	7.30737	6.61118
ref|NM_001081251|gb|BC055708|gb|AK009120|ens|ENSMUST00000052239	chr14:29947864-29947923	A_52_P490343	Pbrm1	NM_001081251	Mus musculus polybromo 1 (Pbrm1), mRNA [NM_001081251]	0.695947	1.61995	7.98085	7.6756	7.41708	7.02799	7.04212	6.91558	7.69118	6.99523
ref|NM_173719|gb|BC021870|ens|ENSMUST00000073881|ens|ENSMUST00000019229	chr4:117910622-117911562	A_51_P376313	Med8	NM_173719	Mus musculus mediator of RNA polymerase II transcription, subunit 8 homolog (yeast) (Med8), transcript variant 2, mRNA [NM_173719]	0.693373	1.61706	9.08215	9.11548	8.35498	8.091	8.10809	8.27341	8.85087	8.1575
ref|NM_026384|gb|BC043447|gb|AK002443|ens|ENSMUST00000033001	chr7:99028956-99028897	A_52_P592909	Dgat2	NM_026384	Mus musculus diacylglycerol O-acyltransferase 2 (Dgat2), mRNA [NM_026384]	0.691648	1.61513	11.128	10.8367	10.8833	10.4927	10.4906	9.7898	10.9493	10.2577
ref|NM_178397|gb|AK151617|gb|AK148529|ens|ENSMUST00000026991	chr13:54670596-54670655	A_52_P337550	Ubxd8	NM_178397	Mus musculus UBX domain containing 8 (Ubxd8), mRNA [NM_178397]	0.690978	1.61438	5.70507	5.52748	6.32718	5.02715	NaN	5.29737	5.85324	5.16226
NA	chr1:053291142-053291201	A_52_P877171	A_52_P877171	A_52_P877171	Unknown	0.686578	1.60946	4.59646	4.80349	5.59021	4.53244	4.19243	4.20555	4.99672	4.31014
gb|BC048462|gb|XM_286464|ref|XM_914575|ref|XM_980576	chr12:111115590-111115531	A_51_P443514	1700001K19Rik	BC048462	Mus musculus RIKEN cDNA 1700001K19 gene, mRNA (cDNA clone MGC:58197 IMAGE:6774571), complete cds. [BC048462]	0.68273	1.60517	6.90217	6.91787	6.81378	6.51136	5.9067	6.16758	6.87794	6.19521
ref|NM_027426|ref|XM_905186|gb|BC060239|ens|ENSMUST00000030862	chr4:146959514-146959455	A_52_P155346	2610109H07Rik	NM_027426	Mus musculus RIKEN cDNA 2610109H07 gene (2610109H07Rik), mRNA [NM_027426]	0.679554	1.60164	6.30834	6.21593	6.17925	4.63227	5.94778	6.08481	6.23451	5.55495
ref|NM_001081359|ref|XM_984858|gb|AY550908|ens|ENSMUST00000022899	chr15:37917594-37917535	A_52_P235057	Edd1	NM_001081359	Mus musculus E3 ubiquitin protein ligase, HECT domain containing, 1 (Edd1), mRNA [NM_001081359]	0.67365	1.5951	7.35374	7.24816	6.94369	6.36457	6.29981	6.86026	7.18186	6.50821
ref|NM_001024910|ens|ENSMUST00000020074|ens|ENSMUST00000089092|gb|AK076569	chr10:58574182-58574123	A_52_P663585	2014-09-10	NM_001024910	Mus musculus septin 10 (Sept10), transcript variant 1, mRNA [NM_001024910]	0.672532	1.59387	4.26993	4.33864	5.34784	4.21591	NaN	3.7433	4.65214	3.97961
ref|NM_019570|gb|AF179302|gb|BC058093|ens|ENSMUST00000027251	chr1:37998206-37997730	A_51_P249594	Rev1	NM_019570	Mus musculus REV1 homolog (S. cerevisiae) (Rev1), mRNA [NM_019570]	0.670536	1.59166	7.91039	8.02265	7.85227	NaN	7.10407	7.41172	7.92843	7.2579
gb|BU518864|gb|AK008586|gb|AK046432|gb|AK079985	chr10:89248520-89248579	A_52_P300463	E030041M21Rik	BU518864	AGENCOURT_10171821 NIH_MGC_134 Mus musculus cDNA clone IMAGE:6516632 5', mRNA sequence [BU518864]	0.668835	1.58979	6.35036	5.87179	6.2277	4.90207	5.78639	5.75489	6.14995	5.48112
ref|NM_176848|gb|AK140175|gb|BC027053|ens|ENSMUST00000047951	chr4:147009989-147010048	A_52_P580912	Fbxo2	NM_176848	Mus musculus F-box protein 2 (Fbxo2), mRNA [NM_176848]	0.668354	1.58926	13.5875	13.7656	13.6784	12.8146	12.9602	13.2517	13.6772	13.0088
ref|NM_130450|ens|ENSMUST00000071402|ens|ENSMUST00000072920|gb|AY053453	chr3:129630352-129630411	A_51_P463440	Elovl6	NM_130450	Mus musculus ELOVL family member 6, elongation of long chain fatty acids (yeast) (Elovl6), mRNA [NM_130450]	0.668298	1.5892	7.32665	6.97708	7.14075	NaN	6.45273	6.507	7.14816	6.47986
ref|NM_178791|gb|AK053685|ens|ENSMUST00000053175|ens|ENSMUST00000100721	chr14:31748379-31766879	A_52_P292213	E130203B14Rik	NM_178791	Mus musculus RIKEN cDNA E130203B14 gene (E130203B14Rik), mRNA [NM_178791]	0.66751	1.58833	7.26944	7.51142	7.82962	NaN	6.89512	6.84351	7.53682	6.86931
ref|NM_007389|ref|XM_984917|gb|AK029177|ens|ENSMUST00000028515	chr2:73364231-73364172	A_52_P189725	Chrna1	NM_007389	Mus musculus cholinergic receptor, nicotinic, alpha polypeptide 1 (muscle) (Chrna1), mRNA [NM_007389]	0.665338	1.58594	8.39339	8.47337	8.37829	7.96895	7.53041	NaN	8.41502	7.74968
ref|NM_011716|gb|AK144561|gb|AK145023|ens|ENSMUST00000043964	chr5:37254493-37254434	A_51_P216593	Wfs1	NM_011716	Mus musculus Wolfram syndrome 1 homolog (human) (Wfs1), mRNA [NM_011716]	0.659783	1.57984	11.5507	11.4361	11.0936	10.4609	10.7061	10.9341	11.3602	10.7004
ref|NM_026655|gb|BC052432|gb|AK088850|ens|ENSMUST00000059438	chr7:131134758-131134699	A_52_P354271	2310057M21Rik	NM_026655	Mus musculus RIKEN cDNA 2310057M21 gene (2310057M21Rik), mRNA [NM_026655]	0.657743	1.57761	8.61685	8.44501	8.65523	7.74444	8.23042	7.76901	8.57237	7.91462
ref|NM_177101|gb|AK160463|gb|BC065807|ens|ENSMUST00000047531	chr6:149101453-149101512	A_52_P263673	4833442J19Rik	NM_177101	Mus musculus RIKEN cDNA 4833442J19 gene (4833442J19Rik), mRNA [NM_177101]	0.657728	1.5776	6.87016	6.5807	7.05148	6.12602	6.4718	5.93133	6.83411	6.17639
gb|XM_194572|ref|XM_001004332|ref|XM_001004265|ref|XM_974539	chr2:175593947-175593888	A_52_P347803	Etohi1	XM_194572	PREDICTED: Mus musculus ethanol induced 1, transcript variant 1 (Etohi1), mRNA [XM_194572]	0.657536	1.57739	8.44949	8.16449	8.14381	7.62936	7.82363	7.33219	8.2526	7.59506
ref|NM_080288|gb|AK028389|gb|AF398883|riken|3830431P17	chr13:20297843-20297902	A_52_P488572	Elmo1	NM_080288	Mus musculus engulfment and cell motility 1, ced-12 homolog (C. elegans) (Elmo1), transcript variant 1, mRNA [NM_080288]	0.656674	1.57644	5.39633	5.25957	5.55434	4.92401	4.21785	5.09837	5.40342	4.74674
ref|NM_178610|gb|AK032472|ens|ENSMUST00000075924|ens|ENSMUST00000099281	chr10:111388802-111388861	A_52_P555382	Krr1	NM_178610	Mus musculus KRR1, small subunit (SSU) processome component, homolog (yeast) (Krr1), mRNA [NM_178610]	0.655165	1.5748	7.52291	7.33792	NaN	6.22578	7.1517	6.94827	7.43041	6.77525
ref|NM_198631|gb|AK129275|gb|BC057627|ens|ENSMUST00000086119	chr7:15595986-15596045	A_52_P273161	BC057627	NM_198631	Mus musculus cDNA sequence BC057627 (BC057627), mRNA [NM_198631]	0.653214	1.57267	8.44121	8.55682	NaN	7.67066	7.86831	7.99845	8.49902	7.84581
ref|NM_001005510|gb|BC082586|gb|BC076568|gb|XM_917083	chr12:77026511-77027038	A_52_P452315	Syne2	NM_001005510	Mus musculus synaptic nuclear envelope 2 (Syne2), mRNA [NM_001005510]	0.650405	1.56961	5.68252	5.49291	5.7684	4.61571	5.46679	4.91011	5.64794	4.99754
ref|NM_175515|gb|AK122485|gb|AK035092|ens|ENSMUST00000091186	chr3:40775491-40776109	A_51_P401176	Intu	NM_175515	Mus musculus inturned planar cell polarity effector homolog (Drosophila) (Intu), mRNA [NM_175515]	0.647719	1.56669	7.45868	7.57969	7.15929	6.77666	6.43893	7.03892	7.39922	6.7515
ref|NM_026005|gb|AK146358|ens|ENSMUST00000080517|ens|ENSMUST00000072099	chr4:10826197-10826256	A_51_P425768	2610301B20Rik	NM_026005	Mus musculus RIKEN cDNA 2610301B20 gene (2610301B20Rik), mRNA [NM_026005]	0.646579	1.56545	6.57731	6.61066	6.5332	5.27116	6.40472	6.10555	6.57372	5.92714
ref|NM_001033191|gb|AK135863|gb|AK133248|ens|ENSMUST00000060265	chr5:97632107-97632048	A_51_P282297	C80008	NM_001033191	Mus musculus expressed sequence C80008 (C80008), mRNA [NM_001033191]	0.64642	1.56528	7.19287	7.09803	6.72939	6.45533	6.07931	6.54639	7.00676	6.36034
ref|NM_008708|gb|AK161490|gb|BC037647|gb|AK168171	chr2:3242670-3243398	A_51_P465512	Nmt2	NM_008708	Mus musculus N-myristoyltransferase 2 (Nmt2), mRNA [NM_008708]	0.64618	1.56502	6.95274	6.3471	7.45724	6.28971	6.33375	6.19509	6.91903	6.27285
ref|NM_007809|gb|BC064793|gb|M64863|ens|ENSMUST00000026012	chr19:46722028-46721415	A_51_P116813	Cyp17a1	NM_007809	Mus musculus cytochrome P450, family 17, subfamily a, polypeptide 1 (Cyp17a1), mRNA [NM_007809]	0.642736	1.56129	6.06286	6.16842	7.21594	NaN	5.94036	5.73898	6.48241	5.83967
ref|NM_176979|gb|AK129104|gb|BC007170|ens|ENSMUST00000035164	chr9:103208144-103208203	A_51_P302651	Topbp1	NM_176979	Mus musculus topoisomerase (DNA) II beta binding protein (Topbp1), mRNA [NM_176979]	0.638626	1.55685	7.00037	7.20547	7.41398	6.20832	6.56007	6.93555	7.20661	6.56798
ref|NM_011394|gb|BC094562|gb|U62560|ens|ENSMUST00000067786	chr8:24029575-24029634	A_52_P504236	Slc20a2	NM_011394	Mus musculus solute carrier family 20, member 2 (Slc20a2), mRNA [NM_011394]	0.637789	1.55594	6.7417	6.2635	6.30104	5.81229	5.79072	5.78986	6.43541	5.79762
ref|NM_008231|gb|AK017863|gb|AK185514|ens|ENSMUST00000005017	chr3:87992640-87999075	A_52_P339791	Hdgf	NM_008231	Mus musculus hepatoma-derived growth factor (Hdgf), mRNA [NM_008231]	0.634308	1.55219	7.35931	7.23793	7.17584	6.88325	6.32988	6.65703	7.25769	6.62339
ref|NM_031165|gb|AK145416|gb|BC094900|gb|AI836986	chr9:40554128-40554187	A_52_P12877	Hspa8	NM_031165	Mus musculus heat shock protein 8 (Hspa8), mRNA [NM_031165]	0.632976	1.55076	12.6955	12.5547	11.8455	11.6325	11.7356	11.8287	12.3653	11.7323
ref|NM_026279|gb|BC051512|gb|AK156708|ens|ENSMUST00000030274	chr4:110952073-110952132	A_51_P158018	2310026E23Rik	NM_026279	Mus musculus RIKEN cDNA 2310026E23 gene (2310026E23Rik), mRNA [NM_026279]	0.632899	1.55068	6.62583	5.99021	6.33926	5.91688	5.18785	5.95187	6.31843	5.68553
ref|NM_019759|gb|BC046420|gb|AF143374|ens|ENSMUST00000027861	chr1:166660247-166660306	A_51_P116651	Dpt	NM_019759	Mus musculus dermatopontin (Dpt), mRNA [NM_019759]	0.632021	1.54973	7.936	8.35975	7.89315	7.757	6.79257	7.74327	8.06297	7.43095
gb|AF245475|ens|ENSMUST00000005507|tc|TC1583487|nap|NAP010253-001	chr5:135422512-135422571	A_52_P423188	Mlxipl	AF245475	Mus musculus Mlx interactor zeta (Mio) mRNA, complete cds, alternatively spliced [AF245475]	0.625812	1.54308	9.44674	9.54223	9.65583	9.25069	9.02514	8.49152	9.54826	8.92245
gb|XM_136682|gb|AF059177|ref|XM_909965|ref|XM_993511	chr1:67977153-67975925	A_51_P283698	Erbb4	XM_136682	PREDICTED: Mus musculus v-erb-a erythroblastic leukemia viral oncogene homolog 4 (avian), transcript variant 2 (Erbb4), mRNA [XM_136682]	0.622406	1.53944	8.02689	7.84156	7.25661	7.04303	7.04949	7.16533	7.70835	7.08595
gb|AK033538|gb|AK032640|riken|6530401M06|riken|9030611O04	chr9:59189752-59189693	A_51_P196760	Arih1	AK033538	Mus musculus adult male colon cDNA, RIKEN full-length enriched library, clone:9030611O04 product:inferred: ariadne ubiquitin-conjugating enzyme E2 binding protein homolog 1 (Drosophila) [AK033538]	0.619969	1.53684	7.21973	6.9389	6.86872	6.18404	6.61446	6.36894	7.00912	6.38915
ref|NM_008859|ens|ENSMUST00000102970|ens|ENSMUST00000028118|gb|D11091	chr2:11218655-11218714	A_51_P338935	Prkcq	NM_008859	Mus musculus protein kinase C, theta (Prkcq), mRNA [NM_008859]	0.613371	1.52983	9.16616	8.87114	9.16804	8.28925	8.41539	8.66059	9.06845	8.45508
ref|NM_029810|ens|ENSMUST00000086961|gb|AK008045|gb|AK169616	chr19:46943427-46943246	A_51_P425696	Nt5c2	NM_029810	Mus musculus 5'-nucleotidase, cytosolic II (Nt5c2), mRNA [NM_029810]	0.612473	1.52888	6.54407	6.54226	7.85123	6.46243	NaN	6.271	6.97919	6.36671
ref|NM_022323|ens|ENSMUST00000046456|gb|AK219442|gb|AF305551	chr12:103143582-103143523	A_51_P475291	Moap1	NM_022323	Mus musculus modulator of apoptosis 1 (Moap1), mRNA [NM_022323]	0.603195	1.51908	7.35204	7.15474	NaN	6.08428	6.84486	7.02145	7.25339	6.6502
ref|NM_001024806|ens|ENSMUST00000024885|gb|AK159081|gb|AK017537	chr17:78824371-78824312	A_52_P346098	Cebpz	NM_001024806	Mus musculus CCAAT/enhancer binding protein zeta (Cebpz), mRNA [NM_001024806]	0.601928	1.51774	6.13529	5.9625	7.19901	5.71446	NaN	5.94622	6.43227	5.83034
ref|NM_172372|gb|AF229635|gb|AK018409|ens|ENSMUST00000043045	chrX:6885043-6885102	A_51_P139069	Wdr45	NM_172372	Mus musculus WD repeat domain 45 (Wdr45), mRNA [NM_172372]	0.598743	1.5144	9.43827	9.41592	10.1347	8.92753	9.15165	9.11353	9.66298	9.06424
ref|NM_011917|gb|AK031247|gb|BC054743|ens|ENSMUST00000028921	chr2:146740766-146740825	A_52_P404403	Xrn2	NM_011917	Mus musculus 5'-3' exoribonuclease 2 (Xrn2), mRNA [NM_011917]	0.596494	1.51204	6.27488	6.22608	6.75255	5.54226	5.84192	6.07985	6.41784	5.82134
ref|NM_025874|ref|NM_001077348|gb|BC024138|gb|AY919875	chr17:55705030-55704971	A_51_P262757	2310076L09Rik	NM_025874	Mus musculus RIKEN cDNA 2310076L09 gene (2310076L09Rik), transcript variant 1, mRNA [NM_025874]	0.595775	1.51128	11.0083	10.6261	10.6121	10.247	10.5507	9.66133	10.7488	10.153
gb|AK028520|riken|4632417G23|tc|TC1662177	chr7:131183776-131183835	A_51_P355243	AK028520	AK028520	Mus musculus 0 day neonate skin cDNA, RIKEN full-length enriched library, clone:4632417G23 product:unclassifiable, full insert sequence. [AK028520]	0.595742	1.51125	8.77863	8.6591	8.82867	7.936	8.52682	8.01635	8.75547	8.15972
ref|NM_019663|gb|AK153871|gb|AK075708|ens|ENSMUST00000034976	chr9:62693871-62691241	A_51_P312166	Pias1	NM_019663	Mus musculus protein inhibitor of activated STAT 1 (Pias1), mRNA [NM_019663]	0.587852	1.50301	5.91289	5.30349	5.16792	4.68465	NaN	5.06251	5.46143	4.87358
ref|NM_207219|ref|XM_001004071|gb|AK148136|ens|ENSMUST00000046651	chr17:47876878-47876937	A_52_P505584	AI314976	NM_207219	Mus musculus expressed sequence AI314976 (AI314976), mRNA [NM_207219]	0.584405	1.49942	8.01876	7.56929	8.28502	7.28363	7.44226	7.39397	7.95769	7.37328
ref|NM_021314|ref|NM_001004468|ref|NM_206856|gb|AK050985	chr7:130542477-130543036	A_52_P408580	Tacc2	NM_021314	Mus musculus transforming, acidic coiled-coil containing protein 2 (Tacc2), transcript variant 2, mRNA [NM_021314]	0.582221	1.49715	9.40833	9.20314	8.74959	8.44984	8.57522	8.58934	9.12036	8.53813
gb|BC091647|gb|AK078916|ens|ENSMUST00000037072|riken|9130019P20	chr18:36784608-36784667	A_52_P173673	Ankhd1	BC091647	Mus musculus ankyrin repeat and KH domain containing 1, mRNA (cDNA clone IMAGE:30615997), partial cds. [BC091647]	0.580494	1.49536	7.81207	8.32418	8.12369	7.38838	7.40557	7.72451	8.08665	7.50615
ref|NM_023598|gb|AF401550|gb|BC082312|ens|ENSMUST00000020106	chr10:67490967-67490950	A_51_P391524	Arid5b	NM_023598	Mus musculus AT rich interactive domain 5B (Mrf1 like) (Arid5b), mRNA [NM_023598]	0.57805	1.49283	8.2396	8.23801	8.4381	7.85123	7.99657	7.33375	8.30523	7.72718
gb|BC020078|gb|BC024537|gb|BC080727|ref|XM_990095	chr17:73792610-73792551	A_51_P193161	BC020078	BC020078	Mus musculus similar to hypothetical protein MGC37588, mRNA (cDNA clone MGC:28125 IMAGE:3980327), complete cds. [BC020078]	0.577092	1.49184	8.43359	8.46455	8.45121	7.74438	7.99798	7.8757	8.44978	7.87269
ref|NM_147085|gb|BC104118|gb|BC119419|ens|ENSMUST00000061738	chr7:102783368-102783309	A_51_P107547	Olfr571	NM_147085	Mus musculus olfactory receptor 571 (Olfr571), mRNA [NM_147085]	0.574848	1.48952	9.89393	9.86483	9.32381	8.83789	9.22782	9.29232	9.69419	9.11934
gb|XM_130646|gb|AK084239|ref|XM_911012|ref|XM_983313	chr2:166588599-166588658	A_52_P290725	Arfgef2	XM_130646	PREDICTED: Mus musculus ADP-ribosylation factor guanine nucleotide-exchange factor 2 (brefeldin A-inhibited) (Arfgef2), mRNA [XM_130646]	0.57327	1.48789	7.20171	7.03763	7.24738	6.69731	6.44377	6.62583	7.16224	6.58897
ref|NM_001033621|ens|ENSMUST00000025349|gb|AK017447|gb|AF230979	chr18:44480878-44480937	A_51_P488368	Myot	NM_001033621	Mus musculus myotilin (Myot), mRNA [NM_001033621]	0.57146	1.48603	14.8196	14.6602	14.3814	13.9587	14.0502	14.1379	14.6204	14.0489
ref|NM_177845|gb|BC066085|ens|ENSMUST00000102502|ens|ENSMUST00000090071	chr2:119858407-119858348	A_52_P203948	Pla2g4e	NM_177845	Mus musculus phospholipase A2, group IVE (Pla2g4e), mRNA [NM_177845]	0.569993	1.48452	8.37829	8.43949	8.44364	8.05166	7.52088	7.9789	8.42047	7.85048
ref|NM_007772|ens|ENSMUST00000060148|gb|AK136419|gb|AK134323	chr13:42195207-42195266	A_51_P436002	Hivep1	NM_007772	Mus musculus human immunodeficiency virus type I enhancer binding protein 1 (Hivep1), mRNA [NM_007772]	0.567184	1.48163	6.05674	5.95052	6.72212	5.82189	5.34547	5.86047	6.24313	5.67594
ref|NM_010956|gb|AK220536|gb|BC057354|gb|BC061232	chr11:6255299-6255358	A_51_P122825	Ogdh	NM_010956	Mus musculus oxoglutarate dehydrogenase (lipoamide) (Ogdh), mRNA [NM_010956]	0.565646	1.48005	10.1074	10.009	9.88379	9.02329	9.53349	9.74651	10.0001	9.43443
ref|NM_023341|gb|AJ278735|gb|AK004177|ens|ENSMUST00000027766	chr1:182003807-182003748	A_51_P221651	Cabc1	NM_023341	Mus musculus chaperone, ABC1 activity of bc1 complex like (S. pombe) (Cabc1), mRNA [NM_023341]	0.565354	1.47975	12.0339	11.9034	12.4061	11.4755	11.5591	11.6127	12.1145	11.5491
gb|BC058107|gb|AK010747|ens|ENSMUST00000044206|riken|2410089E03	chr15:8218201-8218260	A_52_P236207	2410089E03Rik	BC058107	Mus musculus RIKEN cDNA 2410089E03 gene, mRNA (cDNA clone IMAGE:6824838), complete cds. [BC058107]	0.564499	1.47887	7.64295	7.88107	7.5128	7.1211	7.15381	7.06842	7.67894	7.11444
ref|NM_133761|ens|ENSMUST00000022535|gb|AK004384|gb|AK155271	chr14:29355666-29355725	A_52_P300416	Dcp1a	NM_133761	Mus musculus decapping enzyme (Dcp1a), mRNA [NM_133761]	0.563559	1.47791	7.12868	7.24277	7.81757	NaN	6.8293	6.83627	7.39634	6.83278
ref|NM_022305|gb|BC053006|gb|M36289|ens|ENSMUST00000030121	chr4:41042426-41042367	A_52_P122867	B4galt1	NM_022305	Mus musculus UDP-Gal:betaGlcNAc beta 1,4- galactosyltransferase, polypeptide 1 (B4galt1), mRNA [NM_022305]	0.56152	1.47582	7.116	6.77654	7.26249	6.27923	6.49985	6.69139	7.05168	6.49016
gb|AJ250687|tc|TC1772887	chr7:128331443-128337409	A_52_P630059	Bag3	AJ250687	Mus musculus partial mRNA for mg638 protein. [AJ250687]	0.560306	1.47458	7.60788	7.24301	7.95114	6.69616	7.22914	7.19582	7.60068	7.04037
ref|NM_009656|gb|AK151826|gb|AK204164|ens|ENSMUST00000031411	chr5:121833298-121832745	A_52_P116134	Aldh2	NM_009656	Mus musculus aldehyde dehydrogenase 2, mitochondrial (Aldh2), mRNA [NM_009656]	0.559781	1.47405	10.8713	10.7831	10.8312	10.4694	9.74875	10.5881	10.8285	10.2687
ref|NM_019702|ref|NM_001042593|gb|AK146678|gb|BC010251	chr10:21048199-21054092	A_52_P654031	Hbs1l	NM_019702	Mus musculus Hbs1-like (S. cerevisiae) (Hbs1l), transcript variant 1, mRNA [NM_019702]	0.559476	1.47373	8.90087	8.49685	8.45977	7.98085	7.88004	8.31817	8.61916	8.05969
ref|NM_026435|gb|AK148146|gb|AK011737|ens|ENSMUST00000029309	chr3:53949189-53948189	A_52_P287058	Ufm1	NM_026435	Mus musculus ubiquitin-fold modifier 1 (Ufm1), mRNA [NM_026435]	0.558969	1.47322	7.91094	7.65541	7.48025	6.70033	7.26756	7.4018	7.6822	7.12323
gb|AF089734|tc|TC1594264|nap|NAP057576-1	chr7:030760727-030760668	A_51_P286996	Fxyd1	AF089734	Mus musculus phospholemman precursor, mRNA, complete cds. [AF089734]	0.550933	1.46503	11.2453	11.6348	11.5714	11.1021	10.91	10.7866	11.4838	10.9329
ref|NM_016736|gb|AK086301|gb|BC005640|ens|ENSMUST00000068825	chr5:24212479-24212538	A_52_P47232	Nub1	NM_016736	Mus musculus negative regulator of ubiquitin-like proteins 1 (Nub1), mRNA [NM_016736]	0.550098	1.46419	6.57315	6.37678	7.30613	6.22608	NaN	6.17776	6.75202	6.20192
ref|NM_025901|ens|ENSMUST00000039551|gb|AK005152|gb|AK031110	chr2:181798654-181798713	A_51_P330226	Polr3k	NM_025901	Mus musculus polymerase (RNA) III (DNA directed) polypeptide K (Polr3k), mRNA [NM_025901]	0.545728	1.45976	8.25542	7.91039	7.70217	7.2018	7.64746	7.38154	7.95599	7.41027
ref|NM_146010|ens|ENSMUST00000035563|ens|ENSMUST00000080630|gb|AK077301	chr10:115231983-115237343	A_52_P306744	Tspan8	NM_146010	Mus musculus tetraspanin 8 (Tspan8), mRNA [NM_146010]	0.538783	1.45275	10.5323	10.3818	10.9443	9.94788	10.1208	10.1734	10.6195	10.0807
ref|NM_175104|gb|BC044896|gb|BC057111|ens|ENSMUST00000049281	chr18:34899215-34899274	A_51_P121432	2810012G03Rik	NM_175104	Mus musculus RIKEN cDNA 2810012G03 gene (2810012G03Rik), mRNA [NM_175104]	0.536125	1.45007	7.3208	7.47188	7.43365	6.40131	6.98783	7.22882	7.40878	6.87265
ref|NM_025494|ens|ENSMUST00000022904|gb|AK006323|gb|BC010217	chr15:38623915-38623974	A_51_P423027	Atp6v1c1	NM_025494	Mus musculus \ATPase, H+ transporting, lysosomal V1 subunit C1 (Atp6v1c1), mRNA [NM_025494]	0.534273	1.44821	8.04485	7.68708	7.76509	6.98128	7.23426	7.67866	7.83234	7.29807
ref|NM_009159|ref|NM_001079695|ref|NM_001079694|gb|AK078065	chr12:81865567-81866216	A_52_P50090	Sfrs5	NM_009159	Mus musculus splicing factor, arginine/serine-rich 5 (SRp40, HRS) (Sfrs5), transcript variant 3, mRNA [NM_009159]	0.533981	1.44792	8.41186	8.07503	8.59929	7.60344	7.84371	8.03709	8.36206	7.82808
ref|NM_001001980|gb|AK147547|gb|AK122443|gb|AK134095	chr5:67333907-67333966	A_52_P618173	3732412D22Rik	NM_001001980	Mus musculus RIKEN cDNA 3732412D22 gene (3732412D22Rik), mRNA [NM_001001980]	0.533775	1.44771	8.23402	NaN	8.53171	7.8231	7.84151	7.88264	8.38286	7.84909
ref|NM_020286|gb|AJ279792|gb|BC055858|gb|AJ279791	chr7:142824975-142825034	A_52_P104214	Tspan32	NM_020286	Mus musculus tetraspanin 32 (Tspan32), mRNA [NM_020286]	0.530849	1.44478	6.19574	6.30774	6.30135	NaN	5.76176	5.71309	6.26828	5.73743
ref|NM_019996|gb|BC061110|gb|AJ276504|ens|ENSMUST00000008445	chr18:56712301-56712360	A_51_P153004	Rnuxa	NM_019996	Mus musculus RNA U, small nuclear RNA export adaptor (Rnuxa), mRNA [NM_019996]	0.527776	1.4417	8.35572	8.50779	8.28077	7.43505	7.99063	8.13528	8.38143	7.85365
ref|NM_001013370|gb|BC100403|ens|ENSMUST00000041438|ens|ENSMUST00000099931	chr10:41595706-41595765	A_52_P53596	Sesn1	NM_001013370	Mus musculus sestrin 1 (Sesn1), mRNA [NM_001013370]	0.52407	1.43801	7.24301	7.28448	7.21941	6.54045	6.51912	7.11513	7.24897	6.7249
ref|NM_025515|gb|BC034878|ens|ENSMUST00000032842|ens|ENSMUST00000085017	chr7:92449999-92450571	A_52_P665242	Ccdc90b	NM_025515	Mus musculus coiled-coil domain containing 90B (Ccdc90b), mRNA [NM_025515]	0.523973	1.43791	9.15903	8.91463	8.6827	8.13485	8.58778	8.46182	8.91879	8.39482
ref|NM_017374|gb|BC019161|gb|BC058582|ens|ENSMUST00000009774	chr8:35065919-35076614	A_51_P125535	Ppp2cb	NM_017374	Mus musculus protein phosphatase 2 (formerly 2A), catalytic subunit, beta isoform (Ppp2cb), mRNA [NM_017374]	0.520475	1.43443	8.69697	8.30796	8.29577	7.74556	7.90052	8.0932	8.43357	7.91309
ref|NM_144842|gb|BC023007|gb|AK155333|ens|ENSMUST00000039812	chr14:55750782-55750723	A_52_P288288	9830124H08Rik	NM_144842	Mus musculus RIKEN cDNA 9830124H08 gene (9830124H08Rik), mRNA [NM_144842]	0.516949	1.43093	7.01541	7.26944	7.18537	6.53229	6.65475	6.73234	7.15674	6.63979
ref|NM_007382|gb|AK146444|gb|U07159|ens|ENSMUST00000072697	chr3:153860151-153860092	A_51_P319879	Acadm	NM_007382	Mus musculus acyl-Coenzyme A dehydrogenase, medium chain (Acadm), mRNA [NM_007382]	0.514661	1.42866	13.8091	13.3658	13.4217	12.6662	13.3259	13.0604	13.5322	13.0175
ref|NM_009121|gb|BC058696|gb|AK131657|gb|BC108334	chrX:150553767-150553737	A_52_P640282	Sat1	NM_009121	Mus musculus spermidine/spermine N1-acetyl transferase 1 (Sat1), mRNA [NM_009121]	0.511977	1.426	8.29844	8.28694	8.34725	7.98722	7.71282	7.69668	8.31088	7.7989
gb|AK051484|riken|D130052C04|tc|TC1612898	chr12:4985921-4985980	A_52_P1100217	AK051484	AK051484	Mus musculus 12 days embryo spinal ganglion cDNA, RIKEN full-length enriched library, clone:D130052C04 product:unclassifiable, full insert sequence. [AK051484]	0.510808	1.42485	5.46679	5.69905	6.23521	5.3428	5.15312	5.37271	5.80035	5.28954
ref|NM_026024|ref|XM_988829|ens|ENSMUST00000027687|gb|AK021213	chr1:136790441-136790500	A_51_P345159	Ube2t	NM_026024	Mus musculus ubiquitin-conjugating enzyme E2T (putative) (Ube2t), mRNA [NM_026024]	0.51047	1.42451	9.15334	8.98347	8.67537	8.19147	8.66059	8.42871	8.93739	8.42692
nap|NAP026555-1|nap|NAP060346-1	chr17:35856795-35856736	A_52_P190059	NAP026555-1	NAP026555-1	Unknown	0.509209	1.42327	6.47168	6.52408	7.08366	6.12739	6.12551	6.2989	6.69314	6.18393
ref|NM_010765|gb|AF039840|gb|AY533680|ens|ENSMUST00000031410	chr5:121796537-121796478	A_52_P682922	Mapkapk5	NM_010765	Mus musculus MAP kinase-activated protein kinase 5 (Mapkapk5), mRNA [NM_010765]	0.507639	1.42172	8.21756	7.90107	7.64295	7.24277	7.48657	7.50932	7.92053	7.41289
ref|NM_008249|gb|AK146563|gb|M74555|ens|ENSMUST00000027769	chr1:181364838-181364779	A_51_P374499	Tfb2m	NM_008249	Mus musculus transcription factor B2, mitochondrial (Tfb2m), mRNA [NM_008249]	0.507434	1.42152	10.3152	10.121	10.0139	9.13998	9.87472	9.91314	10.15	9.64261
ref|NM_019825|gb|BC083187|gb|AK144338|ens|ENSMUST00000043126	chr2:155106372-155106313	A_52_P245487	Ncoa6	NM_019825	Mus musculus nuclear receptor coactivator 6 (Ncoa6), mRNA [NM_019825]	0.506699	1.4208	5.32823	5.22014	5.37678	4.9041	5.17125	4.3297	5.30838	4.80168
gb|AK020571|gb|AK011106|riken|9530025I05|riken|2510046G10	chr7:126440392-126440333	A_51_P228218	Ccdc101	AK020571	Mus musculus adult male urinary bladder cDNA, RIKEN full-length enriched library, clone:9530025I05 product:hypothetical protein, full insert sequence. [AK020571]	0.506405	1.42051	7.04958	6.81816	7.08561	5.881	6.79257	6.76055	6.98445	6.47804
ref|NM_172656|ens|ENSMUST00000027185|gb|AK086974|gb|AK140272	chr1:58935615-58935674	A_52_P129697	Als2cr2	NM_172656	Mus musculus amyotrophic lateral sclerosis 2 (juvenile) chromosome region, candidate 2 (human) (Als2cr2), mRNA [NM_172656]	0.506141	1.42025	8.15861	7.94963	NaN	7.15465	7.75193	7.73736	8.05412	7.54798
ref|NM_013771|gb|AK079175|gb|AK021130|ens|ENSMUST00000028117	chr2:23020226-23020285	A_52_P175304	Yme1l1	NM_013771	Mus musculus YME1-like 1 (S. cerevisiae) (Yme1l1), mRNA [NM_013771]	0.505002	1.41913	7.19803	6.98005	NaN	5.82464	6.9725	6.95498	7.08904	6.58404
ref|NM_030225|gb|BC024066|ens|ENSMUST00000004911|ens|ENSMUST00000053811	chr12:86021852-86021911	A_52_P140072	Dlst	NM_030225	Mus musculus dihydrolipoamide S-succinyltransferase (E2 component of 2-oxo-glutarate complex) (Dlst), mRNA [NM_030225]	0.502715	1.41688	9.58387	9.37811	9.34467	8.57207	8.98584	9.24059	9.43555	8.93283
ref|NM_030678|gb|AK170404|gb|AK050813|ens|ENSMUST00000003964	chr7:45323618-45323677	A_52_P228932	Gys1	NM_030678	Mus musculus glycogen synthase 1, muscle (Gys1), mRNA [NM_030678]	0.500725	1.41492	10.062	9.75085	9.82549	8.95201	9.52078	9.66341	9.87946	9.37873
ref|NM_133758|gb|AK030909|gb|BC108425|ens|ENSMUST00000084708	chr7:111884466-111884525	A_52_P97206	Usp47	NM_133758	Mus musculus ubiquitin specific peptidase 47 (Usp47), mRNA [NM_133758]	0.499763	1.41398	7.99063	7.91039	8.2927	7.64362	7.76449	7.28633	8.06457	7.56481
ref|NM_028181|ens|ENSMUST00000037977|gb|AK076325|riken|4732433G01	chr9:72810096-72812494	A_52_P39418	Ccpg1	NM_028181	Mus musculus cell cycle progression 1 (Ccpg1), mRNA [NM_028181]	0.499177	1.41341	8.01011	8.0954	7.848	7.28455	7.41553	7.75589	7.9845	7.48532
ref|NM_025770|ens|ENSMUST00000022119|gb|AK017355|gb|AK077333	chr13:91409723-91409664	A_51_P378858	Atg10	NM_025770	Mus musculus autophagy-related 10 (yeast) (Atg10), mRNA [NM_025770]	0.498398	1.41264	7.92886	7.57447	7.71224	6.88793	7.46285	7.3696	7.73852	7.24012
ref|NM_025794|gb|BC057670|gb|AK002483|ens|ENSMUST00000029386	chr3:79689879-79689820	A_51_P161574	Etfdh	NM_025794	Mus musculus electron transferring flavoprotein, dehydrogenase (Etfdh), mRNA [NM_025794]	0.497802	1.41206	12.8986	12.5387	12.4484	11.944	12.329	12.1193	12.6286	12.1308
ref|NM_013868|gb|AK030025|gb|AF155909|ens|ENSMUST00000102486	chr4:140696075-140696134	A_51_P447874	Hspb7	NM_013868	Mus musculus heat shock protein family, member 7 (cardiovascular) (Hspb7), mRNA [NM_013868]	0.497797	1.41206	7.81319	7.50799	8.25503	7.25911	7.38866	7.43505	7.85874	7.36094
ref|NM_175107|gb|AK077369|gb|AK009456|ens|ENSMUST00000067386	chr7:27287510-27289122	A_52_P587606	2310022A10Rik	NM_175107	Mus musculus RIKEN cDNA 2310022A10 gene (2310022A10Rik), mRNA [NM_175107]	0.497209	1.41148	8.34319	8.32043	8.42031	7.72457	7.848	8.01973	8.36131	7.8641
NA		A_51_P370934	A_51_P370934	A_51_P370934	Unknown	0.496072	1.41037	13.6206	13.8784	13.371	13.3199	12.7473	13.3145	13.6233	13.1273
ref|NM_207623|ref|NM_019706|ens|ENSMUST00000052396|ens|ENSMUST00000072847	chr18:21171047-21171106	A_52_P595908	Rnf138	NM_207623	Mus musculus ring finger protein 138 (Rnf138), transcript variant 1, mRNA [NM_207623]	0.494799	1.40912	7.15355	7.12868	6.99303	6.61864	6.52982	6.64241	7.09176	6.59696
ref|NM_029068|gb|AK043975|gb|AK166422|gb|BC070431	chr3:10403403-10403344	A_52_P198090	Snx16	NM_029068	Mus musculus sorting nexin 16 (Snx16), mRNA [NM_029068]	0.494518	1.40885	7.14398	7.0588	NaN	6.51819	6.69731	6.60511	7.10139	6.60687
ref|NM_053207|gb|BC006903|gb|AJ310546|ens|ENSMUST00000034469	chr8:127794674-127794662	A_51_P186899	Egln1	NM_053207	Mus musculus EGL nine homolog 1 (C. elegans) (Egln1), mRNA [NM_053207]	0.493472	1.40783	8.36851	7.9556	8.02408	7.60857	7.62053	7.63867	8.11606	7.62259
ref|NM_013747|ens|ENSMUST00000021609|gb|AK168765|gb|AB016784	chr12:102898775-102898834	A_51_P211903	Golga5	NM_013747	Mus musculus golgi autoantigen, golgin subfamily a, 5 (Golga5), mRNA [NM_013747]	0.493314	1.40767	10.0707	9.89999	9.45018	9.11461	9.37956	9.44674	9.80695	9.31364
ref|NM_001081184|gb|AK122556|gb|XM_899419|ens|ENSMUST00000097992	chr4:87881996-87882055	A_52_P202276	BC057079	NM_001081184	Mus musculus cDNA sequence BC057079 (BC057079), mRNA [NM_001081184]	0.492113	1.4065	8.69407	8.69726	9.14763	8.2131	8.48684	8.36268	8.84632	8.35421
nap|NAP092480-001	chr15:99726365-99725227	A_52_P350301	NAP092480-001	NAP092480-001	Unknown	0.491141	1.40556	13.0726	13.1717	12.9242	12.3611	12.6556	12.6784	13.0562	12.565
ref|NM_008363|gb|BC004778|gb|AK143694|gb|AY184362	chrX:70268191-70268132	A_51_P106745	Irak1	NM_008363	Mus musculus interleukin-1 receptor-associated kinase 1 (Irak1), mRNA [NM_008363]	0.490737	1.40516	9.09781	9.20824	9.4693	8.91563	8.59743	8.79008	9.25845	8.76771
ref|NM_027133|gb|BC057961|ens|ENSMUST00000102676|ens|ENSMUST00000064503	chr2:74323122-74323063	A_51_P507844	Lnp	NM_027133	Mus musculus limb and neural patterns (Lnp), mRNA [NM_027133]	0.489968	1.40441	5.89826	5.79291	5.78965	4.97076	5.50487	5.53528	5.82694	5.33697
ref|NM_026620|gb|BC048087|ens|ENSMUST00000028825|tc|TC1585373	chr2:116962735-116962794	A_52_P656867	2610510H03Rik	NM_026620	Mus musculus RIKEN cDNA 2610510H03 gene (2610510H03Rik), mRNA [NM_026620]	0.489632	1.40409	8.01542	7.99308	8.10066	7.11608	7.87678	7.6474	8.03639	7.54675
ref|NM_025911|ens|ENSMUST00000032441|gb|AK006157|gb|AK007917	chr6:147588824-147588883	A_52_P311129	Ccdc91	NM_025911	Mus musculus coiled-coil domain containing 91 (Ccdc91), mRNA [NM_025911]	0.48768	1.40219	10.4927	10.4513	10.2445	9.6646	9.91849	10.1423	10.3961	9.90847
ref|NM_029404|gb|AK003209|gb|BC040236|ens|ENSMUST00000090632	chr6:11956817-11956999	A_52_P638746	Phf14	NM_029404	Mus musculus PHD finger protein 14 (Phf14), mRNA [NM_029404]	0.487107	1.40163	7.99166	7.93958	7.79998	7.35454	7.60028	7.31508	7.91041	7.4233
ref|NM_010956|gb|AK220536|gb|BC057354|gb|BC061232	chr11:6255369-6255428	A_52_P369310	Ogdh	NM_010956	Mus musculus oxoglutarate dehydrogenase (lipoamide) (Ogdh), mRNA [NM_010956]	0.484777	1.39937	10.2993	10.37	10.0257	9.54818	9.67184	10.0206	10.2317	9.74688
ref|NM_178080|ens|ENSMUST00000045243|gb|AK122286|gb|AK051836	chr3:97824783-97824724	A_52_P207289	Pde4dip	NM_178080	Mus musculus phosphodiesterase 4D interacting protein (myomegalin) (Pde4dip), transcript variant 2, mRNA [NM_178080]	0.482972	1.39762	6.72939	6.40798	6.34991	5.88753	6.22385	5.927	6.49576	6.01279
ref|NM_181540|gb|BC024498|gb|AK077126|ens|ENSMUST00000049197	chr8:73008969-73009028	A_51_P393668	Tm6sf2	NM_181540	Mus musculus transmembrane 6 superfamily member 2 (Tm6sf2), mRNA [NM_181540]	0.48025	1.39499	7.01198	7.1298	7.64548	6.87458	NaN	6.68976	7.26242	6.78217
ref|NM_018743|gb|AK083589|gb|AK185893|ens|ENSMUST00000033949	chr8:24647371-24646489	A_51_P335710	Agpat6	NM_018743	Mus musculus 1-acylglycerol-3-phosphate O-acyltransferase 6 (lysophosphatidic acid acyltransferase, zeta) (Agpat6), mRNA [NM_018743]	0.478867	1.39365	7.05889	6.98119	7.38075	6.54972	6.46421	6.9703	7.14028	6.66141
gb|AK051789|gb|BC034647|gb|BC030877|gb|AK136470	chr4:95517183-95517242	A_52_P212597	Hook1	AK051789	Mus musculus 12 days embryo spinal ganglion cDNA, RIKEN full-length enriched library, clone:D130081A22 product:unclassifiable, full insert sequence. [AK051789]	0.478508	1.3933	8.51504	8.10372	8.71023	7.76216	8.1011	8.03021	8.443	7.96449
ref|NM_009519|gb|X70800|gb|BC125482|gb|BC125484	chr7:98728667-98728727	A_51_P503131	Wnt11	NM_009519	Mus musculus wingless-related MMTV integration site 11 (Wnt11), mRNA [NM_009519]	0.476231	1.3911	7.21594	7.21949	7.91916	6.947	6.96367	7.01523	7.45153	6.9753
ref|NM_008451|gb|BC014845|gb|AK189186|ens|ENSMUST00000025798	chr19:5108511-5108452	A_51_P363396	Klc2	NM_008451	Mus musculus kinesin light chain 2 (Klc2), mRNA [NM_008451]	0.475111	1.39003	5.95401	5.85922	5.94778	5.27549	5.50383	5.55637	5.92034	5.44523
ref|NM_011802|ref|NM_001044389|gb|BC061153|ens|ENSMUST00000015501	chr9:65128002-65128061	A_51_P304683	Clpx	NM_011802	Mus musculus caseinolytic peptidase X (E.coli) (Clpx), transcript variant 1, mRNA [NM_011802]	0.474475	1.38941	11.3813	11.2925	10.6661	10.6121	10.6481	10.6562	11.1133	10.6388
ref|NM_024180|gb|BC002146|gb|AK002583|ens|ENSMUST00000026409	chr10:128221741-128221682	A_52_P362381	Ormdl2	NM_024180	Mus musculus ORM1-like 2 (S. cerevisiae) (Ormdl2), mRNA [NM_024180]	0.472124	1.38715	5.3168	5.30469	6.4571	5.14841	NaN	5.29308	5.69286	5.22074
ref|NM_020283|gb|AK018190|gb|BC094660|gb|AK139979	chr2:67923383-67923442	A_52_P826021	B3galt1	NM_020283	Mus musculus UDP-Gal:betaGlcNAc beta 1,3-galactosyltransferase, polypeptide 1 (B3galt1), mRNA [NM_020283]	0.471896	1.38693	7.93187	7.69975	7.68346	7.58871	6.85912	7.45156	7.77169	7.2998
gb|AK046472|gb|AK030206|riken|4933422O13|riken|B230396O12	chr4:153708803-153708744	A_52_P384228	B230396O12Rik	AK046472	Mus musculus adult male corpora quadrigemina cDNA, RIKEN full-length enriched library, clone:B230396O12 product:unclassifiable, full insert sequence [AK046472]	0.470429	1.38552	8.50548	8.54721	8.52487	8.03984	NaN	8.07102	8.52585	8.05543
ref|NM_133649|ref|NM_133648|ens|ENSMUST00000028549|ens|ENSMUST00000053666	chr2:112163671-112163730	A_51_P280437	Slc12a6	NM_133649	Mus musculus solute carrier family 12, member 6 (Slc12a6), transcript variant 2, mRNA [NM_133649]	0.469919	1.38503	7.93953	8.01006	7.93605	7.2123	7.69494	7.56866	7.96188	7.49196
ref|NM_010804|gb|AK147388|gb|AF010135|gb|AK052207	chr2:18128544-18128603	A_52_P57101	Mllt10	NM_010804	Mus musculus myeloid/lymphoid or mixed lineage-leukemia translocation to 10 homolog (Drosophila) (Mllt10), mRNA [NM_010804]	0.469679	1.3848	4.84212	5.08992	5.42291	4.63616	4.52619	4.78356	5.11832	4.64864
ref|NM_146224|gb|AK172652|gb|BC027163|ens|ENSMUST00000098576	chr9:72160629-72160688	A_52_P369271	Suhw4	NM_146224	Mus musculus suppressor of hairy wing homolog 4 (Drosophila) (Suhw4), mRNA [NM_146224]	0.46774	1.38294	6.66771	6.46896	7.01634	6.39931	6.19836	6.15212	6.71767	6.24993
gb|AK220477|gb|AK077661|riken|5730511C10|tc|TC1604223	chr3:53536686-53536627	A_52_P320202	8030451K01Rik	AK220477	Mus musculus mRNA for mKIAA4083 protein [AK220477]	0.466703	1.38195	7.61299	7.35131	7.39953	6.68018	7.35123	6.93231	7.45461	6.98791
ref|NM_138601|ens|ENSMUST00000001242|gb|AK003866|gb|BC013475	chr10:77571958-77570605	A_52_P498167	D10Jhu81e	NM_138601	Mus musculus DNA segment, Chr 10, Johns Hopkins University 81 expressed (D10Jhu81e), mRNA [NM_138601]	0.465553	1.38085	9.78804	9.72252	9.76058	9.04075	9.3159	9.51783	9.75705	9.29149
gb|XM_897688|ref|XM_921244|ref|XM_621365|ref|XM_921284	chr14:26309749-26309808	A_52_P309718	D14Abb1e	XM_897688	PREDICTED: Mus musculus DNA segment, Chr 14, Abbott 1 expressed, transcript variant 4 (D14Abb1e), mRNA [XM_897688]	0.464975	1.38029	6.89855	7.28963	7.33628	6.79214	6.67373	6.66367	7.17482	6.70985
ref|NM_023483|gb|AK043513|gb|AJ250230|ens|ENSMUST00000042468	chr9:50520112-50517122	A_51_P411996	1110032A03Rik	NM_023483	Mus musculus RIKEN cDNA 1110032A03 gene (1110032A03Rik), mRNA [NM_023483]	0.462852	1.37826	7.17958	7.00778	7.29951	6.10574	6.9952	6.99737	7.16229	6.69944
ref|NM_175565|ref|NM_175833|gb|BC062156|gb|AK049169	chr9:103212043-103211984	A_51_P343556	Cdv3	NM_175565	Mus musculus carnitine deficiency-associated gene expressed in ventricle 3 (Cdv3), transcript variant CDV3A, mRNA [NM_175565]	0.459863	1.37541	11.3549	11.1324	11.0126	10.3996	10.8082	10.9125	11.1667	10.7068
gb|AK052507|gb|AK163684|riken|D430039H06|riken|B930018P20	chr13:46927072-46927013	A_52_P1084320	AK052507	AK052507	Mus musculus 13 days embryo lung cDNA, RIKEN full-length enriched library, clone:D430039H06 product:unclassifiable, full insert sequence. [AK052507]	0.459187	1.37477	5.72247	5.71883	5.60066	4.7513	5.55818	5.35491	5.68065	5.22146
ref|NM_172668|ens|ENSMUST00000028689|gb|AF247637|gb|AK129224	chr2:91314514-91314573	A_52_P635078	Lrp4	NM_172668	Mus musculus low density lipoprotein receptor-related protein 4 (Lrp4), mRNA [NM_172668]	0.458203	1.37383	7.71636	7.50389	8.00773	7.17026	7.3208	7.36231	7.74266	7.28446
ref|NM_022989|ref|XM_975921|gb|AK159990|ens|ENSMUST00000028336	chr2:53039476-53039535	A_52_P453624	Arl6ip6	NM_022989	Mus musculus ADP-ribosylation factor-like 6 interacting protein 6 (Arl6ip6), mRNA [NM_022989]	0.45784	1.37348	6.67254	6.65488	7.315	6.31167	6.65117	6.30606	6.8808	6.42296
ref|NM_001039519|ens|ENSMUST00000036512|gb|AK212444|gb|AK050621	chr9:69814499-69814558	A_51_P320377	Gtf2a2	NM_001039519	Mus musculus general transcription factor II A, 2 (Gtf2a2), mRNA [NM_001039519]	0.455899	1.37164	9.44035	9.14083	9.32418	8.5812	8.9768	8.97966	9.30179	8.84589
ref|NM_001081087|ref|XM_992613|ref|XM_910098|ens|ENSMUST00000100050	chr2:69475512-69478920	A_52_P647740	Kbtbd10	NM_001081087	Mus musculus kelch repeat and BTB (POZ) domain containing 10 (Kbtbd10), mRNA [NM_001081087]	0.453899	1.36974	11.1566	10.9353	10.9744	10.2342	10.7208	10.7496	11.0221	10.5682
ref|NM_026310|gb|BU511407|gb|AK003104|ens|ENSMUST00000079121	chr17:12754463-12754404	A_51_P210474	Mrpl18	NM_026310	Mus musculus mitochondrial ribosomal protein L18 (Mrpl18), mRNA [NM_026310]	0.450669	1.36667	12.3149	12.2157	12.246	11.6442	11.8981	11.8823	12.2589	11.8082
ref|NM_133808|gb|AK048780|gb|BC027788|ens|ENSMUST00000042498	chr1:95271106-95268751	A_52_P36586	Hdlbp	NM_133808	Mus musculus high density lipoprotein (HDL) binding protein (Hdlbp), mRNA [NM_133808]	0.449697	1.36575	7.62869	7.61108	7.84424	7.14168	7.24119	7.35204	7.69467	7.24497
ref|NM_133697|ens|ENSMUST00000040532|gb|AK088833|gb|AK003345	chr5:65729249-65729190	A_51_P237688	1110003E01Rik	NM_133697	Mus musculus RIKEN cDNA 1110003E01 gene (1110003E01Rik), mRNA [NM_133697]	0.449449	1.36552	9.72167	9.49619	9.51076	9.35627	8.78899	9.23502	9.57621	9.12676
gb|AK016252|ens|ENSMUST00000012279|riken|4930568H22|tc|TC1718360	chr16:17827010-17826951	A_51_P473428	Gscl	AK016252	Mus musculus adult male testis cDNA, RIKEN full-length enriched library, clone:4930568H22 product:GOOSECOID 2 (FRAGMENT) homolog [Gallus gallus], full insert sequence [AK016252]	0.449367	1.36544	4.98035	5.00711	6.22657	4.96772	NaN	4.94289	5.40467	4.95531
gb|AF155157|tc|TC1676853|nap|NAP109638-1	NA	A_51_P222577	Ap4b1	AF155157	Mus musculus adaptor-related protein complex AP-4 beta4 subunit mRNA, complete cds. [AF155157]	0.449109	1.3652	7.49492	7.3403	7.35043	6.56707	7.18537	7.08587	7.39521	6.94611
ref|NM_031179|gb|BC037098|gb|AB037890|ens|ENSMUST00000027127	chr1:54959071-54956802	A_52_P220190	Sf3b1	NM_031179	Mus musculus splicing factor 3b, subunit 1 (Sf3b1), mRNA [NM_031179]	0.447234	1.36342	7.91194	7.82909	7.91094	7.67066	NaN	7.20286	7.88399	7.43676
ref|NM_134125|gb|AY081142|gb|AK149902|ens|ENSMUST00000019631	chr17:56942667-56946671	A_51_P132551	Trip10	NM_134125	Mus musculus thyroid hormone receptor interactor 10 (Trip10), mRNA [NM_134125]	0.446196	1.36244	7.58039	7.57705	7.75589	7.18545	7.19771	NaN	7.63778	7.19158
ref|NM_008477|ens|ENSMUST00000070762|ens|ENSMUST00000089901|ens|ENSMUST00000022391	chr14:46646552-46646611	A_52_P307267	Ktn1	NM_008477	Mus musculus kinectin 1 (Ktn1), mRNA [NM_008477]	0.445626	1.3619	10.9404	10.8839	10.9631	10.4815	10.7154	10.2536	10.9291	10.4835
ref|NM_198633|gb|AK032684|riken|6530421L15|tc|TC1587737	chrX:20521444-20521503	A_51_P437538	EG331392	NM_198633	Mus musculus predicted gene, EG331392 (EG331392), mRNA [NM_198633]	0.445279	1.36158	10.5744	10.5533	11.0084	10.4429	10.0197	10.3377	10.712	10.2668
ens|ENSMUST00000035012	chr9:115159217-115159276	A_52_P311031	ENSMUST00000035012	ENSMUST00000035012	STT3, subunit of the oligosaccharyltransferase complex, homolog B (S. cerevisiae) [Source:MarkerSymbol;Acc:MGI:1915542] [ENSMUST00000035012]	0.442341	1.35881	11.5027	11.8474	11.7586	11.3332	11.1446	11.304	11.7029	11.2606
ref|NM_172620|ref|XM_619451|gb|AK051732|ens|ENSMUST00000025178	chr17:33576169-33576228	A_52_P497085	Vps52	NM_172620	Mus musculus vacuolar protein sorting 52 (yeast) (Vps52), mRNA [NM_172620]	0.440646	1.35721	6.11911	6.25282	NaN	5.43045	5.92856	5.87693	6.18596	5.74532
ref|NM_028787|gb|AK076339|gb|AK145848|ens|ENSMUST00000027580	chr1:127423011-127423070	A_51_P389895	Slc35f5	NM_028787	Mus musculus solute carrier family 35, member F5 (Slc35f5), mRNA [NM_028787]	0.439888	1.3565	9.08237	9.01006	NaN	8.22722	8.86186	8.7299	9.04622	8.60633
gb|BC019404|tc|TC1582070|nap|NAP120756-001|nap|NAP110607-1	chr2:121745107-121745048	A_51_P289407	6030465E24Rik	BC019404	Mus musculus RIKEN cDNA 6030465E24 gene, mRNA (cDNA clone IMAGE:5006727), complete cds. [BC019404]	0.438205	1.35492	6.16541	5.89421	6.09381	5.40115	5.75889	5.67878	6.05114	5.61294
ref|NM_028108|gb|BC057117|gb|AK013287|ens|ENSMUST00000023382	chr16:44082617-44082676	A_51_P122845	Nat13	NM_028108	Mus musculus N-acetyltransferase 13 (Nat13), mRNA [NM_028108]	0.43456	1.3515	11.2732	11.0756	10.7703	10.5322	10.5924	10.6909	11.0397	10.6051
ref|NM_030686|ref|NM_001037938|gb|BC054361|ens|ENSMUST00000022821	chr14:54440244-54441177	A_51_P352381	Dhrs4	NM_030686	Mus musculus dehydrogenase/reductase (SDR family) member 4 (Dhrs4), transcript variant 2, mRNA [NM_030686]	0.4327	1.34976	8.74763	8.41996	8.45533	7.84795	8.2854	8.19147	8.54097	8.10827
gb|BC031445|gb|AK021327|gb|AK014644|riken|D730003N14	chr15:12287845-12288025	A_52_P244162	Golph3	BC031445	Mus musculus golgi phosphoprotein 3, mRNA (cDNA clone MGC:25472 IMAGE:4482612), complete cds [BC031445]	0.430013	1.34725	NaN	7.86295	8.12196	7.32095	7.74085	7.62553	7.99246	7.56244
ref|NM_029278|ens|ENSMUST00000041364|gb|AK011648|gb|AK078605	chr5:34970799-34970740	A_52_P650215	Nol14	NM_029278	Mus musculus nucleolar protein 14 (Nol14), mRNA [NM_029278]	0.428984	1.34629	7.34821	7.24039	7.15355	6.86728	6.98442	6.60351	7.24739	6.8184
ref|NM_008914|ens|ENSMUST00000022355|gb|AK019060|gb|BC066000	chr14:19288654-19288595	A_52_P306396	Ppp3cb	NM_008914	Mus musculus protein phosphatase 3, catalytic subunit, beta isoform (Ppp3cb), mRNA [NM_008914]	0.428802	1.34612	12.3191	12.3376	12.1263	11.6491	11.769	12.0785	12.261	11.8322
ref|NM_025554|gb|BC026842|gb|BC045521|ens|ENSMUST00000004786	chr10:79440364-79440091	A_52_P362033	Polr2e	NM_025554	Mus musculus polymerase (RNA) II (DNA directed) polypeptide E (Polr2e), mRNA [NM_025554]	0.428453	1.34579	9.20274	9.13335	8.72849	8.47708	8.60517	8.69697	9.02153	8.59307
ref|NM_011680|ref|XM_915331|ref|XM_890557|ens|ENSMUST00000058860	chr7:30655773-30655629	A_51_P285844	Usf2	NM_011680	Mus musculus upstream transcription factor 2 (Usf2), mRNA [NM_011680]	0.426296	1.34378	8.37613	8.47708	8.45772	8.0879	7.9471	7.99704	8.43698	8.01068
ref|NM_026799|gb|BC088999|ens|ENSMUST00000022802|ens|ENSMUST00000090292	chr15:12860146-12868816	A_52_P578347	Rnasen	NM_026799	Mus musculus ribonuclease III, nuclear (Rnasen), mRNA [NM_026799]	0.425113	1.34268	8.39696	8.3645	8.00628	7.82087	7.73961	7.93192	8.25591	7.8308
ref|NM_172604|gb|AK048423|gb|AK035740|gb|BC026446	chr14:64873821-64873762	A_51_P115178	Scara3	NM_172604	Mus musculus scavenger receptor class A, member 3 (Scara3), mRNA [NM_172604]	0.424775	1.34236	6.48892	6.60091	6.46258	6.37142	5.53786	6.3688	6.51747	6.09269
ref|NM_207219|ref|XM_001004071|ref|XM_001004076|gb|AK148136	chr17:47882612-47882671	A_51_P408561	AI314976	NM_207219	Mus musculus expressed sequence AI314976 (AI314976), mRNA [NM_207219]	0.422648	1.34039	10.2813	10.2557	10.297	9.83999	9.72124	10.0048	10.278	9.85535
nap|NAP027424-1	chr1:113635138-113634780	A_52_P438467	NAP027424-1	NAP027424-1	Unknown	0.422155	1.33993	6.86604	6.93231	6.85071	6.24618	6.54496	6.59145	6.88302	6.46087
ref|NM_054078|gb|AK122243|gb|BC078632|gb|AK149353	chr10:127531870-127531929	A_52_P4046	Baz2a	NM_054078	Mus musculus bromodomain adjacent to zinc finger domain, 2A (Baz2a), mRNA [NM_054078]	0.420267	1.33818	7.45368	7.49831	7.8044	7.18331	7.1644	7.14789	7.58547	7.1652
ref|NM_144528|gb|BC016543|gb|AK154781|gb|AK011369	chr10:79161976-79161917	A_51_P266847	Rnf126	NM_144528	Mus musculus ring finger protein 126 (Rnf126), mRNA [NM_144528]	0.416443	1.33463	8.75767	8.70477	8.93787	8.11504	8.56764	8.46829	8.8001	8.38366
ref|NM_023231|ens|ENSMUST00000030169|gb|AF323178|gb|BC069941	chr4:43051208-43051149	A_52_P187787	Stoml2	NM_023231	Mus musculus stomatin (Epb7.2)-like 2 (Stoml2), mRNA [NM_023231]	0.41623	1.33444	8.75989	8.58527	8.62692	7.81485	8.43045	8.47809	8.65736	8.24113
ref|NM_010211|ref|NM_001077361|ref|NM_001077362|gb|AK158966	chrX:53140029-53140088	A_51_P335000	Fhl1	NM_010211	Mus musculus four and a half LIM domains 1 (Fhl1), transcript variant 3, mRNA [NM_010211]	0.411388	1.32997	15.6214	15.3996	15.1387	14.7193	15.1132	15.093	15.3866	14.9752
ref|NM_173392|gb|BC042669|gb|AK080779|ens|ENSMUST00000022217	chr13:93588859-93588800	A_51_P480928	Zfyve16	NM_173392	Mus musculus zinc finger, FYVE domain containing 16 (Zfyve16), mRNA [NM_173392]	0.410744	1.32937	7.22159	7.14678	7.18073	6.32643	7.11218	6.87826	7.18303	6.77229
ref|NM_021485|gb|AJ007938|gb|AK156361|gb|AK014412	chr19:4158839-4158669	A_51_P293553	Rps6kb2	NM_021485	Mus musculus ribosomal protein S6 kinase, polypeptide 2 (Rps6kb2), mRNA [NM_021485]	0.408267	1.32709	5.94855	5.95089	NaN	5.61052	5.40231	5.61153	5.94972	5.54145
ref|NM_027460|gb|BC011293|gb|AK181507|ens|ENSMUST00000030833	chr4:148588463-148588404	A_51_P156438	Slc25a33	NM_027460	Mus musculus solute carrier family 25, member 33 (Slc25a33), mRNA [NM_027460]	0.405426	1.32448	11.1653	11.1446	11.5064	10.9125	10.7866	10.9009	11.2721	10.8667
ref|NM_011322|ens|ENSMUST00000079262|ens|ENSMUST00000098548|gb|U46681	chr7:30826048-30825989	A_51_P342877	Scn1b	NM_011322	Mus musculus sodium channel, voltage-gated, type I, beta (Scn1b), mRNA [NM_011322]	0.404966	1.32406	11.1555	11.0647	11.0554	10.5063	10.6516	10.9028	11.0918	10.6869
tc|TC1707343|nap|NAP031150-1	chr17:28535495-28535554	A_52_P36191	TC1707343	TC1707343	Unknown	0.402212	1.32153	7.65482	7.71282	8.2404	7.37764	7.52963	7.49412	7.86934	7.46713
ref|NM_022011|gb|BC016231|gb|AK154739|ens|ENSMUST00000066984	chr13:101581261-101580846	A_51_P323435	Gtf2h2	NM_022011	Mus musculus general transcription factor II H, polypeptide 2 (Gtf2h2), mRNA [NM_022011]	0.400231	1.31972	8.17326	8.02357	7.84266	7.37185	7.71224	7.75472	8.01317	7.61293
gb|AK050588|riken|C920007D13	chr9:21835431-21835372	A_52_P397750	AK050588	AK050588	Mus musculus 2 days neonate thymus thymic cells cDNA, RIKEN full-length enriched library, clone:C920007D13 product:unclassifiable, full insert sequence. [AK050588]	0.397078	1.31684	6.25724	6.30409	6.50594	5.52488	6.09786	6.25329	6.35576	5.95868
ref|NM_144529|gb|AK149986|gb|AK152301|gb|AB060554	chr7:123070692-123070633	A_51_P359983	Arhgap17	NM_144529	Mus musculus Rho GTPase activating protein 17 (Arhgap17), mRNA [NM_144529]	0.395979	1.31584	8.85383	8.74651	NaN	8.4693	8.48079	8.26248	8.80017	8.40419
gb|AK031365|riken|6030413L18|tc|TC1584805|nap|NAP020403-001	chr11:88294651-88294592	A_52_P19147	Msi2	AK031365	Mus musculus 13 days embryo male testis cDNA, RIKEN full-length enriched library, clone:6030413L18 product:Musashi homolog 2 (Drosophila), full insert sequence. [AK031365]	0.395287	1.3152	7.27527	7.35123	7.36727	7.03131	6.60659	7.17001	7.33125	6.93597
ref|NM_008175|gb|AK151713|gb|AK018744|ens|ENSMUST00000049460	chr11:102249367-102249426	A_52_P508750	Grn	NM_008175	Mus musculus granulin (Grn), mRNA [NM_008175]	0.393696	1.31375	15.151	15.249	15.0715	14.815	14.5111	14.9643	15.1572	14.7635
ref|NM_019480|gb|AK160149|ens|ENSMUST00000022964|ens|ENSMUST00000050049	chr15:44470740-44470799	A_52_P670874	Ebag9	NM_019480	Mus musculus estrogen receptor-binding fragment-associated gene 9 (Ebag9), mRNA [NM_019480]	0.387874	1.30846	9.92271	9.72281	9.51849	9.07971	9.46998	9.4507	9.72134	9.33346
ref|NM_018748|ens|ENSMUST00000098315|ens|ENSMUST00000084820|gb|AK031881	chr9:118405323-118405382	A_52_P467096	Golga4	NM_018748	Mus musculus golgi autoantigen, golgin subfamily a, 4 (Golga4), mRNA [NM_018748]	0.387077	1.30774	13.9424	13.7139	13.6293	13.4285	13.2674	13.4285	13.7619	13.3748
ref|NM_146217|gb|BC033273|gb|AK196199|ens|ENSMUST00000034441	chr8:113936548-113937046	A_52_P395397	Aars	NM_146217	Mus musculus alanyl-tRNA synthetase (Aars), mRNA [NM_146217]	0.385	1.30586	8.69726	8.56796	NaN	7.81207	8.47303	8.45772	8.63261	8.24761
ref|NM_153489|ref|NM_028475|gb|AK088702|gb|AK079895	chr3:90101273-90101131	A_52_P207449	Ubap2l	NM_153489	Mus musculus ubiquitin associated protein 2-like (Ubap2l), transcript variant 2, mRNA [NM_153489]	0.384854	1.30573	6.00637	6.01663	NaN	5.26772	5.86893	5.74327	6.0115	5.62664
ref|NM_178919|gb|BC038039|gb|AK158371|ens|ENSMUST00000023283	chr15:89179110-89179051	A_52_P54238	Tmem112b	NM_178919	Mus musculus transmembrane protein 112B (Tmem112b), mRNA [NM_178919]	0.379643	1.30102	6.79257	6.89381	6.73809	6.49533	6.1179	6.67231	6.80816	6.42851
ref|NM_028091|gb|AK137332|gb|AK011265|ens|ENSMUST00000027265	chr1:53267750-53267809	A_52_P121	Osgepl1	NM_028091	Mus musculus O-sialoglycoprotein endopeptidase-like 1 (Osgepl1), mRNA [NM_028091]	0.377141	1.29877	10.4657	10.5225	10.1849	9.82721	10.0996	10.1148	10.391	10.0139
ref|NM_153153|gb|AF317422|gb|BC056197|ens|ENSMUST00000025079	chr18:5118987-5119046	A_51_P354077	Svil	NM_153153	Mus musculus supervillin (Svil), transcript variant 1, mRNA [NM_153153]	0.376048	1.29778	12.7642	12.7585	12.685	12.2598	12.3535	12.4662	12.7359	12.3598
ref|NM_026508|gb|AK143494|gb|AK088471|ens|ENSMUST00000006137	chr16:3960723-3959920	A_51_P402435	Trap1	NM_026508	Mus musculus TNF receptor-associated protein 1 (Trap1), mRNA [NM_026508]	0.375892	1.29764	10.4574	10.4685	10.2339	9.69624	10.1971	10.1388	10.3866	10.0107
ref|NM_019410|gb|BC024363|gb|AK218126|ens|ENSMUST00000066882	chr3:57930921-57930862	A_52_P359061	Pfn2	NM_019410	Mus musculus profilin 2 (Pfn2), mRNA [NM_019410]	0.374422	1.29632	10.3467	10.297	10.6261	9.77204	10.0889	10.2856	10.4233	10.0488
ref|NM_011591|gb|BI525264|gb|AF106621|ens|ENSMUST00000033498	chrX:7060644-7063037	A_52_P474249	Timm17b	NM_011591	Mus musculus translocase of inner mitochondrial membrane 17b (Timm17b), mRNA [NM_011591]	0.372636	1.29472	8.95783	8.71625	8.91911	8.42766	8.43567	8.61195	8.8644	8.49176
ref|NM_008898|gb|BC003240|gb|D17571|ens|ENSMUST00000005651	chr5:136019873-136019932	A_51_P207921	Por	NM_008898	Mus musculus P450 (cytochrome) oxidoreductase (Por), mRNA [NM_008898]	0.372371	1.29448	10.5626	10.5322	10.151	10.147	9.95019	10.0315	10.4153	10.0429
ref|NM_008967|gb|BC094386|ens|ENSMUST00000086101|ens|ENSMUST00000060386	chr7:16069205-16069264	A_51_P202408	Ptgir	NM_008967	Mus musculus prostaglandin I receptor (IP) (Ptgir), mRNA [NM_008967]	0.371391	1.2936	6.11599	6.11287	6.87488	6.10748	5.89663	5.98545	6.36791	5.99652
ref|NM_001081185|gb|BC060276|ens|ENSMUST00000065090|ens|ENSMUST00000090474	chr6:29411119-29411178	A_51_P205907	Flnc	NM_001081185	Mus musculus filamin C, gamma (actin binding protein 280) (Flnc), mRNA [NM_001081185]	0.370784	1.29306	11.2566	11.1808	11.0886	10.7225	10.6749	11.0162	11.1753	10.8045
ref|NM_012003|gb|AK010726|gb|AK013155|gb|AF071316	chr6:124925739-124925540	A_52_P448040	Cops7a	NM_012003	Mus musculus COP9 (constitutive photomorphogenic) homolog, subunit 7a (Arabidopsis thaliana) (Cops7a), mRNA [NM_012003]	0.368691	1.29118	9.0175	9.12821	8.98347	8.38766	8.72082	8.91463	9.04306	8.67437
ref|NM_172381|ens|ENSMUST00000041849|ens|ENSMUST00000098054|gb|AK043020	chr4:58905780-58905575	A_51_P221886	AI314180	NM_172381	Mus musculus expressed sequence AI314180 (AI314180), mRNA [NM_172381]	0.363098	1.28618	9.34244	9.31288	9.15334	8.61594	8.99317	9.11027	9.26956	8.90646
ref|NM_019826|gb|BC027198|gb|AK005024|ens|ENSMUST00000028807	chr2:118572703-118572762	A_51_P425680	Ivd	NM_019826	Mus musculus isovaleryl coenzyme A dehydrogenase (Ivd), mRNA [NM_019826]	0.362551	1.2857	11.6491	11.6439	11.9727	11.6219	11.1401	11.416	11.7552	11.3927
ref|NM_172762|ens|ENSMUST00000045994|gb|AK016057|gb|BC064035	chr8:129839293-129837412	A_51_P504490	Rbm34	NM_172762	Mus musculus RNA binding motif protein 34 (Rbm34), mRNA [NM_172762]	0.362303	1.28548	8.75822	8.48146	8.55459	8.17118	8.28077	8.25542	8.59809	8.23579
ref|NM_009694|gb|AF161699|gb|AK009047|ens|ENSMUST00000046549	chr17:47884905-47884846	A_51_P359315	Apobec2	NM_009694	Mus musculus apolipoprotein B editing complex 2 (Apobec2), mRNA [NM_009694]	0.360608	1.28397	14.9889	14.8743	14.6969	14.4263	14.4972	14.5547	14.8533	14.4927
ref|NM_011935|gb|BC082324|gb|AB093266|ens|ENSMUST00000027906	chr1:189911946-189912005	A_51_P224192	Esrrg	NM_011935	Mus musculus estrogen-related receptor gamma (Esrrg), mRNA [NM_011935]	0.359148	1.28267	4.96153	5.31531	5.10852	4.49876	4.92125	4.88791	5.12846	4.76931
ref|NM_026277|ens|ENSMUST00000003946|gb|AK021194|gb|BC117992	chr8:110306144-110305342	A_51_P266640	Nob1	NM_026277	Mus musculus NIN1/RPN12 binding protein 1 homolog (S. cerevisiae) (Nob1), mRNA [NM_026277]	0.358449	1.28205	8.06878	7.79891	NaN	7.46978	7.60159	7.65482	7.93384	7.57539
ref|NM_019411|gb|AK076110|gb|AK172644|ens|ENSMUST00000020608	chr11:51965821-51965880	A_52_P358076	Ppp2ca	NM_019411	Mus musculus protein phosphatase 2 (formerly 2A), catalytic subunit, alpha isoform (Ppp2ca), mRNA [NM_019411]	0.357917	1.28157	11.0241	10.859	NaN	10.2917	10.6662	10.7929	10.9415	10.5836
gb|BE368005	chrM:000011419-000011475	A_51_P499122	BE368005	BE368005	BE368005 601221886F1 NCI_CGAP_Lu29 Mus musculus cDNA clone IMAGE:3590924 5', mRNA sequence [BE368005]	0.35736	1.28108	13.7933	13.7224	13.5875	13.5351	13.2328	13.2632	13.7011	13.3437
ref|NM_009023|ens|ENSMUST00000050323|gb|AK213318|gb|BC111863	chr2:90844530-90845684	A_51_P385974	Rapsn	NM_009023	Mus musculus receptor-associated protein of the synapse (Rapsn), mRNA [NM_009023]	0.352565	1.27683	8.40337	8.2738	8.80682	8.05166	8.1094	8.26522	8.49466	8.14209
ref|NM_146169|gb|AK159287|gb|AK173114|ens|ENSMUST00000058383	chr6:83772290-83772231	A_51_P331385	Paip2b	NM_146169	Mus musculus poly(A) binding protein interacting protein 2B (Paip2b), mRNA [NM_146169]	0.352495	1.27677	10.0725	9.99235	10.2892	9.66311	9.78136	9.85201	10.118	9.76549
gb|BC058749|gb|BC060214|gb|AK148053|gb|AK142919	chr17:5994847-5994906	A_52_P391130	Synj2	BC058749	Mus musculus synaptojanin 2, mRNA (cDNA clone MGC:67830 IMAGE:6390688), complete cds. [BC058749]	0.352243	1.27654	9.28559	9.24139	9.23561	8.80601	8.95759	8.94227	9.2542	8.90196
ref|NM_026572|ref|XM_973659|gb|AK019983|ens|ENSMUST00000040484	chr8:119875166-119875107	A_52_P390625	Gcsh	NM_026572	Mus musculus glycine cleavage system protein H (aminomethyl carrier) (Gcsh), mRNA [NM_026572]	0.351056	1.27549	8.10809	8.01253	8.03937	7.83178	7.58615	7.68889	8.05333	7.70228
gb|AF090402|gb|BC056346|ens|ENSMUST00000097414|ref|XM_985305	chr17:10050677-10050618	A_52_P615952	Qk	AF090402	Mus musculus KH domain RNA binding protein QKI-5A mRNA, complete cds. [AF090402]	0.351016	1.27546	9.92753	9.69189	9.66222	NaN	9.29959	9.51947	9.76055	9.40953
ref|NM_019722|ens|ENSMUST00000025893|gb|AF143680|gb|AK011366	chr19:6141038-6137783	A_51_P373226	Arl2	NM_019722	Mus musculus ADP-ribosylation factor-like 2 (Arl2), mRNA [NM_019722]	0.350934	1.27539	9.8009	9.69566	9.77177	9.2566	9.46574	9.49319	9.75611	9.40518
ref|NM_026056|gb|BC057937|gb|AK033071|ens|ENSMUST00000021802	chr13:46651078-46657540	A_52_P148069	Cap2	NM_026056	Mus musculus CAP, adenylate cyclase-associated protein, 2 (yeast) (Cap2), mRNA [NM_026056]	0.349358	1.27399	10.4713	10.4476	10.2753	10.0203	10.1935	9.93221	10.398	10.0487
ref|NM_029020|ens|ENSMUST00000073076|ens|ENSMUST00000035362|gb|AF213391	chr5:23918883-23919477	A_51_P483488	Abcb8	NM_029020	Mus musculus ATP-binding cassette, sub-family B (MDR/TAP), member 8 (Abcb8), mRNA [NM_029020]	0.348345	1.2731	8.36413	8.28347	8.21756	7.969	8.10154	7.74959	8.28839	7.94004
ref|NM_009534|gb|BC094313|gb|AK168513|gb|X80508	chr9:7933120-7933061	A_51_P152946	Yap1	NM_009534	Mus musculus yes-associated protein 1 (Yap1), mRNA [NM_009534]	0.348223	1.27299	8.23601	8.51439	8.53884	8.04849	8.03663	8.15945	8.42975	8.08152
ref|NM_145420|ens|ENSMUST00000020085|gb|AK214502|gb|AK144468	chr10:70651133-70651074	A_52_P546459	Ube2d1	NM_145420	Mus musculus ubiquitin-conjugating enzyme E2D 1, UBC4/5 homolog (yeast) (Ube2d1), mRNA [NM_145420]	0.345901	1.27094	8.88239	8.86444	9.06676	8.33278	8.5937	8.84941	8.93786	8.59196
gb|AK013434|riken|2810482I07|tc|TC1651389|tc|TC1635843	chrX:102171437-102171378	A_51_P476357	2810482I07Rik	AK013434	Mus musculus 10, 11 days embryo whole body cDNA, RIKEN full-length enriched library, clone:2810482I07 product:unclassifiable, full insert sequence [AK013434]	0.343453	1.26879	10.0623	10.0693	9.86522	9.57349	9.5812	9.81178	9.99894	9.65549
ref|NM_023243|gb|AK078059|ens|ENSMUST00000022030|riken|6330408H09	chr13:85686667-85686726	A_52_P272945	Ccnh	NM_023243	Mus musculus cyclin H (Ccnh), mRNA [NM_023243]	0.342193	1.26768	8.26952	8.07236	8.28077	7.66823	8.05844	7.86939	8.20755	7.86535
ref|NM_010847|ref|NM_001008542|ref|NM_001008543|gb|BC064453	chr19:53425818-53425877	A_51_P294994	Mxi1	NM_010847	Mus musculus Max interacting protein 1 (Mxi1), transcript variant 1, mRNA [NM_010847]	0.340096	1.26584	8.88823	8.89507	9.28752	8.63118	8.64265	8.77671	9.02361	8.68351
ref|NM_199195|ref|XM_918156|gb|AK089921|ens|ENSMUST00000034801	chr9:83919063-83920708	A_51_P102782	Bckdhb	NM_199195	Mus musculus branched chain ketoacid dehydrogenase E1, beta polypeptide (Bckdhb), mRNA [NM_199195]	0.339403	1.26523	9.58496	9.40301	9.84967	9.38262	9.08348	9.35333	9.61255	9.27314
gb|XM_127105|ens|ENSMUST00000062957|ref|XM_975837|ref|XM_985528	chr12:100702113-100702054	A_51_P136699	Ttc7b	XM_127105	PREDICTED: Mus musculus tetratricopeptide repeat domain 7B, transcript variant 1 (Ttc7b), mRNA [XM_127105]	0.338444	1.26439	10.9511	10.6637	10.4657	10.2917	10.3134	10.46	10.6935	10.355
ref|NM_011968|gb|CB575817|gb|AF060087|ens|ENSMUST00000021412	chr12:56328270-56328329	A_51_P428364	Psma6	NM_011968	Mus musculus proteasome (prosome, macropain) subunit, alpha type 6 (Psma6), mRNA [NM_011968]	0.33774	1.26378	12.3494	12.069	11.9893	11.6188	11.8575	11.9181	12.1359	11.7982
ref|NM_007998|gb|AK084843|gb|BC006746|ens|ENSMUST00000025484	chr18:64583106-64583047	A_52_P293076	Fech	NM_007998	Mus musculus ferrochelatase (Fech), mRNA [NM_007998]	0.334756	1.26116	9.80103	9.79035	9.87728	9.21937	9.51159	9.73344	9.82289	9.48813
ref|NM_009078|gb|BC092539|gb|BU847753|ens|ENSMUST00000017548	chr11:97844005-97844480	A_52_P547021	Rpl19	NM_009078	Mus musculus ribosomal protein L19 (Rpl19), mRNA [NM_009078]	0.334641	1.26106	11.6536	11.7135	11.738	10.9907	11.6249	11.4856	11.7017	11.3671
ref|NM_007475|ref|XM_973532|ens|ENSMUST00000086519|gb|AK161683	chr5:115824445-115824504	A_51_P134602	Arbp	NM_007475	Mus musculus acidic ribosomal phosphoprotein P0 (Arbp), mRNA [NM_007475]	0.334209	1.26069	15.122	15.0557	14.8423	14.6869	14.5547	14.7757	15.0067	14.6724
ref|NM_029780|gb|AK141745|gb|AB057655|ens|ENSMUST00000000451	chr6:115588587-115588528	A_52_P214058	Raf1	NM_029780	Mus musculus v-raf-leukemia viral oncogene 1 (Raf1), mRNA [NM_029780]	0.331713	1.25851	8.43359	8.36923	8.27341	7.98185	7.89467	8.20457	8.35874	8.02703
gb|AK153595|riken|A630010G17|tc|TC1624309|nap|NAP041167-1	chr17:5165195-5165254	A_52_P1152469	AK153595	AK153595	Mus musculus 3 days neonate thymus cDNA, RIKEN full-length enriched library, clone:A630010G17 product:unclassifiable, full insert sequence. [AK153595]	0.329791	1.25683	8.20375	8.36413	8.11981	7.68224	8.02546	7.99063	8.22923	7.89944
ref|NM_008143|ens|ENSMUST00000102788|ens|ENSMUST00000020640|gb|AK169612	chr11:48645765-48645824	A_52_P404108	Gnb2l1	NM_008143	Mus musculus guanine nucleotide binding protein (G protein), beta polypeptide 2 like 1 (Gnb2l1), mRNA [NM_008143]	0.328847	1.25601	11.7517	11.7762	11.9613	11.4628	11.304	11.7359	11.8297	11.5009
ref|NM_015762|ref|NM_001042523|ref|NM_001042514|ref|NM_001042513	chr10:82327284-82327343	A_51_P320614	Txnrd1	NM_015762	Mus musculus thioredoxin reductase 1 (Txnrd1), transcript variant 3, mRNA [NM_015762]	0.326976	1.25438	11.6352	11.4632	11.1855	11.08	11.0789	11.144	11.428	11.101
ref|NM_145558|gb|AK033462|gb|XM_925749|ens|ENSMUST00000077335	chr5:30515041-30515100	A_51_P217990	Hadhb	NM_145558	Mus musculus hydroxyacyl-Coenzyme A dehydrogenase/3-ketoacyl-Coenzyme A thiolase/enoyl-Coenzyme A hydratase (trifunctional protein), beta subunit (Hadhb), mRNA [NM_145558]	0.325416	1.25303	13.5132	13.2758	13.2392	12.8274	13.2371	12.9874	13.3427	13.0173
ref|NM_001081229|ref|XM_913779|gb|AK170983|gb|AK141192	chr3:58553973-58554032	A_52_P706621	Tsc22d2	NM_001081229	Mus musculus TSC22 domain family 2 (Tsc22d2), mRNA [NM_001081229]	0.324023	1.25182	6.82665	7.08268	6.77654	6.47695	6.64253	6.59432	6.89529	6.57127
ref|NM_007862|gb|AY159380|gb|BC057118|ens|ENSMUST00000064477	chr16:31793011-31793070	A_52_P36731	Dlg1	NM_007862	Mus musculus discs, large homolog 1 (Drosophila) (Dlg1), mRNA [NM_007862]	0.321969	1.25004	10.9757	10.7801	10.7156	10.3016	10.6347	10.5693	10.8238	10.5019
ref|NM_024459|gb|BC002267|gb|AK160938|ens|ENSMUST00000102880	chr11:17094237-17094688	A_52_P90444	Ppp3r1	NM_024459	Mus musculus protein phosphatase 3, regulatory subunit B, alpha isoform (calcineurin B, type I) (Ppp3r1), mRNA [NM_024459]	0.319742	1.24811	6.30195	6.29677	6.26928	5.71836	6.04457	6.14584	6.28933	5.96959
ref|NM_025903|gb|AK156625|gb|AY298860|ens|ENSMUST00000010192	chr9:107450251-107450382	A_52_P322006	Ifrd2	NM_025903	Mus musculus interferon-related developmental regulator 2 (Ifrd2), mRNA [NM_025903]	0.319429	1.24784	8.25542	8.24516	8.70015	8.03937	8.0976	8.10547	8.40024	8.08081
ref|NM_011489|gb|U21110|gb|AK009277|gb|AK154664	chr11:100596934-100596875	A_52_P53698	Stat5b	NM_011489	Mus musculus signal transducer and activator of transcription 5B (Stat5b), mRNA [NM_011489]	0.318469	1.24701	12.533	12.5718	12.374	11.9964	12.2122	12.3149	12.493	12.1745
gb|BC057020|gb|BC072598|gb|BC046406|gb|AK016918	chr12:13584671-13584730	A_52_P80567	4933425L03Rik	BC057020	Mus musculus RIKEN cDNA 4933425L03 gene, mRNA (cDNA clone MGC:67140 IMAGE:6822193), complete cds. [BC057020]	0.317482	1.24615	7.54374	7.46557	7.57775	7.25164	6.9984	7.38457	7.52902	7.21154
gb|AK035245|gb|AK011885|gb|AK050961|ens|ENSMUST00000066689	chr6:136574724-136574783	A_52_P440729	Atf7ip	AK035245	Mus musculus adult male urinary bladder cDNA, RIKEN full-length enriched library, clone:9530005C03 product:hypothetical protein, full insert sequence. [AK035245]	0.316617	1.24541	9.23502	9.24753	9.22962	8.79306	8.94227	9.02698	9.23739	8.92077
ref|NM_027375|gb|BC065697|gb|BC023811|ens|ENSMUST00000057659	chr10:57700470-57700529	A_52_P351669	Gcc2	NM_027375	Mus musculus GRIP and coiled-coil domain containing 2 (Gcc2), mRNA [NM_027375]	0.316281	1.24512	8.0607	7.9936	8.01444	7.37758	7.85175	7.89057	8.02291	7.70663
ref|NM_028152|ens|ENSMUST00000026168|gb|AK050265|gb|AK036983	chr19:41997747-41997688	A_51_P281855	Mms19l	NM_028152	Mus musculus MMS19 (MET18 S. cerevisiae)-like (Mms19l), mRNA [NM_028152]	0.315362	1.24432	8.47809	8.46523	8.68095	8.42172	8.31591	7.94056	8.54142	8.22606
ref|NM_018858|gb|BC008169|gb|BC083063|gb|BU526268	chr5:117544426-117544367	A_52_P520439	Pebp1	NM_018858	Mus musculus phosphatidylethanolamine binding protein 1 (Pebp1), mRNA [NM_018858]	0.315037	1.24404	11.0578	11.0294	10.8536	10.6389	10.6595	10.6973	10.9803	10.6652
ref|NM_011743|gb|AK029313|riken|4832420E07|tc|TC1626505	chr2:120198825-120198766	A_52_P644354	Zfp106	NM_011743	Mus musculus zinc finger protein 106 (Zfp106), mRNA [NM_011743]	0.314697	1.24375	12.5726	12.4757	12.5033	12.1142	12.071	12.4224	12.5172	12.2025
ref|NM_019913|gb|AK147164|gb|AK168322|gb|AK002358	chr15:77742556-77742497	A_52_P590205	Txn2	NM_019913	Mus musculus thioredoxin 2 (Txn2), mRNA [NM_019913]	0.314416	1.24351	11.1506	11.2358	10.9962	10.6587	10.9655	10.8151	11.1275	10.8131
ref|NM_028195|ens|ENSMUST00000043069|gb|AF079972|gb|AK152306	chr15:78448080-78448139	A_52_P380094	Pscd4	NM_028195	Mus musculus pleckstrin homology, Sec7 and coiled/coil domains 4 (Pscd4), mRNA [NM_028195]	0.313938	1.2431	8.69058	8.94788	8.81512	8.60239	8.27729	8.63209	8.81786	8.50392
ref|NM_022979|ens|ENSMUST00000070165|gb|BC050911|gb|BC057608	chr7:102008458-102008399	A_52_P490272	Nup98	NM_022979	Mus musculus nucleoporin 98 (Nup98), mRNA [NM_022979]	0.312151	1.24156	5.88345	5.58547	5.67477	5.24253	5.52121	5.44351	5.71456	5.40241
ref|NM_028260|gb|BC008259|gb|DV054329|ens|ENSMUST00000037499	chr2:105766131-105766190	A_51_P273833	Immp1l	NM_028260	Mus musculus IMP1 inner mitochondrial membrane peptidase-like (S. cerevisiae) (Immp1l), mRNA [NM_028260]	0.3092	1.23902	12.3691	12.1524	12.3668	11.7531	12.0934	12.1142	12.2961	11.9869
ref|NM_009840|ens|ENSMUST00000026704|gb|AK010882|gb|AK145918	chr16:87375080-87374932	A_52_P456279	Cct8	NM_009840	Mus musculus chaperonin subunit 8 (theta) (Cct8), mRNA [NM_009840]	0.308147	1.23812	11.5171	11.3002	11.4923	10.9202	11.2669	11.198	11.4365	11.1284
ref|NM_022997|gb|BC005469|gb|AF226323|gb|BC006637	chr8:88151060-88151001	A_51_P503368	Vps35	NM_022997	Mus musculus vacuolar protein sorting 35 (Vps35), mRNA [NM_022997]	0.307488	1.23755	10.8228	10.595	10.6853	10.2316	10.4418	10.5072	10.701	10.3936
ref|NM_027264|gb|BC040386|gb|BC040201|gb|BC057313	chr7:43165342-43165283	A_52_P613167	Zfp715	NM_027264	Mus musculus zinc finger protein 715 (Zfp715), mRNA [NM_027264]	0.300504	1.23157	7.07128	7.0652	7.20579	7.02606	6.63771	6.77699	7.11409	6.81359
ref|NM_020587|gb|AK077648|gb|BC019437|gb|BC040812	chr4:131173039-131173098	A_52_P550780	Sfrs4	NM_020587	Mus musculus splicing factor, arginine/serine-rich 4 (SRp75) (Sfrs4), mRNA [NM_020587]	0.299643	1.23084	7.98523	7.96309	8.19517	7.8757	7.41475	7.9541	8.04783	7.74818
ref|NM_178597|ref|NM_001039138|ref|NM_001039139|ens|ENSMUST00000071816	chr14:19523594-19523535	A_51_P132849	Camk2g	NM_178597	Mus musculus calcium/calmodulin-dependent protein kinase II gamma (Camk2g), transcript variant 1, mRNA [NM_178597]	0.299601	1.2308	12.5183	12.5754	12.6771	12.2534	12.4107	12.2079	12.5903	12.2907
ref|NM_030679|gb|BC108329|gb|AK161607|ens|ENSMUST00000075734	chr11:67040631-67040690	A_51_P192042	Myh1	NM_030679	Mus musculus myosin, heavy polypeptide 1, skeletal muscle, adult (Myh1), mRNA [NM_030679]	0.299252	1.23051	15.5664	15.4431	15.2653	15.146	15.0851	15.146	15.425	15.1257
ref|NM_025967|gb|BC019957|gb|AK044670|ens|ENSMUST00000023571	chr16:78430210-78429144	A_52_P646979	D16Ertd472e	NM_025967	Mus musculus DNA segment, Chr 16, ERATO Doi 472, expressed (D16Ertd472e), mRNA [NM_025967]	0.298841	1.23016	5.10224	5.29341	5.04876	4.75045	4.93781	4.85962	5.14813	4.84929
ref|NM_025816|gb|AK004574|gb|AK146076|gb|BC014798	chr6:52694631-52695459	A_51_P403273	Tax1bp1	NM_025816	Mus musculus Tax1 (human T-cell leukemia virus type I) binding protein 1 (Tax1bp1), mRNA [NM_025816]	0.298091	1.22952	10.69	10.6925	10.7539	10.2642	10.4494	10.5285	10.7121	10.414
ref|NM_007463|gb|AF215896|gb|AK122488|ens|ENSMUST00000087122	chr1:75314021-75314080	A_51_P230892	Speg	NM_007463	Mus musculus SPEG complex locus (Speg), mRNA [NM_007463]	0.296399	1.22807	9.30321	9.40833	9.4654	9.17638	8.89482	9.21654	9.39231	9.09591
ref|NM_145940|ens|ENSMUST00000103060|ens|ENSMUST00000047201|gb|AK034907	chr11:109394395-109393739	A_52_P678969	Wipi1	NM_145940	Mus musculus WD repeat domain, phosphoinositide interacting 1 (Wipi1), mRNA [NM_145940]	0.294693	1.22662	9.38838	9.18818	9.20151	9.05574	8.83684	9.00141	9.25935	8.96466
ref|NM_178700|gb|AK077782|gb|AK045986|ens|ENSMUST00000078945	chr5:89734507-89734448	A_51_P200776	Grsf1	NM_178700	Mus musculus G-rich RNA sequence binding factor 1 (Grsf1), mRNA [NM_178700]	0.294405	1.22638	11.3359	11.101	11.1572	10.6926	11.071	10.9474	11.1981	10.9037
ref|NM_175225|gb|AK146320|ens|ENSMUST00000046656|ens|ENSMUST00000099304	chr2:139525191-139525132	A_51_P435979	Tasp1	NM_175225	Mus musculus taspase, threonine aspartase 1 (Tasp1), mRNA [NM_175225]	0.294375	1.22635	8.13357	7.97938	8.15482	7.59898	7.93605	7.84961	8.08926	7.79488
ref|NM_018799|gb|AF188297|gb|AK149955|ens|ENSMUST00000102593	chr4:129099205-129097686	A_51_P519189	Eif3s2	NM_018799	Mus musculus eukaryotic translation initiation factor 3, subunit 2 (beta) (Eif3s2), mRNA [NM_018799]	0.292989	1.22518	9.70851	9.65702	9.68475	9.16616	9.53754	9.46761	9.68343	9.39044
ref|NM_146110|gb|BC031795|gb|AK146470|ens|ENSMUST00000006462	chr1:74213499-74213440	A_52_P624362	Aamp	NM_146110	Mus musculus angio-associated migratory protein (Aamp), mRNA [NM_146110]	0.29111	1.22358	10.141	10.1663	10.5018	10.1375	9.90049	9.89772	10.2697	9.97858
ref|NM_008787|ens|ENSMUST00000001179|ens|ENSMUST00000099565|gb|AK029906	chr10:75795177-75795118	A_52_P89425	Pcnt	NM_008787	Mus musculus pericentrin (kendrin) (Pcnt), transcript variant 1, mRNA [NM_008787]	0.288456	1.22133	11.8031	11.9069	12.2188	11.6495	11.7271	11.6868	11.9762	11.6878
ref|NM_019695|ref|NM_001047436|ref|NM_001047435|gb|BC061114	chr8:108592384-108592443	A_51_P456366	Pard6a	NM_019695	Mus musculus par-6 (partitioning defective 6,) homolog alpha (C. elegans) (Pard6a), transcript variant 1, mRNA [NM_019695]	0.288057	1.22099	7.17485	7.12119	7.22762	6.77939	6.89036	6.98973	7.17455	6.88649
ref|NM_010773|gb|AF072245|ens|ENSMUST00000074058|ens|ENSMUST00000065466	chr18:70706122-70706181	A_52_P347287	Mbd2	NM_010773	Mus musculus methyl-CpG binding domain protein 2 (Mbd2), mRNA [NM_010773]	0.287982	1.22093	8.22762	8.06699	7.94559	7.93497	7.57194	7.86933	8.08006	7.79208
ref|NM_001081276|ref|XM_895382|gb|BC057312|ens|ENSMUST00000070989	chr1:120436679-120436738	A_52_P402408	Clasp1	NM_001081276	Mus musculus CLIP associating protein 1 (Clasp1), mRNA [NM_001081276]	0.287455	1.22049	8.23202	8.17701	8.42522	NaN	7.99063	7.99063	8.27808	7.99063
ref|NM_001001807|ref|XM_994002|ens|ENSMUST00000050451|gb|BC106968	chr15:98326205-98326264	A_52_P23366	Olfr234	NM_001001807	Mus musculus olfactory receptor 234 (Olfr234), mRNA [NM_001001807]	0.286824	1.21995	10.0619	10.0874	10.0005	9.74875	9.60856	9.93197	10.0499	9.76309
ref|NM_025745|gb|AK162571|riken|9630017I02|tc|TC1630619	chr11:30829848-30829789	A_52_P508317	4933407N01Rik	NM_025745	Mus musculus RIKEN cDNA 4933407N01 gene (4933407N01Rik), mRNA [NM_025745]	0.286632	1.21979	8.71625	8.69203	NaN	8.46794	8.42556	8.35902	8.70414	8.41751
ref|NM_026467|gb|DV075276|gb|AK011262|ens|ENSMUST00000040917	chr9:66746823-66748513	A_51_P246903	Rps27l	NM_026467	Mus musculus ribosomal protein S27-like (Rps27l), mRNA [NM_026467]	0.28637	1.21957	13.1807	13.194	12.9721	12.6884	12.9006	12.8986	13.1156	12.8292
ref|NM_009632|gb|BC052000|gb|AJ007780|ens|ENSMUST00000036126	chr14:49741196-49741335	A_51_P471630	Parp2	NM_009632	Mus musculus poly (ADP-ribose) polymerase family, member 2 (Parp2), mRNA [NM_009632]	0.283399	1.21706	7.19172	7.01318	7.16164	7.00037	6.87826	6.63771	7.12218	6.83878
ref|NM_027986|gb|AK009280|gb|BC004588|gb|BC006901	chr14:58527853-58527794	A_51_P350368	Cdadc1	NM_027986	Mus musculus cytidine and dCMP deaminase domain containing 1 (Cdadc1), mRNA [NM_027986]	0.275776	1.21065	8.59588	8.65105	8.78545	8.37359	8.43879	8.39267	8.67746	8.40169
ref|NM_175107|gb|AK009456|gb|AK009941|ens|ENSMUST00000067386	chr7:27290768-27290827	A_51_P507172	2310022A10Rik	NM_175107	Mus musculus RIKEN cDNA 2310022A10 gene (2310022A10Rik), mRNA [NM_175107]	0.275616	1.21051	12.7769	12.7872	12.9322	12.6369	12.3817	12.6508	12.8321	12.5565
ref|NM_011908|gb|AF044223|gb|AK160233|gb|AK134598	chr5:148816389-148816330	A_52_P487246	Ubl3	NM_011908	Mus musculus ubiquitin-like 3 (Ubl3), mRNA [NM_011908]	0.274782	1.20981	9.68285	9.43028	9.59929	9.20722	9.35462	9.32624	9.57081	9.29603
ref|NM_021284|gb|AK155064|gb|U76425|ens|ENSMUST00000032399	chr6:145173896-145173866	A_51_P240768	Kras	NM_021284	Mus musculus v-Ki-ras2 Kirsten rat sarcoma viral oncogene homolog (Kras), mRNA [NM_021284]	0.273425	1.20867	6.46516	6.40883	6.44997	6.34621	5.89523	6.26225	6.44132	6.1679
ref|NM_022022|gb|AF260926|gb|AK016093|ens|ENSMUST00000103212	chr4:148173326-148173267	A_52_P614582	Ube4b	NM_022022	Mus musculus ubiquitination factor E4B, UFD2 homolog (S. cerevisiae) (Ube4b), mRNA [NM_022022]	0.272298	1.20773	7.38147	7.27868	7.56345	7.01523	7.17385	7.21764	7.40787	7.13557
ref|NM_133797|gb|AK145025|gb|BC067010|ens|ENSMUST00000026989	chr13:54560971-54560912	A_51_P158007	4833439L19Rik	NM_133797	Mus musculus RIKEN cDNA 4833439L19 gene (4833439L19Rik), mRNA [NM_133797]	0.272284	1.20772	13.7442	13.5875	13.4051	13.4051	13.3442	13.1707	13.5789	13.3066
ref|NM_001008498|ens|ENSMUST00000045622|gb|AK014304|gb|BC085113	chr2:29853906-29853847	A_51_P438461	Wdr34	NM_001008498	Mus musculus WD repeat domain 34 (Wdr34), mRNA [NM_001008498]	0.271594	1.20714	6.72462	6.5832	6.86604	6.30438	6.52735	6.52735	6.72462	6.45303
ref|NM_011295|ens|ENSMUST00000073926|ens|ENSMUST00000073133|ens|ENSMUST00000073333	chr10:23474685-23474626	A_51_P349435	Rps12	NM_011295	Mus musculus ribosomal protein S12 (Rps12), mRNA [NM_011295]	0.268447	1.20451	14.859	14.8484	14.9446	14.758	14.4804	14.6082	14.884	14.6156
ref|NM_145975|gb|BC026492|gb|BC092240|gb|AK129220	chr13:55679945-55683591	A_51_P264468	Ddx46	NM_145975	Mus musculus DEAD (Asp-Glu-Ala-Asp) box polypeptide 46 (Ddx46), mRNA [NM_145975]	0.267452	1.20368	6.40045	6.53554	6.59134	NaN	6.23586	6.24745	6.50911	6.24166
ref|NM_201407|gb|AK155638|ens|ENSMUST00000098914|ens|ENSMUST00000035289	chr3:90365597-90365748	A_52_P189888	Dennd4b	NM_201407	Mus musculus DENN/MADD domain containing 4B (Dennd4b), mRNA [NM_201407]	0.267362	1.2036	8.27767	8.15186	8.38478	8.04712	7.91663	8.04849	8.27144	8.00408
ref|NM_009457|ens|ENSMUST00000089217|ens|ENSMUST00000001989|gb|AK199544	chrX:19838081-19838140	A_51_P317706	Ube1x	NM_009457	Mus musculus ubiquitin-activating enzyme E1, Chr X (Ube1x), mRNA [NM_009457]	0.266539	1.20292	9.00235	9.03526	8.98347	8.52127	8.81805	8.88213	9.00702	8.74049
ref|NM_026554|gb|AK147027|gb|AK014016|ens|ENSMUST00000023460	chr16:31877026-31877085	A_51_P151433	Ncbp2	NM_026554	Mus musculus nuclear cap binding protein subunit 2 (Ncbp2), mRNA [NM_026554]	0.265864	1.20236	7.30035	7.04421	7.04303	7.01104	6.96241	6.61655	7.1292	6.86333
ref|NM_019708|ref|NM_001039137|gb|AK167488|ens|ENSMUST00000081506	chr8:86332529-86328105	A_52_P96587	Scoc	NM_019708	Mus musculus short coiled-coil protein (Scoc), transcript variant 2, mRNA [NM_019708]	0.260958	1.19827	7.79105	7.37504	7.52428	7.35374	7.34821	7.20555	7.56346	7.3025
ref|NM_025450|gb|AK134065|gb|AK003008|ens|ENSMUST00000042191	chr5:130033007-130033066	A_52_P657338	Mrps17	NM_025450	Mus musculus mitochondrial ribosomal protein S17 (Mrps17), mRNA [NM_025450]	0.259409	1.19699	11.206	11.2193	11.0891	10.8166	10.9949	10.9246	11.1715	10.9121
ref|NM_177613|ens|ENSMUST00000020550|gb|BC094502|gb|BC039160	chr10:79087985-79088144	A_52_P594894	Cdc34	NM_177613	Mus musculus cell division cycle 34 homolog (S. cerevisiae) (Cdc34), mRNA [NM_177613]	0.259128	1.19676	11.191	11.2253	11.0948	10.7292	10.9233	11.0812	11.1704	10.9112
ref|NM_016709|ens|ENSMUST00000021913|gb|AK003219|gb|AF118386	chr13:52847775-52847716	A_51_P372473	Auh	NM_016709	Mus musculus AU RNA binding protein/enoyl-coenzyme A hydratase (Auh), mRNA [NM_016709]	0.256736	1.19477	12.2674	12.1895	12.0198	11.9549	11.9181	11.8334	12.1589	11.9021
ref|NM_144842|gb|BC023007|gb|AK036513|ens|ENSMUST00000039812	chr14:55747829-55747770	A_51_P225981	9830124H08Rik	NM_144842	Mus musculus RIKEN cDNA 9830124H08 gene (9830124H08Rik), mRNA [NM_144842]	0.25219	1.19101	9.15545	9.31175	9.32231	9.06923	8.95201	9.01169	9.26317	9.01098
ref|NM_026642|gb|BC055850|gb|AK076857|ens|ENSMUST00000036937	chr15:58703786-58703845	A_52_P550218	Trmt12	NM_026642	Mus musculus tRNA methyltranferase 12 homolog (S. cerevisiae) (Trmt12), mRNA [NM_026642]	0.251071	1.19009	7.87728	7.55363	7.60028	7.36486	7.36078	7.55235	7.67707	7.42599
ref|NM_139059|ref|NM_027874|gb|AK140317|ens|ENSMUST00000018274	chr11:120785270-120785211	A_52_P477369	Csnk1d	NM_139059	Mus musculus casein kinase 1, delta (Csnk1d), transcript variant 1, mRNA [NM_139059]	0.248991	1.18838	7.44446	7.2499	7.49486	7.12885	7.21861	7.09478	7.39641	7.14741
ref|NM_023502|gb|AK088422|gb|AF256219|gb|BC092057	chr3:51343961-51343902	A_51_P496273	Elf2	NM_023502	Mus musculus E74-like factor 2 (Elf2), mRNA [NM_023502]	0.248933	1.18833	8.75349	8.72024	8.57806	8.46523	8.40514	8.43463	8.68393	8.435
ref|NM_026050|ref|NM_133703|gb|BC085297|gb|AK156614	chr5:143819798-143819857	A_52_P652878	2810453I06Rik	NM_026050	Mus musculus RIKEN cDNA 2810453I06 gene (2810453I06Rik), mRNA [NM_026050]	0.248712	1.18815	10.9423	10.5027	10.5626	10.3455	10.4805	10.4353	10.6692	10.4205
ref|NM_138597|ref|XM_484160|ens|ENSMUST00000023677|ens|ENSMUST00000058103	chr16:91814212-91814153	A_51_P365521	Atp5o	NM_138597	Mus musculus ATP synthase, H+ transporting, mitochondrial F1 complex, O subunit (Atp5o), mRNA [NM_138597]	0.248381	1.18787	14.7817	14.8113	14.6211	14.528	14.4339	14.507	14.738	14.4897
ref|NM_025922|ens|ENSMUST00000103193|ens|ENSMUST00000099687|gb|AK008279	chr2:130372432-130372491	A_52_P576863	Itpa	NM_025922	Mus musculus inosine triphosphatase (nucleoside triphosphate pyrophosphatase) (Itpa), mRNA [NM_025922]	0.245076	1.18515	10.2316	10.1311	10.2317	9.91936	9.90839	10.0315	10.1982	9.95307
ref|NM_026119|gb|AK145636|gb|AK078288|ens|ENSMUST00000022705	chr14:72252373-72252432	A_51_P373369	Med4	NM_026119	Mus musculus mediator of RNA polymerase II transcription, subunit 4 homolog (yeast) (Med4), mRNA [NM_026119]	0.244056	1.18432	10.1484	10.2357	10.121	9.83421	9.98584	9.95286	10.1684	9.9243
ref|NM_178623|ref|NM_001077661|gb|BC066994|gb|AK033577	chr11:5615464-5615405	A_52_P199299	2010005J08Rik	NM_178623	Mus musculus RIKEN cDNA 2010005J08 gene (2010005J08Rik), transcript variant 1, mRNA [NM_178623]	0.241838	1.1825	9.78994	9.59604	9.62037	9.20783	9.52242	9.55059	9.66878	9.42694
ref|NM_008326|gb|AK002545|gb|AK171743|ens|ENSMUST00000049519	chr11:48709049-48708990	A_51_P262171	Irgm	NM_008326	Mus musculus immunity-related GTPase family, M (Irgm), mRNA [NM_008326]	0.240478	1.18138	8.86857	8.7668	8.72167	8.57585	8.70477	8.35498	8.78568	8.5452
ref|NM_134042|gb|BC031148|gb|AK033587|ens|ENSMUST00000085192	chr12:85320692-85320633	A_51_P338485	Aldh6a1	NM_134042	Mus musculus aldehyde dehydrogenase family 6, subfamily A1 (Aldh6a1), mRNA [NM_134042]	0.239743	1.18078	12.1765	11.984	12.287	11.9679	11.9476	11.8128	12.1492	11.9094
ref|NM_023172|ens|ENSMUST00000022980|gb|AK003540|gb|AK002254	chr15:58769500-58769559	A_51_P177552	Ndufb9	NM_023172	Mus musculus NADH dehydrogenase (ubiquinone) 1 beta subcomplex, 9 (Ndufb9), mRNA [NM_023172]	0.239099	1.18026	15.414	15.3564	15.3373	15.1556	15.1556	15.0792	15.3692	15.1301
ref|NM_177707|gb|AK036516|gb|BC067208|ens|ENSMUST00000035839	chr10:126911692-126911751	A_51_P177261	Stac3	NM_177707	Mus musculus SH3 and cysteine rich domain 3 (Stac3), mRNA [NM_177707]	0.238983	1.18016	15.106	15.2778	15.106	15.0851	14.8803	14.8075	15.1633	14.9243
ref|NM_007931|gb|AK144459|gb|X99394|ens|ENSMUST00000015481	chr2:29994900-29994959	A_51_P349073	Endog	NM_007931	Mus musculus endonuclease G (Endog), mRNA [NM_007931]	0.238196	1.17952	11.4826	11.3996	11.5813	11.0624	11.3586	11.328	11.4879	11.2497
ref|NM_199304|ref|XM_976559|gb|AK089176|ens|ENSMUST00000081926	chr2:154337893-154337952	A_51_P330701	Zfp341	NM_199304	Mus musculus zinc finger protein 341 (Zfp341), mRNA [NM_199304]	0.236958	1.17851	7.40712	7.22882	7.53242	7.03122	7.20669	7.21958	7.38945	7.1525
ref|NM_173378|ens|ENSMUST00000027791|gb|AK133930|gb|BC042874	chr1:184298464-184298523	A_51_P363564	Trp53bp2	NM_173378	Mus musculus transformation related protein 53 binding protein 2 (Trp53bp2), mRNA [NM_173378]	0.236164	1.17786	7.0652	7.42423	7.12102	6.95487	7.03141	6.91568	7.20348	6.96732
ref|NM_008292|gb|AK004866|gb|AK147182|ens|ENSMUST00000025385	chr18:50321362-50321421	A_51_P445662	Hsd17b4	NM_008292	Mus musculus hydroxysteroid (17-beta) dehydrogenase 4 (Hsd17b4), mRNA [NM_008292]	0.235757	1.17752	11.7281	11.6303	11.7517	11.3727	11.5631	11.467	11.7034	11.4676
ref|NM_023054|gb|AK145637|gb|BC003213|ens|ENSMUST00000090413	chr5:89630025-89630084	A_52_P429289	Crlz1	NM_023054	Mus musculus charged amino acid rich leucine zipper 1 (Crlz1), mRNA [NM_023054]	0.235309	1.17716	9.99199	9.95613	10.0403	9.46114	9.95613	9.86522	9.99614	9.76083
ref|NM_026697|gb|BE572432|gb|AK133963|ens|ENSMUST00000028238	chr2:35002727-35002668	A_52_P33498	Rab14	NM_026697	Mus musculus RAB14, member RAS oncogene family (Rab14), mRNA [NM_026697]	0.234289	1.17633	10.5533	10.5626	10.3301	10.19	10.2377	10.3153	10.482	10.2477
gb|AK002661|riken|0610025I19	chr6:42179974-42180035	A_51_P459240	Gstk1	AK002661	Mus musculus adult male kidney cDNA, RIKEN full-length enriched library, clone:0610025I19 product:GLUTATHIONE S-TRANSFERASE, MITOCHONDRIAL (EC 2.5.1.18) (GST 13-13) (GLUTATHIONE S-TRANSFERASE SUBUNIT 13) (GST CLASS-KAPPA) homolog [Rattus norvegicus],...	0.234028	1.17611	11.7548	11.6923	11.7232	11.4422	11.44	11.586	11.7234	11.4894
ref|NM_078478|gb|AK134592|gb|AK168678|ens|ENSMUST00000042564	chr14:36033096-36033037	A_51_P224342	Ghitm	NM_078478	Mus musculus growth hormone inducible transmembrane protein (Ghitm), mRNA [NM_078478]	0.232798	1.17511	12.6662	12.6356	12.8305	12.3702	12.5889	12.4748	12.7108	12.478
ref|NM_026971|ref|NM_198831|gb|BU559978|ens|ENSMUST00000062093	chr7:100424692-100424633	A_52_P413116	Mrpl48	NM_026971	Mus musculus mitochondrial ribosomal protein L48 (Mrpl48), transcript variant 1, mRNA [NM_026971]	0.232461	1.17484	10.7532	10.6907	10.5584	10.3769	10.4871	10.441	10.6675	10.435
ref|NM_023668|gb|BC021434|gb|AF290472|ens|ENSMUST00000018880	chr11:68649598-68646252	A_52_P488305	Ndel1	NM_023668	Mus musculus nuclear distribution gene E-like homolog 1 (A. nidulans) (Ndel1), mRNA [NM_023668]	0.232415	1.1748	7.80494	7.77358	7.64175	7.63063	7.5602	7.33219	7.74009	7.50767
ref|NM_144793|ens|ENSMUST00000035106|gb|AK078385|gb|BC010801	chr9:119972547-119972606	A_51_P427425	Slc25a38	NM_144793	Mus musculus solute carrier family 25, member 38 (Slc25a38), mRNA [NM_144793]	0.2324	1.17479	8.24476	8.2769	8.3298	8.05302	7.96895	8.13228	8.28382	8.05142
gb|AK034156|riken|9330160C06	chr6:148995324-148995265	A_51_P481528	D030011O10Rik	AK034156	Mus musculus adult male diencephalon cDNA, RIKEN full-length enriched library, clone:9330160C06 product:unclassifiable, full insert sequence [AK034156]	0.23169	1.17421	6.45134	6.41996	6.89158	6.40939	6.35433	6.30409	6.58763	6.35594
gb|AK078173|riken|6430402E23|tc|TC1604268|nap|NAP000659-001	chr2:120552467-120552408	A_51_P144249	Ubr1	AK078173	Mus musculus adult male olfactory brain cDNA, RIKEN full-length enriched library, clone:6430402E23 product:ubiquitin protein ligase E3 component n-recognin 1, full insert sequence. [AK078173]	0.231612	1.17415	8.31439	8.44881	8.41996	8.09935	8.16658	8.22239	8.39439	8.16277
ref|NM_145556|ens|ENSMUST00000045180|gb|AK146002|gb|AK153803	chr4:147461660-147461601	A_51_P415647	Tardbp	NM_145556	Mus musculus TAR DNA binding protein (Tardbp), transcript variant 1, mRNA [NM_145556]	0.231393	1.17397	9.14614	9.16554	9.28212	8.94861	8.88874	9.06227	9.19793	8.96654
ref|NM_145353|gb|BC019384|gb|BC100575|ens|ENSMUST00000095263	chr17:45713999-45714171	A_52_P423357	Yipf3	NM_145353	Mus musculus Yip1 domain family, member 3 (Yipf3), mRNA [NM_145353]	0.229874	1.17273	7.95662	8.00239	8.0607	7.79051	7.71876	7.82082	8.00657	7.7767
ref|NM_080633|ens|ENSMUST00000023116|gb|AK144207|gb|AK150027	chr15:81742222-81742281	A_52_P200359	Aco2	NM_080633	Mus musculus aconitase 2, mitochondrial (Aco2), mRNA [NM_080633]	0.22937	1.17232	15.3483	15.316	15.093	14.9514	15.0557	15.0621	15.2524	15.0231
ref|NM_010358|ens|ENSMUST00000004140|gb|J03952|gb|J04632	chr3:108140761-108140702	A_52_P415215	Gstm1	NM_010358	Mus musculus glutathione S-transferase, mu 1 (Gstm1), mRNA [NM_010358]	0.229335	1.17229	9.54754	9.45994	9.56304	9.32868	9.24892	9.30492	9.52351	9.29417
ref|NM_028680|gb|AK047217|gb|AF274590|ens|ENSMUST00000046777	chr16:49678967-49679026	A_51_P511480	Ift57	NM_028680	Mus musculus intraflagellar transport 57 homolog (Chlamydomonas) (Ift57), mRNA [NM_028680]	0.227878	1.17111	7.37185	7.24999	7.28455	6.98878	7.15254	7.08144	7.30213	7.07425
ref|NM_016755|ref|NR_002690|ref|XM_975732|ens|ENSMUST00000023608	chr16:84710582-84710523	A_51_P100866	Atp5j	NM_016755	Mus musculus ATP synthase, H+ transporting, mitochondrial F0 complex, subunit F (Atp5j), mRNA [NM_016755]	0.227624	1.1709	15.0286	15.001	15.0823	14.8229	14.8283	14.7779	15.0373	14.8097
ref|NM_020560|gb|AK019202|gb|AK161913|ens|ENSMUST00000033934	chr8:23893413-23894761	A_51_P319732	Mrps31	NM_020560	Mus musculus mitochondrial ribosomal protein S31 (Mrps31), mRNA [NM_020560]	0.224526	1.16839	11.6382	11.593	11.7164	11.1834	11.571	11.5196	11.6492	11.4247
ref|NM_178089|gb|AK042090|riken|A630057F13|tc|TC1590433	chr7:25445507-25445448	A_52_P573366	Hnrpul1	NM_178089	Mus musculus heterogeneous nuclear ribonucleoprotein U-like 1 (Hnrpul1), transcript variant 2, mRNA [NM_178089]	0.222056	1.16639	8.16742	7.9615	8.17701	7.82469	7.91249	7.90257	8.10197	7.87992
ref|NM_198303|ens|ENSMUST00000027252|gb|AK037432|gb|AK037164	chr1:37997977-37998036	A_51_P182443	Eif5b	NM_198303	Mus musculus eukaryotic translation initiation factor 5B (Eif5b), mRNA [NM_198303]	0.221879	1.16625	9.09825	9.01495	9.27263	8.78109	8.95492	8.98418	9.12861	8.90673
ref|NM_008448|gb|L27153|gb|AK133535|ens|ENSMUST00000025083	chr18:6223976-6223638	A_52_P273177	Kif5b	NM_008448	Mus musculus kinesin family member 5B (Kif5b), mRNA [NM_008448]	0.220258	1.16494	12.7564	12.7081	12.5907	12.3817	12.533	12.4797	12.6851	12.4648
ref|NM_053266|gb|AY116023|gb|BC132157|ens|ENSMUST00000016086	chr5:134502500-134502559	A_51_P346045	Gtf2ird2	NM_053266	Mus musculus GTF2I repeat domain containing 2 (Gtf2ird2), mRNA [NM_053266]	0.219621	1.16443	7.62869	7.68042	8.11981	7.62046	NaN	7.55957	7.80964	7.59002
ref|NM_007953|gb|AK156371|gb|BC039774|ens|ENSMUST00000025906	chr19:6978212-6978153	A_51_P248580	Esrra	NM_007953	Mus musculus estrogen related receptor, alpha (Esrra), mRNA [NM_007953]	0.218568	1.16358	12.5683	12.4021	12.3521	12.2253	12.2954	12.1461	12.4408	12.2223
ref|NM_010227|ens|ENSMUST00000101454|ens|ENSMUST00000033699|gb|BC038478	chrX:70489531-70489472	A_51_P368160	Flna	NM_010227	Mus musculus filamin, alpha (Flna), mRNA [NM_010227]	0.215295	1.16094	5.16792	5.18686	5.72702	5.16692	5.15247	5.11653	5.3606	5.14531
ref|NM_021422|ref|XM_001002972|gb|AK141909|ens|ENSMUST00000070070	chr9:54514017-54514076	A_52_P592230	Dnaja4	NM_021422	Mus musculus DnaJ (Hsp40) homolog, subfamily A, member 4 (Dnaja4), mRNA [NM_021422]	0.215138	1.16081	10.6431	10.6807	10.7131	10.3379	10.5694	10.4842	10.679	10.4638
ref|NM_152822|ens|ENSMUST00000079987|gb|AK131142|gb|AK007649	chrX:92138147-92138088	A_52_P547202	Las1l	NM_152822	Mus musculus LAS1-like (S. cerevisiae) (Las1l), mRNA [NM_152822]	0.214962	1.16067	10.6679	10.9009	10.7007	10.6423	10.667	10.3152	10.7565	10.5415
ref|NM_009975|ens|ENSMUST00000025246|gb|AK146186|gb|AK010730	chr17:34724347-34724288	A_51_P373379	Csnk2b	NM_009975	Mus musculus casein kinase 2, beta polypeptide (Csnk2b), mRNA [NM_009975]	0.208632	1.15559	12.7473	12.7892	12.5988	12.3936	12.5491	12.5667	12.7118	12.5031
ref|NM_008650|gb|X51941	chr17:40424188-40424252	A_51_P193935	Mut	NM_008650	Mus musculus methylmalonyl-Coenzyme A mutase (Mut), mRNA [NM_008650]	0.208277	1.15531	12.6356	12.5603	12.7313	12.3806	12.512	12.4098	12.6424	12.4341
ref|NM_146230|gb|BC019882|gb|AY273812|ens|ENSMUST00000010795	chr9:118996965-118996906	A_52_P423174	Acaa1b	NM_146230	Mus musculus acetyl-Coenzyme A acyltransferase 1B (Acaa1b), mRNA [NM_146230]	0.207902	1.15501	9.02491	9.04417	8.90062	8.82018	8.77232	8.75349	8.9899	8.782
ref|NM_029797|gb|CB203129|gb|BC027741|gb|AK156325	chr3:84174034-84173975	A_51_P155966	Mnd1	NM_029797	Mus musculus meiotic nuclear divisions 1 homolog (S. cerevisiae) (Mnd1), mRNA [NM_029797]	0.206905	1.15421	6.49892	6.51543	6.41151	6.09487	6.32283	6.38745	6.47529	6.26838
ref|NM_146036|ens|ENSMUST00000021425|gb|AK076069|gb|AK165289	chr12:88162892-88162951	A_51_P173564	Ahsa1	NM_146036	Mus musculus AHA1, activator of heat shock protein ATPase homolog 1 (yeast) (Ahsa1), mRNA [NM_146036]	0.204369	1.15218	13.0938	13.1445	13.2023	13.0588	13.042	12.7267	13.1469	12.9425
ref|NM_026396|gb|BC014832|gb|AK002985|ens|ENSMUST00000022855	chr15:10423397-10421605	A_51_P292933	Bxdc2	NM_026396	Mus musculus brix domain containing 2 (Bxdc2), mRNA [NM_026396]	0.202839	1.15096	9.73936	9.60254	9.68475	9.37431	9.46608	9.57774	9.67555	9.47271
ref|NM_011879|gb|BC014739|gb|AK087976|ens|ENSMUST00000007042	chr18:36883532-36883591	A_51_P231687	Ik	NM_011879	Mus musculus IK cytokine (Ik), mRNA [NM_011879]	0.200048	1.14874	12.5653	12.5907	12.6662	12.4908	12.4791	12.2522	12.6074	12.4073
ref|NM_146157|ref|NM_001039200|gb|AK049061|gb|AK077496	chr4:138649403-138649462	A_52_P662216	C230096C10Rik	NM_146157	Mus musculus RIKEN cDNA C230096C10 gene (C230096C10Rik), transcript variant 1, mRNA [NM_146157]	0.198541	1.14754	10.929	10.8691	11.1385	10.8576	10.6372	10.8462	10.9789	10.7803
ref|NM_024218|gb|CA468990|gb|CA459397|ens|ENSMUST00000023269	chr16:55892018-55892077	A_52_P405893	Rpl24	NM_024218	Mus musculus ribosomal protein L24 (Rpl24), mRNA [NM_024218]	0.197198	1.14647	12.2386	12.2649	12.2173	11.984	12.2033	11.9418	12.2402	12.043
ref|NM_019722|ens|ENSMUST00000025893|gb|AK011366|gb|BC060259	chr19:6137822-6137763	A_52_P122696	Arl2	NM_019722	Mus musculus ADP-ribosylation factor-like 2 (Arl2), mRNA [NM_019722]	0.192933	1.14308	9.43844	9.28212	9.4161	9.08923	9.21026	9.25837	9.37889	9.18595
ref|NM_015782|ref|NM_001046637|gb|BC003229|gb|L15447	chr7:26895821-26895762	A_51_P389978	Snrpa	NM_015782	Mus musculus small nuclear ribonucleoprotein polypeptide A (Snrpa), transcript variant 1, mRNA [NM_015782]	0.191591	1.14202	11.3082	11.2839	11.1808	11.0948	11.0829	11.0204	11.2576	11.066
ref|NM_007438|ens|ENSMUST00000032934|gb|AK002561|gb|AK145639	chr7:126586492-126586433	A_52_P98387	Aldoa	NM_007438	Mus musculus aldolase 1, A isoform (Aldoa), mRNA [NM_007438]	0.190102	1.14084	17.293	17.293	17.293	17.1029	17.1029	17.1029	17.293	17.1029
ref|NM_009861|gb|AK159470|gb|AK151726|ens|ENSMUST00000051477	chr4:136592033-136591974	A_51_P230977	Cdc42	NM_009861	Mus musculus cell division cycle 42 homolog (S. cerevisiae) (Cdc42), mRNA [NM_009861]	0.190097	1.14084	12.1386	12.0774	12.0241	11.8481	11.8386	11.9831	12.08	11.8899
ref|NM_007933|ens|ENSMUST00000072841|ens|ENSMUST00000064140|gb|X57747	chr11:70478622-70478681	A_51_P328539	Eno3	NM_007933	Mus musculus enolase 3, beta muscle (Eno3), mRNA [NM_007933]	0.187936	1.13913	15.9571	15.8229	15.8697	15.7066	15.783	15.5964	15.8832	15.6953
ref|NM_011137|ref|NM_198934|ref|NM_198933|ref|NM_198932	chr1:167712242-167712183	A_51_P361492	Pou2f1	NM_011137	Mus musculus POU domain, class 2, transcription factor 1 (Pou2f1), transcript variant 1, mRNA [NM_011137]	0.18594	1.13756	9.39339	9.59432	9.53008	9.30967	9.25817	9.39214	9.50593	9.31999
ref|NM_053159|ens|ENSMUST00000035177|gb|AK214126|gb|BC011128	chr9:104935292-104935351	A_51_P348976	Mrpl3	NM_053159	Mus musculus mitochondrial ribosomal protein L3 (Mrpl3), mRNA [NM_053159]	0.185901	1.13753	11.3082	11.2033	11.1615	11.0425	11.1572	10.9157	11.2243	11.0384
ref|NM_029654|gb|BC046427|gb|AK220468|ens|ENSMUST00000041055	chr12:106017842-106017783	A_51_P127800	2410024A21Rik	NM_029654	Mus musculus RIKEN cDNA 2410024A21 gene (2410024A21Rik), mRNA [NM_029654]	0.18529	1.13705	7.44591	7.44226	7.40627	7.24396	7.10609	7.38852	7.43148	7.24619
ref|NM_020577|gb|BC013468|gb|AK009814|ens|ENSMUST00000003655	chr19:46794133-46794192	A_51_P282227	As3mt	NM_020577	Mus musculus arsenic (+3 oxidation state) methyltransferase (As3mt), mRNA [NM_020577]	0.184762	1.13663	10.7308	10.8271	11.0241	10.6861	10.633	10.7087	10.8607	10.6759
ref|NM_009416|gb|M87635|gb|BC024358|ens|ENSMUST00000030184	chr4:43540528-43540378	A_52_P418477	Tpm2	NM_009416	Mus musculus tropomyosin 2, beta (Tpm2), mRNA [NM_009416]	0.184219	1.1362	15.0497	15.1749	15.2979	15.0372	15.001	14.9316	15.1742	14.99
ref|NM_001081309|ref|XM_898703|ref|XM_898695|ens|ENSMUST00000065778	chr9:105545366-105545425	A_51_P110035	Pik3r4	NM_001081309	Mus musculus phosphatidylinositol 3 kinase, regulatory subunit, polypeptide 4, p150 (Pik3r4), mRNA [NM_001081309]	0.183377	1.13554	9.02814	9.00211	8.99718	8.88671	8.93148	8.6591	9.00914	8.82576
ref|NM_025456|ens|ENSMUST00000067272|gb|AY882557|gb|AK007442	chr12:55607487-55600192	A_51_P282424	Eapp	NM_025456	Mus musculus E2F-associated phosphoprotein (Eapp), mRNA [NM_025456]	0.179787	1.13272	9.89848	9.80574	9.82761	9.43792	9.75391	9.80063	9.84394	9.66416
ref|NM_026455|gb|BC085487|gb|AK007524|ens|ENSMUST00000003123	chr8:75152241-75152300	A_52_P482124	2510049I19Rik	NM_026455	Mus musculus RIKEN cDNA 2510049I19 gene (2510049I19Rik), mRNA [NM_026455]	0.174094	1.12826	8.47235	8.36268	8.44984	8.25739	8.2664	8.2388	8.42829	8.2542
gb|AF093064|gb|AF036716|nap|NAP010420-001	chr11:68019995-68020058	A_51_P356303	Stx8	AF093064	Mus musculus syntaxin-like protein 3I35 mRNA, complete cds. [AF093064]	0.171764	1.12644	10.4409	10.4617	10.5081	10.417	10.2468	10.2316	10.4702	10.2985
ref|NM_008704|gb|U85511|gb|AK136353|gb|AF033377	chr11:93775305-93775246	A_51_P253904	Nme1	NM_008704	Mus musculus expressed in non-metastatic cells 1, protein (Nme1), mRNA [NM_008704]	0.171357	1.12612	9.63768	9.6764	9.71825	9.49519	9.49885	9.52421	9.67744	9.50608
ref|NM_145937|gb|BC026981|gb|AK151874|ens|ENSMUST00000032191	chr6:108072915-108072856	A_51_P494686	Sumf1	NM_145937	Mus musculus sulfatase modifying factor 1 (Sumf1), mRNA [NM_145937]	0.16948	1.12465	9.06564	9.16344	9.14614	8.93909	8.93688	8.99081	9.12507	8.95559
ref|NM_054051|ref|XM_991639|gb|BC047282|ens|ENSMUST00000018691	chr11:97531355-97531296	A_52_P307893	Pip5k2b	NM_054051	Mus musculus phosphatidylinositol-4-phosphate 5-kinase, type II, beta (Pip5k2b), mRNA [NM_054051]	0.164356	1.12067	10.5482	10.5668	10.4266	10.2741	10.3818	10.3927	10.5139	10.3495
ref|NM_172015|gb|BC067029|gb|AK133856|ens|ENSMUST00000047363	chr13:49745896-49745955	A_52_P200617	Iars	NM_172015	Mus musculus isoleucine-tRNA synthetase (Iars), mRNA [NM_172015]	0.16174	1.11864	11.2448	11.2283	11.2732	11.1197	11.0217	11.1197	11.2488	11.087
ref|NM_178622|gb|BC062176|gb|AK147512|gb|BC055764	chr5:117353652-117353593	A_52_P553171	Suds3	NM_178622	Mus musculus suppressor of defective silencing 3 homolog (S. cerevisiae) (Suds3), mRNA [NM_178622]	0.159485	1.11689	11.1219	11.1067	11.04	10.9949	10.9334	10.8618	11.0895	10.9301
ref|NM_011622|gb|AK051245|gb|XM_620367|ens|ENSMUST00000078847	chr8:77965846-77965905	A_51_P272646	Tom1	NM_011622	Mus musculus target of myb1 homolog (chicken) (Tom1), mRNA [NM_011622]	0.158164	1.11587	9.78627	9.64551	9.63617	9.48583	9.60795	9.49968	9.68932	9.53115
ref|NM_029735|ref|XM_908144|ens|ENSMUST00000046514|gb|X54327	chr1:187121026-187125108	A_51_P374014	Eprs	NM_029735	Mus musculus glutamyl-prolyl-tRNA synthetase (Eprs), mRNA [NM_029735]	0.157763	1.11556	10.4696	10.5967	10.5471	10.3917	10.4171	10.3314	10.5378	10.38
ref|NM_009438|gb|AK170030|ens|ENSMUST00000102669|ens|ENSMUST00000003518	chr7:44995307-44995132	A_51_P235311	Rpl13a	NM_009438	Mus musculus ribosomal protein L13a (Rpl13a), mRNA [NM_009438]	0.156988	1.11496	12.8554	12.8223	13.0694	12.8178	12.735	12.7233	12.9157	12.7587
ref|NM_027192|ens|ENSMUST00000035812|gb|BC024414|gb|BC018513	chr2:128785117-128785176	A_51_P208697	Ttl	NM_027192	Mus musculus tubulin tyrosine ligase (Ttl), mRNA [NM_027192]	0.154444	1.11299	8.44777	8.59121	8.47708	8.22279	8.42906	8.40088	8.50536	8.35091
ref|NM_177262|gb|AK149649|ens|ENSMUST00000005616|ens|ENSMUST00000095082	chr8:86562295-86562050	A_52_P677272	Pkn1	NM_177262	Mus musculus protein kinase N1 (Pkn1), mRNA [NM_177262]	0.154157	1.11277	6.86388	6.84119	7.01541	6.66735	6.78212	6.80854	6.90683	6.75267
ref|NM_013721|gb|BF180063|ens|ENSMUST00000102898|ens|ENSMUST00000074958	chr2:26733482-26733541	A_51_P359862	Rpl7a	NM_013721	Mus musculus ribosomal protein L7a (Rpl7a), mRNA [NM_013721]	0.151633	1.11083	13.0627	13.1153	13.1409	13.042	12.7769	13.045	13.1063	12.9547
ref|NM_011051|ens|ENSMUST00000022060|gb|X14938|gb|AK150335	chr13:74769843-74769784	A_51_P431903	Pdcd6	NM_011051	Mus musculus programmed cell death 6 (Pdcd6), mRNA [NM_011051]	0.147658	1.10777	10.776	10.6523	10.6662	10.5831	10.5584	10.51	10.6982	10.5505
ref|NM_197991|gb|AY761096|gb|BC020179|gb|AK169010	chr7:44358333-44358274	A_52_P281779	2310044H10Rik	NM_197991	Mus musculus RIKEN cDNA 2310044H10 gene (2310044H10Rik), mRNA [NM_197991]	0.1454	1.10604	10.9053	10.9176	11.0077	10.8911	10.7971	10.7062	10.9435	10.7981
ref|NM_026557|ens|ENSMUST00000031345|gb|AK018364|gb|BC023138	chr5:93024804-93024745	A_51_P374305	Rchy1	NM_026557	Mus musculus ring finger and CHY zinc finger domain containing 1 (Rchy1), mRNA [NM_026557]	0.144582	1.10541	11.4138	11.3457	11.2911	11.2649	11.1186	11.2333	11.3502	11.2056
ref|NM_019551|ens|ENSMUST00000038039|gb|AK217996|gb|AJ251328	chr13:24849360-24849419	A_51_P169047	Ttrap	NM_019551	Mus musculus Traf and Tnf receptor associated protein (Ttrap), mRNA [NM_019551]	0.141876	1.10334	8.94642	8.74427	8.74315	8.62114	8.70995	8.67713	8.81128	8.6694
ref|NM_145929|gb|BC026802|gb|BC054422|ens|ENSMUST00000041587	chr15:78721389-78721448	A_51_P226853	Gga1	NM_145929	Mus musculus golgi associated, gamma adaptin ear containing, ARF binding protein 1 (Gga1), mRNA [NM_145929]	0.141802	1.10328	7.78207	7.83558	8.00089	7.77753	7.66947	7.74612	7.87284	7.73104
ref|NM_133734|gb|BC037001|gb|BC021305|ens|ENSMUST00000072530	chr14:54523929-54523988	A_51_P275395	Wdr23	NM_133734	Mus musculus WD repeat domain 23 (Wdr23), mRNA [NM_133734]	0.138364	1.10066	12.8823	12.7564	12.7785	12.7146	12.7287	12.5587	12.8057	12.6673
ref|NM_030560|gb|BC003993|gb|AK132001|gb|AK129404	chr2:77697068-77697009	A_51_P327642	BC003993	NM_030560	Mus musculus cDNA sequence BC003993 (BC003993), mRNA [NM_030560]	0.137704	1.10015	8.14635	8.14635	8.20416	8.05664	8.05166	7.97546	8.16563	8.02792
ref|NM_001030274|gb|BC002163|gb|BU844252|ens|ENSMUST00000030401	chr4:123215111-123215052	A_51_P214916	Ndufs5	NM_001030274	Mus musculus NADH dehydrogenase (ubiquinone) Fe-S protein 5 (Ndufs5), mRNA [NM_001030274]	0.137586	1.10006	15.2032	15.1619	15.2273	15.151	15.0673	14.9613	15.1974	15.0599
ref|NM_011573|ref|NM_001081654|gb|AK159046|ens|ENSMUST00000046735	chr9:106516960-106516901	A_51_P274504	Tex264	NM_011573	Mus musculus testis expressed gene 264 (Tex264), transcript variant 1, mRNA [NM_011573]	0.137481	1.09998	10.3327	10.2888	10.4852	10.2175	10.2367	10.2401	10.3689	10.2314
gb|XM_148244|ref|XM_001001861|ref|XM_901689|ref|XM_916950	chr16:36851523-36851582	A_52_P336157	Golgb1	XM_148244	PREDICTED: Mus musculus golgi autoantigen, golgin subfamily b, macrogolgin 1, transcript variant 1 (Golgb1), mRNA [XM_148244]	0.130049	1.09433	6.87488	7.12997	6.87826	NaN	6.82919	6.83279	6.96104	6.83099
ref|NM_011529|gb|AK147727|gb|BC026148|ens|ENSMUST00000078074	chr2:61454430-61454489	A_51_P377547	Tank	NM_011529	Mus musculus TRAF family member-associated Nf-kappa B activator (Tank), mRNA [NM_011529]	0.128424	1.0931	9.76072	9.67816	9.63345	9.52519	9.63178	9.53008	9.69078	9.56235
ref|NM_001081080|ref|XM_974221|ref|XM_908060|gb|DV048939	chr1:30747776-30747717	A_52_P587648	Phf3	NM_001081080	Mus musculus PHD finger protein 3 (Phf3), mRNA [NM_001081080]	0.128121	1.09287	9.77121	9.73047	9.7913	9.58559	9.67213	9.6509	9.76433	9.63621
ref|NM_026933|gb|BC030325|gb|U61156|ens|ENSMUST00000031508	chr5:115604239-115604298	A_51_P511176	Triap1	NM_026933	Mus musculus TP53 regulated inhibitor of apoptosis 1 (Triap1), mRNA [NM_026933]	0.126909	1.09195	10.328	10.1251	10.2044	10.1215	10.121	10.0342	10.2192	10.0923
gb|BC057625|ens|ENSMUST00000064355|ens|ENSMUST00000097822|ref|XM_980597	chr4:138758200-138761278	A_52_P266540	Zubr1	BC057625	Mus musculus zinc finger, UBR1 type 1, mRNA (cDNA clone IMAGE:6405542), partial cds [BC057625]	0.126849	1.09191	10.7358	10.7417	10.8326	10.612	10.7131	10.6044	10.77	10.6432
gb|AK010567|riken|2410021N14	chr10:79439399-79439340	A_51_P239456	Polr2e	AK010567	Mus musculus ES cells cDNA, RIKEN full-length enriched library, clone:2410021N14 product:polymerase (RNA) II (DNA directed) polypeptide E, full insert sequence. [AK010567]	0.125829	1.09113	10.6815	10.7087	10.7308	10.6372	10.5428	10.5634	10.707	10.5811
ref|NM_001002239|gb|BQ956742|gb|J05277|ens|ENSMUST00000079716	chr18:75127060-75127119	A_52_P109109	Rpl17	NM_001002239	Mus musculus ribosomal protein L17 (Rpl17), mRNA [NM_001002239]	0.124454	1.0901	12.5754	12.6771	12.6944	12.5167	12.532	12.5249	12.649	12.5245
ref|NM_021041|ref|NM_001044720|ref|NM_021042|ref|NM_011511	chr6:142546498-142546439	A_51_P328850	Abcc9	NM_021041	Mus musculus ATP-binding cassette, sub-family C (CFTR/MRP), member 9 (Abcc9), transcript variant 2, mRNA [NM_021041]	0.124165	1.08988	11.0744	11.0977	11.0484	10.8698	11.0359	10.9423	11.0735	10.9493
ref|NM_026123|ens|ENSMUST00000027285|gb|AK210936|gb|AK132757	chr1:37383373-37383432	A_51_P474509	Unc50	NM_026123	Mus musculus unc-50 homolog (C. elegans) (Unc50), mRNA [NM_026123]	0.12152	1.08788	10.7731	10.7639	11.0065	10.7496	10.679	10.7504	10.8478	10.7263
ref|NM_011201|gb|AK085713|gb|AK211808|riken|D730024A01	chr2:167670000-167670059	A_52_P516021	Ptpn1	NM_011201	Mus musculus protein tyrosine phosphatase, non-receptor type 1 (Ptpn1), mRNA [NM_011201]	0.121241	1.08767	7.73098	7.67066	7.68346	7.62613	7.58997	7.50528	7.69503	7.57379
ref|NM_007808|gb|BC092213|gb|DV044236|ens|ENSMUST00000077766	chr6:50494901-50494842	A_51_P163587	Cycs	NM_007808	Mus musculus cytochrome c, somatic (Cycs), mRNA [NM_007808]	0.119955	1.0867	14.6211	14.6551	14.5829	14.4043	14.5736	14.5214	14.6197	14.4998
ref|NM_026061|gb|AK010177|gb|AK013516|ens|ENSMUST00000026222	chr19:44606020-44603676	A_51_P247873	Ndufb8	NM_026061	Mus musculus NADH dehydrogenase (ubiquinone) 1 beta subcomplex 8 (Ndufb8), mRNA [NM_026061]	0.11096	1.07995	15.0792	15.0372	14.9959	14.9755	14.9889	14.815	15.0374	14.9265
ref|NM_011262|gb|AK144954|gb|U43921|gb|U10435	chr19:5897144-5897135	A_51_P372874	Dpf2	NM_011262	Mus musculus D4, zinc and double PHD fingers family 2 (Dpf2), mRNA [NM_011262]	0.102239	1.07344	10.7957	10.8591	10.8285	10.7496	10.7866	10.6404	10.8278	10.7255
ref|NM_007505|ens|ENSMUST00000026495|gb|L01062|gb|AK098155	chr18:77986733-77986794	A_51_P402496	Atp5a1	NM_007505	Mus musculus ATP synthase, H+ transporting, mitochondrial F1 complex, alpha subunit, isoform 1 (Atp5a1), mRNA [NM_007505]	0.0977213	1.07008	14.8803	14.8525	14.8353	14.7282	14.7983	14.7485	14.856	14.7583
ref|NM_009976|gb|BI080745|gb|AK212642|ens|ENSMUST00000028938	chr2:148563445-148563386	A_51_P332201	Cst3	NM_009976	Mus musculus cystatin C (Cst3), mRNA [NM_009976]	0.0903097	1.0646	14.0866	14.0148	14.0282	13.9944	13.9004	13.9638	14.0432	13.9529
ref|NM_009078|gb|BC092539|ens|ENSMUST00000017548|ens|ENSMUST00000062947	chr11:97845600-97845918	A_51_P415162	Rpl19	NM_009078	Mus musculus ribosomal protein L19 (Rpl19), mRNA [NM_009078]	0.0875933	1.0626	13.6831	13.644	13.6419	13.538	13.5363	13.632	13.6564	13.5688
ref|XM_901510|ref|XM_924046|gb|AK004418|riken|1110069I04	chr3:123103133-123103074	A_51_P119776	Synpo2	XM_901510	PREDICTED: Mus musculus synaptopodin 2, transcript variant 2 (Synpo2), mRNA [XM_901510]	0.0872387	1.06233	14.8969	14.9005	15.0167	14.8196	14.8525	14.8803	14.938	14.8508
ens|ENSMUST00000073317|ref|XM_357471|ref|XM_912278|ref|XM_975199	chr5:44232310-44232251	A_52_P101574	EG384179	ENSMUST00000073317	PREDICTED: Mus musculus similar to ribosomal protein L15 (LOC384179), mRNA [XM_357471]	0.080674	1.05751	12.5087	12.5809	12.4538	12.4357	12.4131	12.4525	12.5144	12.4338
ref|NM_025849|gb|BF538630|gb|AK003640|ens|ENSMUST00000030103	chr4:74748756-74748697	A_51_P212183	3110001D03Rik	NM_025849	Mus musculus RIKEN cDNA 3110001D03 gene (3110001D03Rik), mRNA [NM_025849]	0.071973	1.05115	11.0413	11.113	11.0829	10.9932	10.9875	11.0406	11.0791	11.0071
ref|NM_025617|gb|AK018110|riken|6330404A07|tc|TC1587514	chr4:106632490-106632431	A_51_P114456	2210012G02Rik	NM_025617	Mus musculus RIKEN cDNA 2210012G02 gene (2210012G02Rik), mRNA [NM_025617]	0.0375551	1.02637	7.23338	7.18239	7.22922	7.17584	7.17575	7.18073	7.215	7.17744
gb|XM_976217|ens|ENSMUST00000049917|ref|XM_991500|ref|XM_977669	chr18:84341983-84341924	A_52_P540470	Zfp407	XM_976217	PREDICTED: Mus musculus zinc finger protein 407 (Zfp407), mRNA [XM_976217]	-0.0800338	0.946035	8.86599	8.82867	8.89482	8.90789	8.95686	8.96482	8.86316	8.94319
ref|NM_019704|gb|BC019473|gb|AF134238|ens|ENSMUST00000010189	chr9:107396360-107396419	A_52_P429749	Tmem115	NM_019704	Mus musculus transmembrane protein 115 (Tmem115), mRNA [NM_019704]	-0.081699	0.944944	8.14041	8.16658	8.15313	8.33837	8.18735	8.1795	8.15337	8.23507
ref|NM_172400|gb|AK003892|gb|BC080760|ens|ENSMUST00000094657	chr4:131825483-131825542	A_51_P264478	Dnajc8	NM_172400	Mus musculus DnaJ (Hsp40) homolog, subfamily C, member 8 (Dnajc8), mRNA [NM_172400]	-0.0912153	0.938732	11.7171	11.7659	11.6495	11.7858	11.7749	11.8455	11.7108	11.802
ref|NM_173363|ref|NM_178041|gb|AK076403|ens|ENSMUST00000050993	chr12:111993690-111993749	A_51_P244439	Eif5	NM_173363	Mus musculus eukaryotic translation initiation factor 5 (Eif5), transcript variant 1, mRNA [NM_173363]	-0.0950837	0.936218	10.1852	10.2753	10.2537	10.3987	10.306	10.2948	10.2381	10.3331
ref|NM_178811|gb|AK049172|gb|BC030887|ens|ENSMUST00000020954	chr12:29277381-29277322	A_52_P555680	Ttc15	NM_178811	Mus musculus tetratricopeptide repeat domain 15 (Ttc15), mRNA [NM_178811]	-0.0992575	0.933513	9.14551	9.04485	9.01286	9.1472	9.19496	9.15882	9.06774	9.167
ref|NM_011749|gb|AF316548|gb|AK019061|ens|ENSMUST00000089677	chr16:33420040-33420099	A_52_P239052	Zfp148	NM_011749	Mus musculus zinc finger protein 148 (Zfp148), mRNA [NM_011749]	-0.104642	0.930036	10.0902	10.1118	10.1124	10.1458	10.1663	10.3163	10.1048	10.2095
ref|NM_031158|gb|AK158131|gb|AK147278|gb|AK147597	chr8:24614702-24614761	A_52_P562817	Ank1	NM_031158	Mus musculus ankyrin 1, erythroid (Ank1), mRNA [NM_031158]	-0.117584	0.92173	13.6124	13.6765	13.6531	13.7807	13.772	13.7422	13.6474	13.7649
ref|NM_133934|gb|BC020103|gb|BC022597|gb|BC037695	chr6:87784438-87784379	A_51_P493946	Isy1	NM_133934	Mus musculus ISY1 splicing factor homolog (S. cerevisiae) (Isy1), mRNA [NM_133934]	-0.120267	0.920018	9.45138	9.32024	9.38298	9.46471	9.53154	9.51914	9.38487	9.50513
ref|NM_023731|gb|AK088727|gb|BC043326|gb|AB041663	chr19:11010123-11010064	A_51_P108901	Ccdc86	NM_023731	Mus musculus coiled-coil domain containing 86 (Ccdc86), mRNA [NM_023731]	-0.120505	0.919865	10.2696	10.372	10.324	10.5428	10.4026	10.3818	10.3219	10.4424
ref|NM_024175|ens|ENSMUST00000051955|ens|ENSMUST00000077976|ens|ENSMUST00000056848	chr13:91398780-91398839	A_51_P376165	Rps23	NM_024175	Mus musculus ribosomal protein S23 (Rps23), mRNA [NM_024175]	-0.120587	0.919813	15.3774	15.294	15.3687	15.3996	15.4206	15.5817	15.3467	15.4673
ref|NM_001081394|gb|BC033455|gb|XM_976434|ens|ENSMUST00000065329	chr5:130526086-130526145	A_51_P281013	0610007L01Rik	NM_001081394	Mus musculus RIKEN cDNA 0610007L01 gene (0610007L01Rik), mRNA [NM_001081394]	-0.121339	0.919334	11.2814	11.1174	11.2448	11.2987	11.3531	11.3558	11.2145	11.3359
ref|NM_017470|gb|AK029618|gb|BC005426|ens|ENSMUST00000023055	chr15:79588777-79588718	A_51_P185846	Dnalc4	NM_017470	Mus musculus dynein, axonemal, light chain 4 (Dnalc4), mRNA [NM_017470]	-0.126977	0.915748	9.28328	9.27146	9.20376	9.42993	9.31004	9.39945	9.25283	9.37981
ref|NM_146014|gb|AK155145|gb|AY442689|ens|ENSMUST00000000388	chr11:6496284-6496343	A_51_P314895	Ccm2	NM_146014	Mus musculus cerebral cavernous malformation 2 homolog (human) (Ccm2), mRNA [NM_146014]	-0.132464	0.912272	9.36614	9.37395	9.47944	9.57554	9.49852	9.54287	9.40651	9.53898
ref|NM_001002239|gb|BQ956742|gb|DV071299|ens|ENSMUST00000079716	chr18:75127463-75128060	A_52_P123268	Rpl17	NM_001002239	Mus musculus ribosomal protein L17 (Rpl17), mRNA [NM_001002239]	-0.137805	0.908901	13.3099	13.381	13.2671	13.4217	13.4883	13.4615	13.3194	13.4572
ref|NM_024181|ref|XM_986618|gb|BB781884|gb|AK128945	chr2:80154447-80154506	A_52_P63336	Dnajc10	NM_024181	Mus musculus DnaJ (Hsp40) homolog, subfamily C, member 10 (Dnajc10), mRNA [NM_024181]	-0.139903	0.90758	8.619	8.52193	8.71853	8.71911	8.76321	8.79685	8.61982	8.75972
ref|NM_011434|gb|BC057074|gb|AK077284|gb|BC048874	chr16:90115111-90115170	A_51_P367381	Sod1	NM_011434	Mus musculus superoxide dismutase 1, soluble (Sod1), mRNA [NM_011434]	-0.142353	0.906041	14.2802	14.3769	14.4043	14.5111	14.5592	14.4181	14.3538	14.4962
ref|NM_021324|gb|AF190991|gb|BC065694|gb|AK018148	chr7:3737817-3737876	A_52_P94482	Ttyh1	NM_021324	Mus musculus tweety homolog 1 (Drosophila) (Ttyh1), transcript variant 2, mRNA [NM_021324]	-0.143473	0.905337	5.63639	5.54458	5.58847	5.75109	5.72132	5.72746	5.58982	5.73329
ref|NM_175195|gb|AK046804|gb|AK170375|gb|AK165324	chr10:80271710-80271769	A_51_P407690	3110056O03Rik	NM_175195	Mus musculus RIKEN cDNA 3110056O03 gene (3110056O03Rik), mRNA [NM_175195]	-0.144559	0.904656	11.5306	11.5571	11.571	11.8585	11.5957	11.6382	11.5529	11.6975
gb|XM_001005092|gb|AK129031|ref|XM_984490|ref|XM_917905	chr17:71563545-71563604	A_52_P384901	Wdr43	XM_001005092	PREDICTED: Mus musculus WD repeat domain 43, transcript variant 5 (Wdr43), mRNA [XM_001005092]	-0.147115	0.903054	8.91638	8.89885	8.84104	8.97728	9.07503	9.0453	8.88542	9.03254
ref|NM_028534|ref|XM_977578|gb|BC006946|ens|ENSMUST00000027339	chr1:23800630-23800571	A_51_P249824	Smap1	NM_028534	Mus musculus stromal membrane-associated protein 1 (Smap1), mRNA [NM_028534]	-0.149287	0.901696	7.69488	7.68889	7.66089	7.72746	7.93708	7.82798	7.68155	7.83084
ref|NM_028780|gb|AK004754|gb|AK160610|ens|ENSMUST00000002391	chr14:54594518-54594459	A_52_P379729	Tm9sf1	NM_028780	Mus musculus transmembrane 9 superfamily member 1 (Tm9sf1), mRNA [NM_028780]	-0.150403	0.900999	6.38945	6.39746	6.14262	6.40953	NaN	6.51096	6.30984	6.46024
ref|NM_134058|gb|BC057160|gb|AF148638|ens|ENSMUST00000036160	chr13:116209427-116209368	A_51_P175552	Pelo	NM_134058	Mus musculus pelota homolog (Drosophila) (Pelo), mRNA [NM_134058]	-0.151526	0.900298	10.7482	10.7575	10.8482	10.9493	10.8699	10.9893	10.7847	10.9362
gb|AK002636|gb|BU841901|riken|0610015N12|tc|TC1772186	chr11:74720364-74720305	A_52_P96898	Srr	AK002636	Mus musculus adult male kidney cDNA, RIKEN full-length enriched library, clone:0610015N12 product:serine racemase, full insert sequence. [AK002636]	-0.160495	0.894718	8.24516	8.2404	8.11287	8.31817	8.41856	8.34319	8.19948	8.35997
ref|NM_024428|gb|BU559963|gb|AK003688|ens|ENSMUST00000024868	chr17:74204619-74204560	A_51_P185103	2810410M20Rik	NM_024428	Mus musculus RIKEN cDNA 2810410M20 gene (2810410M20Rik), mRNA [NM_024428]	-0.160768	0.894549	11.5531	11.4178	11.43	11.5848	11.7242	11.5742	11.467	11.6277
gb|AK133157|gb|AK122299|gb|AK172108|ens|ENSMUST00000034281	chr8:123050988-123051047	A_52_P251672	6430548M08Rik	AK133157	Mus musculus adult male testis cDNA, RIKEN full-length enriched library, clone:4931406C08 product:hypothetical protein, full insert sequence. [AK133157]	-0.161805	0.893906	9.19537	9.22721	9.06654	9.32774	9.28925	9.35755	9.16304	9.32485
ref|NM_009190|gb|DV047945|gb|U10119|gb|AK152131	chr1:108599243-108599184	A_51_P195100	Vps4b	NM_009190	Mus musculus vacuolar protein sorting 4b (yeast) (Vps4b), mRNA [NM_009190]	-0.16304	0.893141	9.69871	9.59666	9.78177	9.8434	9.84967	9.87319	9.69238	9.85542
ref|NM_001081274|gb|BC011329|gb|BC014793|ens|ENSMUST00000084124	chr4:147994562-147994503	A_51_P391996	Pgd	NM_001081274	Mus musculus phosphogluconate dehydrogenase (Pgd), mRNA [NM_001081274]	-0.165855	0.8914	7.14687	7.0794	7.15144	7.44591	7.1701	7.25927	7.1259	7.29176
ref|NM_021284|gb|AK155064|gb|BC031623|ens|ENSMUST00000032399	chr6:145174311-145174252	A_51_P509489	Kras	NM_021284	Mus musculus v-Ki-ras2 Kirsten rat sarcoma viral oncogene homolog (Kras), mRNA [NM_021284]	-0.168223	0.889938	8.96266	8.9386	8.91364	8.97346	9.09364	9.25247	8.9383	9.10652
ref|NM_138309|gb|AK080225|ens|ENSMUST00000080035|ens|ENSMUST00000037391	chrX:67681828-67681769	A_52_P601385	Cd99l2	NM_138309	Mus musculus Cd99 antigen-like 2 (Cd99l2), mRNA [NM_138309]	-0.169014	0.889451	10.2537	10.4756	10.4758	10.5125	10.6448	10.5549	10.4017	10.5707
gb|AK019094|riken|2310046O06|nap|NAP125157-1	chr9:57339748-57339689	A_52_P475062	2310046O06Rik	AK019094	Mus musculus adult male tongue cDNA, RIKEN full-length enriched library, clone:2310046O06 product:unclassifiable, full insert sequence. [AK019094]	-0.169863	0.888927	8.42522	8.59898	8.56447	8.67772	8.78845	8.63209	8.52955	8.69942
ref|NM_024266|gb|CA492835|gb|CB566267|ens|ENSMUST00000080300	chr9:44159758-44159817	A_51_P274768	Rps25	NM_024266	Mus musculus ribosomal protein S25 (Rps25), mRNA [NM_024266]	-0.170907	0.888284	14.1049	14.1511	14.2802	14.3367	14.4225	14.2898	14.1787	14.3496
ref|NM_027920|gb|BC053090|ens|ENSMUST00000079012|ens|ENSMUST00000101032	chr6:116374864-116374923	A_51_P200586	March8	NM_027920	Mus musculus membrane-associated ring finger (C3HC4) 8 (March8), mRNA [NM_027920]	-0.17253	0.887285	10.8502	10.8393	10.7039	10.9246	11.0914	10.8951	10.7978	10.9703
ref|NM_009226|gb|BF608958|gb|AK134582|ens|ENSMUST00000002551	chr18:10626889-10626948	A_51_P193254	Snrpd1	NM_009226	Mus musculus small nuclear ribonucleoprotein D1 (Snrpd1), mRNA [NM_009226]	-0.173097	0.886937	9.18549	9.25109	9.0932	9.35223	9.32362	9.37323	9.17659	9.34969
ref|NM_009456|gb|X97042|gb|AJ130961|ens|ENSMUST00000090192	chr16:17066050-17065991	A_51_P196027	Ube2l3	NM_009456	Mus musculus ubiquitin-conjugating enzyme E2L 3 (Ube2l3), mRNA [NM_009456]	-0.176039	0.88513	9.99235	10.0041	9.98655	10.048	10.1351	10.328	9.99433	10.1704
ref|NM_027101|ref|NM_027002|ens|ENSMUST00000025106|gb|AK009093	chr18:31939384-31939443	A_51_P419571	Polr2d	NM_027101	Mus musculus polymerase (RNA) II (DNA directed) polypeptide D (Polr2d), transcript variant 2, mRNA [NM_027101]	-0.17902	0.883303	10.2357	10.0902	10.3526	10.3926	10.3859	10.4371	10.2262	10.4052
ref|NM_138596|ref|XM_977492|gb|BC089312|ens|ENSMUST00000022089	chr13:70283277-70283336	A_51_P219433	Med10	NM_138596	Mus musculus mediator of RNA polymerase II transcription, subunit 10 homolog (NUT2, S. cerevisiae) (Med10), mRNA [NM_138596]	-0.184171	0.880155	10.985	11.0324	11.1197	11.3681	11.1637	11.1578	11.0457	11.2299
ref|NM_138670|gb|BC094469|gb|AK136571|ens|ENSMUST00000043865	chr15:78241021-78241080	A_51_P200529	Mpst	NM_138670	Mus musculus mercaptopyruvate sulfurtransferase (Mpst), mRNA [NM_138670]	-0.186091	0.878984	9.70506	9.76058	9.78382	9.92605	9.9565	9.92518	9.74982	9.93591
ref|NM_134025|gb|AK035552|gb|AK153798|ens|ENSMUST00000018877	chr11:83111594-83111535	A_51_P392867	Pex12	NM_134025	Mus musculus peroxisomal biogenesis factor 12 (Pex12), mRNA [NM_134025]	-0.18613	0.87896	7.5025	7.52493	7.61422	7.88376	7.66397	7.65231	7.54722	7.73335
ref|NM_029704|gb|AK008442|riken|2010204O13|tc|TC1588154	chr11:62098354-62098413	A_52_P316712	Ttc19	NM_029704	Mus musculus tetratricopeptide repeat domain 19 (Ttc19), transcript variant 2, mRNA [NM_029704]	-0.186141	0.878954	7.42997	7.25574	7.52225	7.54773	7.53034	7.68831	7.40265	7.58879
ref|NM_010900|gb|AK030107|riken|4932442G09|tc|TC1582145	chr7:126174347-126174288	A_52_P646034	Nfatc2ip	NM_010900	Mus musculus nuclear factor of activated T-cells, cytoplasmic, calcineurin-dependent 2 interacting protein (Nfatc2ip), mRNA [NM_010900]	-0.188487	0.877526	8.27961	8.28	8.31854	8.38514	8.40443	8.65404	8.29272	8.4812
gb|BC027644|gb|AK021296|gb|AK007941|riken|D530024A03	chr14:18867916-18867857	A_52_P595805	1810063B07Rik	BC027644	Mus musculus RIKEN cDNA 1810063B07 gene, mRNA (cDNA clone MGC:41347 IMAGE:1248085), complete cds. [BC027644]	-0.19017	0.876503	10.1734	10.0953	10.3138	10.4095	10.3796	10.3639	10.1942	10.3843
ref|NM_023464|ens|ENSMUST00000028342|gb|AK208309|gb|AK003356	chr2:25093444-25093385	A_51_P321965	Ssna1	NM_023464	Mus musculus Sjogren's syndrome nuclear autoantigen 1 (Ssna1), mRNA [NM_023464]	-0.190398	0.876364	10.2482	10.3028	10.2676	10.385	10.638	10.3669	10.2729	10.4633
ref|NM_019912|gb|AK147568|gb|U62483|gb|AK075844	chr18:35932815-35932875	A_51_P426458	Ube2d2	NM_019912	Mus musculus ubiquitin-conjugating enzyme E2D 2 (Ube2d2), mRNA [NM_019912]	-0.1917	0.875573	9.17638	9.1964	9.15334	9.38064	9.46693	9.25365	9.17537	9.36707
ref|NM_001043335|ref|NM_001043336|ref|XM_914229|gb|BC098329	chr12:108987091-108987150	A_51_P421279	Eml1	NM_001043335	Mus musculus echinoderm microtubule associated protein like 1 (Eml1), transcript variant 1, mRNA [NM_001043335]	-0.19183	0.875495	11.8915	11.9831	11.9706	12.0456	12.1861	12.189	11.9484	12.1402
ref|NM_133684|ens|ENSMUST00000068725|gb|BC006888|gb|AK013440	chr1:186514633-186514574	A_51_P334019	Mosc2	NM_133684	Mus musculus MOCO sulphurase C-terminal domain containing 2 (Mosc2), mRNA [NM_133684]	-0.192434	0.875128	13.1664	12.9514	13.2444	13.3442	13.3347	13.2607	13.1207	13.3132
ref|NM_010749|gb|AK153302|gb|X64069|ens|ENSMUST00000007602	chr6:122283096-122283155	A_51_P439170	M6pr	NM_010749	Mus musculus mannose-6-phosphate receptor, cation dependent (M6pr), mRNA [NM_010749]	-0.193143	0.874698	10.1816	10.2423	10.4371	10.4832	10.4824	10.4748	10.287	10.4801
ref|NM_016807|gb|BC019400|gb|AK033412|ens|ENSMUST00000103008	chr4:6322450-6322509	A_51_P249494	Sdcbp	NM_016807	Mus musculus syndecan binding protein (Sdcbp), mRNA [NM_016807]	-0.194105	0.874115	11.5439	11.4521	11.4473	11.682	11.7103	11.6333	11.4811	11.6752
ref|NM_010891|ens|ENSMUST00000027495|gb|AK151591|gb|AK171331	chr1:95339945-95340004	A_51_P214487	Sept2	NM_010891	Mus musculus septin 2 (Sept2), mRNA [NM_010891]	-0.195033	0.873553	12.5603	12.6318	12.6644	12.8986	12.7011	12.8419	12.6188	12.8139
ref|NM_025709|gb|BC060123|gb|CB201596|ens|ENSMUST00000028224	chr2:34499532-34499473	A_51_P326393	Gapvd1	NM_025709	Mus musculus GTPase activating protein and VPS9 domains 1 (Gapvd1), mRNA [NM_025709]	-0.195813	0.873081	9.14466	9.11937	8.94593	9.31042	9.16449	9.32249	9.06999	9.2658
ref|NM_024456|gb|BC023027|gb|AK089199|ens|ENSMUST00000019317	chr11:100531534-100531475	A_51_P486479	Rab5c	NM_024456	Mus musculus RAB5C, member RAS oncogene family (Rab5c), mRNA [NM_024456]	-0.196729	0.872527	9.98276	10.0257	9.94325	10.1285	10.0587	10.3547	9.98391	10.1806
ref|NM_011342|gb|AK037918|gb|AK088514|ens|ENSMUST00000029476	chr3:98007123-98007182	A_52_P418934	Sec22b	NM_011342	Mus musculus SEC22 vesicle trafficking protein homolog B (S. cerevisiae) (Sec22b), mRNA [NM_011342]	-0.200391	0.870315	10.7373	10.6973	10.7155	10.8739	10.8618	11.0156	10.7167	10.9171
ref|NM_011546|gb|D76432|gb|U26259|ens|ENSMUST00000025081	chr18:5774613-5774672	A_52_P546635	Zeb1	NM_011546	Mus musculus zinc finger E-box binding homeobox 1 (Zeb1), mRNA [NM_011546]	-0.201455	0.869673	9.80332	10.0314	9.98192	10.2242	10.1448	10.052	9.93887	10.1403
ref|NM_028887|gb|BC076627|gb|BC062946|ens|ENSMUST00000024850	chr17:71250215-71250156	A_52_P322017	Smchd1	NM_028887	Mus musculus SMC hinge domain containing 1 (Smchd1), mRNA [NM_028887]	-0.201651	0.869555	7.3577	7.37758	7.2353	7.60344	7.37758	7.59451	7.32352	7.52518
tc|TC1653266	chr11:69569250-69569191	A_52_P876850	TC1653266	TC1653266	Q91Z77_RAT (Q91Z77) Lipogenin, partial (9%) [TC1653266]	-0.205036	0.867517	5.87877	5.92184	5.7023	6.0371	5.9625	6.11842	5.8343	6.03934
ref|NM_027347|gb|BC050916|gb|BC005508|ens|ENSMUST00000020159	chr10:24602786-24602845	A_51_P190124	Crsp3	NM_027347	Mus musculus cofactor required for Sp1 transcriptional activation, subunit 3 (Crsp3), mRNA [NM_027347]	-0.209395	0.8649	8.63451	8.66385	8.46148	8.75015	8.90939	8.72849	8.58661	8.79601
ref|NM_027216|gb|AK049368|gb|BC019647|ens|ENSMUST00000071539	chr11:113061072-113061013	A_52_P545010	Slc39a11	NM_027216	Mus musculus solute carrier family 39 (metal ion transporter), member 11 (Slc39a11), mRNA [NM_027216]	-0.209697	0.864719	7.41553	7.47113	7.40329	7.79436	7.50104	7.62364	7.42998	7.63968
ref|NM_001033475|gb|AK147378|gb|AK018286|ens|ENSMUST00000037418	chr12:88055612-88055553	A_52_P324767	Tmed8	NM_001033475	Mus musculus transmembrane emp24 domain containing 8 (Tmed8), mRNA [NM_001033475]	-0.211059	0.863903	7.90784	7.87785	7.80934	8.22481	7.92125	8.08215	7.86501	8.07607
gb|AK018397|riken|8430408J07|tc|TC1643020|nap|NAP073749-1	chrX:103985598-103985539	A_52_P1107346	8430408J07Rik	AK018397	Mus musculus 16 days embryo lung cDNA, RIKEN full-length enriched library, clone:8430408J07 product:unclassifiable, full insert sequence [AK018397]	-0.211657	0.863545	7.08472	6.93555	6.94817	7.1427	7.18545	7.27527	6.98948	7.20114
ref|NM_001038999|ref|NM_009727|gb|AK200148|gb|AK079430	chr5:67900635-67900576	A_52_P534844	Atp8a1	NM_001038999	Mus musculus ATPase, aminophospholipid transporter (APLT), class I, type 8A, member 1 (Atp8a1), transcript variant 1, mRNA [NM_001038999]	-0.212115	0.863271	9.62175	9.68387	9.51783	9.70736	9.79509	9.95734	9.60782	9.81993
ref|NM_007982|gb|M95408|gb|AV340086|tc|TC1574936	chr15:73032517-73032458	A_51_P216219	Ptk2	NM_007982	Mus musculus PTK2 protein tyrosine kinase 2 (Ptk2), mRNA [NM_007982]	-0.214406	0.861901	8.55459	8.5025	8.47167	8.68912	8.91364	8.56922	8.50959	8.72399
ref|NM_016760|ref|NM_001080385|ref|NM_001080384|ref|NM_001080386	chr4:44053785-44053844	A_51_P197321	Clta	NM_016760	Mus musculus clathrin, light polypeptide (Lca) (Clta), transcript variant 3, mRNA [NM_016760]	-0.214741	0.861701	12.0698	11.9394	12.1695	12.2727	12.2213	12.329	12.0596	12.2743
gb|AK172111|gb|AK033702|riken|9130226F15|riken|F830037H09	chr5:130271130-130271189	A_52_P467060	Vkorc1l1	AK172111	Mus musculus activated spleen cDNA, RIKEN full-length enriched library, clone:F830037H09 product:hypothetical protein, full insert sequence [AK172111]	-0.21604	0.860925	8.95855	8.97943	9.07213	9.08525	9.40744	9.16554	9.00337	9.21941
ref|NM_028758|gb|BC062933|gb|AK149798|ens|ENSMUST00000033160	chr7:121780314-121780255	A_51_P165098	Gga2	NM_028758	Mus musculus golgi associated, gamma adaptin ear containing, ARF binding protein 2 (Gga2), mRNA [NM_028758]	-0.216595	0.860594	8.59557	8.83658	8.75767	8.85591	8.84862	9.13507	8.72994	8.94653
ref|NM_024192|ens|ENSMUST00000051234|gb|AK008842|gb|AB232359	chr19:46384766-46384707	A_52_P332549	Cuedc2	NM_024192	Mus musculus CUE domain containing 2 (Cuedc2), mRNA [NM_024192]	-0.218564	0.859421	8.26013	8.31591	8.46182	8.46489	8.50018	8.72849	8.34595	8.56452
ref|NM_009460|gb|AK012235|gb|AK159366|gb|AK002536	chr1:59584060-59584001	A_51_P104187	Sumo1	NM_009460	Mus musculus SMT3 suppressor of mif two 3 homolog 1 (yeast) (Sumo1), mRNA [NM_009460]	-0.221916	0.857426	13.194	13.0714	13.3777	13.3906	13.4572	13.4609	13.2143	13.4363
ref|NM_183221|ref|XM_987048|gb|DQ286572|ens|ENSMUST00000061260	chr3:39203177-39203236	A_52_P675530	Fat4	NM_183221	Mus musculus FAT tumor suppressor homolog 4 (Drosophila) (Fat4), mRNA [NM_183221]	-0.222452	0.857108	6.23218	6.15987	6.3147	NaN	6.44915	6.46692	6.23558	6.45803
gb|AK147212|gb|AK034066|gb|AK009517|ens|ENSMUST00000100979	chr11:69598048-69598107	A_51_P108131	Zbtb4	AK147212	Mus musculus 16 days embryo whole body cDNA, RIKEN full-length enriched library, clone:M421004K18 product:KAISO-like zinc finger protein 1 homolog [Homo sapiens], full insert sequence. [AK147212]	-0.232828	0.850965	10.6414	10.6806	10.4371	10.8312	10.929	10.6973	10.5864	10.8192
ref|NM_021540|ens|ENSMUST00000102776|gb|AF171875|gb|AK011088	chr11:49947972-49948031	A_52_P225438	Rnf130	NM_021540	Mus musculus ring finger protein 130 (Rnf130), mRNA [NM_021540]	-0.234362	0.850061	11.3862	11.5126	11.6915	11.7844	11.7926	11.7164	11.5301	11.7645
ref|NM_177662|gb|AK034490|gb|AK049470|ens|ENSMUST00000029649	chr3:82041303-82041362	A_52_P317043	Ctso	NM_177662	Mus musculus cathepsin O (Ctso), mRNA [NM_177662]	-0.235953	0.849124	8.32531	8.25582	8.18364	8.6342	8.45327	8.38514	8.25492	8.49087
ref|NM_172572|gb|AK028872|ens|ENSMUST00000103028|ens|ENSMUST00000103029	chr11:116414351-116414292	A_52_P382854	Rhbdf2	NM_172572	Mus musculus rhomboid 5 homolog 2 (Drosophila) (Rhbdf2), mRNA [NM_172572]	-0.23609	0.849043	7.8214	7.72974	7.70038	8.01155	7.89522	8.05302	7.75051	7.9866
ref|NM_025397|gb|DV046519|gb|AK003984|ens|ENSMUST00000019067	chr11:70269679-70269738	A_51_P349803	Med11	NM_025397	Mus musculus mediator of RNA polymerase II transcription, subunit 11 homolog (S. cerevisiae) (Med11), mRNA [NM_025397]	-0.239057	0.847299	7.96948	7.94203	7.59706	8.2131	8.02689	7.98575	7.83619	8.07525
ref|NM_026556|gb|BC040822|gb|AY029255|ens|ENSMUST00000020775	chr11:87797730-87797671	A_51_P203878	Dynll2	NM_026556	Mus musculus dynein light chain LC8-type 2 (Dynll2), mRNA [NM_026556]	-0.239341	0.847132	8.73245	8.9629	8.7409	8.96795	9.20905	8.97728	8.81208	9.05142
ref|NM_011353|gb|CB566298|gb|AK005773|ens|ENSMUST00000022145	chr13:101214309-101214368	A_51_P254986	Serf1	NM_011353	Mus musculus small EDRK-rich factor 1 (Serf1), mRNA [NM_011353]	-0.240842	0.846251	9.65001	9.58418	9.82721	9.82747	10.0774	9.87907	9.68713	9.92797
ref|NM_001024699|gb|AK166382|gb|AK154877|gb|AK155880	chr7:11906163-11906104	A_52_P253748	ZBTB45	NM_001024699	Mus musculus zinc finger and BTB domain containing 45 (ZBTB45), mRNA [NM_001024699]	-0.240907	0.846213	6.67972	6.61618	6.70874	6.82919	6.87027	7.02791	6.66821	6.90912
ref|NM_016859|gb|BC017530|gb|AK168301|ens|ENSMUST00000024783	chr17:47064583-47064524	A_52_P131836	Bysl	NM_016859	Mus musculus bystin-like (Bysl), mRNA [NM_016859]	-0.241732	0.845729	10.0442	10.0788	10.2248	10.3671	10.289	10.417	10.1159	10.3577
ref|NM_026828|gb|AK142070|gb|AK004089|ens|ENSMUST00000028295	chr2:26173798-26173441	A_51_P406334	D2Bwg1335e	NM_026828	Mus musculus DNA segment, Chr 2, Brigham & Women's Genetics 1335 expressed (D2Bwg1335e), mRNA [NM_026828]	-0.242202	0.845454	9.96819	9.95734	10.0048	10.3016	10.2779	10.0775	9.97678	10.219
ref|NM_025433|gb|AK090082|gb|DV054653|gb|AK167036	chr17:46237979-46237920	A_51_P110147	Rpl7l1	NM_025433	Mus musculus ribosomal protein L7-like 1 (Rpl7l1), mRNA [NM_025433]	-0.244235	0.844263	8.82867	8.96338	9.03983	9.27263	9.08148	9.21047	8.94396	9.18819
ref|NM_007589|gb|AK160636|gb|AK168741|gb|AK012564	chr17:87341961-87341902	A_52_P402305	Calm2	NM_007589	Mus musculus calmodulin 2 (Calm2), mRNA [NM_007589]	-0.246727	0.842806	13.655	13.6784	13.7224	13.7906	14.0654	13.9399	13.6852	13.932
ref|NM_010048|gb|AK088131|gb|BC031506|gb|AK163872	chr16:17754237-17754178	A_52_P405510	Dgcr2	NM_010048	Mus musculus DiGeorge syndrome critical region gene 2 (Dgcr2), mRNA [NM_010048]	-0.24728	0.842483	9.20151	9.39571	9.239	9.45789	9.44966	9.67051	9.27874	9.52602
ref|NM_021278|gb|X16053|gb|CB566120|ens|ENSMUST00000056887	chrX:162551600-162551541	A_51_P224843	Tmsb4x	NM_021278	Mus musculus thymosin, beta 4, X chromosome (Tmsb4x), mRNA [NM_021278]	-0.248937	0.841516	14.0838	14.3038	14.4263	14.6144	14.4491	14.4972	14.2713	14.5202
ref|NM_008907|gb|AK012491|gb|BC063097|gb|BU526341	chr11:6318122-6318275	A_52_P265542	Ppia	NM_008907	Mus musculus peptidylprolyl isomerase A (Ppia), mRNA [NM_008907]	-0.249684	0.84108	8.76846	8.86872	8.94271	9.08481	9.03221	9.21193	8.85996	9.10965
ref|NM_010888|ref|XM_904718|ref|XM_889816|ens|ENSMUST00000022097	chr13:73786409-73786350	A_51_P375034	Ndufs6	NM_010888	Mus musculus NADH dehydrogenase (ubiquinone) Fe-S protein 6 (Ndufs6), mRNA [NM_010888]	-0.2497	0.841071	13.9827	13.9151	13.7984	14.1444	14.2437	14.0572	13.8987	14.1484
ref|NM_145512|gb|AK156973|gb|AK036578|ens|ENSMUST00000043338	chr1:167011332-167011273	A_51_P103780	Sft2d2	NM_145512	Mus musculus SFT2 domain containing 2 (Sft2d2), mRNA [NM_145512]	-0.249865	0.840975	9.06743	9.10635	9.33613	9.38999	9.45413	9.41539	9.16997	9.41984
ref|NM_028457|gb|BC023360|gb|AK014134|ens|ENSMUST00000030375	chr4:120418966-120418907	A_51_P197883	3110037I16Rik	NM_028457	Mus musculus RIKEN cDNA 3110037I16 gene (3110037I16Rik), mRNA [NM_028457]	-0.250427	0.840648	7.54052	7.39803	NaN	7.86305	7.61863	7.67742	7.46927	7.7197
ref|NM_027185|gb|AK038050|gb|AK088460|ens|ENSMUST00000002327	chr17:27956037-27956096	A_51_P320593	Def6	NM_027185	Mus musculus differentially expressed in FDCP 6 (Def6), mRNA [NM_027185]	-0.250611	0.84054	7.21408	7.18628	7.30371	7.71459	7.34178	7.39953	7.23469	7.4853
gb|AK157824|gb|AK019143|riken|2600001P13|riken|B130064O10	chr9:114444779-114444720	A_52_P67396	Cnot10	AK157824	Mus musculus 9.5 days embryo parthenogenote cDNA, RIKEN full-length enriched library, clone:B130064O10 product:CCR4-NOT transcription complex, subunit 10, full insert sequence [AK157824]	-0.250771	0.840447	6.68381	6.67373	6.48623	6.89169	6.99727	6.70712	6.61459	6.86536
ref|NM_017367|gb|AK152614|gb|AK050465|ens|ENSMUST00000058550	chr5:94257961-94257902	A_52_P285257	Ccni	NM_017367	Mus musculus cyclin I (Ccni), mRNA [NM_017367]	-0.250929	0.840355	9.0954	8.67243	9.0219	9.10197	9.21533	9.22521	8.92991	9.18084
ref|NM_133889|ens|ENSMUST00000048162|ens|ENSMUST00000097872|gb|AK037201	chr4:128990556-128990615	A_51_P398467	Bsdc1	NM_133889	Mus musculus BSD domain containing 1 (Bsdc1), mRNA [NM_133889]	-0.255109	0.837924	9.55523	9.4786	9.38945	9.66207	9.66933	9.8572	9.47443	9.72954
ref|NM_053187|ens|ENSMUST00000020008|gb|AK009536|gb|BC039962	chr10:52025838-52025779	A_52_P582609	Gopc	NM_053187	Mus musculus golgi associated PDZ and coiled-coil motif containing (Gopc), mRNA [NM_053187]	-0.255788	0.83753	9.68387	9.76501	9.81178	10.0874	10.0813	9.85941	9.75355	10.0093
ref|NM_028372|ens|ENSMUST00000057598|gb|BC107207|gb|BC114401	chr13:82227566-82227625	A_51_P420726	2900024O10Rik	NM_028372	Mus musculus RIKEN cDNA 2900024O10 gene (2900024O10Rik), mRNA [NM_028372]	-0.255831	0.837504	6.64325	6.3688	6.6526	6.82188	6.83889	6.77138	6.55488	6.81072
ref|NM_009462|gb|BC007134|gb|CJ222900|ens|ENSMUST00000034283	chr8:122843372-122843431	A_51_P280200	Usp10	NM_009462	Mus musculus ubiquitin specific peptidase 10 (Usp10), mRNA [NM_009462]	-0.256872	0.8369	10.0004	9.89368	9.59666	10.0144	10.21	10.037	9.83023	10.0871
ref|NM_020004|ref|NM_001038010|gb|AK145205|gb|AK154866	chr11:100521408-100521349	A_51_P312528	Gcn5l2	NM_020004	Mus musculus GCN5 general control of amino acid synthesis-like 2 (yeast) (Gcn5l2), transcript variant 1, mRNA [NM_020004]	-0.259709	0.835257	6.07343	6.44157	6.36807	6.68416	6.45134	6.5267	6.29436	6.55407
gb|AK049933|gb|AK042735|riken|C630012M08|riken|A730020D21	chr4:82932885-82932944	A_51_P463270	Snapc3	AK049933	Mus musculus adult male hippocampus cDNA, RIKEN full-length enriched library, clone:C630012M08 product:SNRNA ACTIVATING PROTEIN COMPLEX 50 KDA SUBUNIT (SNAPC 50 KDA SUBUNIT) (PROXIMAL SEQUENCE ELEMENT-BINDING TRANSCRIPTION FACTOR BETA SUBUNIT) (PSE-B...	-0.260437	0.834835	6.30073	6.30438	5.94193	6.39146	6.59793	6.33896	6.18235	6.44278
ref|NM_001081016|ref|XM_994783|ref|XM_001002752|ref|XM_001001589	chr15:81623038-81623097	A_52_P283501	Zc3h7b	NM_001081016	Mus musculus zinc finger CCCH type containing 7B (Zc3h7b), mRNA [NM_001081016]	-0.262436	0.833679	8.65851	8.51504	8.61195	8.83658	8.75015	8.98608	8.59517	8.8576
gb|AK035288|riken|9530010F14|tc|TC1638613	chr2:181481721-181481780	A_52_P113126	Dnajc5	AK035288	Mus musculus adult male urinary bladder cDNA, RIKEN full-length enriched library, clone:9530010F14 product:unclassifiable, full insert sequence. [AK035288]	-0.262447	0.833673	8.37359	8.50581	8.47201	8.6193	8.93074	8.58872	8.45047	8.71292
ref|NM_008893|gb|BC023688|gb|AK087989|ens|ENSMUST00000025752	chr19:5946543-5946484	A_51_P391495	Pola2	NM_008893	Mus musculus polymerase (DNA directed), alpha 2 (Pola2), mRNA [NM_008893]	-0.263295	0.833183	6.82549	6.77116	6.44928	7.02809	6.83647	6.97126	6.68198	6.94527
ref|NM_025381|gb|DV067602|gb|AK152929|ens|ENSMUST00000004396	chr6:29417968-29420119	A_52_P514094	Atp6v1f	NM_025381	Mus musculus ATPase, H+ transporting, lysosomal V1 subunit F (Atp6v1f), mRNA [NM_025381]	-0.268701	0.830067	11.3106	11.3727	11.3871	11.496	11.7875	11.593	11.3568	11.6255
ref|NM_013911|ref|NM_001002846|gb|AK031262|ens|ENSMUST00000086459	chr9:20388575-20388516	A_51_P380541	Fbxl12	NM_013911	Mus musculus F-box and leucine-rich repeat protein 12 (Fbxl12), transcript variant 1, mRNA [NM_013911]	-0.270836	0.828839	7.07155	7.30363	7.05275	7.56345	7.35123	7.32576	7.14264	7.41348
ref|NM_172516|gb|AY429676|gb|AK172954|ens|ENSMUST00000045110	chr1:134292824-134292883	A_51_P111595	Ripk5	NM_172516	Mus musculus receptor interacting protein kinase 5 (Ripk5), mRNA [NM_172516]	-0.271102	0.828686	8.28925	8.61133	8.46557	8.71625	8.68212	8.78109	8.45538	8.72648
gb|AK006763|riken|1700051O16|tc|TC1775959|nap|NAP120429-1	chr4:128504795-128504854	A_52_P179905	AK006763	AK006763	Mus musculus adult male testis cDNA, RIKEN full-length enriched library, clone:1700051O16 product:Warning: possibly chimeric clone, full insert sequence. [AK006763]	-0.271744	0.828317	13.445	13.5813	13.5555	13.7776	13.962	13.6574	13.5273	13.799
ref|NM_016742|gb|AK145671|gb|AK010494|ens|ENSMUST00000019615	chr9:20889934-20889875	A_52_P463143	Cdc37	NM_016742	Mus musculus cell division cycle 37 homolog (S. cerevisiae) (Cdc37), mRNA [NM_016742]	-0.272362	0.827963	13.6074	13.6992	13.6394	14.0549	13.999	13.7093	13.6487	13.9211
ref|NM_028617|ens|ENSMUST00000034272|gb|AK003644|gb|BC020119	chr8:74476951-74477010	A_51_P146303	1110012M11Rik	NM_028617	Mus musculus RIKEN cDNA 1110012M11 gene (1110012M11Rik), mRNA [NM_028617]	-0.272594	0.82783	9.77149	9.75461	9.76266	10.0725	10.1812	9.85292	9.76292	10.0355
ref|NM_138656|gb|AK153439|gb|AK089354|ens|ENSMUST00000006692	chr8:125319999-125319940	A_51_P355943	Mvd	NM_138656	Mus musculus mevalonate (diphospho) decarboxylase (Mvd), mRNA [NM_138656]	-0.274227	0.826893	6.84727	6.63578	7.0825	7.0968	7.09373	7.19771	6.85518	7.12941
ref|NM_026543|gb|BC028428|gb|AK019392|gb|AK003636	chr11:50043390-50043449	A_51_P488554	3010026O09Rik	NM_026543	Mus musculus RIKEN cDNA 3010026O09 gene (3010026O09Rik), mRNA [NM_026543]	-0.275242	0.826312	7.72167	7.79442	NaN	8.25857	7.93344	7.90784	7.75804	8.03328
ref|NM_017375|gb|AK209921|gb|AK005525|gb|AK008467	chr19:18647952-18647893	A_51_P277345	Ostf1	NM_017375	Mus musculus osteoclast stimulating factor 1 (Ostf1), mRNA [NM_017375]	-0.275283	0.826288	10.162	10.2074	9.9359	10.4171	10.4124	10.3017	10.1018	10.377
ref|NM_001033165|gb|AK136359|ens|ENSMUST00000095070|ens|ENSMUST00000095068	chr4:59111736-59111795	A_52_P445382	2010203O07Rik	NM_001033165	Mus musculus RIKEN cDNA 2010203O07 gene (2010203O07Rik), mRNA [NM_001033165]	-0.276006	0.825874	8.13699	7.99063	7.79214	8.18529	8.19762	8.36486	7.97325	8.24926
ref|NM_011072|ens|ENSMUST00000018437|gb|AK028117|gb|AK150780	chr11:70469005-70468381	A_51_P220993	Pfn1	NM_011072	Mus musculus profilin 1 (Pfn1), mRNA [NM_011072]	-0.277121	0.825236	8.62266	8.80709	9.00633	9.09628	9.01193	9.15924	8.81203	9.08915
ref|NM_026434|ens|ENSMUST00000028251|gb|AK035348|gb|AK135109	chr2:35938153-35938094	A_52_P106789	Rbm18	NM_026434	Mus musculus RNA binding motif protein 18 (Rbm18), mRNA [NM_026434]	-0.277146	0.825222	11.1263	11.2213	11.2022	11.4387	11.5969	11.3457	11.1833	11.4604
ref|NM_153489|ref|NM_028475|gb|AK088702|gb|AK079895	chr3:90129695-90129636	A_52_P461517	Ubap2l	NM_153489	Mus musculus ubiquitin associated protein 2-like (Ubap2l), transcript variant 2, mRNA [NM_153489]	-0.279202	0.824047	9.57412	9.66222	9.80386	9.994	9.89999	9.98382	9.68007	9.95927
ref|NM_009983|gb|AK152638|gb|BC057931|ens|ENSMUST00000066401	chr7:142185506-142185447	A_51_P384629	Ctsd	NM_009983	Mus musculus cathepsin D (Ctsd), mRNA [NM_009983]	-0.279618	0.823809	13.2328	13.4401	13.3962	13.4615	13.9827	13.4638	13.3564	13.636
ref|NM_026445|ref|XM_974746|gb|AK138300|ens|ENSMUST00000060259	chr5:130147775-130147834	A_51_P321820	Sumf2	NM_026445	Mus musculus sulfatase modifying factor 2 (Sumf2), mRNA [NM_026445]	-0.279726	0.823747	6.58796	6.44225	6.63807	6.84727	7.00675	6.65345	6.5561	6.83582
ref|NM_009615|gb|AK144161|gb|BC094655|ens|ENSMUST00000064536	chr12:21571341-21571282	A_52_P337050	Adam17	NM_009615	Mus musculus a disintegrin and metallopeptidase domain 17 (Adam17), mRNA [NM_009615]	-0.28225	0.822307	8.05664	8.0976	8.24753	8.31817	8.50548	8.42487	8.13392	8.41617
gb|BC021160|gb|BC020049|gb|AK165592|gb|AK169433	chr8:75635902-75635961	A_52_P57526	Sin3b	BC021160	Mus musculus transcriptional regulator, SIN3B (yeast), mRNA (cDNA clone IMAGE:4190752), complete cds. [BC021160]	-0.284384	0.821092	12.049	11.9852	11.9016	12.3203	12.1959	12.2727	11.9786	12.263
ref|NM_053257|gb|AK011236|gb|AK014295|gb|BC008223	chr1:39315972-39316031	A_52_P321875	Rpl31	NM_053257	Mus musculus ribosomal protein L31 (Rpl31), mRNA [NM_053257]	-0.285008	0.820737	7.4401	7.25927	NaN	7.56733	7.75193	7.58483	7.34969	7.6347
ref|NM_145466|gb|AK050251|gb|BC006662|ens|ENSMUST00000038075	chr14:122026178-122026119	A_51_P262230	BC006662	NM_145466	Mus musculus cDNA sequence BC006662 (BC006662), mRNA [NM_145466]	-0.288839	0.818561	6.92758	6.83057	7.14075	7.25661	7.34348	7.16533	6.9663	7.25514
ref|NM_018738|gb|AK088315|gb|AK152337|ens|ENSMUST00000035266	chr11:58023620-58023679	A_51_P112355	Igtp	NM_018738	Mus musculus interferon gamma induced GTPase (Igtp), mRNA [NM_018738]	-0.290529	0.817602	9.85201	9.72778	9.97621	10.1934	10.2197	10.0145	9.852	10.1425
gb|AK158516|riken|K230005M06|tc|TC1635035|tc|TC1646214	chr9:66314695-66314636	A_52_P384931	Usp3	AK158516	Mus musculus visual cortex cDNA, RIKEN full-length enriched library, clone:K230005M06 product:ubiquitin specific protease 3, full insert sequence [AK158516]	-0.290744	0.81748	6.61864	6.65703	6.15447	6.68814	6.77534	6.83889	6.47671	6.76746
gb|AK040646|riken|A530005G02|tc|TC1648792	chr1:130002130-130002189	A_52_P467528	E130008O17Rik	AK040646	Mus musculus adult male aorta and vein cDNA, RIKEN full-length enriched library, clone:A530005G02 product:unclassifiable, full insert sequence [AK040646]	-0.29274	0.81635	4.36457	4.3756	4.5673	4.61518	4.71836	4.85215	4.43582	4.72856
gb|AK011997|gb|BC096561|gb|BC058130|gb|AK015614	chr6:86814153-86814094	A_51_P210340	2610306M01Rik	AK011997	Mus musculus 10 days embryo whole body cDNA, RIKEN full-length enriched library, clone:2610306M01 product:unclassifiable, full insert sequence [AK011997]	-0.292906	0.816256	7.92679	7.62869	7.88107	8.0503	8.15987	NaN	7.81218	8.10509
ref|NM_172946|gb|AK044068|gb|AK031954|riken|A830086J20	chr11:99050132-99050073	A_52_P392205	Krt222	NM_172946	Mus musculus keratin 222 (Krt222), mRNA [NM_172946]	-0.293649	0.815836	6.58283	6.10574	6.54779	6.73539	6.70044	6.68148	6.41212	6.70577
gb|XM_205287|ens|ENSMUST00000060309|ref|XM_975492|ref|XM_973932	chrX:128934226-128934167	A_52_P432969	Pcdh19	XM_205287	PREDICTED: Mus musculus protocadherin 19 (Pcdh19), mRNA [XM_205287]	-0.294061	0.815603	8.6594	8.76016	8.66148	9.08636	8.86728	9.0096	8.69368	8.98774
ref|NM_025843|ref|XM_985698|gb|BC056984|ens|ENSMUST00000036996	chr8:86461651-86461710	A_51_P519276	Ndufb7	NM_025843	Mus musculus NADH dehydrogenase (ubiquinone) 1 beta subcomplex, 7 (Ndufb7), mRNA [NM_025843]	-0.296261	0.81436	14.1444	14.0549	14.2853	14.5255	14.4608	14.387	14.1615	14.4578
ref|NM_008139|gb|BC057583|gb|AK147393|ens|ENSMUST00000025541	chr19:16452369-16452428	A_52_P668123	Gnaq	NM_008139	Mus musculus guanine nucleotide binding protein, alpha q polypeptide (Gnaq), mRNA [NM_008139]	-0.296774	0.814071	9.84104	9.82549	9.94703	10.3301	9.95867	10.2151	9.87119	10.168
ref|NM_023141|ref|XM_994080|gb|BC071216|gb|BC025525	chr1:158491808-158491749	A_51_P198179	Tor3a	NM_023141	Mus musculus torsin family 3, member A (Tor3a), mRNA [NM_023141]	-0.298717	0.812975	8.76377	8.71253	8.62175	9.21776	8.96266	8.81378	8.69935	8.99806
ref|NM_026331|gb|BC040399|gb|AF361699|ens|ENSMUST00000037064	chr14:68195352-68195293	A_51_P343429	Slc25a37	NM_026331	Mus musculus solute carrier family 25, member 37 (Slc25a37), mRNA [NM_026331]	-0.29964	0.812455	9.15355	9.49652	9.44932	9.88379	9.60409	9.51043	9.36646	9.6661
gb|AK048506|gb|AK158020|riken|C130067K17|riken|F930017G21	chr3:135548657-135548598	A_52_P569539	Nfkb1	AK048506	Mus musculus 16 days embryo head cDNA, RIKEN full-length enriched library, clone:C130067K17 product:inferred: nuclear factor of kappa light chain gene enhancer in B-cells 1, p105, full insert sequence. [AK048506]	-0.300534	0.811952	6.60659	6.6453	6.19771	NaN	6.66178	6.90569	6.4832	6.78373
gb|AK034874|gb|BC023380|riken|9430052L09	chr18:83137723-83137782	A_52_P244030	Zfp516	AK034874	Mus musculus 12 days embryo embryonic body between diaphragm region and neck cDNA, RIKEN full-length enriched library, clone:9430052L09 product:unclassifiable, full insert sequence. [AK034874]	-0.301854	0.811209	8.53236	8.62936	8.82231	9.00211	8.94154	8.94593	8.66134	8.96319
ref|NM_030145|gb|BC098230|gb|BC030427|ens|ENSMUST00000051867	chr8:81703218-81703159	A_51_P152802	Lsm6	NM_030145	Mus musculus LSM6 homolog, U6 small nuclear RNA associated (S. cerevisiae) (Lsm6), mRNA [NM_030145]	-0.302808	0.810673	7.07253	7.33219	7.01523	7.42857	7.56345	7.33635	7.13998	7.44279
ref|NM_026577|ens|ENSMUST00000089289|gb|BC082574|gb|BB775293	chr16:62736384-62736325	A_52_P400967	Arl13b	NM_026577	Mus musculus ADP-ribosylation factor-like 13B (Arl13b), mRNA [NM_026577]	-0.306019	0.808871	6.50661	6.62596	6.85071	6.96347	6.92887	7.00899	6.66109	6.96711
gb|AK021207|gb|AK031664|riken|C330017M16|riken|6030475M24	chr15:12494360-12494301	A_52_P113085	Pdzd2	AK021207	Mus musculus ES cells cDNA, RIKEN full-length enriched library, clone:C330017M16 product:unclassifiable, full insert sequence. [AK021207]	-0.306146	0.808799	7.29951	7.27372	7.32576	7.57775	7.60535	7.63432	7.29966	7.60581
ref|NM_177857|gb|AK137637|gb|BC060666|gb|BC046440	chr3:103298337-103298396	A_52_P350950	Dennd2c	NM_177857	Mus musculus DENN/MADD domain containing 2C (Dennd2c), mRNA [NM_177857]	-0.307161	0.808231	6.03287	6.05402	6.21302	6.39845	6.35873	6.46421	6.09997	6.40713
ref|NM_181402|gb|BC040269|gb|AK151393|ens|ENSMUST00000039680	chr6:127459489-127459548	A_51_P452227	Parp11	NM_181402	Mus musculus poly (ADP-ribose) polymerase family, member 11 (Parp11), mRNA [NM_181402]	-0.307972	0.807777	6.25157	6.46488	6.1217	6.62607	6.49997	6.63602	6.27938	6.58735
NA	chr9:100960054-100960113	A_52_P772584	A_52_P772584	A_52_P772584	Unknown	-0.308161	0.807671	9.93848	10.0478	9.54786	10.3291	10.0623	10.0672	9.84471	10.1529
ref|NM_207653|gb|BC023121|gb|AK142078|riken|D230022A22	chr1:58703294-58703353	A_51_P326091	Cflar	NM_207653	Mus musculus CASP8 and FADD-like apoptosis regulator (Cflar), transcript variant 1, mRNA [NM_207653]	-0.308384	0.807546	10.6604	10.7131	10.9524	11.2238	10.9563	11.071	10.7753	11.0837
ref|NM_203507|gb|AV032665|gb|AK004597|gb|BC016198	chr8:49051170-49051229	A_51_P434426	Rwdd4a	NM_203507	Mus musculus RWD domain containing 4A (Rwdd4a), mRNA [NM_203507]	-0.309344	0.807009	8.13485	8.10591	8.16867	8.2617	8.47337	8.60239	8.13648	8.44582
ref|NM_134046|gb|AK029226|ens|ENSMUST00000020981|ens|ENSMUST00000058541	chr12:4214785-4214726	A_51_P121275	Cenpo	NM_134046	Mus musculus centromere protein O (Cenpo), mRNA [NM_134046]	-0.310845	0.80617	6.65714	6.62888	6.78179	NaN	7.05781	6.94242	6.68927	7.00011
ref|NM_172286|gb|AK046401|gb|AK032447|gb|BC027126	chr8:123048459-123048518	A_51_P334490	6430548M08Rik	NM_172286	Mus musculus RIKEN cDNA 6430548M08 gene (6430548M08Rik), mRNA [NM_172286]	-0.312197	0.805414	7.07726	7.1517	7.28533	7.46073	7.53716	7.453	7.17143	7.48363
gb|AK173144|gb|AK089308|gb|AK170212|ens|ENSMUST00000077689	chr5:114202733-114202674	A_51_P197745	Ssh1	AK173144	Mus musculus mRNA for mKIAA1298 protein. [AK173144]	-0.314149	0.804325	7.27022	7.29378	7.10792	7.42997	7.79609	7.3883	7.22397	7.53812
ref|NM_001085355|ref|XM_973595|ref|XM_983766|gb|XM_139711	chr17:5299566-5299625	A_52_P289256	Arid1b	NM_001085355	Mus musculus AT rich interactive domain 1B (Swi1 like) (Arid1b), mRNA [NM_001085355]	-0.31415	0.804325	9.60378	9.46998	9.6434	9.89759	9.80722	9.9548	9.57239	9.88654
ref|NM_007826|ref|NM_001038610|gb|AK053594|gb|BC078644	chr14:96670134-96670075	A_52_P309022	Dach1	NM_007826	Mus musculus dachshund 1 (Drosophila) (Dach1), transcript variant 1, mRNA [NM_007826]	-0.317269	0.802588	9.40957	9.4348	9.35773	9.8981	9.67257	9.58324	9.4007	9.71797
gb|BC023856|gb|AK080266|riken|A630008E13|tc|TC1605081	chr14:51122698-51122639	A_52_P135078	Chd8	BC023856	Mus musculus chromodomain helicase DNA binding protein 8, mRNA (cDNA clone IMAGE:5346758). [BC023856]	-0.320402	0.800847	5.63807	5.57189	5.24572	5.9115	5.67948	5.82591	5.48523	5.80563
ref|NM_011842|gb|BC079847|gb|DT926335|ens|ENSMUST00000096240	chr19:9019090-9019149	A_51_P164207	Mta2	NM_011842	Mus musculus metastasis-associated gene family, member 2 (Mta2), mRNA [NM_011842]	-0.321062	0.800481	9.59168	9.734	9.7789	10.2356	9.7898	10.0423	9.70153	10.0226
ref|NM_146093|gb|AK172428|gb|AK150442|ens|ENSMUST00000096255	chr19:8942630-8942689	A_52_P568805	D19Ertd721e	NM_146093	Mus musculus DNA segment, Chr 19, ERATO Doi 721, expressed (D19Ertd721e), mRNA [NM_146093]	-0.325071	0.798259	13.4731	13.5873	13.6765	13.8179	14.1379	13.7563	13.579	13.9041
ref|NM_026975|gb|CB196595|gb|BC027558|ens|ENSMUST00000016087	chr3:96282280-96282221	A_51_P207849	Bola1	NM_026975	Mus musculus bolA-like 1 (E. coli) (Bola1), mRNA [NM_026975]	-0.329157	0.796002	11.7288	11.8148	11.5953	12.1328	12.1456	11.8481	11.713	12.0421
ref|NM_178746|gb|AK044735|ens|ENSMUST00000052514|riken|A930038B02	chr13:113853712-113853771	A_52_P578768	9130023D20Rik	NM_178746	Mus musculus RIKEN cDNA 9130023D20 gene (9130023D20Rik), mRNA [NM_178746]	-0.329498	0.795813	8.0879	8.24714	8.38837	8.71539	8.4381	8.55842	8.24114	8.57064
ref|NM_026305|ens|ENSMUST00000069579|gb|AK019181|gb|AK019218	chr17:23552510-23552451	A_51_P397823	Tceb2	NM_026305	Mus musculus transcription elongation factor B (SIII), polypeptide 2 (Tceb2), mRNA [NM_026305]	-0.329774	0.795661	13.5084	13.6382	13.8654	14.0712	14.0256	13.9045	13.6707	14.0004
ref|NM_138676|gb|AK160641|gb|AK154779|gb|BC061477	chr7:27051093-27051034	A_51_P134972	Shkbp1	NM_138676	Mus musculus Sh3kbp1 binding protein 1 (Shkbp1), mRNA [NM_138676]	-0.333825	0.79343	7.55434	7.64554	7.83988	8.21392	7.88529	7.94203	7.67992	8.01374
ref|NM_016783|gb|AK169063|gb|BC006016|ens|ENSMUST00000073339	chrX:33037247-33037306	A_51_P144581	Pgrmc1	NM_016783	Mus musculus progesterone receptor membrane component 1 (Pgrmc1), mRNA [NM_016783]	-0.334253	0.793195	9.04462	9.07459	9.19947	9.6594	9.2398	9.42224	9.10623	9.44048
ref|NM_019712|gb|BC056992|gb|AK003159|gb|AF140599	chr15:81302411-81302470	A_51_P326413	Rbx1	NM_019712	Mus musculus ring-box 1 (Rbx1), mRNA [NM_019712]	-0.33552	0.792498	13.1784	13.1409	13.5225	13.6183	13.6745	13.5555	13.2806	13.6161
ens|ENSMUST00000102563|ens|ENSMUST00000079056|gb|AK089542|gb|BC016642	chr11:70256469-70257008	A_52_P336629	Arrb2	ENSMUST00000102563	arrestin, beta 2 [Source:MarkerSymbol;Acc:MGI:99474] [ENSMUST00000102563]	-0.335964	0.792255	6.77522	6.92223	6.95138	7.50184	7.16725	6.98764	6.88294	7.21891
ref|NM_016900|gb|AK158419|gb|AF141322|ens|ENSMUST00000000058	chr6:17238393-17238452	A_51_P279552	Cav2	NM_016900	Mus musculus caveolin 2 (Cav2), mRNA [NM_016900]	-0.336227	0.79211	9.28648	9.25091	9.13648	9.66347	9.70557	9.31351	9.22462	9.56085
gb|AK164165|gb|AK050387|gb|AK018679|ens|ENSMUST00000084838	chr16:49833963-49834022	A_51_P200535	Cd47	AK164165	Mus musculus adult male hippocampus cDNA, RIKEN full-length enriched library, clone:C630029O17 product:CD47 antigen (Rh-related antigen, integrin-associated signal transducer), full insert sequence [AK164165]	-0.338389	0.790924	7.53916	7.68889	7.20758	7.85814	7.83505	7.75761	7.47854	7.81693
ref|NM_010909|gb|AF095902|gb|AK133517|ens|ENSMUST00000048994	chr17:34828422-34828363	A_51_P169567	Nfkbil1	NM_010909	Mus musculus nuclear factor of kappa light polypeptide gene enhancer in B-cells inhibitor-like 1 (Nfkbil1), mRNA [NM_010909]	-0.342076	0.788905	7.57579	7.62053	7.72457	8.15777	7.93708	7.85227	7.6403	7.98237
ref|NM_027412|gb|BC063773|gb|BC035304|ens|ENSMUST00000096751	chr19:8878459-8878400	A_51_P178872	Ttc9c	NM_027412	Mus musculus tetratricopeptide repeat domain 9C (Ttc9c), mRNA [NM_027412]	-0.342114	0.788885	6.40016	6.48663	NaN	6.79246	6.65618	6.90789	6.4434	6.78551
ref|NM_178440|ens|ENSMUST00000003459|ens|ENSMUST00000092902|gb|BC113755	chr11:6406673-6406614	A_51_P333253	Myo1g	NM_178440	Mus musculus myosin IG (Myo1g), mRNA [NM_178440]	-0.342969	0.788417	6.60078	6.91448	6.76576	7.22078	7.04084	7.0483	6.76034	7.10331
ref|NM_026866|gb|AK004521|gb|AY144589|ens|ENSMUST00000003035	chrUn_random:752654-752595	A_52_P243152	Disp1	NM_026866	Mus musculus dispatched homolog 1 (Drosophila) (Disp1), mRNA [NM_026866]	-0.343262	0.788257	6.30241	6.22352	5.94094	6.57466	6.52226	6.39973	6.15562	6.49889
ref|NM_011707|gb|BC012690|gb|AF440693|ens|ENSMUST00000017488	chr11:78318086-78318358	A_51_P109840	Vtn	NM_011707	Mus musculus vitronectin (Vtn), mRNA [NM_011707]	-0.345699	0.786926	10.7639	10.9322	10.2356	10.9474	10.9913	11.03	10.6439	10.9896
ref|NM_027532|ref|XM_892842|gb|AK139635|gb|BC080730	chr7:101773028-101773087	A_52_P570583	3200002M19Rik	NM_027532	Mus musculus RIKEN cDNA 3200002M19 gene (3200002M19Rik), mRNA [NM_027532]	-0.347382	0.786009	8.31967	8.3837	8.49118	8.6677	9.03892	8.53008	8.39819	8.74557
ref|NM_177231|ref|NM_178220|gb|AK147566|ens|ENSMUST00000032995	chr7:99480744-99480803	A_51_P436727	Arrb1	NM_177231	Mus musculus arrestin, beta 1 (Arrb1), transcript variant a, mRNA [NM_177231]	-0.349091	0.785078	9.65045	9.38838	9.59432	10.1759	9.83421	9.67036	9.54439	9.89348
nap|NAP007437-001	chr7:46858637-46858578	A_52_P237159	NAP007437-001	NAP007437-001	Unknown	-0.349299	0.784965	6.85674	6.98137	7.0794	NaN	7.26944	7.37417	6.9725	7.3218
ref|NM_207623|ref|NM_019706|ens|ENSMUST00000052396|ens|ENSMUST00000072847	chr18:21170216-21170275	A_52_P504421	Rnf138	NM_207623	Mus musculus ring finger protein 138 (Rnf138), transcript variant 1, mRNA [NM_207623]	-0.350381	0.784377	7.51215	7.30454	6.97708	7.69012	7.61428	7.54052	7.26459	7.61497
ref|NM_133978|ens|ENSMUST00000098322|ens|ENSMUST00000035009|gb|AK168024	chr9:114605706-114605647	A_51_P377833	Cmtm7	NM_133978	Mus musculus CKLF-like MARVEL transmembrane domain containing 7 (Cmtm7), mRNA [NM_133978]	-0.350619	0.784247	8.22681	8.37829	8.17701	8.47066	8.57459	8.78872	8.2607	8.61132
gb|AK049500|gb|AK040245|riken|C430017L17|riken|A430080F22	chr12:112079484-112079543	A_52_P102651	Mark3	AK049500	Mus musculus 7 days embryo whole body cDNA, RIKEN full-length enriched library, clone:C430017L17 product:MAP [AK049500]	-0.350884	0.784104	6.13031	5.98623	6.1205	6.30347	6.50012	6.4861	6.07901	6.4299
ref|NM_001039520|gb|AK005012|gb|BC010233|gb|AK150046	chr9:21256044-21256103	A_52_P271614	Dnm2	NM_001039520	Mus musculus dynamin 2 (Dnm2), mRNA [NM_001039520]	-0.353303	0.78279	7.10599	7.38838	6.88224	7.42857	7.45368	7.55427	7.12554	7.47884
gb|AK087049|gb|AK087070|riken|E030022J11|riken|E030025D05	chr11:28475463-28475404	A_51_P101985	Ccdc85a	AK087049	Mus musculus 0 day neonate lung cDNA, RIKEN full-length enriched library, clone:E030022J11 product:weakly similar to HEPATITIS DELTA ANTIGEN INTERACTING PROTEIN A [Homo sapiens], full insert sequence. [AK087049]	-0.353637	0.782609	6.77654	7.16725	7.13014	7.21221	7.63807	7.28455	7.02464	7.37828
ref|NM_015771|ens|ENSMUST00000022531|gb|AK164789|gb|BC053028	chr14:56644139-56644080	A_52_P315345	Lats2	NM_015771	Mus musculus large tumor suppressor 2 (Lats2), mRNA [NM_015771]	-0.354365	0.782214	9.04849	9.33483	9.04962	9.54834	9.48247	9.46523	9.14431	9.49868
ref|NM_177390|gb|AK148112|gb|BC039700|gb|BC034071	chr11:80298469-80298410	A_52_P650855	Myo1d	NM_177390	Mus musculus myosin ID (Myo1d), mRNA [NM_177390]	-0.361973	0.7781	10.5549	10.4704	10.2753	11.139	10.588	10.6595	10.4336	10.7955
ref|NM_001042558|ref|NM_009684|gb|AK220340|ens|ENSMUST00000020157	chr10:90419693-90419634	A_51_P417701	Apaf1	NM_001042558	Mus musculus apoptotic peptidase activating factor 1 (Apaf1), transcript variant 1, mRNA [NM_001042558]	-0.362131	0.778015	5.87794	5.98773	5.9091	6.38673	6.03287	6.44157	5.92492	6.28705
ref|NM_053187|gb|AK030637|gb|AI844555|ens|ENSMUST00000020008	chr10:52026889-52026830	A_51_P202418	Gopc	NM_053187	Mus musculus golgi associated PDZ and coiled-coil motif containing (Gopc), mRNA [NM_053187]	-0.36355	0.77725	8.19722	8.0976	7.88529	8.62266	8.19722	8.45087	8.06003	8.42358
gb|BC026771|gb|AK014521|riken|4631413K11|tc|TC1579426	chr10:52009363-52009422	A_52_P158710	Dcbld1	BC026771	Mus musculus discoidin, CUB and LCCL domain containing 1, mRNA (cDNA clone MGC:30907 IMAGE:4014778), complete cds. [BC026771]	-0.364005	0.777004	6.28618	6.56212	6.54458	6.77961	7.07726	6.62802	6.46429	6.8283
gb|AK039370|riken|A330033H09|nap|NAP021218-001	chr6:92122599-92122540	A_51_P335729	AK039370	AK039370	Mus musculus adult male spinal cord cDNA, RIKEN full-length enriched library, clone:A330033H09 product:nuclear receptor subfamily 2, group C, member 2, full insert sequence. [AK039370]	-0.367999	0.774856	7.25164	7.25833	7.01523	7.63928	7.66326	7.32665	7.17507	7.54307
ref|NM_011806|gb|U70017|gb|AK046201|gb|AK160595	chr5:9125844-9125785	A_51_P405882	Dmtf1	NM_011806	Mus musculus cyclin D binding myb-like transcription factor 1 (Dmtf1), mRNA [NM_011806]	-0.368051	0.774828	6.22304	6.22657	5.72838	6.65618	6.29998	6.32598	6.05933	6.42738
ref|NM_008800|gb|AK004772|gb|BC058531|ens|ENSMUST00000023132	chr15:103357960-103358019	A_51_P167803	Pde1b	NM_008800	Mus musculus phosphodiesterase 1B, Ca2+-calmodulin dependent (Pde1b), mRNA [NM_008800]	-0.368693	0.774484	5.91748	5.7611	5.63639	6.04749	6.39703	5.97652	5.77166	6.14035
ref|NM_178922|gb|BC065124|gb|AK077704|ens|ENSMUST00000090190	chr16:17176789-17176848	A_52_P234354	Hic2	NM_178922	Mus musculus hypermethylated in cancer 2 (Hic2), mRNA [NM_178922]	-0.369014	0.774311	6.88457	6.62644	6.22818	6.95254	6.95265	6.94105	6.57973	6.94875
ref|NM_027242|ens|ENSMUST00000031739|gb|AK008148|gb|AK008184	chr5:138009782-138009841	A_51_P103865	2010007H12Rik	NM_027242	Mus musculus RIKEN cDNA 2010007H12 gene (2010007H12Rik), mRNA [NM_027242]	-0.370491	0.773519	6.92452	7.04193	6.49158	7.15844	7.24658	7.16448	6.81934	7.18983
ref|NM_019993|gb|BC003297|gb|AK208220|ens|ENSMUST00000028004	chr1:169204789-169204848	A_52_P265877	Aldh9a1	NM_019993	Mus musculus aldehyde dehydrogenase 9, subfamily A1 (Aldh9a1), mRNA [NM_019993]	-0.370539	0.773493	7.59202	7.03122	7.58547	NaN	7.89578	7.65111	7.4029	7.77344
ref|NM_001081116|ref|XM_989450|ref|XM_989415|ens|ENSMUST00000037681	chr7:100746298-100746239	A_52_P482299	Arhgef17	NM_001081116	Mus musculus Rho guanine nucleotide exchange factor (GEF) 17 (Arhgef17), mRNA [NM_001081116]	-0.371695	0.772874	11.6318	11.7506	11.5487	11.9831	12.039	12.0241	11.6437	12.0154
gb|AK017277|riken|5430405N12|tc|TC1614237|nap|NAP011956-001	chr14:11033841-11033900	A_51_P181705	5430405N12Rik	AK017277	Mus musculus 6 days neonate head cDNA, RIKEN full-length enriched library, clone:5430405N12 product:unclassifiable, full insert sequence [AK017277]	-0.373355	0.771985	9.95904	9.71339	9.77986	10.374	9.9737	10.2246	9.81743	10.1908
ref|NM_172428|gb|BC072586|ens|ENSMUST00000089174|ens|ENSMUST00000100394	chr15:81969225-81969284	A_51_P193395	Ccdc134	NM_172428	Mus musculus coiled-coil domain containing 134 (Ccdc134), mRNA [NM_172428]	-0.373699	0.771801	9.18611	9.39732	9.38838	9.68226	9.6974	9.71324	9.32394	9.69764
ref|NM_016979|gb|BC006875|gb|AK149937|ens|ENSMUST00000036333	chrX:74015127-74015068	A_51_P179864	Prkx	NM_016979	Mus musculus protein kinase, X-linked (Prkx), mRNA [NM_016979]	-0.376546	0.770279	8.58809	8.91364	8.98963	9.29596	9.21695	9.10809	8.83045	9.207
ref|NM_153138|gb|BC049788|gb|AK156547|ens|ENSMUST00000102681	chr2:73230670-73230611	A_52_P637282	Wipf1	NM_153138	Mus musculus WAS/WASL interacting protein family, member 1 (Wipf1), mRNA [NM_153138]	-0.376616	0.770242	8.41574	8.73527	8.48884	9.07012	8.76984	8.92975	8.54662	8.92324
gb|AK035845|gb|BB125990|riken|9630010G10	chr17:56064613-56064554	A_51_P390755	9630010G10Rik	AK035845	Mus musculus 16 days neonate cerebellum cDNA, RIKEN full-length enriched library, clone:9630010G10 product:unclassifiable, full insert sequence. [AK035845]	-0.381269	0.767762	7.05916	6.60351	6.73087	7.37032	7.09574	7.07128	6.79785	7.17912
ref|NM_011480|gb|BC056922|ens|ENSMUST00000020846|ens|ENSMUST00000064158	chr11:60015966-60015907	A_51_P401921	Srebf1	NM_011480	Mus musculus sterol regulatory element binding factor 1 (Srebf1), mRNA [NM_011480]	-0.382991	0.766846	11.0431	11.6192	11.4784	11.6923	11.7628	11.8347	11.3802	11.7632
ref|NM_133907|gb|AK046056|gb|AK122187|ens|ENSMUST00000049453	chr5:30006671-30006730	A_51_P141836	Ube3c	NM_133907	Mus musculus ubiquitin protein ligase E3C (Ube3c), mRNA [NM_133907]	-0.383059	0.76681	9.34356	9.3966	9.11613	9.49835	10.0593	9.44777	9.28543	9.66849
ref|NM_198703|gb|AY455867|gb|AY309076|ens|ENSMUST00000060043	chr6:119938420-119936671	A_52_P82209	Wnk1	NM_198703	Mus musculus WNK lysine deficient protein kinase 1 (Wnk1), mRNA [NM_198703]	-0.38357	0.766538	8.7668	8.57648	8.86134	8.98561	8.9332	9.43654	8.73488	9.11845
gb|AK089482|riken|F730038D06|tc|TC1581619|nap|NAP072579-1	chr15:25646595-25646654	A_52_P414166	Myo10	AK089482	Mus musculus B6-derived CD11 +ve dendritic cells cDNA, RIKEN full-length enriched library, clone:F730038D06 product:hypothetical protein, full insert sequence. [AK089482]	-0.384084	0.766265	6.22126	6.11686	5.72541	6.2854	6.61312	6.31727	6.02118	6.40526
gb|AK129340|gb|AK029827|ens|ENSMUST00000035086|riken|4931400N15	chr9:113502321-113502262	A_52_P99665	Pdcd6ip	AK129340	Mus musculus mRNA for mKIAA1375 protein [AK129340]	-0.384608	0.765987	6.62607	6.74909	6.12687	6.84476	6.96038	6.85071	6.50068	6.88529
ref|NM_019391|gb|BC044736|ens|ENSMUST00000038946|ens|ENSMUST00000018963	chr7:142299345-142299404	A_52_P63044	Lsp1	NM_019391	Mus musculus lymphocyte specific 1 (Lsp1), mRNA [NM_019391]	-0.385171	0.765688	7.53716	7.30857	7.60474	8.16323	7.64055	7.80219	7.48349	7.86866
gb|BC025200|gb|AK014252|riken|3110073H01|tc|TC1632521	chr15:9128996-9129055	A_51_P180994	3110073H01Rik	BC025200	Mus musculus RIKEN cDNA 3110073H01 gene, mRNA (cDNA clone IMAGE:5043259), with apparent retained intron [BC025200]	-0.385373	0.765581	8.77424	9.04985	8.97823	9.0954	9.48348	9.37956	8.93411	9.31948
ref|NM_145928|gb|BC026574|gb|BC025568|ens|ENSMUST00000047652	chr14:39815482-39815423	A_51_P334308	Tspan14	NM_145928	Mus musculus tetraspanin 14 (Tspan14), mRNA [NM_145928]	-0.385475	0.765527	9.91899	9.98073	9.49968	10.0871	10.1426	10.3261	9.7998	10.1853
ref|NM_198606|gb|AK139315|gb|AK157825|ens|ENSMUST00000022909	chr15:38975195-38975254	A_52_P471502	Wdsof1	NM_198606	Mus musculus WD repeats and SOF domain containing 1 (Wdsof1), mRNA [NM_198606]	-0.385792	0.765358	8.05166	8.06699	7.16549	NaN	8.091	8.20335	7.76138	8.14717
ref|NM_007611|gb|Y13088|gb|AK079250|gb|AK154978	chr19:56495421-56495480	A_51_P414548	Casp7	NM_007611	Mus musculus caspase 7 (Casp7), mRNA [NM_007611]	-0.38921	0.763548	7.65898	7.45162	7.46073	8.04211	7.88478	7.81207	7.52378	7.91299
ref|NM_015753|gb|BC060699|ens|ENSMUST00000028229|ens|ENSMUST00000076836	chr2:44810616-44810557	A_51_P121206	Zeb2	NM_015753	Mus musculus zinc finger E-box binding homeobox 2 (Zeb2), transcript variant 2, mRNA [NM_015753]	-0.389653	0.763313	8.15819	7.81213	8.09935	8.72792	8.26952	8.24119	8.02322	8.41287
gb|DT906808|gb|AK009586|gb|AK009727|gb|AK009818	chr11:75993392-75993333	A_52_P531184	DT906808	DT906808	BMSB11657 Hematopoietic stem cells Mus musculus cDNA, mRNA sequence [DT906808]	-0.390023	0.763118	7.6474	7.64482	7.9471	8.14381	8.15271	8.11287	7.74644	8.13646
ref|NM_175414|gb|BB142943|gb|AK158729|ens|ENSMUST00000032503	chr6:127927144-127927085	A_52_P324825	Tspan9	NM_175414	Mus musculus tetraspanin 9 (Tspan9), mRNA [NM_175414]	-0.390601	0.762812	11.7531	11.872	11.6743	12.4443	11.9473	12.0796	11.7665	12.1571
ref|NM_133739|ens|ENSMUST00000052865|gb|AK172352|gb|AK172701	chr9:7794193-7794252	A_51_P421664	Tmem123	NM_133739	Mus musculus transmembrane protein 123 (Tmem123), mRNA [NM_133739]	-0.391209	0.762491	10.203	10.1281	9.64401	10.2982	10.3328	10.5178	9.99172	10.3829
ref|NM_145944|gb|AK078345|gb|AK089982|ens|ENSMUST00000022614	chr14:64810811-64810870	A_52_P491961	Ccdc25	NM_145944	Mus musculus coiled-coil domain containing 25 (Ccdc25), mRNA [NM_145944]	-0.391967	0.76209	7.02162	7.16809	7.1427	7.35843	7.78262	7.36727	7.1108	7.50277
gb|AK036317|riken|9630056E02|tc|TC1613383|nap|NAP024527-001	chr6:115596416-115596357	A_52_P537647	Raf1	AK036317	Mus musculus 16 days neonate cerebellum cDNA, RIKEN full-length enriched library, clone:9630056E02 product:v-raf-1 leukemia viral oncogene 1, full insert sequence. [AK036317]	-0.392076	0.762033	7.13776	7.02145	7.01318	7.62425	7.29294	7.43143	7.05746	7.44954
ref|NM_008609|gb|BC047278|gb|D86332|ens|ENSMUST00000034243	chr8:98262932-98262991	A_51_P220062	Mmp15	NM_008609	Mus musculus matrix metallopeptidase 15 (Mmp15), mRNA [NM_008609]	-0.392831	0.761634	7.9471	7.95812	7.29951	8.01639	8.06114	8.30568	7.73491	8.12774
ref|NM_026153|ens|ENSMUST00000076942|gb|AK170894|gb|AK012871	chr15:31269222-31269163	A_52_P284495	5730557B15Rik	NM_026153	Mus musculus RIKEN cDNA 5730557B15 gene (5730557B15Rik), transcript variant 1, mRNA [NM_026153]	-0.399114	0.758324	7.6756	7.31929	8.01973	8.04531	8.04211	8.12455	7.67154	8.07066
gb|AK005150|riken|1500004K09|tc|TC1587939|nap|NAP014222-001	chr13:92038947-92039006	A_52_P557098	Ssbp2	AK005150	Mus musculus adult male cerebellum cDNA, RIKEN full-length enriched library, clone:1500004K09 product:hypothetical protein, full insert sequence. [AK005150]	-0.399233	0.758261	7.41031	7.42494	7.49625	7.96155	7.61108	7.95657	7.44383	7.84307
gb|AK077970|riken|6030483I01|tc|TC1607929	chr11:49978310-49978369	A_52_P707962	Tbc1d9b	AK077970	Mus musculus 13 days embryo male testis cDNA, RIKEN full-length enriched library, clone:6030483I01 product:unclassifiable, full insert sequence. [AK077970]	-0.399712	0.758009	5.97861	5.82484	5.78942	6.48086	6.15127	6.15987	5.86429	6.264
gb|AK076753|ref|XM_889570|ref|XM_911932|ref|XM_993067	chr13:78489648-78489707	A_51_P452682	1700013G10Rik	AK076753	Mus musculus adult male testis cDNA, RIKEN full-length enriched library, clone:4930431K23 product:Sperm 1 POU-domain transcription factor, full insert sequence. [AK076753]	-0.401593	0.757022	7.84795	7.89006	8.30796	8.55523	8.35902	8.33651	8.01532	8.41692
ref|NM_030004|gb|AK080625|gb|AK135834|ens|ENSMUST00000022517	chr14:56229316-56229257	A_51_P336952	Cryl1	NM_030004	Mus musculus crystallin, lambda 1 (Cryl1), mRNA [NM_030004]	-0.404852	0.755314	8.00188	8.02172	7.65356	8.07503	8.24872	8.56796	7.89239	8.29724
ref|NM_178612|ens|ENSMUST00000081519|ens|ENSMUST00000080100|gb|AK011474	chr5:138423324-138423382	A_51_P243194	2610019P18Rik	NM_178612	Mus musculus RIKEN cDNA 2610019P18 gene (2610019P18Rik), mRNA [NM_178612]	-0.406074	0.754674	8.14848	8.23322	8.07459	8.81378	8.28771	8.57301	8.15209	8.55817
gb|AK083890|gb|AK041762|riken|A630035J15|riken|D130051D11	chr15:85495335-85495394	A_52_P555808	D130051D11Rik	AK083890	Mus musculus 12 days embryo spinal ganglion cDNA, RIKEN full-length enriched library, clone:D130051D11 product:unclassifiable, full insert sequence [AK083890]	-0.407978	0.753679	5.91449	6.04839	5.67948	6.2419	6.33285	6.29155	5.88079	6.28877
ref|NM_016885|gb|BC003706|gb|AK002616|ens|ENSMUST00000067858	chr3:137368234-137368293	A_51_P153124	Emcn	NM_016885	Mus musculus endomucin (Emcn), mRNA [NM_016885]	-0.408456	0.753429	11.144	11.1818	11.0687	11.8208	11.412	11.3871	11.1315	11.54
gb|AK029907|gb|AK160851|ref|XM_994688|ref|XM_994674	chr17:29944853-29944794	A_52_P488612	Btbd9	AK029907	Mus musculus adult male testis cDNA, RIKEN full-length enriched library, clone:4931433L13 product:RIKEN cDNA 1700023F20 gene, full insert sequence [AK029907]	-0.409459	0.752905	7.20269	7.27193	6.81922	7.58684	7.47466	7.46073	7.09795	7.50741
gb|AK173144|gb|AK170212|gb|AK032829|gb|BC051539	chr5:114200891-114200832	A_52_P597323	Ssh1	AK173144	Mus musculus mRNA for mKIAA1298 protein. [AK173144]	-0.413494	0.750803	6.42164	6.66416	6.79224	7.29462	6.80274	7.02117	6.62601	7.03951
ref|NM_019656|ens|ENSMUST00000087557|gb|AF053454|gb|AK160313	chrX:129238246-129238187	A_51_P473272	Tspan6	NM_019656	Mus musculus tetraspanin 6 (Tspan6), mRNA [NM_019656]	-0.416709	0.749132	8.47641	8.63874	8.71568	9.07748	9.14083	8.86264	8.61027	9.02698
ref|NM_177889|gb|AK129467|ens|ENSMUST00000080834|ens|ENSMUST00000072617	chr7:29765006-29764947	A_51_P419833	Zfp82	NM_177889	Mus musculus zinc finger protein 82 (Zfp82), mRNA [NM_177889]	-0.41679	0.749089	6.67983	6.47735	6.24365	6.71517	7.18908	6.74696	6.46695	6.88374
gb|AK156456|gb|AK034325|gb|AK160613|ens|ENSMUST00000094712	chr4:126631628-126631687	A_52_P70216	Zmym6	AK156456	Mus musculus activated spleen cDNA, RIKEN full-length enriched library, clone:F830022J16 product:hypothetical protein, full insert sequence. [AK156456]	-0.417462	0.748741	5.87794	5.99548	5.69257	NaN	6.16808	6.37751	5.85533	6.27279
ref|NM_198416|ref|NM_001080755|gb|AK165882|gb|AK132612	chr3:152396191-152396250	A_51_P459615	Zzz3	NM_198416	Mus musculus zinc finger, ZZ domain containing 3 (Zzz3), transcript variant 1, mRNA [NM_198416]	-0.417576	0.748682	7.20171	7.32245	6.36208	NaN	7.35219	7.40712	6.96208	7.37966
ref|NM_025623|gb|AK012480|gb|AK008786|ens|ENSMUST00000015391	chr4:53042670-53042729	A_51_P225209	Nipsnap3a	NM_025623	Mus musculus nipsnap homolog 3A (C. elegans) (Nipsnap3a), mRNA [NM_025623]	-0.420424	0.747205	7.72576	7.59134	6.87713	7.79944	7.82803	7.82803	7.39808	7.8185
ref|NM_033563|gb|AK149362|gb|AF327568|ens|ENSMUST00000055001	chr1:64013105-64013046	A_51_P405280	Klf7	NM_033563	Mus musculus Kruppel-like factor 7 (ubiquitous) (Klf7), mRNA [NM_033563]	-0.424522	0.745085	9.10132	9.09078	9.21412	9.94825	9.44536	9.28617	9.1354	9.55993
gb|AK012110|gb|AK220156|gb|BB118872|riken|2610511G02	chr17:71154515-71154574	A_51_P256323	Lpin2	AK012110	Mus musculus 10 days embryo whole body cDNA, RIKEN full-length enriched library, clone:2610511G02 product:unclassifiable, full insert sequence [AK012110]	-0.425676	0.74449	7.62425	7.89578	7.58684	8.25109	8.1857	7.9471	7.70229	8.12796
ref|NM_026274|gb|AK032416|riken|6430540K08	chr8:97548559-97548617	A_51_P118715	Rspry1	NM_026274	Mus musculus ring finger and SPRY domain containing 1 (Rspry1), mRNA [NM_026274]	-0.427528	0.743535	7.7616	7.85492	NaN	8.05528	8.22722	8.42487	7.80826	8.23579
ref|NM_008397|gb|BC058095|gb|AK034186|ens|ENSMUST00000028522	chr2:71656976-71657035	A_52_P81270	Itga6	NM_008397	Mus musculus integrin alpha 6 (Itga6), mRNA [NM_008397]	-0.42981	0.742359	8.47066	8.59526	8.30073	9.04257	8.66563	8.94788	8.45555	8.88536
gb|BC025016|gb|AK013062|gb|AK178119|gb|AK189470	chr5:34491103-34491044	A_52_P230650	Mxd4	BC025016	Mus musculus, clone IMAGE:4210618, mRNA [BC025016]	-0.433469	0.740479	8.76238	9.68519	9.56304	9.87178	9.69566	9.74357	9.33687	9.77034
gb|AK046107|gb|AK209324|riken|B230342F07|tc|TC1602583	chr9:114255529-114255588	A_52_P679380	Glb1	AK046107	Mus musculus adult male corpora quadrigemina cDNA, RIKEN full-length enriched library, clone:B230342F07 product:galactosidase, beta 1, full insert sequence. [AK046107]	-0.434822	0.739785	5.45395	5.45697	5.10852	5.66155	NaN	5.88772	5.33981	5.77463
ref|NM_178677|ens|ENSMUST00000078547|gb|AK044249|gb|BC046289	chr9:121531979-121531920	A_52_P94334	Sec22c	NM_178677	Mus musculus SEC22 vesicle trafficking protein-like C (S. cerevisiae) (Sec22c), mRNA [NM_178677]	-0.439681	0.737297	4.70504	5.13648	4.98677	5.2272	5.16792	5.75221	4.94276	5.38245
gb|AK018518|riken|9030418K01|tc|TC1610472|nap|NAP013646-001	chr2:178353575-178353634	A_51_P284730	9030418K01Rik	AK018518	Mus musculus adult male colon cDNA, RIKEN full-length enriched library, clone:9030418K01 product:unclassifiable, full insert sequence [AK018518]	-0.441539	0.736349	7.50799	7.52362	6.91767	7.85974	7.6925	7.72167	7.31643	7.75797
ref|NM_001002764|gb|BC047279|gb|BC016550|ens|ENSMUST00000045281	chr11:74745671-74745730	A_52_P355276	Smg6	NM_001002764	Mus musculus Smg-6 homolog, nonsense mediated mRNA decay factor (C. elegans) (Smg6), mRNA [NM_001002764]	-0.443879	0.735155	8.54786	8.44364	8.96266	9.29959	9.02306	8.96314	8.65138	9.09526
ref|NM_029653|ref|NM_134062|gb|AY245540|ens|ENSMUST00000077453	chr13:60772304-60772363	A_52_P37826	Dapk1	NM_029653	Mus musculus death associated protein kinase 1 (Dapk1), transcript variant 1, mRNA [NM_029653]	-0.444736	0.734719	5.60733	5.47304	5.42459	5.97499	5.70667	6.15751	5.50165	5.94639
ref|NM_133210|ens|ENSMUST00000068641|gb|AK134829|gb|BC034886	chr7:27185942-27186001	A_52_P71105	Sertad3	NM_133210	Mus musculus SERTA domain containing 3 (Sertad3), mRNA [NM_133210]	-0.445515	0.734322	8.23761	8.4855	8.44156	9.11027	8.55043	8.84052	8.38822	8.83374
gb|BC052920|gb|AK171785|gb|AK087238|riken|F830011B18	chr4:154469505-154469564	A_52_P365803	Cdc2l1	BC052920	Mus musculus cell division cycle 2-like 1, mRNA (cDNA clone MGC:56740 IMAGE:6489832), complete cds. [BC052920]	-0.447368	0.73338	6.90789	7.18073	6.80306	7.59264	7.44942	7.19172	6.96389	7.41126
ref|NM_175090|gb|BC065147|gb|AK046835|ens|ENSMUST00000084526	chr4:61877311-61877370	A_51_P454765	Slc31a1	NM_175090	Mus musculus solute carrier family 31, member 1 (Slc31a1), mRNA [NM_175090]	-0.447376	0.733375	6.80327	6.84716	6.35975	NaN	7.05148	7.18339	6.67006	7.11743
gb|AK013564|gb|XM_204182|ens|ENSMUST00000030469|ref|XM_905074	chr4:115635329-115635270	A_52_P547491	1520402A15Rik	AK013564	Mus musculus adult male hippocampus cDNA, RIKEN full-length enriched library, clone:2900019O16 product:hypothetical protein, full insert sequence. [AK013564]	-0.449724	0.732183	6.8649	7.08587	7.34821	7.40869	7.8231	7.41638	7.09966	7.54939
ref|NM_198108|ens|ENSMUST00000051772|ens|ENSMUST00000084339|gb|AK159230	chr19:42128367-42128308	A_51_P138830	BC023055	NM_198108	Mus musculus cDNA sequence BC023055 (BC023055), mRNA [NM_198108]	-0.45001	0.732038	8.06654	8.2131	8.14211	8.43324	8.28733	9.05121	8.14058	8.59059
ref|NM_026167|gb|BC100393|gb|AK122491|ens|ENSMUST00000035973	chrX:22376579-22376520	A_51_P521304	Klhl13	NM_026167	Mus musculus kelch-like 13 (Drosophila) (Klhl13), mRNA [NM_026167]	-0.450785	0.731645	7.66397	7.7039	7.48657	8.189	7.79219	8.22561	7.61815	8.06893
ref|NM_001017426|gb|AK129121|gb|BC075632|ens|ENSMUST00000018620	chr11:69216391-69216247	A_51_P122017	Jmjd3	NM_001017426	Mus musculus jumonji domain containing 3 (Jmjd3), mRNA [NM_001017426]	-0.453164	0.730439	8.80655	8.94398	8.6591	9.52487	9.18446	9.0598	8.80321	9.25638
ref|NM_026316|gb|AK005615|ens|ENSMUST00000051803|ens|ENSMUST00000100035	chr19:3913611-3913552	A_51_P506356	Aldh3b1	NM_026316	Mus musculus aldehyde dehydrogenase 3 family, member B1 (Aldh3b1), mRNA [NM_026316]	-0.455475	0.72927	7.83668	7.83336	7.79609	8.46692	8.0737	8.29194	7.82205	8.27752
gb|XM_489612|ref|XM_904396|ref|XM_976167|ref|XM_976136	chr16:90640771-90640712	A_51_P151820	4921511H13Rik	XM_489612	PREDICTED: Mus musculus RIKEN cDNA 4921511H13 gene (4921511H13Rik), mRNA [XM_489612]	-0.457164	0.728417	6.90207	6.85777	7.05772	7.30613	NaN	7.48657	6.93919	7.39635
ref|NM_010442|gb|AK154598|gb|AK150934|ens|ENSMUST00000005548	chr8:77996380-77996439	A_51_P263965	Hmox1	NM_010442	Mus musculus heme oxygenase (decycling) 1 (Hmox1), mRNA [NM_010442]	-0.457653	0.72817	7.99015	8.02357	8.14593	8.52422	8.46794	8.54045	8.05322	8.51087
ref|NM_026424|ref|NM_001039710|gb|BC062129|gb|AI835985	chr1:55016280-55016338	A_51_P255765	Coq10b	NM_026424	Mus musculus coenzyme Q10 homolog B (S. cerevisiae) (Coq10b), transcript variant 2, mRNA [NM_026424]	-0.463709	0.72512	6.74763	7.06717	7.01745	7.34348	7.27961	7.60028	6.94408	7.40779
ref|NM_175136|gb|AK171823|gb|AK136206|ens|ENSMUST00000046941	chr8:32595233-32595292	A_52_P636742	Rnf122	NM_175136	Mus musculus ring finger protein 122 (Rnf122), mRNA [NM_175136]	-0.46797	0.722981	7.21035	7.24833	7.22898	7.89684	7.58746	7.60727	7.22922	7.69719
gb|BC027193|gb|XM_284344|ens|ENSMUST00000094034|ens|ENSMUST00000048896	chr7:127281912-127281971	A_51_P259318	Fbs1	BC027193	Mus musculus fibrosin 1, mRNA (cDNA clone IMAGE:4205868), complete cds. [BC027193]	-0.475203	0.719366	6.08604	6.27038	5.47223	6.41038	6.54407	6.29981	5.94288	6.41809
ref|NM_134012|gb|BC064014|gb|BC062907|ens|ENSMUST00000021221	chr11:93761102-93761161	A_51_P360963	Mbtd1	NM_134012	Mus musculus mbt domain containing 1 (Mbtd1), mRNA [NM_134012]	-0.478315	0.717816	8.49552	8.61501	8.26522	8.7982	9.04985	8.96266	8.45859	8.9369
ref|NM_080846|gb|BC005568|gb|AK009942|ens|ENSMUST00000021302	chr11:102653456-102654054	A_52_P303343	Higd1b	NM_080846	Mus musculus HIG1 domain family, member 1B (Higd1b), mRNA [NM_080846]	-0.478825	0.717562	9.19394	9.38064	9.37305	9.82708	10.0158	9.54126	9.31587	9.7947
ref|NM_177777|gb|BC060257|gb|BC048942|ens|ENSMUST00000093915	chr11:113505296-113507862	A_52_P37634	D11Wsu47e	NM_177777	Mus musculus DNA segment, Chr 11, Wayne State University 47, expressed (D11Wsu47e), mRNA [NM_177777]	-0.479822	0.717066	7.25661	7.41553	7.61857	8.02786	7.90789	7.79442	7.43023	7.91006
ref|NM_027102|gb|BC019460|gb|AF361882|ens|ENSMUST00000002011	chr9:37287630-37287689	A_51_P448325	Esam1	NM_027102	Mus musculus endothelial cell-specific adhesion molecule (Esam1), mRNA [NM_027102]	-0.480256	0.71685	9.4786	9.8044	9.84287	10.5313	10.0757	9.95964	9.70862	10.1889
gb|AK122222|gb|AK052422|riken|D430015N21|tc|TC1698825	chr11:85003968-85003909	A_52_P285058	Appbp2	AK122222	Mus musculus mRNA for mKIAA0228 protein. [AK122222]	-0.483946	0.715019	7.27968	7.30613	6.86882	7.66646	7.51142	7.7286	7.15155	7.63549
ref|NM_001081113|ref|XM_001000401|gb|XM_901174|ens|ENSMUST00000048418	chr6:148729637-148729578	A_52_P462366	Ipo8	NM_001081113	Mus musculus importin 8 (Ipo8), mRNA [NM_001081113]	-0.485923	0.71404	6.52796	6.66102	6.47252	7.21894	6.88632	7.01401	6.55383	7.03976
ref|NM_008376|ref|NM_175860|gb|AK156732|gb|Y08026	chr6:48672996-48673055	A_51_P507509	Gimap1	NM_008376	Mus musculus GTPase, IMAP family member 1 (Gimap1), transcript variant 1, mRNA [NM_008376]	-0.488951	0.712543	8.49918	8.46523	8.7409	9.45447	8.78081	8.93688	8.56844	9.05739
ref|NM_001040695|gb|AK154536|ens|ENSMUST00000053984|ens|ENSMUST00000094398	chr7:46792731-46792672	A_52_P253120	Uevld	NM_001040695	Mus musculus UEV and lactate/malate dehyrogenase domains (Uevld), mRNA [NM_001040695]	-0.490746	0.711657	5.9625	5.68628	5.43796	6.41574	6.08038	6.06286	5.69558	6.18633
ref|NM_017469|gb|BC050945|gb|AF297083|gb|DV047751	chr3:82118206-82118147	A_52_P179068	Gucy1b3	NM_017469	Mus musculus guanylate cyclase 1, soluble, beta 3 (Gucy1b3), mRNA [NM_017469]	-0.491267	0.7114	8.06788	7.95657	7.93192	8.57175	8.63723	8.22119	7.98546	8.47672
gb|AK014817|riken|4921505D17|tc|TC1621309	chrX:135100143-135100202	A_52_P1026830	Tbc1d8b	AK014817	Mus musculus adult male testis cDNA, RIKEN full-length enriched library, clone:4921505D17 product:unclassifiable, full insert sequence. [AK014817]	-0.491782	0.711146	6.44997	6.50886	6.00056	6.99331	6.8156	6.62583	6.3198	6.81158
gb|AK084157|riken|D230004F12|tc|TC1616812	chr6:72776014-72775955	A_52_P545491	Kcmf1	AK084157	Mus musculus 12 days embryo eyeball cDNA, RIKEN full-length enriched library, clone:D230004F12 product:POTASSIUM CHANNEL MODULATORY FACTOR homolog [Homo sapiens], full insert sequence. [AK084157]	-0.492351	0.710866	7.46978	7.37758	7.57579	8.128	7.88742	7.88478	7.47438	7.96673
ref|NM_181595|gb|AB091828|gb|AK122472|ens|ENSMUST00000035813	chr6:5114866-5114925	A_52_P239536	Ppp1r9a	NM_181595	Mus musculus protein phosphatase 1, regulatory (inhibitor) subunit 9A (Ppp1r9a), mRNA [NM_181595]	-0.493004	0.710544	7.112	7.14661	7.08472	7.68527	NaN	7.52963	7.11445	7.60745
ref|NM_019502|gb|AK003368|gb|AF150103|gb|BC009158	chr7:105515094-105515153	A_51_P396854	Fxc1	NM_019502	Mus musculus fractured callus expressed transcript 1 (Fxc1), mRNA [NM_019502]	-0.494991	0.709566	11.6662	11.78	11.3424	12.1658	12.1429	11.9649	11.5962	12.0912
gb|AK004276|riken|1110056P05|tc|TC1603614|nap|NAP119691-1	chr18:004682638-004682696	A_51_P286378	9430020K01Rik	AK004276	Mus musculus 18-day embryo whole body cDNA, RIKEN full-length enriched library, clone:1110056P05 product:unclassifiable, full insert sequence. [AK004276]	-0.495007	0.709558	10.0589	10.2173	10.304	10.97	10.6439	10.4513	10.1934	10.6884
ref|NM_207255|gb|BC094671|gb|AK163988|ens|ENSMUST00000049016	chr18:65813655-65813714	A_52_P342131	Zfp532	NM_207255	Mus musculus zinc finger protein 532 (Zfp532), mRNA [NM_207255]	-0.49831	0.707936	7.0652	6.98783	6.99614	7.7536	7.46557	7.32493	7.01639	7.5147
ref|NM_133825|gb|AK137265|gb|AK135656|ens|ENSMUST00000053033	chr1:99474882-99474823	A_51_P468955	D1Ertd622e	NM_133825	Mus musculus DNA segment, Chr 1, ERATO Doi 622, expressed (D1Ertd622e), mRNA [NM_133825]	-0.501152	0.706542	8.11244	8.3754	8.38622	8.41574	8.90514	9.05664	8.29135	8.79251
ref|NM_001081225|ref|XM_980116|ref|XM_980153|gb|XM_901708	chr19:45036002-45036061	A_52_P426870	6030443O07Rik	NM_001081225	Mus musculus RIKEN cDNA 6030443O07 gene (6030443O07Rik), mRNA [NM_001081225]	-0.502081	0.706087	7.51754	7.6085	8.09011	8.15102	8.18156	8.38981	7.73872	8.2408
gb|BC059244|gb|XM_355790|ens|ENSMUST00000046353|ref|XM_922979	chr6:84584376-84584317	A_52_P266899	Exoc6b	BC059244	Mus musculus exocyst complex component 6B, mRNA (cDNA clone IMAGE:6417601), partial cds. [BC059244]	-0.503124	0.705577	6.9389	6.88813	6.21432	6.96386	7.40329	NaN	6.68045	7.18357
gb|AK033409|gb|AK013967|ens|ENSMUST00000029651|riken|3110001N19	chr3:132919255-132919196	A_51_P463303	Gstcd	AK033409	Mus musculus 11 days embryo embryonic body between diaphragm region and neck cDNA, RIKEN full-length enriched library, clone:8530402F04 product:similar to OVARC1001010 PROTEIN [Homo sapiens], full insert sequence [AK033409]	-0.505272	0.704528	5.81678	5.55818	5.92759	6.15245	6.21058	6.45533	5.76751	6.27279
ref|NM_008495|ens|ENSMUST00000089377|gb|BC002063|gb|X66532	chr15:78757391-78757450	A_51_P465281	Lgals1	NM_008495	Mus musculus lectin, galactose binding, soluble 1 (Lgals1), mRNA [NM_008495]	-0.509137	0.702643	13.009	12.9228	12.6008	13.2179	13.7694	13.0726	12.8442	13.3533
ref|NM_008539|ens|ENSMUST00000066091|gb|U74359|gb|AK158509	chr8:82235247-82235188	A_52_P65108	Smad1	NM_008539	Mus musculus MAD homolog 1 (Drosophila) (Smad1), mRNA [NM_008539]	-0.511262	0.701608	6.71916	6.82919	6.82919	7.26249	7.21594	7.43289	6.79251	7.30377
ref|NM_133236|gb|BC050802|gb|AF374476|gb|AY098636	chr6:8543357-8543416	A_52_P370935	Glcci1	NM_133236	Mus musculus glucocorticoid induced transcript 1 (Glcci1), transcript variant 1, mRNA [NM_133236]	-0.514626	0.699974	7.43505	7.1322	7.51754	7.8646	7.94153	7.82252	7.36159	7.87622
ref|NM_027909|gb|BC060156|gb|AK122237|ens|ENSMUST00000065080	chr9:44061720-44061661	A_51_P342835	Tmem24	NM_027909	Mus musculus transmembrane protein 24 (Tmem24), mRNA [NM_027909]	-0.515274	0.69966	6.94798	6.98451	6.22222	7.112	7.24824	7.3403	6.71824	7.23351
ref|NM_025331|gb|DV063751|gb|AK002765|ens|ENSMUST00000031670	chr6:3958364-3958423	A_51_P136355	Gng11	NM_025331	Mus musculus guanine nucleotide binding protein (G protein), gamma 11 (Gng11), mRNA [NM_025331]	-0.515965	0.699325	12.4287	12.3203	12.6425	13.3031	12.9217	12.7146	12.4638	12.9798
gb|C80049|tc|TC1673862|tc|TC1710338	chr15:077587991-077588050	A_52_P981587	C80049	C80049	C80049 C80049 Mouse 3.5-dpc blastocyst cDNA Mus musculus cDNA clone J0075G08 3' similar to R.norvegicus mRNA for parathyroid hormone regulated, mRNA sequence [C80049]	-0.526625	0.694177	10.1423	10.3291	9.81712	11.0454	10.3639	10.4592	10.0962	10.6228
ref|NM_001033960|ref|NM_146121|gb|AK031315|gb|AK220489	chr2:37297405-37297464	A_52_P244549	Rabgap1	NM_001033960	Mus musculus RAB GTPase activating protein 1 (Rabgap1), transcript variant 2, mRNA [NM_001033960]	-0.531772	0.691704	5.95787	6.05148	5.74327	6.39175	NaN	6.50687	5.91754	6.44931
ref|NM_024254|gb|AK036861|gb|AK010654|ens|ENSMUST00000028552	chr2:112213511-112213570	A_51_P394387	2410042D21Rik	NM_024254	Mus musculus RIKEN cDNA 2410042D21 gene (2410042D21Rik), mRNA [NM_024254]	-0.536969	0.689217	6.28045	6.29998	6.17776	7.0793	6.79181	6.49798	6.25273	6.7897
ref|NM_026393|gb|AK012340|gb|BC030039|riken|2700038L04	chr16:4626657-4626598	A_51_P480233	Nmral1	NM_026393	Mus musculus NmrA-like family domain containing 1 (Nmral1), mRNA [NM_026393]	-0.539618	0.687953	7.6035	7.56669	7.39167	8.06564	8.02408	8.091	7.52062	8.06024
ens|ENSMUST00000096398|gb|XR_003878|nap|NAP028627-1	chr15:74752329-74752388	A_52_P408970	ENSMUST00000096398	ENSMUST00000096398	PREDICTED: Mus musculus hypothetical protein LOC672510 (LOC672510), mRNA [XR_003878]	-0.542208	0.686719	3.73909	4.09381	4.12788	4.43962	4.61865	NaN	3.98693	4.52914
ref|NM_026184|gb|BC058721|gb|AK041951|riken|A630048J10	chr13:12664092-12664151	A_52_P424462	Ero1lb	NM_026184	Mus musculus ERO1-like beta (S. cerevisiae) (Ero1lb), mRNA [NM_026184]	-0.544278	0.685734	5.79116	5.81698	5.51964	5.99887	5.83269	6.92906	5.70926	6.25354
ref|NM_025912|gb|BC057642|gb|BC016210|ens|ENSMUST00000028995	chr2:172044610-172044669	A_52_P676198	2010011I20Rik	NM_025912	Mus musculus RIKEN cDNA 2010011I20 gene (2010011I20Rik), mRNA [NM_025912]	-0.545793	0.685015	6.62059	6.82188	6.6762	6.99935	7.6356	7.1211	6.70622	7.25201
ref|NM_019941|gb|AF167321|gb|BC099965|tc|TC1584656	chr7:23851637-23851696	A_51_P220414	Zfp235	NM_019941	Mus musculus zinc finger protein 235 (Zfp235), mRNA [NM_019941]	-0.547318	0.684291	6.21302	6.3477	5.6837	6.58796	6.49772	6.80068	6.08147	6.62879
ref|NM_030197|gb|BC026363|gb|BC013270|ens|ENSMUST00000081790	chr19:60584147-60583711	A_52_P345616	2700078E11Rik	NM_030197	Mus musculus RIKEN cDNA 2700078E11 gene (2700078E11Rik), mRNA [NM_030197]	-0.548846	0.683567	6.56732	6.33464	6.46462	7.03122	7.25408	6.72781	6.45553	7.00437
ref|NM_029763|ens|ENSMUST00000028914|gb|AK036166|gb|AK029286	chr2:144232605-144232664	A_51_P332580	Polr3f	NM_029763	Mus musculus polymerase (RNA) III (DNA directed) polypeptide F (Polr3f), mRNA [NM_029763]	-0.552595	0.681793	6.32853	6.13031	5.36894	6.48233	6.48059	6.52265	5.9426	6.49519
nap|NAP038153-1	chrX:38341387-38341446	A_52_P639860	NAP038153-1	NAP038153-1	Unknown	-0.557281	0.679582	6.69616	6.84727	6.39803	7.40329	6.95254	7.25746	6.64715	7.20443
ref|NM_145406|gb|AK041958|ens|ENSMUST00000037967|ens|ENSMUST00000073067	chrX:70622104-70622045	A_51_P423039	Slc10a3	NM_145406	Mus musculus solute carrier family 10 (sodium/bile acid cotransporter family), member 3 (Slc10a3), mRNA [NM_145406]	-0.563531	0.676644	6.90207	6.98783	5.84632	7.28455	7.05048	7.09178	6.57874	7.14227
ref|NM_138651|gb|BC003852|gb|AK036328|ens|ENSMUST00000103181	chr2:131996660-131996719	A_52_P253915	Cds2	NM_138651	Mus musculus CDP-diacylglycerol synthase (phosphatidate cytidylyltransferase) 2 (Cds2), mRNA [NM_138651]	-0.56355	0.676635	6.21562	6.1179	5.42291	6.27193	6.69279	NaN	5.91881	6.48236
ref|NM_026037|ref|NM_001083341|gb|BC025020|gb|BC025429	chr12:25548620-25548679	A_52_P151362	Mboat2	NM_026037	Mus musculus membrane bound O-acyltransferase domain containing 2 (Mboat2), transcript variant 1, mRNA [NM_026037]	-0.564531	0.676175	6.73087	6.70287	6.60091	7.67684	6.80854	7.24286	6.67821	7.24275
ref|NM_139227|gb|BC035459|gb|AK046679|ens|ENSMUST00000022257	chr14:12897094-12897153	A_51_P518592	Atxn7	NM_139227	Mus musculus ataxin 7 (Atxn7), mRNA [NM_139227]	-0.564941	0.675983	7.27861	7.09162	7.53041	7.8469	7.98523	7.76333	7.30021	7.86515
ref|NM_026791|gb|BC053694|gb|AK082085|ens|ENSMUST00000008311	chr8:87956405-87956464	A_51_P357561	Fbxw9	NM_026791	Mus musculus F-box and WD-40 domain protein 9 (Fbxw9), mRNA [NM_026791]	-0.569802	0.673709	5.70413	5.88448	5.82507	6.6526	6.39117	6.07931	5.80456	6.37436
ref|NM_172546|gb|BC031194|gb|AK033015|ens|ENSMUST00000015346	chr10:3226868-3226927	A_52_P600471	Cnksr3	NM_172546	Mus musculus Cnksr family member 3 (Cnksr3), mRNA [NM_172546]	-0.570558	0.673356	6.36632	6.36208	5.82421	6.67313	6.89512	6.69604	6.1842	6.75476
gb|AK045222|riken|B130048M22|tc|TC1606792|nap|NAP082989-1	chr18:79239035-79238976	A_52_P995717	AK045222	AK045222	Mus musculus 9.5 days embryo parthenogenote cDNA, RIKEN full-length enriched library, clone:B130048M22 product:unclassifiable, full insert sequence. [AK045222]	-0.571536	0.6729	6.65488	7.27527	6.83899	7.42997	7.73449	7.31929	6.92305	7.49458
ens|ENSMUST00000032928|gb|BC025527|gb|AK135531|riken|6820444P08	chr7:126642886-126642827	A_52_P299283	ENSMUST00000032928	ENSMUST00000032928	coiled-coil domain containing 95 [Source:MarkerSymbol;Acc:MGI:2141881] [ENSMUST00000032928]	-0.575011	0.671281	5.95517	6.03782	6.04056	7.27286	6.41785	6.06788	6.01119	6.5862
ref|NM_027166|gb|AK049096|gb|AK171010|ens|ENSMUST00000045174	chr17:72754200-72754259	A_52_P292454	Ypel5	NM_027166	Mus musculus yippee-like 5 (Drosophila) (Ypel5), mRNA [NM_027166]	-0.578308	0.669749	9.50515	9.36395	9.0786	9.52307	10.0588	10.1008	9.3159	9.89421
tc|TC1717038|nap|NAP055679-1	chr6:113015182-113016581	A_52_P645432	TC1717038	TC1717038	P97770_MOUSE (P97770) ROSA26AS (THUMP domain containing 3) (12 days embryo eyeball cDNA, RIKEN full-length enriched library, clone:D230050F02 product:gene trap ROSA 26 antisense, Philippe Soriano, full insert sequence), partial (22%) [TC1717038]	-0.5806	0.668685	7.6262	7.66521	6.1982	NaN	7.75138	7.73623	7.1632	7.7438
ref|NM_177124|ens|ENSMUST00000060230|gb|AK041332|gb|BC068158	chr15:80746235-80746294	A_52_P234159	Tnrc6b	NM_177124	Mus musculus trinucleotide repeat containing 6b (Tnrc6b), transcript variant 2, mRNA [NM_177124]	-0.581579	0.668232	5.7662	5.73809	4.33864	NaN	5.90067	5.82444	5.28098	5.86256
ref|NM_175206|gb|AK084845|gb|AK003404|ens|ENSMUST00000056890	chr9:66312291-66312232	A_52_P646783	Fbxl22	NM_175206	Mus musculus F-box and leucine-rich repeat protein 22 (Fbxl22), mRNA [NM_175206]	-0.58734	0.665569	6.46284	7.38457	7.39324	7.49346	7.44942	8.05979	7.08022	7.66756
ref|NM_001003911|ens|ENSMUST00000034922|gb|AY551090|gb|AK052239	chr9:89997757-89997816	A_51_P487244	Adamts7	NM_001003911	Mus musculus a disintegrin-like and metallopeptidase (reprolysin type) with thrombospondin type 1 motif, 7 (Adamts7), mRNA [NM_001003911]	-0.595598	0.66177	5.55637	6.23026	6.13031	7.12119	6.32657	6.25597	5.97231	6.56791
ref|NM_010944|ref|NM_001037127|ref|NM_001037128|ref|NM_001037129	chr4:58467392-58467451	A_52_P278422	Musk	NM_010944	Mus musculus muscle, skeletal, receptor tyrosine kinase (Musk), transcript variant 4, mRNA [NM_010944]	-0.597496	0.6609	4.43576	4.56072	4.59646	4.75264	5.35138	5.2814	4.53098	5.12847
ref|NM_009223|gb|BC038475|gb|AK210118|ens|ENSMUST00000089011	chr16:10988185-10988244	A_52_P295067	Snn	NM_009223	Mus musculus stannin (Snn), mRNA [NM_009223]	-0.600772	0.659401	7.50799	7.6597	7.56084	8.20945	8.37829	7.9431	7.57618	8.17695
ens|ENSMUST00000074249|gb|AK088474|gb|BC069858|riken|E430018J23	chr7:127182609-127182550	A_51_P242603	E430018J23Rik	ENSMUST00000074249	RIKEN cDNA 9130019O22 gene (9130019O22Rik), mRNA [Source:RefSeq_dna;Acc:NM_030226] [ENSMUST00000074249]	-0.601515	0.659062	5.37851	5.34933	NaN	6.72076	5.50595	5.66959	5.36392	5.96544
gb|AK159899|gb|BC059873|gb|BQ031317|riken|I420037E12	chr13:97750020-97749961	A_52_P578922	Hmgcr	AK159899	Mus musculus osteoclast-like cell cDNA, RIKEN full-length enriched library, clone:I420037E12 product:3-hydroxy-3-methylglutaryl-Coenzyme A reductase, full insert sequence [AK159899]	-0.602538	0.658595	6.43616	6.52995	6.55433	7.05916	NaN	7.15954	6.50681	7.10935
ref|NM_010255|gb|AK140688|gb|AK158087|ens|ENSMUST00000020359	chr10:79661431-79661371	A_51_P484869	Gamt	NM_010255	Mus musculus guanidinoacetate methyltransferase (Gamt), mRNA [NM_010255]	-0.606057	0.65699	10.6355	10.9422	10.5689	11.0221	11.2279	11.7148	10.7156	11.3216
ref|NM_080595|gb|AK153702|ens|ENSMUST00000062821|ens|ENSMUST00000036246	chr11:5006448-5006389	A_51_P264878	Emid1	NM_080595	Mus musculus EMI domain containing 1 (Emid1), mRNA [NM_080595]	-0.611074	0.654709	10.1185	10.4112	10.7154	11.0908	11.1855	10.802	10.415	11.0261
ref|NM_001033134|gb|AK144436|gb|BC117034|ens|ENSMUST00000097747	chr4:154100091-154100150	A_52_P539361	2610002J02Rik	NM_001033134	Mus musculus RIKEN cDNA 2610002J02 gene (2610002J02Rik), mRNA [NM_001033134]	-0.613233	0.65373	7.52023	7.64422	7.25927	7.98085	NaN	8.19476	7.47457	8.08781
ref|NM_016785|gb|AF046887|gb|AF037043|ens|ENSMUST00000021806	chr13:47036426-47036367	A_51_P214663	Tpmt	NM_016785	Mus musculus thiopurine methyltransferase (Tpmt), mRNA [NM_016785]	-0.618033	0.651559	5.22689	5.48543	5.52096	6.04621	6.47411	5.56706	5.41109	6.02913
ref|NM_011803|ens|ENSMUST00000000080|gb|AK147904|gb|AK146615	chr13:5869371-5869430	A_51_P451346	Klf6	NM_011803	Mus musculus Kruppel-like factor 6 (Klf6), mRNA [NM_011803]	-0.618614	0.651296	10.5356	11.0241	10.7547	11.6886	11.3749	11.1067	10.7715	11.3901
ref|NM_010561|ref|NM_001042707|ref|NM_001042708|ref|NM_001042709	chr9:21150198-21150375	A_52_P626770	Ilf3	NM_010561	Mus musculus interleukin enhancer binding factor 3 (Ilf3), transcript variant 1, mRNA [NM_010561]	-0.623021	0.64931	5.27735	5.1061	5.08992	5.87325	NaN	5.68838	5.15779	5.78081
ref|NM_010561|ref|NM_001042707|ref|NM_001042708|ref|NM_001042709	chr9:21149871-21149930	A_52_P508355	Ilf3	NM_010561	Mus musculus interleukin enhancer binding factor 3 (Ilf3), transcript variant 1, mRNA [NM_010561]	-0.62714	0.647459	6.01719	6.17059	6.38673	6.98982	6.64746	NaN	6.1915	6.81864
gb|AK129359|gb|AK041754|ens|ENSMUST00000098763|riken|A630035B08	chr3:105130277-105130218	A_52_P481423	Cttnbp2nl	AK129359	Mus musculus mRNA for mKIAA1433 protein [AK129359]	-0.631759	0.645389	8.0412	8.25148	7.23793	8.52062	8.50084	8.40443	7.84354	8.4753
gb|AK046736|ens|ENSMUST00000094042|riken|B530033B21|tc|TC1676840	chr11:72122822-72124835	A_51_P494403	Fbxo39	AK046736	Mus musculus adult male cortex cDNA, RIKEN full-length enriched library, clone:B530033B21 product:unclassifiable, full insert sequence. [AK046736]	-0.635836	0.643568	7.0625	7.16055	7.47742	7.8757	7.86295	NaN	7.23349	7.86932
ref|NM_001008791|ref|NM_001008792|ref|NM_028640|ref|NM_001008793	chr4:62901365-62901306	A_51_P303620	Whrn	NM_001008791	Mus musculus whirlin (Whrn), transcript variant 2, mRNA [NM_001008791]	-0.636314	0.643355	6.35006	6.26256	5.85736	6.80252	6.78343	NaN	6.15666	6.79297
ref|NM_153168|ref|NR_003279|gb|AJ428066|ens|ENSMUST00000038863	chr9:123310696-123310755	A_51_P314501	Lars2	NM_153168	Mus musculus leucyl-tRNA synthetase, mitochondrial (Lars2), nuclear gene encoding mitochondrial protein, mRNA [NM_153168]	-0.636716	0.643175	15.146	16.3247	16.6304	16.6304	16.7504	16.6304	16.0337	16.6704
ref|NM_020333|gb|AK165769|gb|AK147262|ens|ENSMUST00000017884	chr2:164690814-164690873	A_52_P557129	Slc12a5	NM_020333	Mus musculus solute carrier family 12, member 5 (Slc12a5), mRNA [NM_020333]	-0.643092	0.640339	6.69697	7.37836	7.05574	7.9641	7.67131	7.42494	7.04369	7.68678
ref|NM_010507|ens|ENSMUST00000102807|gb|BC117775|tc|NP379870	chr4:88063240-88063181	A_51_P363308	Ifna9	NM_010507	Mus musculus interferon alpha 9 (Ifna9), mRNA [NM_010507]	-0.643105	0.640334	4.63128	4.57743	3.8497	5.44682	4.80349	4.73742	4.3528	4.99591
ref|NM_018869|ref|XM_977246|gb|AK156465|ens|ENSMUST00000003313	chr19:61146795-61146854	A_52_P141488	Gprk5	NM_018869	Mus musculus G protein-coupled receptor kinase 5 (Gprk5), mRNA [NM_018869]	-0.655526	0.634844	7.40869	7.4558	6.57074	7.83668	7.81319	7.75193	7.14508	7.8006
gb|BB073606|gb|AK033807|riken|9230112E08|tc|TC1588822	chr2:180914838-180914897	A_52_P661972	BB073606	BB073606	BB073606 RIKEN full-length enriched, adult male epididymis Mus musculus cDNA clone 9230112E08 3'. [BB073606]	-0.657377	0.63403	5.55741	5.87877	5.06467	6.44928	6.091	5.9327	5.50028	6.15766
ref|NM_030137|gb|DV065478|gb|AK020589|ens|ENSMUST00000102853	chr2:30430867-30430926	A_51_P284426	Cstad	NM_030137	Mus musculus CSA-conditional, T cell activation-dependent protein (Cstad), mRNA [NM_030137]	-0.659273	0.633197	8.98584	8.69407	8.87907	9.50349	9.70015	9.33316	8.85299	9.51227
NA		A_52_P1061055	A_52_P1061055	A_52_P1061055	Unknown	-0.65975	0.632988	5.52435	5.66627	5.59446	6.8141	6.05057	5.89966	5.59503	6.25478
ref|NM_009630|gb|BC110692|gb|U05672|ens|ENSMUST00000020395	chr10:74778322-74778382	A_51_P387348	Adora2a	NM_009630	Mus musculus adenosine A2a receptor (Adora2a), mRNA [NM_009630]	-0.659894	0.632925	6.73989	7.21973	7.07128	7.99063	7.54052	7.47944	7.0103	7.67019
ref|NM_009475|ens|ENSMUST00000026540|gb|U28486|gb|BC051092	chr7:139948366-139948425	A_51_P375783	Prap1	NM_009475	Mus musculus proline-rich acidic protein 1 (Prap1), mRNA [NM_009475]	-0.660357	0.632722	4.93508	5.2817	NaN	6.26959	5.60312	5.43353	5.10839	5.76875
ref|NM_138949|gb|BC027023|gb|BC050969|gb|AK031547	chr11:62595871-62595812	A_52_P664404	Zfp286	NM_138949	Mus musculus zinc finger protein 286 (Zfp286), mRNA [NM_138949]	-0.667273	0.629696	6.69151	6.71573	6.80262	7.52362	7.60857	7.07949	6.73662	7.40389
ref|NM_175400|ens|ENSMUST00000027973|gb|AK053638|gb|AK075655	chr2:4825265-4825324	A_51_P214343	Sephs1	NM_175400	Mus musculus selenophosphate synthetase 1 (Sephs1), mRNA [NM_175400]	-0.668428	0.629192	6.59768	6.58082	7.07449	7.38938	7.62613	7.24277	6.751	7.41943
ref|NM_001044697|ref|NM_001044698|ref|NM_001044699|ref|NM_001044700	chr11:50742140-50742106	A_51_P107991	Zfp2	NM_001044697	Mus musculus zinc finger protein 2 (Zfp2), transcript variant 3, mRNA [NM_001044697]	-0.675436	0.626143	5.74707	5.76267	NaN	7.07957	6.23904	5.9723	5.75487	6.4303
ref|NM_008679|gb|BC086482|ens|ENSMUST00000099082|ens|ENSMUST00000088095	chr2:165761558-165761617	A_52_P477759	Ncoa3	NM_008679	Mus musculus nuclear receptor coactivator 3 (Ncoa3), mRNA [NM_008679]	-0.684433	0.62225	5.29216	5.58195	5.05059	6.0129	6.1094	5.85569	5.30823	5.99267
gb|DV053137|gb|AK039096|gb|CB847479|riken|A230095J21	chr16:27338202-27338261	A_52_P72938	DV053137	DV053137	DLP01_05_H18.x1 FH DLP01 Mus musculus cDNA clone DLP01_05_H18 similar to Expressed sequence AI790442, mRNA sequence [DV053137]	-0.694505	0.617921	8.74203	8.98774	8.5035	10.0138	9.11461	9.18838	8.74442	9.43893
ref|NM_025807|gb|AK004556|ens|ENSMUST00000046807|riken|1200003C15	chr10:69681015-69681074	A_51_P493117	Slc16a9	NM_025807	Mus musculus solute carrier family 16 (monocarboxylic acid transporters), member 9 (Slc16a9), mRNA [NM_025807]	-0.697356	0.616701	7.63305	7.48657	6.50594	NaN	7.65356	8.15819	7.20852	7.90588
ref|NM_173368|ens|ENSMUST00000039782|gb|AK017414|gb|AK078565	chr2:160638924-160638865	A_52_P308507	Chd6	NM_173368	Mus musculus chromodomain helicase DNA binding protein 6 (Chd6), mRNA [NM_173368]	-0.697755	0.616531	5.91808	5.68111	5.6837	6.30195	6.63554	6.43866	5.76096	6.45872
gb|AK043857|riken|A830041P05|tc|TC1651701|nap|NAP082696-1	chr5:142914974-142915033	A_52_P609847	Wipi2	AK043857	Mus musculus 10 days neonate cortex cDNA, RIKEN full-length enriched library, clone:A830041P05 product:hypothetical TolB, C-terminal domain structure containing protein, full insert sequence. [AK043857]	-0.705083	0.613407	6.67655	6.88438	6.2135	7.72979	6.90999	7.2499	6.59148	7.29656
gb|AK015010|riken|4921537J05|tc|TC1592843|nap|NAP073277-1	chr19:055371693-055371752	A_52_P283087	Vti1a	AK015010	Mus musculus adult male testis cDNA, RIKEN full-length enriched library, clone:4921537J05 product:hypothetical protein, full insert sequence. [AK015010]	-0.705341	0.613298	4.77831	4.85962	3.04649	5.05276	4.86627	4.88142	4.22814	4.93348
ref|NM_001005510|ref|XM_001001840|gb|XM_917083|ens|ENSMUST00000067436	chr12:76840072-76841806	A_51_P210143	Syne2	NM_001005510	Mus musculus synaptic nuclear envelope 2 (Syne2), mRNA [NM_001005510]	-0.707028	0.612581	6.17925	6.01328	5.33568	6.55727	6.54226	NaN	5.84274	6.54977
ref|NM_008320|gb|BC005450|gb|AK018533|ens|ENSMUST00000047737	chr8:123642401-123642460	A_52_P354823	Irf8	NM_008320	Mus musculus interferon regulatory factor 8 (Irf8), mRNA [NM_008320]	-0.710007	0.611317	7.43143	7.45156	7.27527	8.091	8.42766	7.76962	7.38609	8.09609
ref|NM_180588|gb|AK012301|gb|BC033929|ens|ENSMUST00000047218	chr14:69283656-69283715	A_51_P420655	Reep4	NM_180588	Mus musculus receptor accessory protein 4 (Reep4), mRNA [NM_180588]	-0.710746	0.611004	5.70805	6.01552	6.05708	7.03444	6.49172	6.38673	5.92688	6.63763
ref|NM_144883|ens|ENSMUST00000054254|gb|AK077380|gb|BC025867	chr2:6017399-6017340	A_51_P474169	5430407P10Rik	NM_144883	Mus musculus RIKEN cDNA 5430407P10 gene (5430407P10Rik), mRNA [NM_144883]	-0.716626	0.608519	6.48086	6.37634	5.91867	6.96241	6.59768	7.36567	6.25863	6.97525
ref|NM_025788|gb|BC054800|gb|AK008006|ens|ENSMUST00000001975	chr8:87560857-87560798	A_52_P430247	Btbd14b	NM_025788	Mus musculus BTB (POZ) domain containing 14B (Btbd14b), mRNA [NM_025788]	-0.717217	0.60827	7.24286	7.53242	7.15254	8.13485	7.92679	8.01783	7.30927	8.02649
ref|NM_011858|gb|AK147579|gb|AK147329|ens|ENSMUST00000084996	chr7:96781714-96781773	A_51_P473383	Odz4	NM_011858	Mus musculus odd Oz/ten-m homolog 4 (Drosophila) (Odz4), mRNA [NM_011858]	-0.723084	0.605801	5.45312	6.35212	6.56707	6.85539	6.83899	NaN	6.12411	6.84719
ref|NM_138303|ens|ENSMUST00000078572|ens|ENSMUST00000034700|gb|AK133631	chr9:21339659-21339600	A_52_P338162	Yipf2	NM_138303	Mus musculus Yip1 domain family, member 2 (Yipf2), mRNA [NM_138303]	-0.723914	0.605453	6.68148	6.5033	6.93899	7.85175	7.4401	7.00366	6.70792	7.43184
ref|NM_013495|gb|AF017175|gb|AK133472|ens|ENSMUST00000025835	chr19:3385374-3385433	A_51_P427674	Cpt1a	NM_013495	Mus musculus carnitine palmitoyltransferase 1a, liver (Cpt1a), mRNA [NM_013495]	-0.724468	0.60522	7.46879	7.36702	7.77152	8.53725	8.10801	8.13547	7.53577	8.26024
ref|NM_177691|gb|BC096372|gb|AK044334|ens|ENSMUST00000032560	chr7:18435404-18435345	A_51_P508259	C79127	NM_177691	Mus musculus expressed sequence C79127 (C79127), mRNA [NM_177691]	-0.72613	0.604523	4.69025	5.95012	5.76421	6.10992	6.22464	6.2484	5.46819	6.19432
ref|NM_013692|gb|Z36270|ens|ENSMUST00000074043|ens|ENSMUST00000044973	chr15:38239436-38239377	A_51_P347547	Klf10	NM_013692	Mus musculus Kruppel-like factor 10 (Klf10), mRNA [NM_013692]	-0.726171	0.604506	9.8981	9.72352	9.46131	10.612	10.0105	10.6389	9.69431	10.4205
ref|NM_153522|ref|NM_178227|ref|NM_001083917|ens|ENSMUST00000049941	chr9:40042119-40042178	A_51_P184331	Scn3b	NM_153522	Mus musculus sodium channel, voltage-gated, type III, beta (Scn3b), transcript variant 1, mRNA [NM_153522]	-0.726645	0.604308	7.31522	8.46489	8.86702	8.95686	8.92159	8.94861	8.21571	8.94235
ref|NM_152801|gb|AF393831|gb|AK016387|ens|ENSMUST00000033468	chrX:53578298-53578271	A_52_P657559	Arhgef6	NM_152801	Mus musculus Rac/Cdc42 guanine nucleotide exchange factor (GEF) 6 (Arhgef6), mRNA [NM_152801]	-0.72927	0.603209	5.57492	5.5505	NaN	5.92856	7.21221	5.73517	5.56271	6.29198
ref|NM_153776|ens|ENSMUST00000058491|gb|AK010454|gb|BC043474	chr12:113637224-113637283	A_52_P402394	Tmem121	NM_153776	Mus musculus transmembrane protein 121 (Tmem121), mRNA [NM_153776]	-0.729734	0.603015	5.78484	5.4948	NaN	6.82442	6.05654	6.2277	5.63982	6.36956
tc|TC1605825|nap|NAP031272-1	chr14:119463994-119464053	A_52_P89858	TC1605825	TC1605825	Unknown	-0.742328	0.597774	7.5602	8.15102	8.16658	8.45704	8.27651	9.37123	7.95927	8.70159
gb|AK014617|riken|4633402C03|tc|TC1589702|tc|TC1758236	chr19:7562291-7562350	A_51_P209666	5730596K20Rik	AK014617	Mus musculus 0 day neonate skin cDNA, RIKEN full-length enriched library, clone:4633402C03 product:hypothetical protein, full insert sequence. [AK014617]	-0.743894	0.597126	5.95787	6.31439	6.04621	6.44157	6.84351	7.26507	6.10615	6.85005
gb|AK034894|ens|ENSMUST00000061213|riken|9430057O19|tc|TC1589804	chr5:31179975-31180034	A_51_P365992	9430057O19Rik	AK034894	Mus musculus 12 days embryo embryonic body between diaphragm region and neck cDNA, RIKEN full-length enriched library, clone:9430057O19 product:OVARC1001879 PROTEIN homolog [Homo sapiens], full insert sequence. [AK034894]	-0.754672	0.592681	3.80911	4.00827	3.94879	4.69114	5.18321	4.15583	3.92206	4.67673
ref|NM_145554|gb|BC066808|gb|AK029008|ens|ENSMUST00000037828	chr4:134017849-134017790	A_52_P413492	Ldlrap1	NM_145554	Mus musculus low density lipoprotein receptor adaptor protein 1 (Ldlrap1), mRNA [NM_145554]	-0.772345	0.585465	6.55778	6.98128	5.84569	7.27527	7.07352	7.353	6.46158	7.23393
ref|NM_133225|gb|AK030371|gb|AK167272|ens|ENSMUST00000027780	chr1:182583634-182583693	A_51_P326764	Acbd3	NM_133225	Mus musculus acyl-Coenzyme A binding domain containing 3 (Acbd3), mRNA [NM_133225]	-0.777414	0.583412	6.48636	6.76961	6.16708	7.38154	7.42997	6.94378	6.47435	7.25176
ref|NM_016701|gb|AF076623|gb|BC062893|ens|ENSMUST00000090973	chr3:88066313-88066372	A_51_P452323	Nes	NM_016701	Mus musculus nestin (Nes), mRNA [NM_016701]	-0.782071	0.581532	10.3403	10.3141	10.4721	11.4433	10.8466	11.1827	10.3755	11.1576
gb|AK151387|gb|AK029530|gb|AK081925|gb|AK047022	chr10:7405952-7406011	A_52_P113566	AW208599	AK151387	Mus musculus bone marrow macrophage cDNA, RIKEN full-length enriched library, clone:I830028N23 product:hypothetical protein, full insert sequence [AK151387]	-0.785647	0.580092	6.96396	6.99727	5.2272	7.24396	7.11513	7.18628	6.39614	7.18179
ref|NM_008255|gb|AK159899|gb|M62766|ens|ENSMUST00000022176	chr13:97751269-97751210	A_51_P507410	Hmgcr	NM_008255	Mus musculus 3-hydroxy-3-methylglutaryl-Coenzyme A reductase (Hmgcr), mRNA [NM_008255]	-0.793499	0.576943	5.17293	5.11998	3.20586	NaN	5.26273	5.32344	4.49959	5.29309
gb|AK038056|riken|A130074J23|tc|TC1628600	chr11:76892800-76892740	A_51_P233707	Ccdc55	AK038056	Mus musculus 16 days neonate thymus cDNA, RIKEN full-length enriched library, clone:A130074J23 product:unclassifiable, full insert sequence. [AK038056]	-0.803264	0.573051	4.14094	4.62743	3.66801	5.13204	4.90848	4.80565	4.14546	4.94872
ref|NM_001081119|ref|XM_906226|gb|BC043690|ens|ENSMUST00000048216	chr8:9988598-9988657	A_52_P292428	Abhd13	NM_001081119	Mus musculus abhydrolase domain containing 13 (Abhd13), mRNA [NM_001081119]	-0.809924	0.570412	6.63771	6.62059	4.49294	6.74876	6.72007	6.71218	5.91708	6.727
ref|NM_009414|gb|BC072582|gb|J04758|ens|ENSMUST00000049298	chr7:46515337-46515278	A_51_P458130	Tph1	NM_009414	Mus musculus tryptophan hydroxylase 1 (Tph1), mRNA [NM_009414]	-0.814169	0.568736	5.50595	6.98137	7.01327	7.13417	7.38687	7.42206	6.5002	7.31437
ref|NM_026097|ens|ENSMUST00000074515|ens|ENSMUST00000103218|ens|ENSMUST00000021036	chr11:82621997-82621938	A_51_P253527	Rffl	NM_026097	Mus musculus ring finger and FYVE like domain containing protein (Rffl), transcript variant 2, mRNA [NM_026097]	-0.81589	0.568058	5.48729	5.75401	5.52488	6.09997	7.17001	5.94387	5.58873	6.40462
ref|NM_021606|ref|XM_973147|gb|AK086700|ens|ENSMUST00000054234	chr2:38408138-38408197	A_51_P413539	Nek6	NM_021606	Mus musculus NIMA (never in mitosis gene a)-related expressed kinase 6 (Nek6), mRNA [NM_021606]	-0.820395	0.566287	7.04704	7.32576	6.65631	7.40869	8.50581	7.57579	7.0097	7.8301
gb|AK016842|ens|ENSMUST00000011407|riken|4933417E01|tc|TC1584227	chr7:18654944-18655003	A_51_P449824	4933417E01Rik	AK016842	Mus musculus adult male testis cDNA, RIKEN full-length enriched library, clone:4933417E01 product:hypothetical protein, full insert sequence [AK016842]	-0.827823	0.563379	5.35667	5.79722	5.14025	6.31817	6.13031	6.32912	5.43138	6.2592
ref|NM_001081344|ref|XM_919925|ref|XM_896376|ref|XM_987258	chr10:9451047-9450988	A_51_P248959	Stxbp5	NM_001081344	Mus musculus syntaxin binding protein 5 (tomosyn) (Stxbp5), mRNA [NM_001081344]	-0.830348	0.562394	5.38111	5.90128	5.62255	6.53333	6.39732	NaN	5.63498	6.46533
ref|NM_172122|gb|AF527975|gb|BC054054|ens|ENSMUST00000102491	chr4:140288781-140288722	A_51_P488063	Crocc	NM_172122	Mus musculus ciliary rootlet coiled-coil, rootletin (Crocc), mRNA [NM_172122]	-0.838319	0.559295	7.01226	7.4608	6.91568	8.2738	7.97938	7.65051	7.12958	7.9679
ref|NM_019665|gb|AK158832|gb|AK003778|ens|ENSMUST00000023405	chr16:59565291-59563560	A_51_P146576	Arl6	NM_019665	Mus musculus ADP-ribosylation factor-like 6 (Arl6), mRNA [NM_019665]	-0.839671	0.558771	6.15751	6.14908	4.17193	NaN	6.17891	6.4861	5.49284	6.33251
ref|NM_175275|gb|AK029118|gb|BC027370|gb|BC089374	chr4:84602822-84602881	A_51_P314388	D530005L17Rik	NM_175275	Mus musculus RIKEN cDNA D530005L17 gene (D530005L17Rik), transcript variant 1, mRNA [NM_175275]	-0.844661	0.556842	6.271	6.37778	5.64553	7.17001	6.9389	6.71939	6.0981	6.94276
ref|NM_031408	chr5:137753610-137753669	A_51_P375926	Perq1	NM_031408	Mus musculus PERQ amino acid rich, with GYF domain 1 (Perq1), mRNA [NM_031408]	-0.857414	0.551941	3.58604	3.88186	2.6234	4.48382	4.22628	3.95345	3.36377	4.22118
ref|NM_011372|gb|Y11342|gb|AK034804|gb|BC058387	chr3:153141112-153141053	A_52_P451355	St6galnac3	NM_011372	Mus musculus ST6 (alpha-N-acetyl-neuraminyl-2,3-beta-galactosyl-1,3)-N-acetylgalactosaminide alpha-2,6-sialyltransferase 3 (St6galnac3), mRNA [NM_011372]	-0.861831	0.550254	5.46624	5.67689	5.08394	6.34399	6.19771	NaN	5.40902	6.27085
ref|NM_146184|ref|NM_001036740|ens|ENSMUST00000076034|gb|AK042388	chr7:25337754-25337813	A_51_P170178	B3gnt8	NM_146184	Mus musculus UDP-GlcNAc:betaGal beta-1,3-N-acetylglucosaminyltransferase 8 (B3gnt8), transcript variant 1, mRNA [NM_146184]	-0.863885	0.549471	3.54461	4.37851	4.12516	4.9542	5.15854	4.5272	4.01609	4.87998
gb|AK161102|gb|AK159851|riken|I420034D23|riken|4732428H09	chr2:60553044-60552985	A_52_P189038	Rbms1	AK161102	Mus musculus 10 days neonate skin cDNA, RIKEN full-length enriched library, clone:4732428H09 product:RNA binding motif, single stranded interacting protein 1, full insert sequence [AK161102]	-0.865373	0.548905	6.57277	6.94798	5.11445	7.03983	7.09574	7.09574	6.21173	7.07711
ref|NM_153412|gb|BC050915|gb|AF506821|ens|ENSMUST00000036355	chr16:45677530-45677471	A_51_P464539	Phldb2	NM_153412	Mus musculus pleckstrin homology-like domain, family B, member 2 (Phldb2), mRNA [NM_153412]	-0.869258	0.547428	4.7	4.62205	4.8189	5.79981	5.68558	5.26333	4.71365	5.58291
gb|AK052753|riken|D630043D02	chr11:62142463-62142522	A_52_P43661	Ncor1	AK052753	Mus musculus 0 day neonate kidney cDNA, RIKEN full-length enriched library, clone:D630043D02 product:unclassifiable, full insert sequence. [AK052753]	-0.869738	0.547246	4.03192	3.98714	3.16848	5.35815	4.30867	4.12994	3.72918	4.59892
gb|AK054424|riken|E330024G11	chr12:17007229-17007288	A_51_P100505	AK054424	AK054424	Mus musculus 2 days pregnant adult female ovary cDNA, RIKEN full-length enriched library, clone:E330024G11 product:unclassifiable, full insert sequence. [AK054424]	-0.884222	0.54178	8.04849	8.00628	7.85705	8.88773	8.73301	8.94374	7.97061	8.85483
ref|NM_198100|gb|BC057590|gb|BC058406|ens|ENSMUST00000092755	chr11:96952533-96952474	A_52_P417846	Tbkbp1	NM_198100	Mus musculus TBK1 binding protein 1 (Tbkbp1), mRNA [NM_198100]	-0.885544	0.541283	6.20897	6.27333	6.35212	7.54052	7.05672	6.89381	6.27814	7.16368
nap|NAP102495-1|nap|NAP112827-1	chr17:18181124-18181065	A_52_P348560	NAP102495-1	NAP102495-1	Unknown	-0.886494	0.540927	4.3345	4.2811	3.24169	4.47138	5.3929	4.65249	3.95243	4.83892
ref|NM_144512|gb|BC029637|gb|AK149557|ens|ENSMUST00000064580	chr6:121303198-121303257	A_51_P438083	Slc6a13	NM_144512	Mus musculus solute carrier family 6 (neurotransmitter transporter, GABA), member 13 (Slc6a13), mRNA [NM_144512]	-0.888868	0.540038	5.64001	5.5358	4.63952	6.84727	5.72178	5.91289	5.27178	6.16065
ref|NM_001081155|gb|BC052065|ens|ENSMUST00000047243|ens|ENSMUST00000063471	chr4:136997662-136997721	A_52_P205363	Rap1gap	NM_001081155	Mus musculus Rap1 GTPase-activating protein (Rap1gap), mRNA [NM_001081155]	-0.89072	0.539345	3.68347	3.52143	3.24321	4.40654	4.32431	4.38943	3.4827	4.37342
ref|NM_019479|ens|ENSMUST00000086851|gb|AF247040|gb|AB035178	chr1:93243196-93243137	A_52_P512301	Hes6	NM_019479	Mus musculus hairy and enhancer of split 6 (Drosophila) (Hes6), mRNA [NM_019479]	-0.902201	0.53507	4.70227	5.0268	3.53094	5.48114	5.41616	5.06932	4.42	5.32221
ref|NM_172500|ref|NM_001042699|ens|ENSMUST00000067005|gb|AK029216	chr12:105331199-105331140	A_51_P488910	4831426I19Rik	NM_172500	Mus musculus RIKEN cDNA 4831426I19 gene (4831426I19Rik), transcript variant 2, mRNA [NM_172500]	-0.920611	0.528285	4.86666	4.81593	2.85559	5.18915	4.93626	5.17461	4.1794	5.10001
ref|NM_025617|ens|ENSMUST00000030362|ens|ENSMUST00000058585|gb|AK011991	chr4:106645463-106637689	A_52_P144794	2210012G02Rik	NM_025617	Mus musculus RIKEN cDNA 2210012G02 gene (2210012G02Rik), mRNA [NM_025617]	-0.922586	0.527562	3.95578	3.9542	3.29895	4.732	4.88713	4.35755	3.73631	4.6589
ref|NM_001081128|ref|XM_910457|ref|XM_972702|ref|XM_976165	chr13:12242396-12241388	A_51_P408310	Mtr	NM_001081128	Mus musculus 5-methyltetrahydrofolate-homocysteine methyltransferase (Mtr), mRNA [NM_001081128]	-0.941868	0.520558	6.27938	6.48851	4.17193	6.57478	6.67231	6.51833	5.64661	6.58848
ref|NM_146073|gb|AK080845|gb|BC021423|gb|BC059814	chr17:5709764-5709822	A_51_P174081	Zdhhc14	NM_146073	Mus musculus zinc finger, DHHC domain containing 14 (Zdhhc14), mRNA [NM_146073]	-0.945583	0.51922	5.52982	5.7099	3.64731	5.76752	6.11391	5.84235	4.96234	5.90793
ref|NM_015730|gb|BC053013|gb|AF225912|ens|ENSMUST00000067120	chr2:180954190-180954131	A_51_P104487	Chrna4	NM_015730	Mus musculus cholinergic receptor, nicotinic, alpha polypeptide 4 (Chrna4), mRNA [NM_015730]	-0.947007	0.518707	4.28969	4.41616	3.13636	5.12135	5.07112	4.49076	3.9474	4.89441
ref|NM_183221|ref|XM_987048|gb|DQ286572|ens|ENSMUST00000061260	chr3:39202861-39202920	A_51_P353056	Fat4	NM_183221	Mus musculus FAT tumor suppressor homolog 4 (Drosophila) (Fat4), mRNA [NM_183221]	-0.952179	0.516851	6.28832	6.01719	5.11549	7.23785	6.65296	6.38673	5.807	6.75918
ref|NM_027827|gb|AY099479|gb|AK004030|ens|ENSMUST00000073388	chr11:117655506-117655565	A_52_P219904	Afmid	NM_027827	Mus musculus arylformamidase (Afmid), mRNA [NM_027827]	-0.958626	0.514547	5.89076	5.9511	4.78356	6.40288	6.44128	6.65714	5.54181	6.50043
ref|NM_009871|gb|AK039999|gb|BC050768|ens|ENSMUST00000053413	chr11:80296519-80296578	A_52_P371129	Cdk5r1	NM_009871	Mus musculus cyclin-dependent kinase 5, regulatory subunit (p35) 1 (Cdk5r1), mRNA [NM_009871]	-0.961929	0.51337	5.82889	6.0268	5.65512	6.69662	6.5583	7.14168	5.83694	6.79887
ref|NM_009399|gb|AK138990|gb|AF019046|ens|ENSMUST00000027559	chr1:107672367-107672426	A_51_P122906	Tnfrsf11a	NM_009399	Mus musculus tumor necrosis factor receptor superfamily, member 11a (Tnfrsf11a), mRNA [NM_009399]	-0.971987	0.509803	3.66789	4.0889	3.10534	4.42512	4.12994	5.22304	3.62071	4.5927
ref|NM_007547|gb|BC062197|gb|D87968|gb|AI835480	chr2:129322517-129322576	A_51_P432764	Sirpa	NM_007547	Mus musculus signal-regulatory protein alpha (Sirpa), mRNA [NM_007547]	-0.989108	0.503789	4.08177	3.86711	2.60975	4.2817	4.89079	4.35346	3.51954	4.50865
ref|NM_175027|gb|AK132251|gb|BC083151|ens|ENSMUST00000057150	chrX:160341119-160341178	A_52_P208613	Fancb	NM_175027	Mus musculus Fanconi anemia, complementation group B (Fancb), mRNA [NM_175027]	-0.996817	0.501104	6.12325	6.17359	5.52017	7.26936	7.05926	6.47884	5.939	6.93582
ref|NM_016722|gb|AK033946|gb|AK159592|ens|ENSMUST00000093060	chr8:125464771-125464712	A_52_P518160	Galns	NM_016722	Mus musculus galactosamine (N-acetyl)-6-sulfate sulfatase (Galns), mRNA [NM_016722]	-1.00563	0.498053	4.30137	4.31709	3.06747	5.18884	4.87445	4.63952	3.89531	4.90094
ref|NM_078477|gb|AK154524|gb|AF283891|ens|ENSMUST00000038558	chr10:79970517-79970458	A_51_P215097	Klf16	NM_078477	Mus musculus Kruppel-like factor 16 (Klf16), mRNA [NM_078477]	-1.00925	0.496805	5.18686	5.4352	3.45733	5.69162	5.75801	5.6575	4.69313	5.70237
ref|NM_001033261|gb|AK145652|riken|I1C0026H21|ens|ENSMUST00000095305	chr10:114794890-114794949	A_52_P79441	Ccdc131	NM_001033261	Mus musculus coiled-coil domain containing 131 (Ccdc131), mRNA [NM_001033261]	-1.02807	0.490365	4.56072	4.51463	3.49083	5.62594	4.96232	5.06212	4.18872	5.21679
gb|AI840671	NA	A_51_P312859	AI840671	AI840671	AI840671 UI-M-AM0-adr-b-10-0-UI.s1 NIH_BMAP_MAM Mus musculus cDNA clone UI-M-AM0-adr-b-10-0-UI 3', mRNA sequence [AI840671]	-1.0371	0.487305	3.25807	2.69198	3.0063	4.17927	4.24222	3.64616	2.98545	4.02255
gb|AK036369|riken|9630061G18|tc|TC1601229|nap|NAP095020-001	chr14:44512657-44512598	A_51_P454441	Ddhd1	AK036369	Mus musculus 16 days neonate cerebellum cDNA, RIKEN full-length enriched library, clone:9630061G18 product:unclassifiable, full insert sequence. [AK036369]	-1.03732	0.487233	4.23266	4.0775	2.8168	4.82782	4.68274	4.72836	3.70899	4.74631
ref|NM_053195|gb|BC017615|gb|BC005742|tc|TC1580688	chr2:145333169-145333228	A_51_P268496	Slc24a3	NM_053195	Mus musculus solute carrier family 24 (sodium/potassium/calcium exchanger), member 3 (Slc24a3), mRNA [NM_053195]	-1.04891	0.483332	6.06484	6.11582	4.05459	6.24064	6.62644	6.51491	5.41175	6.46066
ref|NM_174850|gb|AK151086|gb|AK220308|ens|ENSMUST00000044642	chr5:139961405-139959569	A_51_P276051	Micall2	NM_174850	Mus musculus MICAL-like 2 (Micall2), mRNA [NM_174850]	-1.05227	0.482209	6.48059	6.55957	5.9968	7.9202	7.01523	7.25833	6.34565	7.39792
ref|NM_001025093|ref|NM_009715|gb|AK145887|gb|BC082596	chr2:73618252-73618193	A_51_P388872	Atf2	NM_001025093	Mus musculus activating transcription factor 2 (Atf2), transcript variant 1, mRNA [NM_001025093]	-1.06673	0.4774	5.41024	5.07823	3.41913	6.15567	5.50064	5.45147	4.63587	5.7026
gb|AK006257|ens|ENSMUST00000032433|ref|XM_992379|ref|XM_132958	chr6:146828506-146828565	A_51_P171136	1700023A16Rik	AK006257	Mus musculus adult male testis cDNA, RIKEN full-length enriched library, clone:1700023A16 product:hypothetical protein, full insert sequence. [AK006257]	-1.06919	0.476587	3.19535	3.6227	2.48568	4.42176	4.28599	3.80354	3.10124	4.17043
ref|NM_172618|gb|AK006275|gb|AK029578|ens|ENSMUST00000079924	chr17:30026551-30001923	A_51_P491437	Btbd9	NM_172618	Mus musculus BTB (POZ) domain containing 9 (Btbd9), mRNA [NM_172618]	-1.07355	0.475149	6.26928	6.20571	3.44559	NaN	6.27458	6.48623	5.30686	6.38041
gb|BC030490|tc|TC1607442|nap|NAP040374-1	chr11:95863154-95863213	A_52_P92659	Snf8	BC030490	Mus musculus SNF8, ESCRT-II complex subunit, homolog (S. cerevisiae), mRNA (cDNA clone IMAGE:5372918) [BC030490]	-1.0747	0.47477	5.27921	5.55637	3.13898	5.64939	5.78639	5.76288	4.65819	5.73288
ref|NM_145475|ref|XM_001002574|gb|BC094253|ens|ENSMUST00000044332	chr15:85970575-85970516	A_52_P480872	Cerk	NM_145475	Mus musculus ceramide kinase (Cerk), mRNA [NM_145475]	-1.07879	0.473425	2.93772	3.72836	NaN	4.80349	4.12582	4.30619	3.33304	4.41183
ref|NM_054048|gb|BC055719|ens|ENSMUST00000066646|ens|ENSMUST00000025920	chr19:7342172-7342231	A_51_P306689	Rcor2	NM_054048	Mus musculus REST corepressor 2 (Rcor2), mRNA [NM_054048]	-1.0795	0.473193	6.12842	6.41038	6.34726	7.66587	NaN	7.08383	6.29535	7.37485
ref|NM_027917|gb|AK004934|gb|AK134332|gb|AK035462	chr11:53310607-53310666	A_51_P444005	Shroom1	NM_027917	Mus musculus shroom family member 1 (Shroom1), mRNA [NM_027917]	-1.09556	0.467953	5.42485	5.46571	2.71458	5.56148	5.59768	5.73268	4.53505	5.63061
ref|NM_016744|ref|NM_001009978|ref|NM_001009979|gb|AK050004	chr2:79675867-79669117	A_51_P327011	Pde1a	NM_016744	Mus musculus phosphodiesterase 1A, calmodulin-dependent (Pde1a), mRNA [NM_016744]	-1.102	0.46587	4.88225	4.61029	2.65764	5.13373	5.08852	5.23393	4.05006	5.15206
nap|NAP037484-1	chr11:74525763-74523891	A_52_P9392	NAP037484-1	NAP037484-1	Unknown	-1.10391	0.465254	4.82741	4.81506	2.70155	5.34667	5.20684	5.10224	4.11467	5.21858
gb|BC050041|gb|AK038716|riken|A230056M16|tc|TC1584589	chr7:35484794-35484735	A_52_P624701	zfp507	BC050041	Mus musculus zinc finger protein 507, mRNA (cDNA clone MGC:60779 IMAGE:30006851), complete cds. [BC050041]	-1.10702	0.464252	3.71776	4.58147	5.22273	6.10783	5.41897	5.31622	4.50732	5.61434
ref|NM_010688|gb|AK148858|gb|CT010288|ens|ENSMUST00000043843	chr11:97641027-97649682	A_52_P567306	Lasp1	NM_010688	Mus musculus LIM and SH3 protein 1 (Lasp1), mRNA [NM_010688]	-1.10793	0.463959	3.22605	3.33828	NaN	4.17856	4.99923	3.9925	3.28216	4.3901
gb|BC099607|gb|BC028769|gb|AK020074|riken|6030458C11	chr15:12766094-12766035	A_52_P134415	6030458C11Rik	BC099607	Mus musculus RIKEN cDNA 6030458C11 gene, mRNA (cDNA clone IMAGE:634478), complete cds. [BC099607]	-1.11793	0.460755	4.51935	4.10576	3.0685	5.57516	4.52776	4.94448	3.89787	5.0158
ref|NM_010400|gb|AK171185|gb|AK170137|gb|AK040102	chr10:021996606-021996665	A_51_P187898	H60	NM_010400	Mus musculus histocompatibility 60 (H60), mRNA [NM_010400]	-1.12428	0.458732	3.47041	3.96966	3.98796	5.69371	4.42344	4.6837	3.80934	4.93362
ref|NM_198019|gb|BC070400|gb|BC071270|ens|ENSMUST00000047704	chr19:16026633-16026574	A_52_P481780	Cep78	NM_198019	Mus musculus centrosomal protein 78 (Cep78), mRNA [NM_198019]	-1.16397	0.446284	4.01641	4.3517	3.56145	5.37445	5.12895	4.91805	3.97652	5.14048
ref|NM_009562|ref|NM_001024846|ens|ENSMUST00000061757|gb|AK167091	chr11:49060819-49060878	A_52_P593784	Zfp62	NM_009562	Mus musculus zinc finger protein 62 (Zfp62), transcript variant 1, mRNA [NM_009562]	-1.18435	0.440024	4.39349	4.46871	2.47275	5.39688	4.97806	4.51305	3.77832	4.96266
ref|NM_201369|gb|BC037393|tc|TC1585455	chr5:150916921-150916862	A_52_P444785	BC037393	NM_201369	Mus musculus cDNA sequence BC037393 (BC037393), mRNA [NM_201369]	-1.2	0.435274	5.68322	5.72315	2.96384	NaN	5.96	6.02015	4.79007	5.99007
ref|NM_019733|ref|NM_001042675|ref|NM_001042674|gb|AK012265	chr8:35328945-35300355	A_52_P144032	Rbpms	NM_019733	Mus musculus RNA binding protein gene with multiple splicing (Rbpms), transcript variant 1, mRNA [NM_019733]	-1.212	0.431669	5.51516	5.54124	2.87322	5.93329	5.88772	5.74462	4.64321	5.85521
gb|AK129480|ens|ENSMUST00000050869|tc|TC1644354|tc|TC1622475	chr7:49361561-49361620	A_52_P359010	5330421F07Rik	AK129480	Mus musculus mRNA for mKIAA3015 protein [AK129480]	-1.21713	0.430138	4.91049	5.40881	3.24899	5.45671	5.71677	6.04621	4.52277	5.7399
gb|XM_127913|ens|ENSMUST00000045736|ref|XM_904650|ref|XM_973415	chr15:4847695-4850214	A_51_P135296	4930455B06Rik	XM_127913	PREDICTED: Mus musculus RIKEN cDNA 4930455B06 gene (4930455B06Rik), mRNA [XM_127913]	-1.22723	0.427136	3.16495	3.1819	2.78681	4.88103	4.35755	3.57676	3.04455	4.27178
gb|AK080551|riken|A730084N24|tc|TC1639601	chr1:163884148-163884089	A_52_P755834	AK080551	AK080551	Mus musculus 7 days neonate cerebellum cDNA, RIKEN full-length enriched library, clone:A730084N24 product:unclassifiable, full insert sequence. [AK080551]	-1.23184	0.425773	5.77566	5.64579	2.79265	6.12292	5.93683	5.84987	4.73803	5.96987
ens|ENSMUST00000070164|gb|AK047780|riken|C030036C03|tc|TC1614251	chr18:7868678-7868619	A_52_P327610	ENSMUST00000070164	ENSMUST00000070164	predicted gene, ENSMUSG00000056177 [Source:MarkerSymbol;Acc:MGI:3641793] [ENSMUST00000070164]	-1.2341	0.425109	4.51412	4.41501	2.72159	5.04474	5.612	4.69627	3.88358	5.11767
ens|ENSMUST00000037336|gb|XR_004859|nap|NAP027971-1	chr14:73032854-73032913	A_52_P470586	ENSMUST00000037336	ENSMUST00000037336	PREDICTED: Mus musculus similar to nuclear autoantigenic sperm protein isoform 3 (LOC675992), mRNA [XR_004859]	-1.23729	0.424168	4.51096	4.26176	2.87007	5.43989	5.06428	4.8505	3.88093	5.11822
ref|NM_030203|gb|BC017540|gb|AK020999|ens|ENSMUST00000047935	chr10:33987227-33987286	A_52_P448357	Tspyl4	NM_030203	Mus musculus TSPY-like 4 (Tspyl4), mRNA [NM_030203]	-1.25088	0.420192	3.83036	3.38211	2.95438	4.80131	5.08036	4.03782	3.38895	4.63983
gb|AK006449|gb|XM_355284|ref|XM_993675|ref|XM_001002046	chr1:174382410-174382469	A_51_P410430	Ccdc19	AK006449	Mus musculus adult male testis cDNA, RIKEN full-length enriched library, clone:1700028D05 product:nasopharyngeal epithelium specific protein 1, full insert sequence. [AK006449]	-1.25277	0.419642	4.14021	4.39349	2.5368	4.7046	5.62009	4.50411	3.69016	4.94293
ref|NM_177192|gb|AK143126|gb|AK079183|ens|ENSMUST00000100768	chr6:148946011-148945952	A_52_P330980	D030011O10Rik	NM_177192	Mus musculus RIKEN cDNA D030011O10 gene (D030011O10Rik), mRNA [NM_177192]	-1.26109	0.417229	4.83036	4.98677	2.55729	5.61668	5.2621	5.27891	4.12481	5.3859
ref|NM_011846|ens|ENSMUST00000031390|gb|AB021224|gb|AK143521	chr5:129922221-129922280	A_51_P508775	Mmp17	NM_011846	Mus musculus matrix metallopeptidase 17 (Mmp17), mRNA [NM_011846]	-1.27795	0.412381	4.14706	3.95726	2.56682	5.17959	4.95615	4.36926	3.55705	4.835
ref|NM_152993|gb|AF387632|gb|AF387633|gb|AF387631	chr2:130053076-130053135	A_52_P78975	Ebf4	NM_152993	Mus musculus early B-cell factor 4 (Ebf4), mRNA [NM_152993]	-1.2836	0.410769	2.86888	3.2394	2.72247	4.79831	4.26806	3.61518	2.94358	4.22718
gb|AK005822|riken|1700010G02|ens|ENSMUST00000096370|tc|TC1606189	chr15:76124074-76124133	A_51_P130595	Oplah	AK005822	Mus musculus adult male testis cDNA, RIKEN full-length enriched library, clone:1700010G02 product:inferred: 5-OXOPROLINASE (EC 3.5.2.9) (5-OXO-L-PROLINASE) (PYROGLUTAMASE) (5-OPASE). [Rat] {Rattus norvegicus}, full insert sequence [AK005822]	-1.28482	0.410422	5.12755	4.78356	3.09136	5.96943	5.37417	5.51333	4.33416	5.61898
ref|NM_183160|gb|AK143762|gb|AK086895|ens|ENSMUST00000057243	chr19:24745058-24745117	A_52_P141608	E030010A14Rik	NM_183160	Mus musculus RIKEN cDNA E030010A14 gene (E030010A14Rik), mRNA [NM_183160]	-1.29061	0.408777	5.64769	6.50608	4.49076	6.63009	7.20376	6.68253	5.54818	6.83879
ref|NM_134249|ens|ENSMUST00000055102|gb|AF399827|gb|AF399828	chr11:46521632-46520709	A_51_P500906	Timd2	NM_134249	Mus musculus T-cell immunoglobulin and mucin domain containing 2 (Timd2), mRNA [NM_134249]	-1.29256	0.408225	3.43656	2.72137	2.51096	4.69627	4.21723	3.63308	2.88963	4.1822
ref|NM_010518|ens|ENSMUST00000027377|ens|ENSMUST00000079920|gb|BC054812	chr1:72794058-72793999	A_51_P204153	Igfbp5	NM_010518	Mus musculus insulin-like growth factor binding protein 5 (Igfbp5), mRNA [NM_010518]	-1.29696	0.406983	6.57554	7.46285	7.80494	9.1826	8.04348	8.50812	7.28111	8.57807
ref|NM_029413|gb|AK032807|gb|AK160137|ens|ENSMUST00000033811	chrX:135168515-135168456	A_52_P147816	Morc4	NM_029413	Mus musculus microrchidia 4 (Morc4), mRNA [NM_029413]	-1.29767	0.406782	5.82698	5.7016	2.87558	6.01643	5.93114	6.34961	4.80139	6.09906
ref|NM_001081221|ref|XM_912465|gb|AK048416|ens|ENSMUST00000066807	chr14:31408809-31408868	A_51_P454152	Ercc6	NM_001081221	Mus musculus excision repair cross-complementing rodent repair deficiency, complementation group 6 (Ercc6), mRNA [NM_001081221]	-1.2995	0.406267	5.20065	5.43379	2.52582	5.78049	5.64769	5.63058	4.38676	5.68625
NA	chr7:027374869-027374810	A_52_P700200	A_52_P700200	A_52_P700200	Unknown	-1.30082	0.405895	5.05094	5.29216	2.72509	5.35931	5.85132	5.76001	4.35606	5.65688
ens|ENSMUST00000103067|gb|AK013082|gb|BC065796|gb|AK020616	chr11:106638558-106638499	A_52_P69740	Smurf2	ENSMUST00000103067	SMAD specific E3 ubiquitin protein ligase 2 [Source:MarkerSymbol;Acc:MGI:1913563] [ENSMUST00000103067]	-1.30737	0.404056	5.69047	5.70736	2.65855	5.86419	6.26256	5.85175	4.68546	5.99283
gb|AK169197|riken|I920089G01|nap|NAP039513-1	chr9:122915177-122915118	A_52_P602406	Zdhhc3	AK169197	Mus musculus 17 days embryo kidney cDNA, RIKEN full-length enriched library, clone:I920089G01 product:zinc finger, DHHC domain containing 3, full insert sequence [AK169197]	-1.31273	0.402559	5.49079	5.55971	3.83036	6.30073	6.67994	5.83837	4.96029	6.27301
ref|NM_022328|gb|AK156820|gb|AF298887|ens|ENSMUST00000025053	chr17:56579714-56579655	A_52_P159406	Mllt1	NM_022328	Mus musculus myeloid/lymphoid or mixed lineage-leukemia translocation to 1 homolog (Drosophila) (Mllt1), mRNA [NM_022328]	-1.31643	0.401527	4.89603	5.23201	2.53207	5.24538	5.73539	5.62863	4.22004	5.53647
gb|AK141429|gb|BC023202|riken|C530014B18|tc|TC1602825	chr12:25553330-25553389	A_52_P387598	BC023202	AK141429	Mus musculus 12 days embryo spinal cord cDNA, RIKEN full-length enriched library, clone:C530014B18 product:unclassifiable, full insert sequence [AK141429]	-1.31948	0.40068	5.50064	5.6587	2.81599	5.97288	6.0032	5.95768	4.65844	5.97792
gb|AK039642|riken|A330077C18|tc|TC1617328|nap|NAP080638-1	chr8:11497956-11498015	A_52_P218039	AK039642	AK039642	Mus musculus adult male spinal cord cDNA, RIKEN full-length enriched library, clone:A330077C18 product:unclassifiable, full insert sequence. [AK039642]	-1.32109	0.400232	6.30728	6.28832	3.98941	6.96924	NaN	6.72962	5.52834	6.84943
gb|BC003753|gb|AF221102|gb|D49544|gb|AK133900	chr17:26659711-26659763	A_51_P137433	Kifc1	BC003753	Mus musculus kinesin family member C1, mRNA (cDNA clone MGC:5880 IMAGE:3495308), complete cds. [BC003753]	-1.32339	0.399594	4.31709	4.93036	2.47223	4.99472	5.73898	4.95615	3.90656	5.22995
ref|NM_183014|gb|AK036164|gb|BC053084|ens|ENSMUST00000102978	chr13:21967807-21967866	A_51_P143528	Zfp184	NM_183014	Mus musculus zinc finger protein 184 (Kruppel-like) (Zfp184), mRNA [NM_183014]	-1.33506	0.396375	3.0314	2.62644	2.87145	5.47385	3.50297	3.55766	2.84309	4.17816
ref|NM_025818|gb|AK011450|gb|AK017496|ens|ENSMUST00000021135	chr11:72891945-72894089	A_52_P660064	1200014J11Rik	NM_025818	Mus musculus RIKEN cDNA 1200014J11 gene (1200014J11Rik), mRNA [NM_025818]	-1.33721	0.395786	5.36135	4.72154	3.67593	6.24603	5.62717	5.89724	4.58627	5.92348
ref|NM_008577|gb|BC065173|gb|AK090046|ens|ENSMUST00000010239	chr19:8780797-8780738	A_52_P245648	Slc3a2	NM_008577	Mus musculus solute carrier family 3 (activators of dibasic and neutral amino acid transport), member 2 (Slc3a2), mRNA [NM_008577]	-1.34052	0.394879	4.42741	4.40204	2.91877	5.72974	5.18289	4.85714	3.91607	5.25659
nap|NAP046120-1	chr12:99183734-99183793	A_52_P323273	NAP046120-1	NAP046120-1	Unknown	-1.36014	0.389544	5.31198	5.61324	2.57216	5.68041	5.90888	5.9885	4.49912	5.85927
ref|NM_198420|gb|BC060637|ens|ENSMUST00000077821|ens|ENSMUST00000036176	chr15:76551637-76551578	A_52_P105151	D15Wsu169e	NM_198420	Mus musculus DNA segment, Chr 15, Wayne State University 169, expressed (D15Wsu169e), mRNA [NM_198420]	-1.36619	0.387914	4.86582	5.1334	2.54942	5.26929	5.94329	5.43463	4.18288	5.54907
ref|NM_008677|gb|AK150510|gb|AK171315|ens|ENSMUST00000096357	chr15:78089728-78089787	A_51_P377452	Ncf4	NM_008677	Mus musculus neutrophil cytosolic factor 4 (Ncf4), mRNA [NM_008677]	-1.37261	0.386193	5.29094	6.13408	3.76331	6.90338	6.23218	6.17059	5.06277	6.43538
ref|NM_175089|ref|XM_898020|ref|XM_973864|ref|XM_898051	chr8:63964927-63965658	A_52_P673519	Nek1	NM_175089	Mus musculus NIMA (never in mitosis gene a)-related expressed kinase 1 (Nek1), mRNA [NM_175089]	-1.3753	0.385473	5.58472	5.50567	2.62223	6.51622	5.70758	5.61471	4.57087	5.94617
ref|NM_053141|gb|AK036829|gb|AK030612|ens|ENSMUST00000051442	chr18:37607300-37607359	A_52_P24851	Pcdhb16	NM_053141	Mus musculus protocadherin beta 16 (Pcdhb16), mRNA [NM_053141]	-1.37616	0.385243	4.30502	4.50989	3.06316	6.11755	5.28511	4.60389	3.95936	5.33552
ref|NM_029839|ref|NM_028115|ens|ENSMUST00000026072|ens|ENSMUST00000026073	chr19:57536861-57538339	A_52_P654752	Trub1	NM_029839	Mus musculus TruB pseudouridine (psi) synthase homolog 1 (E. coli) (Trub1), transcript variant 2, mRNA [NM_029839]	-1.38835	0.382001	5.55228	5.56249	2.77273	6.46271	5.85424	5.7356	4.62917	6.01752
gb|AK153849|riken|C920023D22|tc|TC1625755|nap|NAP122572-001	chr3:36357770-36357829	A_52_P487281	D3Ertd254e	AK153849	Mus musculus 2 days neonate thymus thymic cells cDNA, RIKEN full-length enriched library, clone:C920023D22 product:similar to Zinc finger protein (Fragment) [Homo sapiens], full insert sequence [AK153849]	-1.39579	0.380035	5.82866	5.40115	2.77484	NaN	6.05871	6.06932	4.66822	6.06401
ref|NM_009682|gb|BC060236|gb|AK037336|ens|ENSMUST00000075657	chr7:79751834-79751775	A_51_P417449	Ap3s2	NM_009682	Mus musculus adaptor-related protein complex 3, sigma 2 subunit (Ap3s2), mRNA [NM_009682]	-1.4172	0.374438	5.40344	5.40796	2.64731	6.12809	5.93645	5.64579	4.48624	5.90344
gb|AK036397|gb|AK034420|riken|9330189A14|riken|9830005E11	chr17:79936438-79936379	A_52_P512877	AK036397	AK036397	Mus musculus adult male bone cDNA, RIKEN full-length enriched library, clone:9830005E11 product:unclassifiable, full insert sequence. [AK036397]	-1.42149	0.373326	4.91925	5.29094	2.53829	5.34547	6.12963	5.53786	4.24949	5.67099
gb|AK047526|riken|B930083E23|tc|TC1640108	chr6:93984353-93984294	A_52_P891818	AK047526	AK047526	Mus musculus 10 days neonate cerebellum cDNA, RIKEN full-length enriched library, clone:B930083E23 product:weakly similar to H-2 class I histocompatibility antigen T15 (fragment) [Mus musculus], full insert sequence. [AK047526]	-1.42848	0.371523	5.80134	5.87386	2.74071	5.95031	6.4718	6.27923	4.8053	6.23378
ref|NM_153592|gb|BC038374|gb|AK160885|ens|ENSMUST00000033873	chr8:28504617-28504676	A_52_P632412	Erlin2	NM_153592	Mus musculus ER lipid raft associated 2 (Erlin2), mRNA [NM_153592]	-1.42861	0.371489	4.90207	4.97728	2.59526	6.29723	5.07433	5.38888	4.15821	5.58681
gb|AK035623|riken|9530078B13|tc|TC1608659	chr12:5034393-5034452	A_51_P453587	Atad2b	AK035623	Mus musculus adult male urinary bladder cDNA, RIKEN full-length enriched library, clone:9530078B13 product:hypothetical protein, full insert sequence. [AK035623]	-1.43063	0.370968	4.53244	4.29094	2.47067	5.68089	5.03307	4.87199	3.76468	5.19532
ref|NM_153167|gb|AK076417|gb|AK047592|riken|4831418F03	chr4:45398094-45398153	A_51_P252328	Wdr32	NM_153167	Mus musculus WD repeat domain 32 (Wdr32), mRNA [NM_153167]	-1.43498	0.369851	5.97039	5.97728	2.89685	6.50529	6.23777	6.40642	4.94818	6.38316
ref|NM_011235|gb|AB052834|gb|AB052829|gb|AB052828	chr11:82695173-82695114	A_52_P557053	Rad51l3	NM_011235	Mus musculus RAD51-like 3 (S. cerevisiae) (Rad51l3), mRNA [NM_011235]	-1.43987	0.368601	4.85589	5.0607	2.54127	5.39633	6.27923	5.1019	4.15262	5.59249
ref|NM_201353|gb|AK141581|gb|BC050103|ens|ENSMUST00000025520	chr18:61121149-61121090	A_52_P88007	Slc6a7	NM_201353	Mus musculus solute carrier family 6 (neurotransmitter transporter, L-proline), member 7 (Slc6a7), mRNA [NM_201353]	-1.4406	0.368413	3.87529	4.07613	2.4782	6.22993	4.10081	4.42068	3.47654	4.91714
gb|AK009963|gb|AK144105|riken|G430010N08|riken|2310057K05	chr1:88190517-88190576	A_52_P498846	AK009963	AK009963	Mus musculus adult male tongue cDNA, RIKEN full-length enriched library, clone:2310057K05 product:hypothetical protein, full insert sequence. [AK009963]	-1.49073	0.355832	5.69326	5.7243	2.96458	6.70725	6.25895	5.88813	4.79405	6.28478
gb|AK034614|riken|9430014N24|tc|TC1601739|nap|NAP012326-001	chr17:10157500-10157441	A_52_P212334	Dep1	AK034614	Mus musculus 12 days embryo embryonic body between diaphragm region and neck cDNA, RIKEN full-length enriched library, clone:9430014N24 product:diabetic embryopathy 1, full insert sequence. [AK034614]	-1.49423	0.354971	5.0679	4.02459	2.50894	5.30349	5.38256	5.39804	3.86714	5.36137
ref|NM_139298|gb|BC066165|gb|AK087490|ens|ENSMUST00000000128	chr11:59147204-59147263	A_52_P618971	Wnt9a	NM_139298	Mus musculus wingless-type MMTV integration site 9A (Wnt9a), mRNA [NM_139298]	-1.49492	0.3548	3.12151	3.50004	3.12631	5.81422	4.28296	4.13545	3.24929	4.74421
ref|NM_021443|gb|DV059107|gb|BC117101|ens|ENSMUST00000009329	chr11:81932801-81932860	A_51_P464703	Ccl8	NM_021443	Mus musculus chemokine (C-C motif) ligand 8 (Ccl8), mRNA [NM_021443]	-1.50926	0.351292	4.71425	4.70415	4.0804	6.80274	NaN	5.21498	4.4996	6.00886
ref|NM_010319|ref|NM_001038655|gb|BC034108|ens|ENSMUST00000092285	chr10:80355965-80354822	A_51_P443686	Gng7	NM_010319	Mus musculus guanine nucleotide binding protein (G protein), gamma 7 subunit (Gng7), transcript variant 2, mRNA [NM_010319]	-1.51243	0.350521	4.39005	4.2075	3.00342	5.38688	5.83648	4.9149	3.86699	5.37942
gb|AK079287|gb|AK047103|riken|9530083O12|riken|B930020D08	chr13:110584559-110584618	A_52_P408826	9530083O12Rik	AK079287	Mus musculus adult male urinary bladder cDNA, RIKEN full-length enriched library, clone:9530083O12 product:unclassifiable, full insert sequence. [AK079287]	-1.51291	0.350403	9.77108	10.6815	10.7766	12.0365	11.6257	12.1057	10.4097	11.9226
gb|AK032144|riken|6430401E23|nap|NAP088740-1	chr18:69540018-69540077	A_51_P216440	AK032144	AK032144	Mus musculus adult male olfactory brain cDNA, RIKEN full-length enriched library, clone:6430401E23 product:surfactant associated protein B, full insert sequence [AK032144]	-1.51451	0.350016	5.72498	5.59917	2.59837	6.44473	6.13031	5.89098	4.64084	6.15534
gb|AK036870|riken|9930020J04|nap|NAP003239-003	chr9:100302521-100302462	A_52_P563860	Nck1	AK036870	Mus musculus adult female vagina cDNA, RIKEN full-length enriched library, clone:9930020J04 product:similar to epidermal growth factor-receptor-binding protein GRB-4 (fragment) [Mus musculus], full insert sequence. [AK036870]	-1.53786	0.344395	5.14057	4.86295	2.44095	6.13869	5.69279	5.22659	4.14816	5.68602
ref|NM_172977|ens|ENSMUST00000037117|gb|BC117919|gb|BC117920	chr2:28647790-28647731	A_51_P193863	Gtf3c4	NM_172977	Mus musculus general transcription factor IIIC, polypeptide 4 (Gtf3c4), mRNA [NM_172977]	-1.5433	0.343099	5.80715	5.80607	2.49825	6.52904	NaN	5.96521	4.70382	6.24712
gb|BB460274|gb|AK051697|riken|D130066C13|tc|TC1603289	chr3:130019300-130019241	A_52_P755470	BB460274	BB460274	BB460274 RIKEN full-length enriched, 12 days embryo spinal ganglion Mus musculus cDNA clone D130066C13 3'. [BB460274]	-1.5513	0.341203	2.81168	3.55655	2.63506	5.78484	4.25739	3.61495	3.0011	4.55239
ref|NM_013769|ens|ENSMUST00000045744|ens|ENSMUST00000092280|gb|AK008855	chr10:80676993-80676934	A_51_P234407	Tjp3	NM_013769	Mus musculus tight junction protein 3 (Tjp3), mRNA [NM_013769]	-1.57236	0.336257	2.79119	3.56035	2.80281	5.14637	4.8392	3.88587	3.05145	4.62381
gb|AK147855|gb|AK003929|riken|1110025O22|riken|G270069K09	chr13:52925348-52925289	A_52_P107290	Auh	AK147855	Mus musculus melanocyte cDNA, RIKEN full-length enriched library, clone:G270069K09 product:AU RNA binding protein [AK147855]	-1.57495	0.335656	5.32762	5.18654	2.83289	6.07966	6.35271	5.63952	4.44902	6.02396
ref|NM_199299|gb|AK147453|ens|ENSMUST00000020655|ens|ENSMUST00000074967	chr11:51660557-51660498	A_52_P351694	Phf15	NM_199299	Mus musculus PHD finger protein 15 (Phf15), mRNA [NM_199299]	-1.57898	0.334719	2.73075	3.12549	2.81455	5.01569	4.95573	3.43629	2.89026	4.46924
tc|TC1721583|nap|NAP040627-1	chr14:55902996-55903055	A_52_P264318	TC1721583	TC1721583	Unknown	-1.58964	0.332254	4.89322	4.72612	3.25444	6.52265	5.88039	5.23967	4.29126	5.8809
ref|NM_145400|ens|ENSMUST00000034604|gb|BC006649|gb|AK028721	chr9:44684316-44684257	A_52_P537124	Ube4a	NM_145400	Mus musculus ubiquitination factor E4A, UFD2 homolog (S. cerevisiae) (Ube4a), mRNA [NM_145400]	-1.59012	0.332144	3.8168	3.86215	2.51879	5.95052	4.49716	4.52042	3.39925	4.98937
ref|NM_019709|gb|AK147495|gb|BC057198|ens|ENSMUST00000081381	chr8:122433689-122433630	A_52_P406482	Mbtps1	NM_019709	Mus musculus membrane-bound transcription factor peptidase, site 1 (Mbtps1), mRNA [NM_019709]	-1.60973	0.32766	3.57809	3.83289	2.43216	5.89482	4.49454	4.28296	3.28105	4.89077
ens|ENSMUST00000051565|gb|AK043477|riken|A730098P15|tc|TC1629178	chr9:120893450-120893391	A_52_P309563	ENSMUST00000051565	ENSMUST00000051565	unc-51-like kinase 4 (C. elegans) [Source:MarkerSymbol;Acc:MGI:1921622] [ENSMUST00000051565]	-1.61568	0.326311	3.17824	3.07005	3.20195	6.21496	4.70365	3.37865	3.15008	4.76575
gb|AK076545|riken|4833447I12|tc|TC1615043	chr16:31188830-31188771	A_51_P343996	AK076545	AK076545	Mus musculus 0 day neonate head cDNA, RIKEN full-length enriched library, clone:4833447I12 product:hypothetical protein, full insert sequence. [AK076545]	-1.62162	0.32497	5.06359	5.39804	2.48749	6.60152	5.39804	5.81442	4.31637	5.93799
ref|NM_172719|gb|AK077013|gb|AK147257|ens|ENSMUST00000102566	chr5:115873629-115873688	A_52_P589101	Gcn1l1	NM_172719	Mus musculus GCN1 general control of amino-acid synthesis 1-like 1 (yeast) (Gcn1l1), mRNA [NM_172719]	-1.62203	0.324878	3.32063	3.24336	2.71216	5.77894	3.96809	4.3952	3.09205	4.71408
ref|NM_177103|gb|BC080830|gb|AK042087|ens|ENSMUST00000023457	chr16:31903315-31903256	A_52_P118638	Senp5	NM_177103	Mus musculus SUMO/sentrin specific peptidase 5 (Senp5), mRNA [NM_177103]	-1.62709	0.323741	5.01903	4.9542	2.5097	5.3177	6.59719	5.4493	4.16098	5.78806
ref|NM_145996|gb|AK150170|gb|BC027152|gb|AK156622	chr1:36264276-36264335	A_52_P350512	Arid5a	NM_145996	Mus musculus AT rich interactive domain 5A (Mrf1 like) (Arid5a), mRNA [NM_145996]	-1.62826	0.323477	4.81209	4.45009	2.99222	6.68591	5.35138	5.1019	4.0848	5.71307
ref|NM_019952|gb|BC104258|gb|AK137396|ens|ENSMUST00000046506	chr19:4222480-4222539	A_51_P102421	Clcf1	NM_019952	Mus musculus cardiotrophin-like cytokine factor 1 (Clcf1), mRNA [NM_019952]	-1.6435	0.320078	3.73779	3.89404	2.5102	5.62302	5.16724	4.28229	3.38068	5.02418
ref|NM_009333|gb|AF363726|gb|AF363725|gb|AF107298	chr19:55961735-55961794	A_52_P146043	Tcf7l2	NM_009333	Mus musculus transcription factor 7-like 2, T-cell specific, HMG-box (Tcf7l2), mRNA [NM_009333]	-1.64589	0.319549	4.32193	4.13545	2.49621	6.09751	5.43269	4.36107	3.6512	5.29709
ref|NM_175489|ref|NM_001003717|ens|ENSMUST00000040683|ens|ENSMUST00000095310	chr10:110686331-110688495	A_52_P121916	Osbpl8	NM_175489	Mus musculus oxysterol binding protein-like 8 (Osbpl8), transcript variant 1, mRNA [NM_175489]	-1.64999	0.318642	3.36695	3.44308	2.4844	6.16021	4.2854	3.79878	3.09814	4.74813
ref|NM_033175|ref|NM_025501|gb|CB575489|gb|CB590520	chr3:93030953-93031012	A_51_P373390	Lce3c	NM_033175	Mus musculus late cornified envelope 3C (Lce3c), mRNA [NM_033175]	-1.65153	0.318302	3.54176	3.22697	3.8054	6.18106	4.67005	4.67762	3.52471	5.17624
gb|XR_004813|gb|XR_004459|ens|ENSMUST00000082107|ens|ENSMUST00000100170	chr11:119246281-119246340	A_52_P68235	LOC675674	XR_004813	PREDICTED: Mus musculus hypothetical protein LOC675674 (LOC675674), mRNA [XR_004813]	-1.70122	0.307527	3.21008	3.21272	2.56779	4.62743	4.98299	4.48382	2.99686	4.69808
ref|NM_207683|gb|BC099684|ens|ENSMUST00000032353|ens|ENSMUST00000087657	chr6:139586605-139586664	A_52_P564413	Pik3c2g	NM_207683	Mus musculus phosphatidylinositol 3-kinase, C2 domain containing, gamma polypeptide (Pik3c2g), transcript variant 1, mRNA [NM_207683]	-1.71681	0.304221	3.33471	4.01863	2.68684	5.7571	4.72383	4.70968	3.34673	5.06354
ref|NM_146156|gb|BC058514|gb|AK141566|ens|ENSMUST00000061234	chr4:133550372-133550313	A_52_P361219	Pdik1l	NM_146156	Mus musculus PDLIM1 interacting kinase 1 like (Pdik1l), mRNA [NM_146156]	-1.74346	0.298653	3.67129	3.71885	2.55753	4.6879	5.78876	4.70138	3.31589	5.05935
gb|BC049694|ens|ENSMUST00000067426|ref|XM_899867|ref|XM_986772	chr14:45691810-45693333	A_52_P30984	Cdkn3	BC049694	Mus musculus cyclin-dependent kinase inhibitor 3, mRNA (cDNA clone MGC:58593 IMAGE:6705916), complete cds. [BC049694]	-1.75738	0.295786	5.11199	5.6632	2.49544	5.89804	5.90629	6.73843	4.42354	6.18092
ref|NM_019731|gb|AK011573|gb|AF153451|ens|ENSMUST00000025007	chr17:25821317-25821258	A_52_P67088	Nme4	NM_019731	Mus musculus expressed in non-metastatic cells 4, protein (Nme4), mRNA [NM_019731]	-1.79554	0.288063	4.71012	5.20945	2.734	6.93909	5.44268	5.65844	4.21786	6.0134
ref|NM_010353|gb|D87326|tc|TC1579278|nap|NAP010108-001	chr11:72952181-72952122	A_51_P151586	Gsg2	NM_010353	Mus musculus germ cell-specific gene 2 (Gsg2), mRNA [NM_010353]	-1.81219	0.284758	3.43336	3.50944	2.48362	6.45134	4.32912	4.08253	3.14214	4.95433
ref|NM_053095|gb|AF235006|ens|ENSMUST00000027679|tc|TC1591276	chr1:132709808-132709749	A_51_P401517	Il24	NM_053095	Mus musculus interleukin 24 (Il24), mRNA [NM_053095]	-1.86728	0.27409	3.53456	3.36779	2.47249	5.09204	5.81142	4.07322	3.12495	4.99223
ref|NM_172498|gb|AK041878|gb|AK150105|gb|AK088696	chr14:65128868-65127949	A_52_P684647	Ptk2b	NM_172498	Mus musculus PTK2 protein tyrosine kinase 2 beta (Ptk2b), mRNA [NM_172498]	-2.05235	0.241092	2.8748	3.04649	3.71447	5.53191	4.99661	NaN	3.21192	5.26426
ref|NM_001081270|ref|XM_991821|ref|XM_001002206|ens|ENSMUST00000040855	chr9:45423882-45425469	A_51_P278843	Dscaml1	NM_001081270	Mus musculus Down syndrome cell adhesion molecule-like 1 (Dscaml1), mRNA [NM_001081270]	-2.06336	0.239258	4.30983	4.09102	3.83794	6.91787	5.86666	5.64435	4.0796	6.14296
ref|NM_008920|ens|ENSMUST00000028467|gb|BC109348|gb|AK156715	chr2:84783481-84783540	A_51_P363400	Prg2	NM_008920	Mus musculus proteoglycan 2, bone marrow (Prg2), mRNA [NM_008920]	-2.28848	0.204691	2.86532	2.49774	2.58424	6.86161	5.04002	2.91112	2.6491	4.93758

## Sheet: MitoCarta 2.0
chr_coord	ProbeName	GeneName	SystematicName	Description	LogEt/Wt	FoldChange
chr16:8550070-8550009	A_51_P435027	Tmem186	NM_025708	Mus musculus transmembrane protein 186 (Tmem186), mRNA [NM_025708]	1.48997	2.80882
chr11:88651244-88651185	A_51_P233825	Akap1	NM_009648	Mus musculus A kinase (PRKA) anchor protein 1 (Akap1), transcript variant 1, mRNA [NM_009648]	1.2114	2.31562
chr2:25073811-25073752	A_52_P605129	Ndor1	NM_001082476	Mus musculus NADPH dependent diflavin oxidoreductase 1 (Ndor1), mRNA [NM_001082476]	1.10046	2.14423
chr3:94417205-94417264	A_51_P121302	Them4	NM_029431	Mus musculus thioesterase superfamily member 4 (Them4), mRNA [NM_029431]	0.796632	1.73704
NA	A_51_P509452	Tmlhe	NM_138758	Mus musculus trimethyllysine hydroxylase, epsilon (Tmlhe), mRNA [NM_138758]	0.760864	1.69451
chr11:6255299-6255358	A_51_P122825	Ogdh	NM_010956	Mus musculus oxoglutarate dehydrogenase (lipoamide) (Ogdh), mRNA [NM_010956]	0.565646	1.48005
chr5:121833298-121832745	A_52_P116134	Aldh2	NM_009656	Mus musculus aldehyde dehydrogenase 2, mitochondrial (Aldh2), mRNA [NM_009656]	0.559781	1.47405
chr7:92449999-92450571	A_52_P665242	Ccdc90b	NM_025515	Mus musculus coiled-coil domain containing 90B (Ccdc90b), mRNA [NM_025515]	0.523973	1.43791
chr3:153860151-153860092	A_51_P319879	Acadm	NM_007382	Mus musculus acyl-Coenzyme A dehydrogenase, medium chain (Acadm), mRNA [NM_007382]	0.514661	1.42866
chr1:181364838-181364779	A_51_P374499	Tfb2m	NM_008249	Mus musculus transcription factor B2, mitochondrial (Tfb2m), mRNA [NM_008249]	0.507434	1.42152
chr2:23020226-23020285	A_52_P175304	Yme1l1	NM_013771	Mus musculus YME1-like 1 (S. cerevisiae) (Yme1l1), mRNA [NM_013771]	0.505002	1.41913
chr12:86021852-86021911	A_52_P140072	Dlst	NM_030225	Mus musculus dihydrolipoamide S-succinyltransferase (E2 component of 2-oxo-glutarate complex) (Dlst), mRNA [NM_030225]	0.502715	1.41688
chr3:79689879-79689820	A_51_P161574	Etfdh	NM_025794	Mus musculus electron transferring flavoprotein, dehydrogenase (Etfdh), mRNA [NM_025794]	0.497802	1.41206
chr4:140696075-140696134	A_51_P447874	Hspb7	NM_013868	Mus musculus heat shock protein family, member 7 (cardiovascular) (Hspb7), mRNA [NM_013868]	0.497797	1.41206
chr9:65128002-65128061	A_51_P304683	Clpx	NM_011802	Mus musculus caseinolytic peptidase X (E.coli) (Clpx), transcript variant 1, mRNA [NM_011802]	0.474475	1.38941
chr10:77571958-77570605	A_52_P498167	D10Jhu81e	NM_138601	Mus musculus DNA segment, Chr 10, Johns Hopkins University 81 expressed (D10Jhu81e), mRNA [NM_138601]	0.465553	1.38085
chr17:12754463-12754404	A_51_P210474	Mrpl18	NM_026310	Mus musculus mitochondrial ribosomal protein L18 (Mrpl18), mRNA [NM_026310]	0.450669	1.36667
chr14:54440244-54441177	A_51_P352381	Dhrs4	NM_030686	Mus musculus dehydrogenase/reductase (SDR family) member 4 (Dhrs4), transcript variant 2, mRNA [NM_030686]	0.4327	1.34976
chr15:12287845-12288025	A_52_P244162	Golph3	BC031445	Mus musculus golgi phosphoprotein 3, mRNA (cDNA clone MGC:25472 IMAGE:4482612), complete cds [BC031445]	0.430013	1.34725
chr4:43051208-43051149	A_52_P187787	Stoml2	NM_023231	Mus musculus stomatin (Epb7.2)-like 2 (Stoml2), mRNA [NM_023231]	0.41623	1.33444
chr4:148588463-148588404	A_51_P156438	Slc25a33	NM_027460	Mus musculus solute carrier family 25, member 33 (Slc25a33), mRNA [NM_027460]	0.405426	1.32448
chr1:53267750-53267809	A_52_P121	Osgepl1	NM_028091	Mus musculus O-sialoglycoprotein endopeptidase-like 1 (Osgepl1), mRNA [NM_028091]	0.377141	1.29877
chr16:3960723-3959920	A_51_P402435	Trap1	NM_026508	Mus musculus TNF receptor-associated protein 1 (Trap1), mRNA [NM_026508]	0.375892	1.29764
chrX:7060644-7063037	A_52_P474249	Timm17b	NM_011591	Mus musculus translocase of inner mitochondrial membrane 17b (Timm17b), mRNA [NM_011591]	0.372636	1.29472
chr2:118572703-118572762	A_51_P425680	Ivd	NM_019826	Mus musculus isovaleryl coenzyme A dehydrogenase (Ivd), mRNA [NM_019826]	0.362551	1.2857
chr8:119875166-119875107	A_52_P390625	Gcsh	NM_026572	Mus musculus glycine cleavage system protein H (aminomethyl carrier) (Gcsh), mRNA [NM_026572]	0.351056	1.27549
chr19:6141038-6137783	A_51_P373226	Arl2	NM_019722	Mus musculus ADP-ribosylation factor-like 2 (Arl2), mRNA [NM_019722]	0.350934	1.27539
chr5:23918883-23919477	A_51_P483488	Abcb8	NM_029020	Mus musculus ATP-binding cassette, sub-family B (MDR/TAP), member 8 (Abcb8), mRNA [NM_029020]	0.348345	1.2731
chr9:83919063-83920708	A_51_P102782	Bckdhb	NM_199195	Mus musculus branched chain ketoacid dehydrogenase E1, beta polypeptide (Bckdhb), mRNA [NM_199195]	0.339403	1.26523
chr12:100702113-100702054	A_51_P136699	Ttc7b	XM_127105	PREDICTED: Mus musculus tetratricopeptide repeat domain 7B, transcript variant 1 (Ttc7b), mRNA [XM_127105]	0.338444	1.26439
chr18:64583106-64583047	A_52_P293076	Fech	NM_007998	Mus musculus ferrochelatase (Fech), mRNA [NM_007998]	0.334756	1.26116
chr10:82327284-82327343	A_51_P320614	Txnrd1	NM_015762	Mus musculus thioredoxin reductase 1 (Txnrd1), transcript variant 3, mRNA [NM_015762]	0.326976	1.25438
chr5:30515041-30515100	A_51_P217990	Hadhb	NM_145558	Mus musculus hydroxyacyl-Coenzyme A dehydrogenase/3-ketoacyl-Coenzyme A thiolase/enoyl-Coenzyme A hydratase (trifunctional protein), beta subunit (Hadhb), mRNA [NM_145558]	0.325416	1.25303
chr15:77742556-77742497	A_52_P590205	Txn2	NM_019913	Mus musculus thioredoxin 2 (Txn2), mRNA [NM_019913]	0.314416	1.24351
chr2:105766131-105766190	A_51_P273833	Immp1l	NM_028260	Mus musculus IMP1 inner mitochondrial membrane peptidase-like (S. cerevisiae) (Immp1l), mRNA [NM_028260]	0.3092	1.23902
chr5:89734507-89734448	A_51_P200776	Grsf1	NM_178700	Mus musculus G-rich RNA sequence binding factor 1 (Grsf1), mRNA [NM_178700]	0.294405	1.22638
chr5:130033007-130033066	A_52_P657338	Mrps17	NM_025450	Mus musculus mitochondrial ribosomal protein S17 (Mrps17), mRNA [NM_025450]	0.259409	1.19699
chr13:52847775-52847716	A_51_P372473	Auh	NM_016709	Mus musculus AU RNA binding protein/enoyl-coenzyme A hydratase (Auh), mRNA [NM_016709]	0.256736	1.19477
chr5:143819798-143819857	A_52_P652878	2810453I06Rik	NM_026050	Mus musculus RIKEN cDNA 2810453I06 gene (2810453I06Rik), mRNA [NM_026050]	0.248712	1.18815
chr16:91814212-91814153	A_51_P365521	Atp5o	NM_138597	Mus musculus ATP synthase, H+ transporting, mitochondrial F1 complex, O subunit (Atp5o), mRNA [NM_138597]	0.248381	1.18787
chr12:85320692-85320633	A_51_P338485	Aldh6a1	NM_134042	Mus musculus aldehyde dehydrogenase family 6, subfamily A1 (Aldh6a1), mRNA [NM_134042]	0.239743	1.18078
chr15:58769500-58769559	A_51_P177552	Ndufb9	NM_023172	Mus musculus NADH dehydrogenase (ubiquinone) 1 beta subcomplex, 9 (Ndufb9), mRNA [NM_023172]	0.239099	1.18026
chr2:29994900-29994959	A_51_P349073	Endog	NM_007931	Mus musculus endonuclease G (Endog), mRNA [NM_007931]	0.238196	1.17952
chr18:50321362-50321421	A_51_P445662	Hsd17b4	NM_008292	Mus musculus hydroxysteroid (17-beta) dehydrogenase 4 (Hsd17b4), mRNA [NM_008292]	0.235757	1.17752
chr6:42179974-42180035	A_51_P459240	Gstk1	AK002661	Mus musculus adult male kidney cDNA, RIKEN full-length enriched library, clone:0610025I19 product:GLUTATHIONE S-TRANSFERASE, MITOCHONDRIAL (EC 2.5.1.18) (GST 13-13) (GLUTATHIONE S-TRANSFERASE SUBUNIT 13) (GST CLASS-KAPPA) homolog [Rattus norvegicus],...	0.234028	1.17611
chr14:36033096-36033037	A_51_P224342	Ghitm	NM_078478	Mus musculus growth hormone inducible transmembrane protein (Ghitm), mRNA [NM_078478]	0.232798	1.17511
chr7:100424692-100424633	A_52_P413116	Mrpl48	NM_026971	Mus musculus mitochondrial ribosomal protein L48 (Mrpl48), transcript variant 1, mRNA [NM_026971]	0.232461	1.17484
chr9:119972547-119972606	A_51_P427425	Slc25a38	NM_144793	Mus musculus solute carrier family 25, member 38 (Slc25a38), mRNA [NM_144793]	0.2324	1.17479
chr15:81742222-81742281	A_52_P200359	Aco2	NM_080633	Mus musculus aconitase 2, mitochondrial (Aco2), mRNA [NM_080633]	0.22937	1.17232
chr16:84710582-84710523	A_51_P100866	Atp5j	NM_016755	Mus musculus ATP synthase, H+ transporting, mitochondrial F0 complex, subunit F (Atp5j), mRNA [NM_016755]	0.227624	1.1709
chr8:23893413-23894761	A_51_P319732	Mrps31	NM_020560	Mus musculus mitochondrial ribosomal protein S31 (Mrps31), mRNA [NM_020560]	0.224526	1.16839
chr17:40424188-40424252	A_51_P193935	Mut	NM_008650	Mus musculus methylmalonyl-Coenzyme A mutase (Mut), mRNA [NM_008650]	0.208277	1.15531
chr9:118996965-118996906	A_52_P423174	Acaa1b	NM_146230	Mus musculus acetyl-Coenzyme A acyltransferase 1B (Acaa1b), mRNA [NM_146230]	0.207902	1.15501
chr9:104935292-104935351	A_51_P348976	Mrpl3	NM_053159	Mus musculus mitochondrial ribosomal protein L3 (Mrpl3), mRNA [NM_053159]	0.185901	1.13753
chr19:46794133-46794192	A_51_P282227	As3mt	NM_020577	Mus musculus arsenic (+3 oxidation state) methyltransferase (As3mt), mRNA [NM_020577]	0.184762	1.13663
chr4:123215111-123215052	A_51_P214916	Ndufs5	NM_001030274	Mus musculus NADH dehydrogenase (ubiquinone) Fe-S protein 5 (Ndufs5), mRNA [NM_001030274]	0.137586	1.10006
chr5:115604239-115604298	A_51_P511176	Triap1	NM_026933	Mus musculus TP53 regulated inhibitor of apoptosis 1 (Triap1), mRNA [NM_026933]	0.126909	1.09195
chr19:44606020-44603676	A_51_P247873	Ndufb8	NM_026061	Mus musculus NADH dehydrogenase (ubiquinone) 1 beta subcomplex 8 (Ndufb8), mRNA [NM_026061]	0.11096	1.07995
chr18:77986733-77986794	A_51_P402496	Atp5a1	NM_007505	Mus musculus ATP synthase, H+ transporting, mitochondrial F1 complex, alpha subunit, isoform 1 (Atp5a1), mRNA [NM_007505]	0.0977213	1.07008
chr16:90115111-90115170	A_51_P367381	Sod1	NM_011434	Mus musculus superoxide dismutase 1, soluble (Sod1), mRNA [NM_011434]	-0.142353	0.906041
chr15:78241021-78241080	A_51_P200529	Mpst	NM_138670	Mus musculus mercaptopyruvate sulfurtransferase (Mpst), mRNA [NM_138670]	-0.186091	0.878984
chr11:62098354-62098413	A_52_P316712	Ttc19	NM_029704	Mus musculus tetratricopeptide repeat domain 19 (Ttc19), transcript variant 2, mRNA [NM_029704]	-0.186141	0.878954
chr13:73786409-73786350	A_51_P375034	Ndufs6	NM_010888	Mus musculus NADH dehydrogenase (ubiquinone) Fe-S protein 6 (Ndufs6), mRNA [NM_010888]	-0.2497	0.841071
chr7:142185506-142185447	A_51_P384629	Ctsd	NM_009983	Mus musculus cathepsin D (Ctsd), mRNA [NM_009983]	-0.279618	0.823809
chr8:86461651-86461710	A_51_P519276	Ndufb7	NM_025843	Mus musculus NADH dehydrogenase (ubiquinone) 1 beta subcomplex, 7 (Ndufb7), mRNA [NM_025843]	-0.296261	0.81436
chr14:68195352-68195293	A_51_P343429	Slc25a37	NM_026331	Mus musculus solute carrier family 25, member 37 (Slc25a37), mRNA [NM_026331]	-0.29964	0.812455
chr3:96282280-96282221	A_51_P207849	Bola1	NM_026975	Mus musculus bolA-like 1 (E. coli) (Bola1), mRNA [NM_026975]	-0.329157	0.796002
chr1:169204789-169204848	A_52_P265877	Aldh9a1	NM_019993	Mus musculus aldehyde dehydrogenase 9, subfamily A1 (Aldh9a1), mRNA [NM_019993]	-0.370539	0.773493
chr4:53042670-53042729	A_51_P225209	Nipsnap3a	NM_025623	Mus musculus nipsnap homolog 3A (C. elegans) (Nipsnap3a), mRNA [NM_025623]	-0.420424	0.747205
chr1:55016280-55016338	A_51_P255765	Coq10b	NM_026424	Mus musculus coenzyme Q10 homolog B (S. cerevisiae) (Coq10b), transcript variant 2, mRNA [NM_026424]	-0.463709	0.72512
chr9:123310696-123310755	A_51_P314501	Lars2	NM_153168	Mus musculus leucyl-tRNA synthetase, mitochondrial (Lars2), nuclear gene encoding mitochondrial protein, mRNA [NM_153168]	-0.636716	0.643175
chr2:30430867-30430926	A_51_P284426	Cstad	NM_030137	Mus musculus CSA-conditional, T cell activation-dependent protein (Cstad), mRNA [NM_030137]	-0.659273	0.633197
chr19:3385374-3385433	A_51_P427674	Cpt1a	NM_013495	Mus musculus carnitine palmitoyltransferase 1a, liver (Cpt1a), mRNA [NM_013495]	-0.724468	0.60522
chr17:25821317-25821258	A_52_P67088	Nme4	NM_019731	Mus musculus expressed in non-metastatic cells 4, protein (Nme4), mRNA [NM_019731]	-1.79554	0.288063
