# Supplementary material for: Inositol trisphosphate receptor-mediated Ca2+ signalling stimulates mitochondrial function and gene expression in core myopathy patients
Source: Hum Mol Genet. 2018 Apr 25;27(13):2367–82. doi: 10.1093/hmg/ddy149 (PMC6005141; doi:10.1093/hmg/ddy149)
Supplement: Supplementary Data [file ddy149_supp.zip › ddy149-suppl_data/RyR1I4859T_wt mouse SOLEUS.xlsx]

## Sheet: SOLEUS ALL
accessions	chr_coord	ProbeName	GeneName	SystematicName	Description	LogEt/Wt	FoldChange	EtS25gPS	EtS29gPS	EtS30gPS	WtS26gPS	WtS27gPS	WtS28gPS	MedieET	MedieWt
gb|AK054396|ens|ENSMUST00000064205|ref|XM_984549|ref|XM_992510	chr2:74511007-74510948	A_51_P269053	1700109F18Rik	AK054396	Mus musculus 2 days pregnant adult female ovary cDNA, RIKEN full-length enriched library, clone:E330022G09 product:hypothetical protein, full insert sequence. [AK054396]	1.39746	2.63437	6.54368	4.94757	6.53916	4.26303	4.82146	4.75355	6.01014	4.61268
ref|NM_013467|gb|BC054386|gb|M74570|ens|ENSMUST00000087638	chr19:20710371-20710430	A_51_P334942	Aldh1a1	NM_013467	Mus musculus aldehyde dehydrogenase family 1, subfamily A1 (Aldh1a1), mRNA [NM_013467]	1.34762	2.54492	12.0912	11.4645	11.26	10.5471	10.1817	10.0441	11.6052	10.2576
gb|AK013470|riken|2900002J02|tc|TC1716272|nap|NAP091208-1	chr19:20651537-20651596	A_52_P1042725	2900002J02Rik	AK013470	Mus musculus adult male hippocampus cDNA, RIKEN full-length enriched library, clone:2900002J02 product:unclassifiable, full insert sequence. [AK013470]	1.30667	2.4737	3.43789	4.82232	4.94954	3.43656	2.62621	3.22697	4.40325	3.09658
nap|NAP051522-1	chr4:116210255-116210314	A_52_P589041	NAP051522-1	NAP051522-1	Unknown	1.30329	2.46791	6.07592	3.8488	4.32431	NaN	3.40259	3.49018	4.74967	3.44639
ref|NM_029943|gb|AK088918|gb|BC026769|ens|ENSMUST00000026303	chrX:145926707-145926648	A_52_P417148	Apex2	NM_029943	Mus musculus apurinic/apyrimidinic endonuclease 2 (Apex2), mRNA [NM_029943]	1.26931	2.41047	3.63935	3.54176	4.93664	3.09424	2.47249	2.74308	4.03925	2.76994
ref|NM_016972|gb|BC059004|gb|AK136752|ens|ENSMUST00000022787	chr14:53676564-53676505	A_51_P112734	Slc7a8	NM_016972	Mus musculus solute carrier family 7 (cationic amino acid transporter, y+ system), member 8 (Slc7a8), mRNA [NM_016972]	1.21576	2.32263	8.76211	7.68282	8.59402	7.63994	7.14389	6.60782	8.34631	7.13055
gb|AB016984	chr17:56145335-56145273	A_51_P266977	Znrf4	AB016984	Mus musculus mRNA for Sperizin, complete cds. [AB016984]	1.20877	2.3114	3.77199	3.86711	4.47521	2.64916	2.59503	3.24382	4.0381	2.82933
gb|AK034271|riken|9330171B01|tc|TC1615635	chr6:63472136-63472195	A_51_P312956	AK034271	AK034271	Mus musculus adult male diencephalon cDNA, RIKEN full-length enriched library, clone:9330171B01 product:similar to ORF4 PROTEIN [Rattus norvegicus], full insert sequence. [AK034271]	1.19445	2.28858	4.89845	4.08746	3.91886	3.35205	2.86671	3.10266	4.30159	3.10714
ref|NM_009176|gb|AK013016|gb|AK005053|ens|ENSMUST00000030263	chr4:117430635-117430576	A_52_P155692	St3gal3	NM_009176	Mus musculus ST3 beta-galactoside alpha-2,3-sialyltransferase 3 (St3gal3), mRNA [NM_009176]	1.15117	2.22094	8.71568	8.00188	8.42522	7.99162	7.48234	6.21529	8.38092	7.22975
ref|NM_053151|gb|U49867|gb|AF288380|gb|BC116399	chr6:130048475-130048415	A_52_P680616	Klra21	NM_053151	Mus musculus killer cell lectin-like receptor subfamily A, member 21 (Klra21), mRNA [NM_053151]	1.14574	2.21259	4.3517	3.88343	4.56986	3.25761	3.55508	2.55508	4.26833	3.12259
ref|NM_007409|ens|ENSMUST00000004232|gb|AK146094|gb|M22611	chr3:138227274-138227927	A_51_P428555	Adh1	NM_007409	Mus musculus alcohol dehydrogenase 1 (class I) (Adh1), mRNA [NM_007409]	1.10916	2.15719	7.7605	8.78382	8.68416	7.18073	7.37591	7.34437	8.40949	7.30034
gb|CA559477|nap|NAP051845-1	chr6:6434369-6458252	A_52_P653448	CA559477	CA559477	K0259C12-5N NIA Mouse Unfertilized Egg cDNA Library (Long) Mus musculus cDNA clone NIA:K0259C12 IMAGE:30050339 5', mRNA sequence [CA559477]	1.10001	2.14356	4.15316	3.73812	4.07399	2.59979	2.84157	3.22389	3.98842	2.88842
ref|NM_178713|gb|AF510322|gb|BC013511|ens|ENSMUST00000042699	chr10:21085716-21085775	A_51_P509384	Aldh8a1	NM_178713	Mus musculus aldehyde dehydrogenase 8 family, member A1 (Aldh8a1), mRNA [NM_178713]	1.09358	2.13403	4.41109	4.38833	5.34667	3.15963	3.81168	3.89404	4.71536	3.62178
ref|NM_054088|gb|AY037763|tc|TC1582216|nap|NAP100813-001	chr15:84017159-84017218	A_51_P389265	Pnpla3	NM_054088	Mus musculus patatin-like phospholipase domain containing 3 (Pnpla3), mRNA [NM_054088]	1.05592	2.07904	7.44874	7.29538	7.04193	6.65917	5.85217	6.10696	7.26202	6.2061
gb|AK030625|ref|XM_618923|ref|XM_903022|ref|XM_981360	chr11:97165663-97165604	A_51_P188227	Gpr179	AK030625	Mus musculus adult male pituitary gland cDNA, RIKEN full-length enriched library, clone:5330439C02 product:hypothetical protein, full insert sequence. [AK030625]	1.05432	2.07674	4.1944	4.00899	5.40317	3.48659	3.60964	3.34738	4.53552	3.4812
gb|AK014386|riken|3526401B18|nap|NAP019278-001	chr12:77252834-77252893	A_52_P1042732	3526401B18Rik	AK014386	Mus musculus adult male brain cDNA, RIKEN full-length enriched library, clone:3526401B18 product:unclassifiable, full insert sequence [AK014386]	1.04151	2.05838	8.13485	7.30363	7.66397	6.92353	6.07949	6.9749	7.70082	6.6593
ref|NM_001081027|ref|XM_001000320|ens|ENSMUST00000086355|ens|ENSMUST00000060201	chr1:142335293-142335352	A_51_P167979	Kcnt2	NM_001081027	Mus musculus potassium channel, subfamily T, member 2 (Kcnt2), mRNA [NM_001081027]	1.02615	2.03658	4.09026	3.24352	3.95494	2.64178	2.83754	2.73097	3.76291	2.73676
ref|NM_007409|ens|ENSMUST00000004232|gb|AK146094|gb|M22611	chr3:138227244-138227303	A_52_P629895	Adh1	NM_007409	Mus musculus alcohol dehydrogenase 1 (class I) (Adh1), mRNA [NM_007409]	1.02479	2.03466	9.14763	10.0522	9.9548	8.58965	8.86676	8.62388	9.71822	8.69343
ref|NM_146930|ens|ENSMUST00000057477|tc|NP646686|nap|NAP022632-001	chr10:128929649-128929708	A_51_P310741	Olfr791	NM_146930	Mus musculus olfactory receptor 791 (Olfr791), mRNA [NM_146930]	1.02462	2.03443	4.37796	3.74835	4.10786	2.62223	3.54114	2.99693	4.07806	3.05343
ref|NM_009778|ens|ENSMUST00000024988|gb|M35659|gb|K02782	chr17:56910607-56910450	A_52_P133594	C3	NM_009778	Mus musculus complement component 3 (C3), mRNA [NM_009778]	1.00684	2.0095	3.76543	3.32034	3.55912	2.49544	2.57337	2.55557	3.5483	2.54146
gb|AK034805|riken|9430041F05	chr13:9712072-9712013	A_51_P500300	AK034805	AK034805	Mus musculus 12 days embryo embryonic body between diaphragm region and neck cDNA, RIKEN full-length enriched library, clone:9430041F05 product:unclassifiable, full insert sequence. [AK034805]	0.994224	1.99201	4.13406	4.33149	4.19967	2.79805	3.05242	3.83208	4.22174	3.22752
ref|NM_146240|ens|ENSMUST00000055355|gb|AK033464|gb|AK086855	chr10:101975404-101975463	A_52_P596592	Pamci	NM_146240	Mus musculus peptidylglycine alpha-amidating monooxygenase COOH-terminal interactor (Pamci), mRNA [NM_146240]	0.993263	1.99068	5.67714	4.71836	5.46379	4.65632	4.5162	3.70697	5.28643	4.29317
gb|AK052661|gb|AK015289|riken|4930432J09|riken|D630016F10	chr14:102867156-102867097	A_52_P308593	4930432J09Rik	AK052661	Mus musculus 0 day neonate kidney cDNA, RIKEN full-length enriched library, clone:D630016F10 product:unclassifiable, full insert sequence [AK052661]	0.979325	1.97154	4.53032	4.21591	4.76421	2.63993	3.87362	4.05892	4.50348	3.52416
gb|XR_001708|gb|AF121215|ens|ENSMUST00000084427|ens|ENSMUST00000026590	chr7:141552211-141552678	A_52_P459887	Muc2	XR_001708	PREDICTED: Mus musculus similar to Mucin-2 precursor (Intestinal mucin 2) (LOC665242), mRNA [XR_001708]	0.979149	1.9713	4.12035	3.99023	3.63332	2.76171	2.89142	3.15332	3.91463	2.93548
ref|NM_029714|gb|AK077059|ens|ENSMUST00000061193|riken|4932441M08	chr7:29406045-29405986	A_51_P399472	1700067C01Rik	NM_029714	Mus musculus RIKEN cDNA 1700067C01 gene (1700067C01Rik), mRNA [NM_029714]	0.946052	1.92659	3.88675	3.38377	3.84217	2.77484	2.61471	2.88499	3.70423	2.75818
gb|XM_001002308|ens|ENSMUST00000097701|ens|ENSMUST00000094874|ens|ENSMUST00000096135	chr1:71247209-71245892	A_52_P158660	Abca12	XM_001002308	PREDICTED: Mus musculus RIKEN cDNA 4833417A11 gene, transcript variant 3 (4833417A11Rik), mRNA [XM_001002308]	0.945023	1.92522	3.52544	3.26903	4.55766	3.15348	2.47664	2.88694	3.78404	2.83902
ref|NM_011067|ens|ENSMUST00000103204|ens|ENSMUST00000030802|gb|AF050182	chr4:149849006-149848947	A_51_P258493	Per3	NM_011067	Mus musculus period homolog 3 (Drosophila) (Per3), mRNA [NM_011067]	0.937373	1.91504	3.52268	3.26529	4.5057	3.25792	2.48465	2.73898	3.76456	2.82718
ref|NM_029796|ens|ENSMUST00000041357|gb|AK009555|gb|AK004940	chr17:55713186-55713127	A_51_P346938	Lrg1	NM_029796	Mus musculus leucine-rich alpha-2-glycoprotein 1 (Lrg1), mRNA [NM_029796]	0.932252	1.90825	9.68694	9.69523	9.92765	8.99506	8.61287	8.90514	9.76994	8.83769
ref|XM_924111|gb|AK031364|gb|AK045263|riken|6030413K05	chr16:31693140-31693199	A_52_P499541	Dlg1	XM_924111	PREDICTED: Mus musculus discs, large homolog 1 (Drosophila), transcript variant 6 (Dlgh1), mRNA [XM_924111]	0.915997	1.88687	4.18055	4.32315	4.16928	3.43843	3.17824	NaN	4.22433	3.30833
ref|NM_029296|gb|AK005579|ens|ENSMUST00000061885|ens|ENSMUST00000073143	chr17:46876925-46876866	A_52_P271200	1700001C19Rik	NM_029296	Mus musculus RIKEN cDNA 1700001C19 gene (1700001C19Rik), mRNA [NM_029296]	0.911858	1.88147	3.59967	4.61424	3.60466	3.10668	3.00971	2.96662	3.93953	3.02767
gb|BC068184|gb|AK033013|ens|ENSMUST00000025243|riken|6820401M02	chr18:32240657-32240716	A_51_P197948	Iws1	BC068184	Mus musculus IWS1 homolog (S. cerevisiae), mRNA (cDNA clone MGC:93016 IMAGE:30639737), complete cds. [BC068184]	0.909099	1.87787	4.04509	3.93621	4.38253	2.72312	3.32222	3.5912	4.12128	3.21218
gb|AW550460	chr4:108253395-108253454	A_52_P1141039	AW550460	AW550460	L0064H10-3 NIA Mouse E12.5 Female Mesonephros and Gonads cDNA Library Mus musculus cDNA clone L0064H10 3', mRNA sequence [AW550460]	0.891764	1.85544	4.42573	NaN	4.36163	3.14975	3.64593	3.71006	4.39368	3.50191
ref|NM_007936|gb|BC052164|gb|AK028509|ens|ENSMUST00000027451	chr1:77252379-77252320	A_51_P221762	Epha4	NM_007936	Mus musculus Eph receptor A4 (Epha4), mRNA [NM_007936]	0.890369	1.85365	4.81209	4.47138	4.5267	4.19117	2.98368	3.96421	4.60339	3.71302
ref|XM_973921|ref|XM_911817|ref|XM_976382|gb|BG404719	chr7:4494628-4494687	A_52_P52156	Isoc2a	XM_973921	PREDICTED: Mus musculus similar to isochorismatase domain containing 2 (LOC664994), mRNA [XM_973921]	0.887766	1.85031	5.48919	4.88957	5.8922	4.61424	4.62305	4.37037	5.42365	4.53589
ref|NM_007983|gb|BC065098|ens|ENSMUST00000102724|tc|TC1576250	chr4:109461210-109461269	A_52_P678183	Faf1	NM_007983	Mus musculus Fas-associated factor 1 (Faf1), mRNA [NM_007983]	0.870577	1.82839	4.53556	4.05814	4.50513	3.40558	3.67593	3.40558	4.36628	3.4957
ref|NM_053173|gb|BC003753|ens|ENSMUST00000078961|ens|ENSMUST00000088099	chr17:26653488-26653867	A_52_P550734	Kifc1	NM_053173	Mus musculus kinesin family member C1 (Kifc1), mRNA [NM_053173]	0.865057	1.82141	3.90766	4.63471	4.18126	3.36065	3.03826	3.72955	4.24121	3.37615
nap|NAP059350-1	chr11:73459946-73460134	A_52_P335018	NAP059350-1	NAP059350-1	Unknown	0.859754	1.81473	4.33864	3.52544	3.51071	3.02662	3.22913	2.53978	3.7916	2.93184
ref|NM_019972|ens|ENSMUST00000102632|ens|ENSMUST00000090564|gb|AF175279	chr3:108482288-108484336	A_51_P517145	Sort1	NM_019972	Mus musculus sortilin 1 (Sort1), mRNA [NM_019972]	0.858453	1.81309	5.72838	5.13373	4.8039	NaN	4.30925	4.41785	5.222	4.36355
ref|NM_011723|ens|ENSMUST00000024866|gb|BC065699|gb|BC003997	chr17:73789112-73789053	A_51_P312121	Xdh	NM_011723	Mus musculus xanthine dehydrogenase (Xdh), mRNA [NM_011723]	0.850084	1.80261	7.86568	7.81591	7.77638	7.09056	7.08472	6.73245	7.81933	6.96924
ref|NM_147080|tc|TC1600000|nap|NAP022212-001	chr7:103434300-103434359	A_51_P279714	Olfr615	NM_147080	Mus musculus olfactory receptor 615 (Olfr615), mRNA [NM_147080]	0.84711	1.79889	3.95726	4.09871	NaN	3.27903	3.14209	3.12151	4.02799	3.18088
gb|BI646741	NA	A_51_P376454	Smad3	BI646741	BI646741 603279769F1 NCI_CGAP_Mam3 Mus musculus cDNA clone IMAGE:5320025 5', mRNA sequence [BI646741]	0.843236	1.79407	9.31042	8.68241	8.31099	7.89522	7.9936	7.88529	8.76794	7.9247
ref|NM_012057|gb|AK156220|gb|AK150598|ens|ENSMUST00000004392	chr6:29486911-29486970	A_51_P346668	Irf5	NM_012057	Mus musculus interferon regulatory factor 5 (Irf5), mRNA [NM_012057]	0.842137	1.7927	7.61299	6.98764	7.71876	6.46462	6.72485	6.60351	7.4398	6.59766
gb|AK173298|gb|BC020949|ens|ENSMUST00000042534|nap|NAP016003-001	chr11:28285886-28285827	A_52_P288198	Ccdc85a	AK173298	Mus musculus mRNA for mKIAA1912 protein. [AK173298]	0.842094	1.79265	7.47323	7.43935	7.16046	6.72042	6.33971	6.48663	7.35768	6.51559
ref|NM_145601|gb|AK080705|gb|BC058272|ens|ENSMUST00000093268	chr8:98179804-98179745	A_51_P490286	BC016201	NM_145601	Mus musculus cDNA sequence BC016201 (BC016201), mRNA [NM_145601]	0.841459	1.79186	6.08428	6.16842	6.35271	5.34901	5.24633	5.48568	6.2018	5.36034
NA	chr11:101081258-101081203	A_52_P1181407	A_52_P1181407	A_52_P1181407	Unknown	0.836992	1.78632	4.06609	3.80261	4.63663	3.51374	2.8264	3.65421	4.16844	3.33145
ens|ENSMUST00000098259|gb|AK047412|riken|B930059E01|tc|TC1645725	chr7:100325934-100325993	A_51_P318440	ENSMUST00000098259	ENSMUST00000098259	expressed sequence AU020772 [Source:MarkerSymbol;Acc:MGI:2142166] [ENSMUST00000098259]	0.833549	1.78206	3.88996	3.56291	4.35635	2.97966	2.78889	3.54003	3.93641	3.10286
gb|AW455994|gb|AK080742|riken|A930031I16|tc|TC1626291	chr13:104860035-104859976	A_52_P964362	AW455994	AW455994	UI-M-BH3-aqr-d-12-0-UI.s1 NIH_BMAP_M_S4 Mus musculus cDNA clone UI-M-BH3-aqr-d-12-0-UI 3'. [AW455994]	0.81935	1.76461	5.35166	4.93074	4.90891	4.72656	3.15785	4.84885	5.06377	4.24442
ref|NM_021358|ens|ENSMUST00000068036|gb|AF134158|gb|BC116652	chr4:138333903-138333844	A_51_P183497	Htr6	NM_021358	Mus musculus 5-hydroxytryptamine (serotonin) receptor 6 (Htr6), mRNA [NM_021358]	0.819184	1.76441	3.92524	4.09871	5.05094	3.4049	3.33714	3.87529	4.35829	3.53911
ref|NM_134172|ens|ENSMUST00000049694|tc|TC1665312|nap|NAP025635-001	chr6:57938323-57938264	A_51_P389244	V1rc17	NM_134172	Mus musculus vomeronasal 1 receptor, C17 (V1rc17), mRNA [NM_134172]	0.81918	1.7644	3.90689	3.85878	3.55016	3.37671	2.89782	2.58376	3.77194	2.95276
ref|NM_001081391|ref|XM_911520|ref|XM_984704|ens|ENSMUST00000022923	chr15:47411976-47411917	A_52_P199446	Csmd3	NM_001081391	Mus musculus CUB and Sushi multiple domains 3 (Csmd3), mRNA [NM_001081391]	0.816121	1.76067	4.23779	NaN	4.16124	3.65283	2.8339	3.66346	4.19952	3.3834
gb|AK084144|riken|D230003G10|tc|TC1616133	chr1:38134426-38134367	A_52_P811599	AK084144	AK084144	Mus musculus 12 days embryo eyeball cDNA, RIKEN full-length enriched library, clone:D230003G10 product:unclassifiable, full insert sequence. [AK084144]	0.815046	1.75935	4.78178	3.78879	3.90525	3.31005	3.13471	3.58592	4.15861	3.34356
ref|NM_172793|gb|AK080918|gb|AK084528|riken|D330012D11	chr11:49012112-49012053	A_51_P237585	Btnl9	NM_172793	Mus musculus butyrophilin-like 9 (Btnl9), mRNA [NM_172793]	0.812274	1.75598	6.20945	5.67644	5.02272	5.02161	4.50729	4.94289	5.6362	4.82393
ref|NM_138942|gb|AK132245|gb|S50200|ens|ENSMUST00000000910	chr2:27003570-27003629	A_51_P444543	Dbh	NM_138942	Mus musculus dopamine beta hydroxylase (Dbh), mRNA [NM_138942]	0.811605	1.75516	4.49237	3.72301	4.52093	3.63308	3.13996	3.52845	4.24543	3.43383
ref|NM_001081131|ref|XM_909732|ens|ENSMUST00000095147|ens|ENSMUST00000026924	chr2:5821313-5821254	A_52_P543079	Dhtkd1	NM_001081131	Mus musculus dehydrogenase E1 and transketolase domain containing 1 (Dhtkd1), mRNA [NM_001081131]	0.81087	1.75427	3.95187	3.63773	4.05242	2.65764	3.08984	3.46192	3.88067	3.0698
nap|NAP030342-1	chr2:86128914-86128853	A_52_P469297	NAP030342-1	NAP030342-1	Unknown	0.807983	1.75076	3.81762	3.24428	3.59096	2.51425	2.64754	3.06712	3.55095	2.74297
ref|NM_007823|gb|AK143890|ens|ENSMUST00000102707|ens|ENSMUST00000030482	chr4:115122913-115122854	A_51_P118704	Cyp4b1	NM_007823	Mus musculus cytochrome P450, family 4, subfamily b, polypeptide 1 (Cyp4b1), mRNA [NM_007823]	0.807908	1.75067	8.62692	8.48951	8.5068	8.23042	7.12868	7.84041	8.54108	7.73317
gb|AK019847|riken|4931404D21|nap|NAP073291-1	chr5:24209585-24209526	A_51_P365037	Nub1	AK019847	Mus musculus adult male testis cDNA, RIKEN full-length enriched library, clone:4931404D21 product:NY-REN-18 antigen, full insert sequence. [AK019847]	0.80341	1.74522	4.34816	3.63308	3.66687	2.7551	2.86572	3.61706	3.8827	3.0793
gb|AK086068|riken|D930002E13|tc|TC1604056	chr2:134936113-134936172	A_52_P739620	AK086068	AK086068	Mus musculus 15 days embryo head cDNA, RIKEN full-length enriched library, clone:D930002E13 product:unclassifiable, full insert sequence. [AK086068]	0.796218	1.73654	3.77505	3.88343	3.76776	2.99313	3.03192	NaN	3.80875	3.01253
gb|AK032937|riken|6720476C18|nap|NAP120564-001|nap|NAP075804-1	chr4:140383473-140383414	A_52_P7919	AK032937	AK032937	Mus musculus 12 days embryo male wolffian duct includes surrounding region cDNA, RIKEN full-length enriched library, clone:6720476C18 product:unclassifiable, full insert sequence. [AK032937]	0.793341	1.73308	4.02901	3.83289	3.848	3.5961	3.04649	2.68728	3.9033	3.10996
NA	chr5:105821319-105821260	A_52_P724724	A_52_P724724	A_52_P724724	Unknown	0.789511	1.72849	3.81762	3.53082	3.8843	3.16027	3.07005	2.6339	3.74425	2.95474
ref|NM_008309|gb|AK082016|ens|ENSMUST00000094603|ens|ENSMUST00000088677	chr4:135715124-135715183	A_51_P419551	Htr1d	NM_008309	Mus musculus 5-hydroxytryptamine (serotonin) receptor 1D (Htr1d), mRNA [NM_008309]	0.789049	1.72794	4.3952	3.93386	4.52826	3.8538	2.91227	3.7241	4.28577	3.49672
gb|AK038400|riken|A230004G12|nap|NAP080009-1	chr3:105088942-105088883	A_52_P440640	AK038400	AK038400	Mus musculus adult male hypothalamus cDNA, RIKEN full-length enriched library, clone:A230004G12 product:wingless related MMTV integration site 2b, full insert sequence. [AK038400]	0.788943	1.72781	4.60092	4.06108	5.02605	3.70343	4.01194	3.60585	4.56269	3.77374
nap|NAP027406-1	chr14:6240418-6099327	A_52_P234544	NAP027406-1	NAP027406-1	Unknown	0.788269	1.727	3.74319	4.41562	3.87696	3.40327	3.04404	NaN	4.01192	3.22366
gb|AK172137|riken|F830045E12|nap|NAP054202-1	chr11:107110559-107110500	A_52_P82023	Pitpnc1	AK172137	Mus musculus activated spleen cDNA, RIKEN full-length enriched library, clone:F830045E12 product:hypothetical protein, full insert sequence. [AK172137]	0.786983	1.72546	9.53236	10.0111	10.4657	9.51947	9.40532	8.72338	10.003	9.21606
gb|AK084271|gb|AK148845|riken|D230016I04|riken|7120454E18	chr17:21356011-21356070	A_52_P360453	3110052M02Rik	AK084271	Mus musculus 12 days embryo eyeball cDNA, RIKEN full-length enriched library, clone:D230016I04 product:unclassifiable, full insert sequence. [AK084271]	0.784686	1.72272	4.95963	4.78178	4.86419	4.7046	2.99186	4.55508	4.86853	4.08385
ref|NM_029619|gb|BC021619|gb|AK009912|ens|ENSMUST00000023856	chr2:19312558-19312617	A_51_P464911	Msrb2	NM_029619	Mus musculus methionine sulfoxide reductase B2 (Msrb2), mRNA [NM_029619]	0.784443	1.72243	11.4835	10.6925	10.584	10.3204	10.2983	9.78804	10.92	10.1356
ref|NM_133660|gb|AK144549|gb|BC019208|ens|ENSMUST00000034173	chr8:96090495-96090436	A_51_P369784	Es22	NM_133660	Mus musculus esterase 22 (Es22), mRNA [NM_133660]	0.783256	1.72101	4.5724	4.06462	4.12375	3.54819	3.69755	3.16527	4.25359	3.47034
tc|TC1728935	chr16:20145951-20145892	A_52_P854619	TC1728935	TC1728935	Unknown	0.778235	1.71503	4.14021	3.95958	4.2561	3.32955	3.69019	3.00144	4.11863	3.3404
tc|TC1654250|nap|NAP058373-1	chr15:99255533-99251240	A_52_P66809	TC1654250	TC1654250	Unknown	0.773464	1.70937	4.36751	4.04658	4.39005	3.62504	3.07861	3.7801	4.26805	3.49458
ref|NM_010449|gb|AK083575|gb|M22115|ens|ENSMUST00000000964	chr6:52085411-52085352	A_51_P351975	Hoxa1	NM_010449	Mus musculus homeo box A1 (Hoxa1), mRNA [NM_010449]	0.772356	1.70806	2.99657	3.77178	3.73183	2.75852	2.54176	2.88284	3.50006	2.72771
ref|NM_178765|ref|NM_176998|ref|NM_001032727|gb|BC065045	chr15:44502535-44502476	A_52_P424308	5730410E15Rik	NM_178765	Mus musculus RIKEN cDNA 5730410E15 gene (5730410E15Rik), transcript variant c, mRNA [NM_178765]	0.767433	1.70224	6.32522	6.33971	5.81826	5.30954	5.72702	5.14433	6.16106	5.39363
ref|NM_153789|gb|BC010206|gb|AK171888|ens|ENSMUST00000038275	chr13:45422582-45422641	A_51_P324303	Mylip	NM_153789	Mus musculus myosin regulatory light chain interacting protein (Mylip), mRNA [NM_153789]	0.766469	1.7011	9.39303	9.2501	9.79279	9.0921	8.55491	8.48951	9.47864	8.71217
ref|NM_020567|gb|BC020061|gb|AK131959|ens|ENSMUST00000006898	chr13:24759507-24759448	A_51_P166155	Gmnn	NM_020567	Mus musculus geminin (Gmnn), mRNA [NM_020567]	0.764659	1.69897	10.3315	10.3468	10.0343	9.17783	9.80547	9.43532	10.2375	9.47288
NA		A_51_P515046	A_51_P515046	A_51_P515046	Unknown	0.762439	1.69636	4.33034	4.34752	4.12375	3.30743	NaN	3.7021	4.26721	3.50477
gb|AK029536|ref|XM_127606|ref|XM_972945|ref|XM_980494	chr14:19182895-19182836	A_51_P178392	Ttc18	AK029536	Mus musculus adult male testis cDNA, RIKEN full-length enriched library, clone:4921518C22 product:hypothetical TPR repeat containing protein, full insert sequence [AK029536]	0.761438	1.69518	4.27612	3.78367	4.39287	3.67559	3.0063	3.48646	4.15089	3.38945
ref|NM_008887|gb|X75014|ens|ENSMUST00000008090|tc|TC1587102	chr7:101696190-101696249	A_51_P209483	Phox2a	NM_008887	Mus musculus paired-like homeobox 2a (Phox2a), mRNA [NM_008887]	0.760054	1.69355	3.89889	4.12862	4.07185	3.55655	3.13914	3.1235	4.03312	3.27306
ref|NM_146310|ens|ENSMUST00000080106|tc|NP646996|nap|NAP021424-001	chr7:108137912-108137853	A_51_P204702	Olfr493	NM_146310	Mus musculus olfactory receptor 493 (Olfr493), mRNA [NM_146310]	0.759522	1.69293	3.48504	3.32164	3.21739	2.58808	2.61565	2.54176	3.34136	2.58183
ref|NM_016695|gb|BC053026|ens|ENSMUST00000017458|ens|ENSMUST00000100398	chr11:101873537-101873478	A_51_P462978	Mpp2	NM_016695	Mus musculus membrane protein, palmitoylated 2 (MAGUK p55 subfamily member 2) (Mpp2), mRNA [NM_016695]	0.751576	1.68363	5.12205	4.77347	5.16358	4.13611	4.20883	4.45943	5.0197	4.26812
gb|AK016584|riken|4932704I17|tc|TC1594285|nap|NAP073449-1	chr9:18207249-18206138	A_51_P451685	Zfp558	AK016584	Mus musculus adult male testis cDNA, RIKEN full-length enriched library, clone:4932704I17 product:weakly similar to CDNA FLJ30932 FIS, CLONE FEBRA2006942, MODERATELY SIMILAR TO ZINC FINGER PROTEIN 33A [Homo sapiens], full insert sequence. [AK016584]	0.750278	1.68212	4.08108	3.89889	4.26176	3.41481	3.33013	3.24595	4.08058	3.3303
gb|AK054232|riken|E230037M14|tc|TC1607288|nap|NAP088244-1	chr8:88614505-88614446	A_52_P389784	Itfg1	AK054232	Mus musculus 2 days pregnant adult female oviduct cDNA, RIKEN full-length enriched library, clone:E230037M14 product:unclassifiable, full insert sequence. [AK054232]	0.749593	1.68132	4.43962	4.70044	4.94682	NaN	3.83966	4.05242	4.69563	3.94604
ref|NM_025980|gb|BC069891|gb|AY046077|gb|BC020293	chr2:25004527-25004586	A_51_P504354	Nrarp	NM_025980	Mus musculus Notch-regulated ankyrin repeat protein (Nrarp), mRNA [NM_025980]	0.748832	1.68043	6.91787	6.91787	7.27961	6.85912	5.38111	6.62863	7.03845	6.28962
gb|BC031147|gb|BC043943|ref|XM_984997|ens|ENSMUST00000033665	chrX:155466566-155466696	A_52_P398085	Map3k15	BC031147	Mus musculus mitogen-activated protein kinase kinase kinase 15, mRNA (cDNA clone IMAGE:4975522), containing frame-shift errors [BC031147]	0.748646	1.68022	4.83329	4.71518	4.97191	3.91092	3.8125	4.55102	4.84013	4.09148
gb|AK034854|gb|AK084238|gb|AK087718|riken|D230012E16	chr13:3480013-3480072	A_52_P397909	2810429I04Rik	AK034854	Mus musculus 12 days embryo embryonic body between diaphragm region and neck cDNA, RIKEN full-length enriched library, clone:9430048F07 product:unclassifiable, full insert sequence [AK034854]	0.748135	1.67962	3.96421	3.92438	3.70664	3.57568	2.7721	3.00306	3.86508	3.11694
ref|NM_001001321|gb|AK159148|gb|AK017526|gb|AK154257	chr13:64106479-64106420	A_52_P193194	Slc35d2	NM_001001321	Mus musculus solute carrier family 35, member D2 (Slc35d2), mRNA [NM_001001321]	0.740509	1.67077	4.67243	4.97499	4.38315	4.09238	3.46245	4.25422	4.67685	3.93635
ref|NM_019547|gb|BC006687|gb|AK052886|ens|ENSMUST00000029014	chr2:172677088-172677147	A_51_P262670	Rbm38	NM_019547	Mus musculus RNA binding motif protein 38 (Rbm38), mRNA [NM_019547]	0.740149	1.67035	9.09781	7.89633	8.20253	7.83721	7.74965	7.38938	8.39889	7.65874
ref|NM_023876|ens|ENSMUST00000028588|gb|AK037104|gb|AK039447	chr2:105502730-105502671	A_52_P169567	Elp4	NM_023876	Mus musculus elongation protein 4 homolog (S. cerevisiae) (Elp4), mRNA [NM_023876]	0.736138	1.66571	5.56047	4.81209	4.95536	4.59096	4.48704	4.04151	5.10931	4.37317
ref|NM_011677|ref|NM_001040691|gb|AK168709|gb|BC011039	chr5:114400198-114400257	A_51_P469449	Ung	NM_011677	Mus musculus uracil DNA glycosylase (Ung), transcript variant 2, mRNA [NM_011677]	0.733936	1.66317	9.72423	9.295	9.64581	9.27069	8.51307	8.67948	9.55501	8.82108
ref|NM_026633|ens|ENSMUST00000026828|gb|AK003564|gb|AK020614	chr17:25591484-25591425	A_51_P106527	9530058B02Rik	NM_026633	Mus musculus RIKEN cDNA 9530058B02 gene (9530058B02Rik), mRNA [NM_026633]	0.733617	1.6628	13.0704	12.7038	12.8146	12.513	12.0642	11.8108	12.8629	12.1293
NA	chr11:063898971-063898912	A_52_P1101113	A_52_P1101113	A_52_P1101113	Unknown	0.733386	1.66254	5.22755	3.71864	3.93857	3.71293	3.54312	3.42854	4.29492	3.56153
nap|NAP058165-1	chr6:88973950-88973891	A_52_P369954	NAP058165-1	NAP058165-1	Unknown	0.73321	1.66233	3.66084	3.25942	3.61565	3.03598	2.70576	2.59455	3.51197	2.77876
NA	chr4:128700211-128700152	A_51_P451508	A_51_P451508	A_51_P451508	Unknown	0.730057	1.6587	4.08466	3.66198	3.90525	3.08831	3.10333	3.27008	3.88396	3.15391
ref|NM_175491|gb|BC085095|ens|ENSMUST00000102667|ens|ENSMUST00000056907	chr11:60596513-60596572	A_52_P632617	Smcr8	NM_175491	Mus musculus Smith-Magenis syndrome chromosome region, candidate 8 homolog (human) (Smcr8), transcript variant 2, mRNA [NM_175491]	0.727529	1.6558	4.59694	4.15113	4.12375	3.10098	3.89482	3.69343	4.2906	3.56308
ref|NM_018832|ens|ENSMUST00000033487|gb|BC132580|gb|BC132582	chrX:6831872-6831813	A_51_P504214	Pdzx	NM_018832	Mus musculus PDZ domain containing, X chromosome (Pdzx), mRNA [NM_018832]	0.724154	1.65193	7.4642	7.02394	6.91787	6.63542	6.49118	6.10696	7.13534	6.41119
ref|NM_001039373|gb|U32332|ens|ENSMUST00000033542|tc|TC1588970	chrX:71664213-71664154	A_51_P405974	Mtcp1	NM_001039373	Mus musculus mature T-cell proliferation 1 (Mtcp1), transcript variant 1, mRNA [NM_001039373]	0.723959	1.65171	4.28229	3.94879	4.29521	3.68224	3.36737	3.3048	4.17543	3.45147
ref|NM_023788|ens|ENSMUST00000051484|gb|AF319981|gb|AK145866	chrX:148377500-148377441	A_51_P497692	Mageh1	NM_023788	Mus musculus melanoma antigen, family H, 1 (Mageh1), mRNA [NM_023788]	0.72083	1.64813	6.39589	6.20945	6.12842	5.89016	5.34901	5.3321	6.24459	5.52376
gb|AK037635|riken|A130032A08|tc|TC1612314	chr4:123218864-123218805	A_52_P1076033	AK037635	AK037635	Mus musculus 16 days neonate thymus cDNA, RIKEN full-length enriched library, clone:A130032A08 product:unclassifiable, full insert sequence. [AK037635]	0.717955	1.64485	3.45733	3.82782	4.84634	3.23312	3.37002	3.37448	4.04383	3.32588
ref|NM_029021|gb|AK014751|gb|AK042271|ens|ENSMUST00000029213	chr2:165086823-165086764	A_52_P499499	4833422F24Rik	NM_029021	Mus musculus RIKEN cDNA 4833422F24 gene (4833422F24Rik), mRNA [NM_029021]	0.717151	1.64393	5.55995	4.96153	5.282	4.64916	4.8236	4.17927	5.26783	4.55067
ref|NM_146104|gb|BC024111|gb|AK148400|ens|ENSMUST00000015894	chr3:95980863-95980922	A_52_P9716	Aph1a	NM_146104	Mus musculus anterior pharynx defective 1a homolog (C. elegans) (Aph1a), mRNA [NM_146104]	0.71341	1.63968	5.31861	5.33181	5.34458	4.30137	5.09942	4.45398	5.33167	4.61826
ref|NM_206973|ens|ENSMUST00000096338|gb|AK044366|gb|BC099681	chr19:4144509-4144568	A_51_P519524	Gpr152	NM_206973	Mus musculus G protein-coupled receptor 152 (Gpr152), mRNA [NM_206973]	0.710698	1.6366	4.60834	4.01275	4.43463	3.38585	3.82782	3.70995	4.3519	3.64121
ref|NM_001085440|gb|BC094221|gb|AK010198|riken|2310076G09	chr11:60604215-60604274	A_51_P405423	Smcr8	NM_001085440	Mus musculus Smith-Magenis syndrome chromosome region, candidate 8 homolog (human) (Smcr8), transcript variant 1, mRNA [NM_001085440]	0.710096	1.63591	9.34467	9.49419	9.42434	9.29692	7.6907	9.1453	9.42107	8.71097
ref|NM_010100|gb|AF160502|tc|TC1592183	chr10:57996460-57996402	A_51_P161812	Edar	NM_010100	Mus musculus ectodysplasin-A receptor (Edar), mRNA [NM_010100]	0.70292	1.6278	4	3.81588	4.84549	3.44903	3.45075	3.65283	4.22046	3.51754
ref|NM_028455|ens|ENSMUST00000006029|gb|AK014171|gb|AK088242	chr15:84599868-84599927	A_51_P417074	3110043J09Rik	NM_028455	Mus musculus RIKEN cDNA 3110043J09 gene (3110043J09Rik), mRNA [NM_028455]	0.701255	1.62592	5.53007	5.2621	5.49079	4.31528	4.78356	5.08036	5.42765	4.7264
ref|NM_175538|gb|BC051189|gb|AK053734|ens|ENSMUST00000064741	chr13_random:110566-110625	A_51_P173459	E130304F04Rik	NM_175538	Mus musculus RIKEN cDNA E130304F04 gene (E130304F04Rik), mRNA [NM_175538]	0.695464	1.61941	6.88682	6.61997	6.62888	6.37751	5.88996	5.78181	6.71189	6.01642
ref|NM_008842|gb|BC042885|gb|AK154669|ens|ENSMUST00000024811	chr17:29220807-29220866	A_52_P530291	Pim1	NM_008842	Mus musculus proviral integration site 1 (Pim1), mRNA [NM_008842]	0.695069	1.61896	5.22816	4.20555	4.18523	3.86215	NaN	3.82701	4.53965	3.84458
ref|NM_001081137|ref|XM_982350|ref|XM_906199|ens|ENSMUST00000094190	chr3:72976876-72976817	A_51_P328631	2010204N08Rik	NM_001081137	Mus musculus RIKEN cDNA 2010204N08 gene (2010204N08Rik), mRNA [NM_001081137]	0.694699	1.61855	3.28051	2.99928	4.26303	2.73985	2.86928	2.8496	3.51427	2.81958
ref|NM_146234|gb|AK036253|ens|ENSMUST00000068364|ens|ENSMUST00000059899	chrX:52937944-52937885	A_52_P216874	Tmem32	NM_146234	Mus musculus transmembrane protein 32 (Tmem32), mRNA [NM_146234]	0.694664	1.61851	3.7551	3.55139	3.74114	2.86671	2.96255	3.13439	3.68255	2.98788
ref|NM_021523|gb|AY772010|gb|AK049460|ens|ENSMUST00000026292	chrX:147221828-147221887	A_51_P407567	Huwe1	NM_021523	Mus musculus HECT, UBA and WWE domain containing 1 (Huwe1), mRNA [NM_021523]	0.693663	1.61739	3.97572	3.81075	3.89966	NaN	3.0552	3.34823	3.89538	3.20171
ref|NM_033541|gb|AK028986|gb|AF459816|ens|ENSMUST00000001194	chr5:121060938-121060879	A_51_P428529	Oas1c	NM_033541	Mus musculus 2'-5' oligoadenylate synthetase 1C (Oas1c), mRNA [NM_033541]	0.693025	1.61667	5.99191	5.85922	5.72132	5.43573	4.8009	5.25675	5.85748	5.16446
ref|NM_145584|ens|ENSMUST00000046687|ens|ENSMUST00000084696|gb|AK146506	chr7:113831751-113831810	A_51_P151902	Spon1	NM_145584	Mus musculus spondin 1, (f-spondin) extracellular matrix protein (Spon1), mRNA [NM_145584]	0.692188	1.61573	4.78005	4.58598	4.26806	4.13685	3.1944	4.22628	4.5447	3.85251
ref|NM_145516|gb|AK166091|gb|AK149868|ens|ENSMUST00000027297	chr1:34813918-34821482	A_52_P377326	Plekhb2	NM_145516	Mus musculus pleckstrin homology domain containing, family B (evectins) member 2 (Plekhb2), mRNA [NM_145516]	0.692133	1.61567	5.54278	4.78487	4.76155	3.71436	4.61571	4.68274	5.02974	4.3376
ref|NM_183201|gb|AK036486|gb|BC117909|ens|ENSMUST00000067443	chr11:82778342-82778401	A_51_P413359	Slfn5	NM_183201	Mus musculus schlafen 5 (Slfn5), mRNA [NM_183201]	0.691045	1.61445	5.06536	4.76993	NaN	4.16527	4.44844	4.06609	4.91764	4.2266
ref|NM_001039939|gb|AK122413|gb|XM_001004872|ens|ENSMUST00000036193	chr2:153043630-153043689	A_52_P123238	Asxl1	NM_001039939	Mus musculus additional sex combs like 1 (Drosophila) (Asxl1), mRNA [NM_001039939]	0.689516	1.61274	3.79192	3.24473	3.89074	2.87046	2.95699	3.0314	3.64246	2.95295
gb|AK085773|riken|D830007B20|nap|NAP086858-1	chr11:68774109-68774168	A_52_P876207	AK085773	AK085773	Mus musculus 16 days neonate heart cDNA, RIKEN full-length enriched library, clone:D830007B20 product:unclassifiable, full insert sequence. [AK085773]	0.687533	1.61053	6.89512	6.56212	6.6762	6.53916	5.37417	6.15751	6.71115	6.02361
ref|NM_015775|gb|BC054348|gb|AF113596|gb|AF243500	chr16:97721946-97721016	A_51_P457306	Tmprss2	NM_015775	Mus musculus transmembrane protease, serine 2 (Tmprss2), mRNA [NM_015775]	0.687379	1.61036	3.7433	3.76638	3.76022	3.36135	3.30714	2.53928	3.75663	3.06926
ref|NM_010266|ens|ENSMUST00000075494|ens|ENSMUST00000087600|gb|AK079459	chr19:21461941-21461882	A_52_P116006	Gda	NM_010266	Mus musculus guanine deaminase (Gda), mRNA [NM_010266]	0.687048	1.60999	4.13685	4.18126	3.92524	3.34113	2.95921	3.88186	4.08112	3.39407
tc|TC1590993|nap|NAP094527-001	chr4:088299253-088299312	A_51_P192930	TC1590993	TC1590993	IFNA6_MOUSE (P07350) Interferon alpha-6 precursor, complete [TC1590993]	0.685868	1.60867	3.89889	3.73596	3.60857	2.74265	3.52745	2.91571	3.7478	3.06194
gb|BC016539|ens|ENSMUST00000077512|ens|ENSMUST00000074783|tc|TC1604028	chr1:152325922-152325863	A_52_P22590	Hmcn1	BC016539	Mus musculus hemicentin 1, mRNA (cDNA clone IMAGE:3497440), with apparent retained intron [BC016539]	0.685615	1.60839	3.37267	3.77305	3.1914	2.60146	2.89181	2.78701	3.44571	2.76009
gb|BI151587	NA	A_51_P374592	BI151587	BI151587	BI151587 602916129F1 NCI_CGAP_Lu29 Mus musculus cDNA clone IMAGE:5066599 5', mRNA sequence [BI151587]	0.684237	1.60685	3.91169	3.38943	3.68908	3.03192	3.08814	2.81742	3.6634	2.97916
gb|AK018074|ens|ENSMUST00000047969|riken|6230400D17|tc|TC1590826	chr14:19476544-19476485	A_51_P301173	6230400D17Rik	AK018074	Mus musculus 11 days embryo head cDNA, RIKEN full-length enriched library, clone:6230400D17 product:hypothetical protein, full insert sequence. [AK018074]	0.683789	1.60635	4.76596	4.51463	5.04658	3.90766	4.11203	4.2561	4.77572	4.09193
ref|NM_080465|gb|AK149082|gb|AK050390|gb|AK039033	chr18:45780530-45780589	A_52_P121486	Kcnn2	NM_080465	Mus musculus potassium intermediate/small conductance calcium-activated channel, subfamily N, member 2 (Kcnn2), mRNA [NM_080465]	0.682395	1.6048	3.78115	3.47936	3.97728	3.00414	2.71501	3.47145	3.74593	3.06353
ref|NM_001081254|ref|XM_001003693|ref|XM_994528|nap|NAP018137-001	chr15:99099145-99099086	A_52_P430304	EG545136	NM_001081254	Mus musculus predicted gene, EG545136 (EG545136), mRNA [NM_001081254]	0.682224	1.60461	4.2561	4.15445	4.68229	3.52569	3.86869	3.6518	4.36428	3.68206
ref|NM_011478|gb|CB590101|gb|BC125629|ens|ENSMUST00000058142	chr3:92542700-92542641	A_51_P443018	Sprr3	NM_011478	Mus musculus small proline-rich protein 3 (Sprr3), mRNA [NM_011478]	0.680823	1.60305	4.13545	3.90612	3.43856	3.07193	3.20836	3.15737	3.82671	3.14589
ref|NM_018790|gb|AK157822|gb|BY616860|ens|ENSMUST00000023268	chr15:74496481-74496422	A_51_P503494	Arc	NM_018790	Mus musculus activity regulated cytoskeletal-associated protein (Arc), mRNA [NM_018790]	0.680604	1.60281	7.20945	6.34399	6.28463	6.09206	5.67336	6.03084	6.61269	5.93209
gb|AK084787|gb|AK038920|riken|A230075M04|riken|D330042I16	chr15:7142605-7142664	A_52_P438170	A230075M04Rik	AK084787	Mus musculus 13 days embryo heart cDNA, RIKEN full-length enriched library, clone:D330042I16 product:unclassifiable, full insert sequence [AK084787]	0.680325	1.6025	5.74462	5.20555	5.20132	NaN	4.85549	4.55152	5.38383	4.7035
gb|AK080781|riken|B130045J22	chr8:131255820-131255879	A_52_P851862	AK080781	AK080781	Mus musculus 9.5 days embryo parthenogenote cDNA, RIKEN full-length enriched library, clone:B130045J22 product:unclassifiable, full insert sequence. [AK080781]	0.679188	1.60124	8.18982	7.9207	8.40762	7.72746	6.89976	7.85336	8.17271	7.49353
nap|NAP108679-1	chr2:87647912-87647971	A_51_P210860	NAP108679-1	NAP108679-1	Unknown	0.677332	1.59918	3.56316	3.91169	3.53119	2.78701	2.93244	3.25459	3.66868	2.99135
gb|AK047822|riken|C130002A13|tc|TC1645655	chr17:13634803-13634862	A_51_P440978	AK047822	AK047822	Mus musculus 16 days embryo head cDNA, RIKEN full-length enriched library, clone:C130002A13 product:unclassifiable, full insert sequence. [AK047822]	0.677014	1.59883	5.77894	5.00751	5.56758	4.94954	4.60437	4.76908	5.45134	4.77433
gb|AK032407|riken|6430538J04|tc|TC1594827|nap|NAP024251-001	chr18:67267765-67267824	A_52_P126427	Gnal	AK032407	Mus musculus adult male olfactory brain cDNA, RIKEN full-length enriched library, clone:6430538J04 product:hypothetical Guanine nucleotide binding protein (G-protein), alpha subunit containing protein, full insert sequence. [AK032407]	0.676419	1.59817	3.34653	3.27098	3.89889	2.79784	2.69889	2.99041	3.50546	2.82905
gb|AK020062|riken|6030442H21|tc|TC1617198	chr2:64818302-64818243	A_51_P326449	6030442H21Rik	AK020062	Mus musculus 13 days embryo male testis cDNA, RIKEN full-length enriched library, clone:6030442H21 product:unclassifiable, full insert sequence. [AK020062]	0.675423	1.59706	3.87529	3.8522	3.68347	3.22913	2.5509	3.60466	3.80365	3.12823
ref|NM_144845|gb|AK143815|ens|ENSMUST00000072403|ens|ENSMUST00000058565	chr15:9315158-9315217	A_51_P267063	Ugt3a2	NM_144845	Mus musculus UDP glycosyltransferases 3 family, polypeptide A2 (Ugt3a2), mRNA [NM_144845]	0.675333	1.59697	3.68493	3.73812	3.82782	2.53257	3.20148	3.49083	3.75029	3.07496
ref|NM_175440|ref|XM_001004306|gb|AK080281|ens|ENSMUST00000059482	chr17:23773272-23773331	A_51_P263568	Prss27	NM_175440	Mus musculus protease, serine 27 (Prss27), mRNA [NM_175440]	0.674345	1.59587	3.80622	3.68347	3.44374	3.15834	3.08712	2.66494	3.64448	2.97013
ref|NM_019511|ref|XM_972757|gb|BC024765|ens|ENSMUST00000045374	chr11:6577299-6577358	A_51_P227090	Ramp3	NM_019511	Mus musculus receptor (calcitonin) activity modifying protein 3 (Ramp3), mRNA [NM_019511]	0.673296	1.59471	6.0954	5.87325	5.40572	4.71425	5.38915	5.25108	5.79145	5.11816
ref|XM_895655|ref|XM_988683|ref|XM_920610|gb|AK038613	chr5:28685843-28685902	A_52_P81008	Prr8	XM_895655	PREDICTED: Mus musculus RIKEN cDNA 3200001K10 gene, transcript variant 3 (3200001K10Rik), mRNA [XM_895655]	0.670718	1.59187	4.08108	4.04728	3.93621	3.56316	2.89782	3.59144	4.02152	3.35081
gb|AK019940|riken|5330439M10|tc|TC1595245|nap|NAP075408-1	chr10:117515560-117515619	A_52_P673711	5330439M10Rik	AK019940	Mus musculus adult male pituitary gland cDNA, RIKEN full-length enriched library, clone:5330439M10 product:unclassifiable, full insert sequence. [AK019940]	0.66854	1.58946	4.60092	3.92438	4.18982	3.48659	3.64616	3.57676	4.23838	3.56984
gb|BC059776|gb|AK050589|riken|C920007D24|tc|TC1589501	chr2:131987208-131987267	A_52_P159050	Cds2	BC059776	Mus musculus CDP-diacylglycerol synthase (phosphatidate cytidylyltransferase) 2, mRNA (cDNA clone IMAGE:6484748), complete cds. [BC059776]	0.667166	1.58795	5.01199	4.69627	4.52619	3.97572	4.06678	4.19046	4.74482	4.07765
nap|NAP041849-1	chr16:4782856-4782914	A_52_P425254	NAP041849-1	NAP041849-1	Unknown	0.66306	1.58344	3.38722	3.5121	3.28511	2.5218	3.23143	2.44201	3.39481	2.73175
ref|NM_011172|ens|ENSMUST00000003620|gb|AF120279|gb|U80020	chr16:17985420-17985361	A_51_P215438	Prodh	NM_011172	Mus musculus proline dehydrogenase (Prodh), mRNA [NM_011172]	0.662561	1.58289	8.22199	8.23761	8.09583	7.59706	7.9212	7.04949	8.18514	7.52258
nap|NAP105815-1	chr7:27449769-27447183	A_52_P399482	NAP105815-1	NAP105815-1	Unknown	0.661097	1.58128	4.20555	4.00746	4.62305	3.79067	3.12664	3.93546	4.27869	3.61759
ref|NM_025705|ens|ENSMUST00000069004|gb|AK016485|riken|4931429A04	chr10:52008411-52008470	A_51_P483699	Dcbld1	NM_025705	Mus musculus discoidin, CUB and LCCL domain containing 1 (Dcbld1), mRNA [NM_025705]	0.660016	1.5801	6.45067	6.44473	6.48086	5.90468	5.43156	6.05998	6.45875	5.79874
ref|NM_027256|gb|AK088635|gb|BC013710|gb|AK163383	chr7:97366227-97370905	A_51_P373717	Ints4	NM_027256	Mus musculus integrator complex subunit 4 (Ints4), mRNA [NM_027256]	0.658887	1.57886	3.33385	3.8802	3.9581	2.87086	2.99982	3.32481	3.72405	3.06516
gb|AK077168|ens|ENSMUST00000049995|riken|4933417C16|tc|TC1585893	chr11:105177129-105177070	A_51_P286826	Rnf190	AK077168	Mus musculus adult male testis cDNA, RIKEN full-length enriched library, clone:4933417C16 product:hypothetical RING finger domain, C3HC4 structure containing protein, full insert sequence [AK077168]	0.658536	1.57848	4.95536	NaN	5.09204	4.26806	4.36688	4.46055	5.0237	4.36516
gb|AK020497|gb|BB101899|riken|9430079G20|tc|TC1624056	chr3:138496999-138497058	A_52_P671013	9430079G20Rik	AK020497	Mus musculus 12 days embryo embryonic body between diaphragm region and neck cDNA, RIKEN full-length enriched library, clone:9430079G20 product:unclassifiable, full insert sequence. [AK020497]	0.658311	1.57823	9.27515	8.80036	8.70966	8.60115	8.14975	8.05934	8.92839	8.27008
ref|NM_011264|gb|BC048946|gb|AB031049|ens|ENSMUST00000019986	chr10:39472571-39472630	A_52_P31709	Rev3l	NM_011264	Mus musculus REV3-like, catalytic subunit of DNA polymerase zeta RAD54 like (S. cerevisiae) (Rev3l), mRNA [NM_011264]	0.657486	1.57733	3.93149	3.64731	3.88918	3.21832	2.93979	3.33743	3.82266	3.16518
ref|NM_022980|gb|AK155270|ens|ENSMUST00000097846|ens|ENSMUST00000030606	chr4:134688151-134688092	A_52_P547751	Dscr1l2	NM_022980	Mus musculus Down syndrome critical region gene 1-like 2 (Dscr1l2), mRNA [NM_022980]	0.656895	1.57669	3.5876	4.20883	3.77051	2.85639	3.18492	3.55496	3.85565	3.19875
gb|AK086516|riken|D930033K23|tc|TC1607280	chr17:29345728-29345787	A_52_P819877	AK086516	AK086516	Mus musculus 15 days embryo head cDNA, RIKEN full-length enriched library, clone:D930033K23 product:unclassifiable, full insert sequence. [AK086516]	0.656447	1.5762	3.73292	2.7148	3.02503	2.4518	2.4518	2.59979	3.15758	2.50113
gb|AK042768|riken|A730022K07|tc|TC1711204	chr11:62137531-62137590	A_52_P655221	AK042768	AK042768	Mus musculus 7 days neonate cerebellum cDNA, RIKEN full-length enriched library, clone:A730022K07 product:nuclear receptor co-repressor 1, full insert sequence. [AK042768]	0.650196	1.56938	6.10957	5.46434	6.01663	5.3886	5.21498	5.03637	5.86351	5.21332
ref|NM_011023|gb|BC057105|gb|AK050758|ens|ENSMUST00000006071	chr11:21895826-21895767	A_52_P330488	Otx1	NM_011023	Mus musculus orthodenticle homolog 1 (Drosophila) (Otx1), mRNA [NM_011023]	0.649004	1.56809	3.98796	3.47275	3.7433	3.26499	2.6503	3.3417	3.73467	3.08566
ref|NM_013503|ens|ENSMUST00000041646|gb|AY255563|gb|AK045456	chr5:38608574-38608633	A_52_P404548	Drd5	NM_013503	Mus musculus dopamine receptor 5 (Drd5), mRNA [NM_013503]	0.646439	1.5653	3.63784	3.85798	3.98714	3.5793	2.66129	3.30305	3.82765	3.18121
gb|AK053334|gb|AK030080|ens|ENSMUST00000063993|riken|4932435O22	chr11:114230287-114230228	A_52_P684563	4932435O22Rik	AK053334	Mus musculus 0 day neonate eyeball cDNA, RIKEN full-length enriched library, clone:E130010E24 product:hypothetical protein, full insert sequence [AK053334]	0.644323	1.56301	3.90689	3.66346	4.01863	3.53119	2.60692	3.51791	3.86299	3.21867
gb|M18187|gb|AF000427|gb|AF000428|tc|NP1221589	chr17:34793208-34793156	A_51_P205000	Lst1	M18187	Mouse B144 cDNA clone containing two potential ORFs, 3' end. [M18187]	0.643988	1.56264	6.96038	7.18727	6.55293	6.35389	6.23682	6.17792	6.9002	6.25621
gb|AK042010|riken|A630052B09|nap|NAP081823-1	chr2:128998479-128998538	A_52_P835189	AK042010	AK042010	Mus musculus 3 days neonate thymus cDNA, RIKEN full-length enriched library, clone:A630052B09 product:unclassifiable, full insert sequence [AK042010]	0.642378	1.5609	4.64143	3.98486	4.23519	3.56949	3.84217	3.52268	4.28716	3.64478
ref|NM_145853|ref|XM_990040|gb|AK148129|ens|ENSMUST00000046426	chr5:120801239-120800442	A_52_P344970	Tpcn1	NM_145853	Mus musculus two pore channel 1 (Tpcn1), mRNA [NM_145853]	0.636964	1.55505	3.68471	4.14094	4.01275	3.43443	2.90535	3.58772	3.94613	3.30917
ref|NM_029337|gb|BC082322|gb|AK030095|gb|AB092695	chr5:110995859-110995800	A_52_P670950	Ep400	NM_029337	Mus musculus E1A binding protein p400 (Ep400), mRNA [NM_029337]	0.636576	1.55463	3.34852	4.13545	3.79784	3.10735	2.95643	3.3083	3.7606	3.12403
gb|U34071|nap|NAP109438-1	chrX:129935089-129935031	A_51_P153265	Gla	U34071	Mus musculus alpha-galactosidase A mRNA, complete cds. [U34071]	0.633819	1.55167	3.58616	3.74222	3.45115	2.67356	2.80343	3.40108	3.59318	2.95936
gb|AK010104|riken|2310068C19|tc|TC1615288	chr14:65945711-65945652	A_51_P356775	2310068C19Rik	AK010104	Mus musculus adult male tongue cDNA, RIKEN full-length enriched library, clone:2310068C19 product:unclassifiable, full insert sequence. [AK010104]	0.6323	1.55003	4.59694	4.56529	5.34901	4.56072	3.68381	4.36982	4.83708	4.20478
ref|NM_011549|gb|BC064789|gb|AK154971|ens|ENSMUST00000024786	chr17:47252863-47252922	A_51_P370082	Tcfeb	NM_011549	Mus musculus transcription factor EB (Tcfeb), mRNA [NM_011549]	0.631324	1.54899	5.64723	5.01346	4.91289	4.45727	4.74551	4.47684	5.19119	4.55987
ref|NM_009802|gb|BC055437|gb|AK132599|ens|ENSMUST00000030817	chr4:149031037-149030978	A_52_P310511	Car6	NM_009802	Mus musculus carbonic anhydrase 6 (Car6), mRNA [NM_009802]	0.630018	1.54758	3.87529	3.09102	3.83289	2.8211	3.08032	3.00773	3.59973	2.96972
ref|NM_001011803|ens|ENSMUST00000099607|tc|TC1600698|nap|NAP108634-1	chr2:111713725-111713666	A_51_P285731	Olfr1306	NM_001011803	Mus musculus olfactory receptor 1306 (Olfr1306), mRNA [NM_001011803]	0.626253	1.54355	3.68471	3.83966	4.19967	3.21101	3.4756	3.15866	3.90801	3.28176
ref|NM_016927|gb|AK030120|ens|ENSMUST00000014647|ens|ENSMUST00000097629	chr18:34537501-34537560	A_52_P210909	Pkd2l2	NM_016927	Mus musculus polycystic kidney disease 2-like 2 (Pkd2l2), mRNA [NM_016927]	0.625819	1.54309	4.39917	3.2944	3.616	3.22851	2.99603	3.20758	3.76986	3.14404
gb|AK082586|riken|C230066I17|tc|TC1616483|nap|NAP003314-002	chr15:6727405-6727464	A_52_P175316	4921505C17Rik	AK082586	Mus musculus 0 day neonate cerebellum cDNA, RIKEN full-length enriched library, clone:C230066I17 product:hypothetical ARM repeat structure containing protein, full insert sequence. [AK082586]	0.62572	1.54298	3.37156	3.36065	3.52544	3.02112	2.47145	2.88792	3.41922	2.7935
ref|NM_146173|gb|AK172176|gb|AF276890|ens|ENSMUST00000046750	chr6:29666722-29666781	A_52_P398158	Tspan33	NM_146173	Mus musculus tetraspanin 33 (Tspan33), mRNA [NM_146173]	0.625651	1.54291	3.97884	3.59108	3.61294	3.10266	2.72247	3.48078	3.72762	3.10197
gb|AK090385|riken|G630079N01|nap|NAP008303-001	chr19:7424540-7424481	A_51_P291588	AI846148	AK090385	Mus musculus adult male accessory axillary lymph node cDNA, RIKEN full-length enriched library, clone:G630079N01 product:expressed sequence AI846148, full insert sequence [AK090385]	0.613115	1.52956	3.87036	3.75499	4.16792	3.63297	2.7137	3.60727	3.93109	3.31798
gb|AK050462|gb|AK039899|riken|C730049O14|riken|A430025O05	chr18:21129935-21129994	A_52_P212473	C730049O14Rik	AK050462	Mus musculus adult male liver tumor cDNA, RIKEN full-length enriched library, clone:C730049O14 product:unclassifiable, full insert sequence [AK050462]	0.612779	1.5292	6.76597	7.17485	7.123	6.65917	5.95517	6.61114	7.02127	6.40849
ref|NM_001029937|ens|ENSMUST00000068322|tc|TC1582739	chr11:3975248-3975307	A_51_P243122	Sec14l3	NM_001029937	Mus musculus SEC14-like 3 (S. cerevisiae) (Sec14l3), mRNA [NM_001029937]	0.611923	1.5283	5.23554	4.59991	4.83036	4.54893	4	4.2811	4.8886	4.27668
ref|NM_147059|ref|NM_147096|ref|NM_147060|ens|ENSMUST00000081116	chr7:104798841-104798782	A_51_P515949	Olfr668	NM_147059	Mus musculus olfactory receptor 668 (Olfr668), mRNA [NM_147059]	0.609935	1.52619	4.90891	5.79701	4.87283	4.36107	4.85962	4.52826	5.19292	4.58298
ref|NM_027568|ref|NM_001025244|gb|AK014635|ens|ENSMUST00000093935	chr11:099731200-099731259	A_52_P176993	4733401H21Rik	NM_027568	Mus musculus RIKEN cDNA 4733401H21 gene (4733401H21Rik), mRNA [NM_027568]	0.609705	1.52595	3.98112	3.50169	4.3963	3.20179	3.47067	3.37754	3.9597	3.35
gb|U29500	chr7:29644687-29644629	A_52_P160465	Zfp74	U29500	Mus musculus KRAB-zinc finger protein 66 (Zfp66) mRNA, partial cds. [U29500]	0.608602	1.52478	4.42741	3.74524	4.29954	3.60253	3.37142	3.67243	4.15739	3.54879
ref|NM_153523|ref|NM_001039648|ref|NM_018756|gb|BC119476	chrUn_random:000093094-000093035	A_52_P165856	Tcstv3	NM_153523	Mus musculus 2-cell-stage, variable group, member 3 (Tcstv3), mRNA [NM_153523]	0.607777	1.52391	4.54844	4.1918	4.18587	4.1196	3.16044	3.82273	4.3087	3.70092
ref|NM_025585|gb|AK006488|riken|1700029F12|tc|TC1586856	chr13:98122808-98122749	A_51_P466068	1700029F12Rik	NM_025585	Mus musculus RIKEN cDNA 1700029F12 gene (1700029F12Rik), transcript variant 2, mRNA [NM_025585]	0.607663	1.52379	3.44864	3.5297	3.68695	3.17489	2.8677	2.79971	3.55509	2.94743
tc|TC1667542|nap|NAP035978-1	chr17:66245088-66245029	A_52_P148922	TC1667542	TC1667542	Unknown	0.606697	1.52277	3.81762	3.61518	3.47534	3.10266	2.83289	3.15251	3.63605	3.02935
ref|NM_175438|gb|AK044712|gb|BC060650|ens|ENSMUST00000078325	chr4:138906748-138907484	A_52_P123230	Aldh4a1	NM_175438	Mus musculus aldehyde dehydrogenase 4 family, member A1 (Aldh4a1), mRNA [NM_175438]	0.606294	1.52234	4.1819	3.52519	3.85878	3.43002	3.28451	3.03245	3.85529	3.249
ref|NM_011723|ens|ENSMUST00000024866|gb|AK034256|gb|AK008517	chr17:73798516-73797642	A_52_P249965	Xdh	NM_011723	Mus musculus xanthine dehydrogenase (Xdh), mRNA [NM_011723]	0.602059	1.51788	5.47385	5.32704	5.55434	5.00338	4.89079	4.65489	5.45175	4.84969
ref|NM_016872|ref|NM_001080742|gb|BC086925|ens|ENSMUST00000101285	chr6:72299717-72298935	A_52_P281924	Vamp5	NM_016872	Mus musculus vesicle-associated membrane protein 5 (Vamp5), transcript variant 1, mRNA [NM_016872]	0.602055	1.51788	12.1603	11.8491	12.0376	11.5495	11.3082	11.3831	12.0157	11.4136
ref|NM_030174|gb|AK047562|gb|AK013379|ens|ENSMUST00000046098	chr13:77492182-77492241	A_52_P657657	Mctp1	NM_030174	Mus musculus multiple C2 domains, transmembrane 1 (Mctp1), mRNA [NM_030174]	0.601477	1.51727	3.75937	2.96569	3.53618	2.7379	2.8516	2.8673	3.42041	2.81894
ref|NM_001080940|gb|BC051501|gb|BC024408|ens|ENSMUST00000058777	chr9:21586451-21587275	A_52_P740427	EG624219	NM_001080940	Mus musculus predicted gene, EG624219 (EG624219), mRNA [NM_001080940]	0.601101	1.51687	3.49991	3.37754	2.9855	2.66971	2.79015	2.59979	3.28765	2.68655
gb|AK133778|gb|AK047383|riken|B930054F24|riken|5730412I09	chr16:18236659-18236600	A_52_P403003	D16H22S680E	AK133778	Mus musculus 8 days embryo whole body cDNA, RIKEN full-length enriched library, clone:5730412I09 product:SER/THR-rich protein T10 in DGCR region, full insert sequence. [AK133778]	0.599408	1.51509	3.66903	3.78879	4.07322	3.27903	3.3846	3.06919	3.84368	3.24427
gb|AK031500|gb|AK004850|riken|6030442D07|riken|1300002E11	chr16:21719608-21719667	A_51_P267949	Map3k13	AK031500	Mus musculus 13 days embryo male testis cDNA, RIKEN full-length enriched library, clone:6030442D07 product:unclassifiable, full insert sequence [AK031500]	0.599247	1.51493	5.04186	4.57289	4.98299	4.10014	4.26303	4.43683	4.86591	4.26667
ref|NM_198619|ens|ENSMUST00000091484|gb|BC058101|tc|TC1602628	chr4:146670120-146670061	A_52_P298933	RP23-406N5.2	NM_198619	Mus musculus zinc finger-like protein (MGC67181), mRNA [NM_198619]	0.598615	1.51426	4.7879	4.48704	4.61959	3.93857	4.12722	NaN	4.63151	4.03289
ref|NM_016769|gb|AK048626|gb|AK030926|ens|ENSMUST00000034973	chr9:63445389-63445330	A_52_P352277	Smad3	NM_016769	Mus musculus MAD homolog 3 (Drosophila) (Smad3), mRNA [NM_016769]	0.598346	1.51398	9.59929	9.32474	8.81244	8.81191	8.55746	8.57207	9.24549	8.64715
ref|NM_008890|gb|AK136691|gb|BC120789|ens|ENSMUST00000041301	chr11:98203574-98203633	A_51_P513153	Pnmt	NM_008890	Mus musculus phenylethanolamine-N-methyltransferase (Pnmt), mRNA [NM_008890]	0.595889	1.5114	6.43338	6	5.89057	5.43296	5.74841	5.35491	6.10798	5.51209
tc|TC1620266|nap|NAP032813-1	chr4:62653170-62653111	A_52_P352728	TC1620266	TC1620266	KIF12_MOUSE (Q9D2Z8) Kinesin-like protein KIF12, partial (10%) [TC1620266]	0.595551	1.51105	3.77072	3.94795	4.42573	3.37851	3.38433	3.59491	4.04813	3.45258
ref|NM_026844|ens|ENSMUST00000078589|gb|AK004189|gb|AK002429	chr8:119775713-119775654	A_51_P140368	2310061C15Rik	NM_026844	Mus musculus RIKEN cDNA 2310061C15 gene (2310061C15Rik), mRNA [NM_026844]	0.594608	1.51006	11.2761	10.8243	10.9208	10.5915	10.4035	10.2424	11.0071	10.4125
gb|AK077900|riken|6030426L02|tc|TC1624573	chr4:59612284-59612225	A_52_P803823	AK077900	AK077900	Mus musculus 13 days embryo male testis cDNA, RIKEN full-length enriched library, clone:6030426L02 product:retinoblastoma binding protein 2, full insert sequence. [AK077900]	0.593969	1.50939	6.49892	6.01792	6.08019	5.70413	5.16322	5.94778	6.19901	5.60504
ref|NM_182805|ens|ENSMUST00000023203|gb|AK008086|gb|AK009457	chr15:76526592-76526722	A_51_P426739	Gpt1	NM_182805	Mus musculus glutamic pyruvic transaminase 1, soluble (Gpt1), mRNA [NM_182805]	0.591771	1.5071	11.1572	10.5305	10.8904	10.3138	10.3466	10.1423	10.8594	10.2676
gb|BC029173|tc|TC1638364	chr3:32917358-32917299	A_52_P595537	Mrpl47	BC029173	Mus musculus mitochondrial ribosomal protein L47, mRNA (cDNA clone IMAGE:4954230), partial cds [BC029173]	0.588863	1.50406	8.96963	8.6339	8.70159	8.27535	8.26131	8.00188	8.76837	8.17951
gb|AK078024|gb|CF751534|riken|6230413C19|tc|TC1633015	chrX:145909694-145909635	A_52_P755824	AK078024	AK078024	Mus musculus 11 days embryo head cDNA, RIKEN full-length enriched library, clone:6230413C19 product:unclassifiable, full insert sequence. [AK078024]	0.587769	1.50292	4.95266	4.36513	4.52513	3.5634	4.23266	4.28355	4.61431	4.02654
gb|AK047643|gb|BB355111|riken|C030004G18|tc|TC1618111	chr12:39359717-39359776	A_52_P802796	AK047643	AK047643	Mus musculus adult male corpus striatum cDNA, RIKEN full-length enriched library, clone:C030004G18 product:unclassifiable, full insert sequence. [AK047643]	0.587634	1.50278	5.0268	4.7078	4.62205	4.57592	3.809	4.20883	4.78555	4.19792
gb|AK087208|riken|E030034H04|nap|NAP019536-001	chr17:86707043-86707102	A_52_P293443	Epas1	AK087208	Mus musculus 0 day neonate lung cDNA, RIKEN full-length enriched library, clone:E030034H04 product:endothelial PAS domain protein 1, full insert sequence. [AK087208]	0.584164	1.49917	9.30492	9.4519	9.25896	9.00141	8.52943	8.73245	9.33859	8.75443
ref|NM_133717|ref|NM_001039394|ens|ENSMUST00000078647|ens|ENSMUST00000032134	chr6:87758072-87758013	A_52_P112704	Rab43	NM_133717	Mus musculus RAB43, member RAS oncogene family (Rab43), transcript variant 2, mRNA [NM_133717]	0.583024	1.49799	5.27862	NaN	5.44626	4.93862	4.93744	4.46218	5.36244	4.77941
ref|NM_172406|ens|ENSMUST00000057069|ens|ENSMUST00000027186|gb|AK014647	chr1:58868161-58868102	A_52_P482875	Trak2	NM_172406	Mus musculus trafficking protein, kinesin binding 2 (Trak2), mRNA [NM_172406]	0.582576	1.49752	5.4948	5.25675	4.9981	4.80349	4.65105	4.54739	5.24988	4.66731
ref|XM_898625|ref|XM_981673|gb|AK013706|riken|2900056M20	chrX:147656104-147656045	A_52_P1010776	2900056M20Rik	XM_898625	PREDICTED: Mus musculus RIKEN cDNA 2900056M20 gene (2900056M20Rik), mRNA [XM_898625]	0.581832	1.49675	5.58547	5.25456	5.62155	5.1334	4.52199	5.0607	5.48719	4.90536
ref|NM_178614|gb|AK041783|riken|A630037B14|tc|TC1573230	chr15:84042747-84042806	A_51_P202143	Samm50	NM_178614	Mus musculus sorting and assembly machinery component 50 homolog (S. cerevisiae) (Samm50), mRNA [NM_178614]	0.576469	1.4912	4.22048	3.82701	4.2817	3.30466	3.76543	3.5297	4.10973	3.53326
gb|AK033267|riken|8030479H22|tc|TC1611882	chr10:57670976-57671035	A_51_P257824	Gcc2	AK033267	Mus musculus 15 days embryo male testis cDNA, RIKEN full-length enriched library, clone:8030479H22 product:unclassifiable, full insert sequence. [AK033267]	0.576244	1.49096	4.39349	4.29888	4.61424	3.94795	3.83208	3.79784	4.43553	3.85929
gb|U07661|gb|X67128|ref|XM_977361|ref|XM_983702	chr6:41477864-41477923	A_52_P102846	Tcrb-V13	U07661	Mus musculus SJL-4E3 T cell receptor beta chain mRNA, complete cds. [U07661]	0.575089	1.48977	4.76728	4.71469	4.85962	4.40374	4.02015	4.19243	4.78053	4.20544
ref|NM_153820|gb|BC024887|gb|AK040796|ens|ENSMUST00000055776	chr2:44209490-44209549	A_51_P241262	Arhgap15	NM_153820	Mus musculus Rho GTPase activating protein 15 (Arhgap15), transcript variant 1, mRNA [NM_153820]	0.57506	1.48974	6.32853	5.562	5.57037	5.55818	5.23775	4.93979	5.8203	5.24524
nap|NAP102571-1|nap|NAP028530-1	NA	A_52_P124582	NAP102571-1	NAP102571-1	Unknown	0.574136	1.48879	3.68706	3.04194	2.99186	2.69977	2.55582	2.74287	3.24029	2.66615
gb|BC066054|gb|BC024659|gb|BC094222|tc|TC1635606	chr13:41284825-41284884	A_52_P674568	BC024659	BC066054	Mus musculus cDNA clone IMAGE:6833687 [BC066054]	0.574062	1.48871	6.54639	6.15127	6.24174	5.83688	5.88448	5.49585	6.31313	5.73907
gb|AK044157|gb|AK004537|gb|AK003793|gb|AY672066	chr2:166883402-166883461	A_52_P225888	1110018N20Rik	AK044157	Mus musculus 10 days neonate cortex cDNA, RIKEN full-length enriched library, clone:A830095L23 product:unclassifiable, full insert sequence [AK044157]	0.572779	1.48739	6	5.69	5.54791	5.45147	4.85962	5.20848	5.74597	5.17319
ref|NM_016872|ref|NM_001080742|gb|AF119384|gb|BC125559	chr6:72298137-72298078	A_51_P296773	Vamp5	NM_016872	Mus musculus vesicle-associated membrane protein 5 (Vamp5), transcript variant 1, mRNA [NM_016872]	0.570316	1.48485	4.75355	4.19967	4.31107	3.91571	3.77389	3.86374	4.42143	3.85111
ref|NM_007485|gb|D89821|gb|M79315|ens|ENSMUST00000048197	chr19:4432827-4432768	A_52_P125550	Rhod	NM_007485	Mus musculus ras homolog gene family, member D (Rhod), mRNA [NM_007485]	0.570108	1.48463	3.83461	3.78566	4.06108	3.10064	NaN	3.54671	3.89378	3.32368
gb|AK033517|gb|BC076620|ens|ENSMUST00000029230|riken|9030417P20	chr3:30143134-30143075	A_52_P418901	Evi1	AK033517	Mus musculus adult male colon cDNA, RIKEN full-length enriched library, clone:9030417P20 product:ecotropic viral integration site 1, full insert sequence. [AK033517]	0.567742	1.4822	6.15431	6.51491	6.56732	6.14482	5.60931	5.77918	6.41218	5.84444
ref|NM_181988|gb|AK133734|gb|BC026463|ens|ENSMUST00000032347	chr6:137019274-137019215	A_51_P305508	Rerg	NM_181988	Mus musculus RAS-like, estrogen-regulated, growth-inhibitor (Rerg), mRNA [NM_181988]	0.566713	1.48115	6.49932	6.89036	6.54368	6.31167	5.94446	5.9771	6.64445	6.07774
ref|NM_011489|gb|U21110|gb|BD290478|ens|ENSMUST00000004143	chr11:100604478-100603430	A_51_P281938	Stat5b	NM_011489	Mus musculus signal transducer and activator of transcription 5B (Stat5b), mRNA [NM_011489]	0.566706	1.48114	6.18404	5.49079	5.95787	5.44404	5.30896	5.17959	5.87757	5.31086
ref|NM_008306|gb|AK147282|gb|AF049894|ens|ENSMUST00000066785	chr18:60820721-60817426	A_51_P189142	Ndst1	NM_008306	Mus musculus N-deacetylase/N-sulfotransferase (heparan glucosaminyl) 1 (Ndst1), mRNA [NM_008306]	0.566543	1.48097	4.50672	4.08321	4.33392	3.98641	3.47962	3.7582	4.30795	3.74141
ref|NM_207677|ens|ENSMUST00000058702|gb|AF457576|gb|AF543541	chr7:24912533-24912474	A_52_P558122	Dedd2	NM_207677	Mus musculus death effector domain-containing DNA binding protein 2 (Dedd2), mRNA [NM_207677]	0.563253	1.4776	5.89159	5.33153	5.612	5.21692	4.97191	4.95652	5.6117	5.04845
gb|AK041466|riken|A630012N04|tc|TC1609341	chr13:13772124-13772183	A_52_P596372	AK041466	AK041466	Mus musculus 3 days neonate thymus cDNA, RIKEN full-length enriched library, clone:A630012N04 product:unclassifiable, full insert sequence. [AK041466]	0.562839	1.47717	3.75489	3.19787	3.33314	2.66971	2.74975	3.17792	3.42863	2.86579
ref|NM_172522|ens|ENSMUST00000093829|gb|AK051642|riken|D130061K05	chr9:64498568-64498627	A_51_P487178	Megf11	NM_172522	Mus musculus multiple EGF-like-domains 11 (Megf11), mRNA [NM_172522]	0.56239	1.47671	5.33835	5.71218	5.64386	5.17792	5.22689	4.60241	5.5648	5.00241
gb|AK004108|riken|1110035E04|tc|TC1600129	chr8:110202504-110202563	A_52_P1050743	1110035E04Rik	AK004108	Mus musculus 18-day embryo whole body cDNA, RIKEN full-length enriched library, clone:1110035E04 product:unclassifiable, full insert sequence [AK004108]	0.561984	1.4763	3.32034	3.38364	3.75905	2.98896	2.84157	2.94654	3.48767	2.92569
nap|NAP122883-1	chr17:86662294-86662235	A_52_P662562	NAP122883-1	NAP122883-1	Unknown	0.561596	1.4759	10.0941	9.95286	10.2561	9.82324	9.19496	9.60007	10.101	9.53942
ref|NM_026401|gb|AK011558|ens|ENSMUST00000022538|riken|2610025P17	chr14:56782624-56782683	A_51_P168219	Mrp63	NM_026401	Mus musculus mitochondrial ribosomal protein 63 (Mrp63), mRNA [NM_026401]	0.558619	1.47286	4.25422	4.36632	4.12788	3.87696	3.37114	3.82446	4.24947	3.69085
gb|AK050700|riken|D030005H10	chr5:116833671-116833612	A_52_P779224	AK050700	AK050700	Mus musculus 9 days embryo whole body cDNA, RIKEN full-length enriched library, clone:D030005H10 product:unclassifiable, full insert sequence. [AK050700]	0.555057	1.46923	4.90087	4.67243	5.24823	4.36338	4.41501	4.37796	4.94051	4.38545
NA		A_52_P756213	A_52_P756213	A_52_P756213	Unknown	0.554311	1.46847	4.25361	3.95958	4.59096	3.5552	3.63807	3.94795	4.26805	3.71374
gb|AK087160|gb|AK087249|gb|AK054194|riken|E030030I21	chr6:48676977-48677036	A_52_P102931	Gimap5	AK087160	Mus musculus 0 day neonate lung cDNA, RIKEN full-length enriched library, clone:E030030I21 product:hypothetical protein, full insert sequence. [AK087160]	0.552697	1.46683	6.5332	6.68615	6.89036	6.24127	6.07628	6.13408	6.70324	6.15054
gb|AK028613|gb|AK086496|riken|D930032I17|riken|4732416N19	chr6:148170080-148170139	A_52_P604666	4732416N19Rik	AK028613	Mus musculus 10 days neonate skin cDNA, RIKEN full-length enriched library, clone:4732416N19 product:unclassifiable, full insert sequence [AK028613]	0.552149	1.46627	4.31107	4.33092	4.26806	3.17824	4.07536	4	4.30335	3.7512
ref|NM_178020|gb|BC018457|gb|AY048681|ens|ENSMUST00000040059	chr9:107445015-107445074	A_51_P390480	Hyal3	NM_178020	Mus musculus hyaluronoglucosaminidase 3 (Hyal3), mRNA [NM_178020]	0.5513	1.46541	3.90448	3.85643	4.34405	3.77495	3.21123	3.46489	4.03499	3.48369
ref|NM_021415|ens|ENSMUST00000078496|ens|ENSMUST00000092775|gb|AF051947	chr17:25104924-25104865	A_52_P543016	Cacna1h	NM_021415	Mus musculus calcium channel, voltage-dependent, T type, alpha 1H subunit (Cacna1h), mRNA [NM_021415]	0.547993	1.46205	4.01863	3.78	4.43796	3.3742	3.68347	3.53493	4.07886	3.53087
ref|NM_013832|gb|BC005418|gb|AF086714|ens|ENSMUST00000031606	chr5:120939825-120939883	A_51_P348433	Rasal1	NM_013832	Mus musculus RAS protein activator like 1 (GAP1 like) (Rasal1), mRNA [NM_013832]	0.5465	1.46054	2.9991	3.23404	3.47002	2.59979	2.55582	2.90804	3.23439	2.68788
gb|BB480288|gb|AK162474|gb|AK013071|riken|2810410L24	chr11:120004604-120004545	A_52_P59285	BB480288	BB480288	BB480288 RIKEN full-length enriched, 13 days embryo heart Mus musculus cDNA clone D330045G21 3'. [BB480288]	0.546388	1.46043	5.44434	5.33539	5.88162	5.26273	4.66914	5.0903	5.55378	5.00739
ref|NM_181418|ens|ENSMUST00000049184|gb|BC026453|gb|BC033912	chr8:74314989-74314930	A_51_P332217	Ushbp1	NM_181418	Mus musculus Usher syndrome 1C binding protein 1 (Ushbp1), mRNA [NM_181418]	0.542087	1.45608	9.5823	9.30073	9.3792	9.24832	8.43879	8.94885	9.42074	8.87866
gb|AK005461|riken|1600014N05|tc|TC1595567|nap|NAP024377-001	chr17:50383141-50383082	A_52_P327317	Tbc1d5	AK005461	Mus musculus adult female placenta cDNA, RIKEN full-length enriched library, clone:1600014N05 product:hypothetical RabGAP/TBC domain containing protein, full insert sequence. [AK005461]	0.540034	1.45401	4.09525	4.43796	4.31832	3.39684	3.87036	3.96421	4.28384	3.74381
ref|NM_021482|ref|XM_001003608|gb|BC048469|ens|ENSMUST00000039049	chr7:45754987-45754928	A_51_P512627	Syngr4	NM_021482	Mus musculus synaptogyrin 4 (Syngr4), mRNA [NM_021482]	0.539896	1.45387	4.99923	4.35403	4.78832	4.2718	3.96966	4.28044	4.71386	4.17396
ref|NM_170727|ref|NM_054037|gb|CA459759|ens|ENSMUST00000043873	chr11:49508410-49508469	A_51_P110341	Scgb3a1	NM_170727	Mus musculus secretoglobin, family 3A, member 1 (Scgb3a1), transcript variant B, mRNA [NM_170727]	0.539727	1.4537	5.42011	5.92144	5.76575	5.41447	5.11132	4.96232	5.70243	5.1627
gb|AK017029|riken|4933432P15|tc|TC1601980|nap|NAP018071-001	chr18:39432818-39433042	A_52_P187820	Arhgap26	AK017029	Mus musculus adult male testis cDNA, RIKEN full-length enriched library, clone:4933432P15 product:GRAF PROTEIN (FRAGMENT) homolog [Homo sapiens], full insert sequence. [AK017029]	0.539377	1.45335	3.60845	3.69766	4.14706	3.37448	NaN	3.18222	3.81773	3.27835
gb|AF089734|tc|TC1594264|nap|NAP057576-1	chr7:030760727-030760668	A_51_P286996	Fxyd1	AF089734	Mus musculus phospholemman precursor, mRNA, complete cds. [AF089734]	0.539265	1.45323	11.7317	11.3987	11.6046	11.0851	11.2413	10.7908	11.5783	11.0391
ref|NM_019999|ref|NM_001039509|gb|BC058945|ens|ENSMUST00000087225	chr1:74286110-74286169	A_51_P372141	Pnkd	NM_019999	Mus musculus paroxysmal nonkinesiogenic dyskinesia (Pnkd), transcript variant 1, mRNA [NM_019999]	0.534908	1.44885	6.54419	6.01866	5.91528	5.61176	5.44487	5.81678	6.15938	5.62447
ref|NM_153390|gb|BC100437|gb|AK005593|ens|ENSMUST00000051526	chr17:28661610-28661575	A_51_P422194	Pxt1	NM_153390	Mus musculus peroxisomal, testis specific 1 (Pxt1), mRNA [NM_153390]	0.534056	1.44799	4.18848	NaN	4.51992	3.52582	3.95578	3.97884	4.3542	3.82014
gb|AK036024|riken|9630027O14|tc|TC1630708	chr15:7886405-7886346	A_52_P1171983	AK036024	AK036024	Mus musculus 16 days neonate cerebellum cDNA, RIKEN full-length enriched library, clone:9630027O14 product:unclassifiable, full insert sequence. [AK036024]	0.530582	1.44451	4.46486	4.58346	4.3733	3.86374	3.83208	4.13406	4.47387	3.94329
ref|NM_025659|gb|BC058260|gb|AK018381|ens|ENSMUST00000018525	chr11:95648732-95648673	A_51_P185906	Abi3	NM_025659	Mus musculus ABI gene family, member 3 (Abi3), mRNA [NM_025659]	0.530256	1.44419	7.54374	7.85814	7.53041	7.0483	7.00366	7.28956	7.6441	7.11384
ref|NM_133967|ens|ENSMUST00000034280|gb|AK213858|gb|AY166673	chr8:122971343-122970865	A_52_P175461	Zdhhc7	NM_133967	Mus musculus zinc finger, DHHC domain containing 7 (Zdhhc7), mRNA [NM_133967]	0.530255	1.44418	6.13048	5.52253	5.59371	5.0542	5.18222	5.41954	5.74891	5.21865
gb|AK050463|gb|BC042188|riken|C730049P21|tc|TC1590067	chr11:86394904-86394845	A_52_P238159	ENSMUSG00000055697	AK050463	Mus musculus adult male liver tumor cDNA, RIKEN full-length enriched library, clone:C730049P21 product:hypothetical protein, full insert sequence. [AK050463]	0.527345	1.44127	7.66764	7.91299	8.05438	7.64926	7.53644	6.86728	7.87834	7.35099
ref|NM_009657|ens|ENSMUST00000102478|gb|AK005077|gb|BC004802	chr11:78142657-78142716	A_51_P220681	Aldoc	NM_009657	Mus musculus aldolase 3, C isoform (Aldoc), mRNA [NM_009657]	0.526982	1.44091	4.8189	4.26806	4.24352	3.84217	4.13685	3.77051	4.44349	3.91651
ref|NM_024244|gb|AK041147|gb|BC003231|gb|AK220421	chr10:69953340-69953399	A_52_P590781	1200015N20Rik	NM_024244	Mus musculus RIKEN cDNA 1200015N20 gene (1200015N20Rik), mRNA [NM_024244]	0.522908	1.43685	6.58946	5.87877	5.97842	5.87017	5.33181	5.67596	6.14889	5.62598
gb|XM_140451|ens|ENSMUST00000092070|ref|XM_981828|ref|XM_977320	chr18:12725696-12725755	A_51_P167489	Lama3	XM_140451	PREDICTED: Mus musculus laminin, alpha 3, transcript variant 1 (Lama3), mRNA [XM_140451]	0.522651	1.43659	4.17457	4.00072	3.97343	3.40518	3.3427	3.83289	4.04957	3.52692
nap|NAP028712-1|nap|NAP060887-1	chr2:93741713-93741654	A_52_P62973	NAP028712-1	NAP028712-1	Unknown	0.522307	1.43625	13.6419	13.2936	13.5052	13.0409	12.98	12.8528	13.4802	12.9579
ref|NM_177259|ens|ENSMUST00000080139|gb|AK045616|gb|AK083206	chr4:104242399-104242458	A_52_P392216	Dab1	NM_177259	Mus musculus disabled homolog 1 (Drosophila) (Dab1), transcript variant 2, mRNA [NM_177259]	0.521808	1.43575	3.51753	3.5793	3.60086	3.49876	2.52281	3.1107	3.5659	3.04409
gb|X67128|gb|AF020206|gb|M16681|ens|ENSMUST00000103273	chr6:41071176-41071235	A_52_P557517	Tcrb-V13	X67128	M.musculus rearranged T-cell receptor beta chain (V-D-J-C). [X67128]	0.52116	1.43511	3.67107	3.25172	3.23205	3.06178	2.54992	2.97966	3.38494	2.86378
gb|BC106180|gb|AK076253|riken|4631423B10	chr6:114868472-114868413	A_51_P274189	BC106180	BC106180	Mus musculus cDNA clone IMAGE:30242701. [BC106180]	0.520326	1.43428	4.67339	4.926	4.90087	4.64432	4.03192	4.26303	4.83342	4.31309
ref|NM_146913|gb|BC120570|ens|ENSMUST00000086318|tc|TC1675137	chr7:6106022-6105963	A_51_P138238	Olfr1348	NM_146913	Mus musculus olfactory receptor 1348 (Olfr1348), mRNA [NM_146913]	0.520306	1.43426	3.9925	3.75093	3.77189	2.94017	3.65386	3.36036	3.83844	3.31813
ref|NM_001013616|ref|XM_921499|gb|AK049238|riken|C330015M10	chr7:104108381-104108440	A_52_P199019	Trim6	NM_001013616	Mus musculus tripartite motif protein 6 (Trim6), mRNA [NM_001013616]	0.518803	1.43277	4.17257	4.31651	4.10014	3.71864	3.63657	NaN	4.1964	3.6776
gb|AK085151|riken|D430044L19|nap|NAP023697-001	chr2:105761767-105761708	A_52_P234343	Dph4	AK085151	Mus musculus 13 days embryo lung cDNA, RIKEN full-length enriched library, clone:D430044L19 product:unclassifiable, full insert sequence. [AK085151]	0.518657	1.43262	3.46035	3.09778	2.95401	2.47379	2.57337	2.90901	3.17071	2.65206
ref|NM_183103|gb|BC087878|gb|AK007173|ens|ENSMUST00000055340	chr9:110701251-110701310	A_51_P397437	1700112C13Rik	NM_183103	Mus musculus RIKEN cDNA 1700112C13 gene (1700112C13Rik), mRNA [NM_183103]	0.517689	1.43166	3.70797	3.66789	3.30641	2.82273	3.24245	3.06402	3.56076	3.04307
ref|NM_175027|gb|AK132251|gb|BC083151|ens|ENSMUST00000057150	chrX:160341119-160341178	A_52_P208613	Fancb	NM_175027	Mus musculus Fanconi anemia, complementation group B (Fancb), mRNA [NM_175027]	0.51712	1.4311	6.40102	6.36238	6.60511	6.34798	5.56148	5.90768	6.45617	5.93905
gb|AK034716|ens|ENSMUST00000093819|riken|9430028F23|tc|TC1584634	chr9:72810372-72810313	A_52_P635105	AK034716	AK034716	Mus musculus 12 days embryo embryonic body between diaphragm region and neck cDNA, RIKEN full-length enriched library, clone:9430028F23 product:hypothetical protein, full insert sequence. [AK034716]	0.513723	1.42773	3.47275	3.60086	3.65432	3.25172	2.96107	2.97398	3.57598	3.06226
gb|AK082036|riken|C130097G18|tc|TC1624532	chr3:89031905-89031846	A_52_P771513	AK082036	AK082036	Mus musculus 16 days embryo head cDNA, RIKEN full-length enriched library, clone:C130097G18 product:unclassifiable, full insert sequence. [AK082036]	0.51271	1.42673	3.35318	3.59371	3.49851	3.34653	2.95382	2.60692	3.4818	2.96909
gb|AK031219|riken|5930430M20|tc|TC1615366|nap|NAP116516-1	chr4:62814274-62814215	A_51_P124934	AK031219	AK031219	Mus musculus 13 days embryo forelimb cDNA, RIKEN full-length enriched library, clone:5930430M20 product:U4/U6 SNRNP 60 KDA PROTEIN homolog [Homo sapiens], full insert sequence. [AK031219]	0.512375	1.4264	3.96966	3.62375	4.31832	3.3083	3.62375	3.44255	3.97057	3.4582
ref|NM_183221|ref|XM_987048|gb|DQ286572|ens|ENSMUST00000061260	chr3:39203177-39203236	A_52_P675530	Fat4	NM_183221	Mus musculus FAT tumor suppressor homolog 4 (Drosophila) (Fat4), mRNA [NM_183221]	0.509101	1.42316	5.97613	6.04712	6.31257	5.9748	5.26615	5.56758	6.11194	5.60284
ref|NM_025915|gb|AK045149|gb|AK010789|ens|ENSMUST00000050140	chr11:69213662-69213603	A_52_P209484	Tmem88	NM_025915	Mus musculus transmembrane protein 88 (Tmem88), mRNA [NM_025915]	0.508775	1.42284	10.4476	10.4084	10.328	10.1148	9.26405	10.2788	10.3947	9.8859
ref|NM_009277|ref|NM_001082552|gb|AK141294|gb|BC010580	chr7:102431963-102431904	A_52_P640484	Trim21	NM_009277	Mus musculus tripartite motif protein 21 (Trim21), transcript variant 1, mRNA [NM_009277]	0.508264	1.42234	6.11842	5.72838	5.54535	5.39633	5.08674	5.38429	5.79739	5.28912
gb|AK036172|gb|AK045117|riken|9630043L16|riken|B130034I20	chr9:72713132-72713191	A_52_P674087	Prtg	AK036172	Mus musculus 16 days neonate cerebellum cDNA, RIKEN full-length enriched library, clone:9630043L16 product:unclassifiable, full insert sequence [AK036172]	0.506227	1.42033	6.55995	6.09751	6.50529	6.0268	5.86171	5.75556	6.38758	5.88135
nap|NAP045112-1	chr19:34995956-34996015	A_52_P186514	NAP045112-1	NAP045112-1	Unknown	0.504852	1.41898	4.57791	4.49774	4.44573	3.5363	4.42176	4.04876	4.50713	4.00227
ref|NM_175668|gb|AK085829|gb|AY255582|ens|ENSMUST00000060225	chr7:18381145-18381204	A_52_P128691	Gpr4	NM_175668	Mus musculus G protein-coupled receptor 4 (Gpr4), mRNA [NM_175668]	0.502677	1.41684	5.88589	6.11738	5.87755	5.82061	4.6851	5.86708	5.96027	5.4576
gb|AK031844|riken|6330417E04|tc|TC1585505|nap|NAP024407-001	chr15:58739776-58739717	A_52_P172303	AK031844	AK031844	Mus musculus adult male medulla oblongata cDNA, RIKEN full-length enriched library, clone:6330417E04 product:unclassifiable, full insert sequence. [AK031844]	0.502284	1.41645	5.51333	5.27053	5.26021	5.03637	5.25863	4.24222	5.34803	4.84574
ref|NM_010589|gb|L33768|ens|ENSMUST00000051995|ens|ENSMUST00000046935	chr8:74615916-74616241	A_52_P512847	Jak3	NM_010589	Mus musculus Janus kinase 3 (Jak3), mRNA [NM_010589]	0.501235	1.41542	4.93036	5.24888	5.25361	4.60585	4.43129	4.892	5.14428	4.64305
ref|NM_027911|gb|BC108392|gb|AK168436|ens|ENSMUST00000010349	chr9:20829635-20827009	A_52_P333355	Raver1	NM_027911	Mus musculus ribonucleoprotein, PTB-binding 1 (Raver1), mRNA [NM_027911]	0.501205	1.4154	4.84715	4.56529	5.03857	4.3952	4.18587	4.36632	4.817	4.3158
ref|NM_134210|ens|ENSMUST00000086232|gb|BC140449|tc|NP496252	chr7:11165837-11165778	A_51_P115229	V1rg9	NM_134210	Mus musculus vomeronasal 1 receptor, G9 (V1rg9), mRNA [NM_134210]	0.498318	1.41257	3.42734	3.50042	3.71447	2.5741	3.39684	3.17632	3.54741	3.04909
ref|NM_001039244|gb|AK050607|gb|BC103784|gb|BC021422	chr13:120614590-120614649	A_52_P341489	EG633640	NM_001039244	Mus musculus predicted gene, EG633640 (EG633640), mRNA [NM_001039244]	0.496536	1.41082	8.59059	8.17783	8.51471	8.17368	8.01258	7.60727	8.42771	7.93118
gb|AK089016|gb|AK142374|riken|D430026D21|riken|E430035M18	chr19:12849095-12849036	A_52_P451053	LOC664628	AK089016	Mus musculus 2 days neonate thymus thymic cells cDNA, RIKEN full-length enriched library, clone:E430035M18 product:unclassifiable, full insert sequence. [AK089016]	0.496346	1.41064	4.19904	3.04544	3.04124	3.0229	2.80921	2.96458	3.42858	2.93223
ref|NM_022427|ref|XM_987212|gb|AB042408|gb|BC051941	chr3:116242340-116242281	A_51_P201873	Gpr88	NM_022427	Mus musculus G-protein coupled receptor 88 (Gpr88), mRNA [NM_022427]	0.495118	1.40944	3.35994	3.06574	3.38709	3.02326	2.47716	2.82701	3.27092	2.77581
ref|NM_009476|ens|ENSMUST00000047740|gb|U08030|tc|TC1592071	chr9:44203793-44203734	A_51_P351384	Upk2	NM_009476	Mus musculus uroplakin 2 (Upk2), mRNA [NM_009476]	0.493959	1.4083	4.36457	4.26055	4.49025	4.2549	3.58772	3.79088	4.37179	3.87783
gb|BC029674|gb|AK167497|gb|D88690|riken|I530017I01	chr5:147948613-147948554	A_52_P307922	Flt1	BC029674	Mus musculus FMS-like tyrosine kinase 1, mRNA (cDNA clone MGC:36074 IMAGE:5368921), complete cds. [BC029674]	0.493092	1.40746	8.47809	8.55555	8.38514	8.15819	8.18364	7.59768	8.47293	7.97984
ref|NM_207624|ref|NM_009598|gb|AK154632|ens|ENSMUST00000001964	chr11:105802147-105804133	A_52_P72297	Ace	NM_207624	Mus musculus angiotensin I converting enzyme (peptidyl-dipeptidase A) 1 (Ace), transcript variant 1, mRNA [NM_207624]	0.489898	1.40435	4.08253	4.10852	4.1127	3.9925	2.90535	3.93621	4.10125	3.61135
ref|NM_146115|gb|AK155540|gb|CB319773|ens|ENSMUST00000081869	chr2:25015084-25015025	A_51_P410918	A830007P12Rik	NM_146115	Mus musculus RIKEN cDNA A830007P12 gene (A830007P12Rik), mRNA [NM_146115]	0.489779	1.40423	5.74147	5.59147	5.68882	5.48275	4.84212	5.22755	5.67392	5.18414
gb|AK011396|riken|2610014M01|tc|TC1613197|nap|NAP090889-1	chr8:113606430-113606489	A_51_P101425	Vac14	AK011396	Mus musculus 10 days embryo whole body cDNA, RIKEN full-length enriched library, clone:2610014M01 product:unclassifiable, full insert sequence. [AK011396]	0.48974	1.40419	6.49506	5.56858	5.61274	5.38198	5.50595	5.31922	5.89212	5.40238
gb|AK082227|riken|C230026J01|tc|TC1662782	chr11:87983053-87983112	A_52_P731471	AK082227	AK082227	Mus musculus 0 day neonate cerebellum cDNA, RIKEN full-length enriched library, clone:C230026J01 product:unclassifiable, full insert sequence. [AK082227]	0.489618	1.40407	3.46388	3.45733	3.96116	3.24001	3.18856	2.98495	3.62746	3.13784
ref|NM_001081133|ref|XM_001004751|ref|XM_001001004|ens|ENSMUST00000043589	chr2:142545111-142541432	A_51_P243545	Kif16b	NM_001081133	Mus musculus kinesin family member 16B (Kif16b), mRNA [NM_001081133]	0.489606	1.40406	4.75889	4.39458	4.40654	4.32733	4.38716	3.37671	4.52	4.0304
ref|NM_010111|gb|AK134108|gb|BC057009|ens|ENSMUST00000001319	chr8:8618208-8618149	A_52_P340073	Efnb2	NM_010111	Mus musculus ephrin B2 (Efnb2), mRNA [NM_010111]	0.488711	1.40319	7.8662	8.07191	8.50548	7.73268	7.46216	7.78262	8.14786	7.65915
ref|NM_177158|gb|BC044878|gb|BC046530|gb|BC044761	chr7:28506760-28506819	A_52_P25548	5830482F20Rik	NM_177158	Mus musculus RIKEN cDNA 5830482F20 gene (5830482F20Rik), mRNA [NM_177158]	0.487216	1.40174	4.98982	4.79743	4.95033	4.6748	3.89559	4.70554	4.91253	4.42531
ref|NM_009196|gb|AK033516|gb|AK079379|ens|ENSMUST00000046212	chr3:104782221-104782280	A_52_P245119	Slc16a1	NM_009196	Mus musculus solute carrier family 16 (monocarboxylic acid transporters), member 1 (Slc16a1), mRNA [NM_009196]	0.486423	1.40097	5.04186	4.65489	4.75087	4.01194	4.44241	4.534	4.81587	4.32945
ref|NM_031499|ref|XM_986511|gb|M19419|ens|ENSMUST00000076061	chr6:132566132-132566191	A_51_P383857	Prp2	NM_031499	Mus musculus proline rich protein 2 (Prp2), mRNA [NM_031499]	0.486113	1.40067	6.79224	NaN	6.84476	6.38357	6.43254	6.18106	6.8185	6.33239
tc|TC1605426	chr17:86741601-86741660	A_51_P250058	TC1605426	TC1605426	Unknown	0.485275	1.39985	13.9256	13.7807	13.8553	13.5087	13.1686	13.4285	13.8539	13.3686
ref|NM_022319|gb|BC063058|gb|AJ278069|gb|AK220500	chr9:97254618-97254559	A_51_P370423	Clstn2	NM_022319	Mus musculus calsyntenin 2 (Clstn2), mRNA [NM_022319]	0.485254	1.39983	4.32315	4.16856	4.35931	4.04876	3.49851	3.848	4.28368	3.79842
ref|NM_011785|gb|BC066861|gb|AK148914|gb|AK052953	chr1:178859909-178859850	A_51_P318488	Akt3	NM_011785	Mus musculus thymoma viral proto-oncogene 3 (Akt3), mRNA [NM_011785]	0.485152	1.39973	5.53786	5.25361	5.26959	5.19377	4.66676	4.74508	5.35369	4.86853
gb|AK087705|riken|E330009J09|tc|TC1628824|nap|NAP088354-1	chr11:83278245-83278186	A_51_P392408	Mmp28	AK087705	Mus musculus 2 days pregnant adult female ovary cDNA, RIKEN full-length enriched library, clone:E330009J09 product:matrix metalloproteinase 28 (epilysin), full insert sequence. [AK087705]	0.484992	1.39958	3.92761	4.08389	4.17927	3.18492	3.66903	3.88186	4.06359	3.5786
ref|NM_207571|ref|NM_207201|ens|ENSMUST00000081571|ens|ENSMUST00000078414	chr10:78282920-78282979	A_51_P117020	Olfr1355	NM_207571	Mus musculus olfactory receptor 1355 (Olfr1355), mRNA [NM_207571]	0.484429	1.39903	4.14836	4.31288	4.15987	3.69644	NaN	3.74878	4.20704	3.72261
ref|NM_146519|ens|ENSMUST00000074177|nap|NAP097664-001	chr7:140224387-140224328	A_51_P297369	Olfr530	NM_146519	Mus musculus olfactory receptor 530 (Olfr530), mRNA [NM_146519]	0.483313	1.39795	3.41305	3.45891	3.58123	2.74653	2.89608	3.36065	3.4844	3.00108
ref|NM_020333|gb|AK165769|gb|AK147262|ens|ENSMUST00000017884	chr2:164690814-164690873	A_52_P557129	Slc12a5	NM_020333	Mus musculus solute carrier family 12, member 5 (Slc12a5), mRNA [NM_020333]	0.482679	1.39734	7.61428	7.24738	7.13391	7.13306	6.56732	6.84716	7.33186	6.84918
gb|AK089756|riken|F830015F10|tc|TC1586247|nap|NAP072748-1	chr3:87586126-87586185	A_51_P335259	Fcrl5	AK089756	Mus musculus activated spleen cDNA, RIKEN full-length enriched library, clone:F830015F10 product:Weakly similar to SH2 domain-containing phosphatase anchor protein 1C, full insert sequence. [AK089756]	0.482375	1.39704	3.36485	3.4264	3.39684	2.58808	3.14731	3.00558	3.39603	2.91366
gb|CB590277	chr7:098760401-098760345	A_52_P1197653	BB124205	CB590277	AGENCOURT_12569997 NIH_MGC_136 Mus musculus cDNA clone IMAGE:30286258 5', mRNA sequence [CB590277]	0.482343	1.39701	4.50729	4.75622	4.64097	3.98714	4.24982	4.22048	4.63483	4.15248
ref|NM_010772|gb|L04649|gb|DQ150586|ens|ENSMUST00000032916	chr7:126816466-126816043	A_52_P673304	Maz	NM_010772	Mus musculus MYC-associated zinc finger protein (purine-binding transcription factor) (Maz), mRNA [NM_010772]	0.477794	1.39261	4.16928	4.26806	4.33092	3.3774	3.99095	3.96652	4.25609	3.77829
ref|NM_133365|ens|ENSMUST00000067048|gb|AK052643|gb|AF466704	chr15:28332486-28332545	A_52_P548463	Dnahc5	NM_133365	Mus musculus dynein, axonemal, heavy chain 5 (Dnahc5), mRNA [NM_133365]	0.477741	1.39256	4.04946	3.699	3.5961	3.21101	3.41981	3.28051	3.78152	3.30378
gb|AK038343|ref|XM_900427|ref|XM_920140|ref|XM_986197	chr1:54706224-54706165	A_51_P161401	Ankrd44	AK038343	Mus musculus 16 days neonate thymus cDNA, RIKEN full-length enriched library, clone:A130096K20 product:hypothetical Ankyrin repeat profile/Ankyrin-repeat/Ankyrin repeat region circular profile/Yeast DNA-binding domain containing protein, full insert...	0.476093	1.39097	4.06462	3.93857	4.26176	3.75916	3.82701	3.25051	4.08832	3.61222
ref|NM_007462|gb|AK082724|gb|AK045053|ens|ENSMUST00000079362	chr18:34397304-34401379	A_52_P633752	Apc	NM_007462	Mus musculus adenomatosis polyposis coli (Apc), mRNA [NM_007462]	0.475282	1.39019	4.66488	4.75622	4.93154	4.27486	4.30378	4.34816	4.78422	4.30893
nap|NAP108265-1	chr1:129883440-129883381	A_52_P15166	NAP108265-1	NAP108265-1	Unknown	0.474081	1.38903	6.46488	6.27891	6.33301	6.00243	5.74303	5.9091	6.35894	5.88485
gb|AK048293|riken|C130047A02|tc|TC1612951	chr1:57750528-57750587	A_52_P1044323	AK048293	AK048293	Mus musculus 16 days embryo head cDNA, RIKEN full-length enriched library, clone:C130047A02 product:unclassifiable, full insert sequence. [AK048293]	0.473619	1.38859	3.41954	3.79098	3.29558	3.0063	2.82314	3.2558	3.50203	3.02841
ref|NM_028864|gb|BC029090|gb|AK004770|ens|ENSMUST00000031850	chr6:38245408-38245349	A_51_P177744	Zc3hav1	NM_028864	Mus musculus zinc finger CCCH type, antiviral 1 (Zc3hav1), mRNA [NM_028864]	0.471275	1.38633	7.99166	7.92936	7.50038	7.35689	7.15583	7.49486	7.80713	7.33586
gb|BC004786|gb|AF502286|ens|ENSMUST00000103412|ens|ENSMUST00000103411	chr12:113706899-113706840	A_51_P180159	Igh	BC004786	Mus musculus immunoglobulin heavy chain complex, mRNA (cDNA clone MGC:6727 IMAGE:3588636), complete cds. [BC004786]	0.47119	1.38625	3.80705	3.9925	3.69321	3.28924	3.27784	3.5121	3.83092	3.35973
gb|AK018150|ens|ENSMUST00000009695|riken|6330409D20|tc|TC1592518	chr2:32554727-32554669	A_51_P117165	6330409D20Rik	AK018150	Mus musculus adult male medulla oblongata cDNA, RIKEN full-length enriched library, clone:6330409D20 product:hypothetical protein, full insert sequence. [AK018150]	0.469595	1.38472	4.03492	4.11412	4.47684	3.81936	3.44586	3.95187	4.20862	3.73903
tc|TC1694697|nap|NAP038433-1	chr13:112874551-112874492	A_52_P441340	TC1694697	TC1694697	BC031479 Als2 protein {Mus musculus} (exp=-1; wgp=0; cg=0), partial (4%) [TC1694697]	0.467783	1.38298	4.1944	4.41054	4.43576	4.1944	3.28511	4.15785	4.3469	3.87912
gb|AK084110|gb|BB657413|riken|D130095D21	chr12:79167877-79167936	A_52_P1180575	D130095D21Rik	AK084110	Mus musculus 12 days embryo spinal ganglion cDNA, RIKEN full-length enriched library, clone:D130095D21 product:unclassifiable, full insert sequence. [AK084110]	0.467553	1.38276	5.82146	5.49585	5.23936	4.98832	5.07823	5.08746	5.51889	5.05134
ref|NM_130892|gb|AK088029|gb|AK050324|ens|ENSMUST00000054418	chr10:43635856-43635915	A_52_P172283	Rtn4ip1	NM_130892	Mus musculus reticulon 4 interacting protein 1 (Rtn4ip1), mRNA [NM_130892]	0.466133	1.3814	8.73809	8.64145	8.62936	8.36778	8.20335	8.03937	8.66963	8.2035
gb|AK019921|riken|5330430C04	chr18:25734523-25734464	A_51_P473554	5330430C04Rik	AK019921	Mus musculus adult male pituitary gland cDNA, RIKEN full-length enriched library, clone:5330430C04 product:hypothetical protein, full insert sequence. [AK019921]	0.465483	1.38078	NaN	3.93386	4.08466	3.58244	3.38805	3.66084	4.00926	3.54377
ref|NM_177757|gb|BC056349|gb|BB012037|gb|BC068141	chr1:180769267-180769326	A_51_P179258	Kif26b	NM_177757	Mus musculus kinesin family member 26B (Kif26b), mRNA [NM_177757]	0.46541	1.38071	5.08394	5.02715	4.91327	4.44903	4.33864	4.84046	5.00812	4.54271
ref|NM_011075|gb|M14757|gb|AK139854|ens|ENSMUST00000009058	chr5:8871931-8871990	A_51_P245368	Abcb1b	NM_011075	Mus musculus ATP-binding cassette, sub-family B (MDR/TAP), member 1B (Abcb1b), mRNA [NM_011075]	0.465041	1.38036	8.43359	8.27845	8.49552	8.01057	8.16071	7.64115	8.40252	7.93748
gb|AF004858|tc|NP047448	chr4:131851441-131851500	A_51_P292250	Ptafr	AF004858	Mus musculus platelet activating factor receptor mRNA, partial cds. [AF004858]	0.464986	1.3803	3.63831	3.67243	4.30436	3.32164	3.3864	3.5121	3.8717	3.40671
ref|NM_028834|gb|AK008687|riken|2210009G21|tc|TC1641421	chr2:136696465-136735469	A_51_P271828	2210009G21Rik	NM_028834	Mus musculus RIKEN cDNA 2210009G21 gene (2210009G21Rik), transcript variant 1, mRNA [NM_028834]	0.464006	1.37937	4.07399	4.10919	4.69672	NaN	3.85878	3.79981	4.2933	3.82929
gb|AK046628|gb|AK134122|riken|5830444I24|riken|B430212B02	chr15:58883038-58882979	A_52_P421947	Mtss1	AK046628	Mus musculus 4 days neonate male adipose cDNA, RIKEN full-length enriched library, clone:B430212B02 product:METASTASIS SUPPRESSOR PROTEIN homolog [Homo sapiens], full insert sequence. [AK046628]	0.463869	1.37924	9.97142	9.69972	9.68781	9.54673	8.91463	9.50598	9.78632	9.32245
tc|TC1685220|tc|TC1673861|nap|NAP041425-1	chr6:091429657-091429598	A_52_P237440	TC1685220	TC1685220	Q8K0H2_MOUSE (Q8K0H2) Chpt1 protein, partial (11%) [TC1685220]	0.459738	1.37529	4.25361	4.26303	4.31528	3.95187	3.61742	3.88343	4.27731	3.81757
gb|XR_002113|nap|NAP014889-001	chr12:104578724-104576860	A_52_P427640	EG667984	XR_002113	PREDICTED: Mus musculus similar to serine (or cysteine) peptidase inhibitor, clade A, member 3B (LOC667984), mRNA [XR_002113]	0.458773	1.37437	3.86215	3.08848	3.22126	2.83107	3.05224	2.91227	3.39063	2.93186
ref|NM_147064|ens|ENSMUST00000050729|tc|TC1649429|nap|NAP022056-001	chr6:42768264-42768323	A_51_P359525	Olfr449	NM_147064	Mus musculus olfactory receptor 449 (Olfr449), mRNA [NM_147064]	0.457596	1.37325	4.23074	3.58772	3.65168	3.5297	3.32308	3.24458	3.82338	3.36579
ref|NM_025505|gb|AK029787|ens|ENSMUST00000027866|ens|ENSMUST00000086032	chr1:166126695-166126636	A_52_P375003	Blzf1	NM_025505	Mus musculus basic leucine zipper nuclear factor 1 (Blzf1), mRNA [NM_025505]	0.457454	1.37312	5.20195	4.76644	5.13204	4.69583	4.50036	4.53188	5.03348	4.57602
ref|NM_172731|gb|AK220153|gb|AK049341|ens|ENSMUST00000089334	chr6:92041220-92041279	A_51_P373793	Fgd5	NM_172731	Mus musculus FYVE, RhoGEF and PH domain containing 5 (Fgd5), mRNA [NM_172731]	0.457003	1.37269	8.34873	8.22722	8.24397	8.07682	7.3069	8.06519	8.2733	7.8163
ref|NM_009183|gb|X86000|gb|BC060112|ens|ENSMUST00000043336	chr1:97418219-97418160	A_51_P236267	St8sia4	NM_009183	Mus musculus ST8 alpha-N-acetyl-neuraminide alpha-2,8-sialyltransferase 4 (St8sia4), mRNA [NM_009183]	0.456727	1.37242	10.0034	9.82721	9.88824	9.54898	9.28925	9.51043	9.90628	9.44956
gb|AK087532|riken|E130314M14|nap|NAP018515-001	chr19:40951248-40951307	A_52_P454107	E130314M14Rik	AK087532	Mus musculus 0 day neonate eyeball cDNA, RIKEN full-length enriched library, clone:E130314M14 product:unclassifiable, full insert sequence [AK087532]	0.456695	1.37239	5.80521	5.65272	6.23697	5.56581	5.12238	5.63663	5.8983	5.44161
gb|BC060115|gb|AK080117|gb|BC046294|ens|ENSMUST00000093969	chr11:84727048-84727107	A_51_P434171	Myohd1	BC060115	Mus musculus myosin head domain containing 1, mRNA (cDNA clone IMAGE:6405702), partial cds [BC060115]	0.456233	1.37195	7.66397	7.34192	7.31606	7.26772	6.79041	6.89512	7.44065	6.98442
ref|NM_011854|gb|BC034361|gb|AK010034|ens|ENSMUST00000031542	chr5:115173158-115173217	A_51_P387123	Oasl2	NM_011854	Mus musculus 2'-5' oligoadenylate synthetase-like 2 (Oasl2), mRNA [NM_011854]	0.455138	1.37091	8.30112	7.80934	7.97742	7.68346	7.38299	7.65601	8.02929	7.57415
ref|NM_001029988|ref|XM_911672|ref|XM_985043|ens|ENSMUST00000068853	chr11:55097204-55097145	A_52_P172838	Fat2	NM_001029988	Mus musculus FAT tumor suppressor homolog 2 (Drosophila) (Fat2), mRNA [NM_001029988]	0.454995	1.37078	3.79981	3.66573	3.93621	3.34127	3.37907	3.31644	3.80059	3.34559
gb|AV381417|gb|AK033820|riken|9230115F04	chr4:108037122-108037181	A_52_P279379	AV381417	AV381417	AV381417 RIKEN full-length enriched, adult male epididymis Mus musculus cDNA clone 9230115F04 3'. [AV381417]	0.451973	1.36791	6.28479	6.03049	6.49878	5.91109	5.69905	5.848	6.27135	5.81938
ref|NM_018782|gb|AF146525|gb|AF209905|ens|ENSMUST00000099944	chr2:84131810-84131751	A_51_P225186	Calcrl	NM_018782	Mus musculus calcitonin receptor-like (Calcrl), mRNA [NM_018782]	0.451064	1.36705	9.73372	10.0406	9.94837	9.60007	9.29424	9.47523	9.90757	9.45651
nap|NAP108687-1	chr11:74133681-74133740	A_51_P257753	NAP108687-1	NAP108687-1	Unknown	0.44746	1.36364	3.05624	3.29602	3.72955	2.95643	2.83552	2.94748	3.3606	2.91314
ref|NM_027462|gb|AK042964|gb|AK017602|ens|ENSMUST00000004343	chr3:99346044-99346103	A_52_P209264	Wars2	NM_027462	Mus musculus tryptophanyl tRNA synthetase 2 (mitochondrial) (Wars2), mRNA [NM_027462]	0.447456	1.36363	5.33181	5.32851	5.33332	5.294	4.53965	4.81762	5.33121	4.88376
ref|NM_198006|gb|AK169639|gb|AK075747|gb|AK166651	chr1:37362002-37361943	A_52_P670154	6330578E17Rik	NM_198006	Mus musculus RIKEN cDNA 6330578E17 gene (6330578E17Rik), mRNA [NM_198006]	0.447031	1.36323	11.6227	11.5006	11.7499	11.4729	10.9328	11.1263	11.6244	11.1774
gb|BC033508|gb|AK158074|gb|AK003101|ens|ENSMUST00000035938	chr11:83342048-83341989	A_52_P638459	Ccl5	BC033508	Mus musculus chemokine (C-C motif) ligand 5, mRNA (cDNA clone MGC:35989 IMAGE:4925413), complete cds. [BC033508]	0.446503	1.36273	6.1224	5.93527	5.85818	5.83625	5.11512	5.62498	5.97195	5.52545
ref|NM_153082|gb|BC051140|gb|BC042643|ens|ENSMUST00000020986	chr12:4109608-4109667	A_52_P189235	C330021A05Rik	NM_153082	Mus musculus RIKEN cDNA C330021A05 gene (C330021A05Rik), mRNA [NM_153082]	0.444489	1.36083	8.38514	7.59706	7.80934	7.59134	7.38299	7.48375	7.93051	7.48602
gb|XM_619639|gb|AK003780|gb|BC037471|ref|XM_984786	chr1:73843540-73843481	A_51_P365008	Tns1	XM_619639	PREDICTED: Mus musculus tensin 1 (Tns1), mRNA [XM_619639]	0.440592	1.35716	13.0347	12.4931	12.4307	12.1928	12.1695	12.2744	12.6528	12.2122
ref|NM_026928|gb|BC028662|gb|AK044731|ens|ENSMUST00000026539	chr7:139951013-139950954	A_52_P466701	1810014F10Rik	NM_026928	Mus musculus RIKEN cDNA 1810014F10 gene (1810014F10Rik), mRNA [NM_026928]	0.439206	1.35586	10.3348	10.3526	10.3013	10.0521	10.0197	9.59929	10.3296	9.89037
gb|AK156590|riken|F830031N15|tc|TC1726508	chr16:11028979-11028920	A_52_P779936	Txndc11	AK156590	Mus musculus activated spleen cDNA, RIKEN full-length enriched library, clone:F830031N15 product:hypothetical Thioredoxin domain 2 containing protein, full insert sequence. [AK156590]	0.435661	1.35253	3.5363	3.65855	3.83289	2.98914	3.50004	3.23159	3.67592	3.24025
ref|NM_177041|gb|BC046769|gb|BC025817|gb|AK161929	chr3:89489167-89489108	A_52_P356703	Flad1	NM_177041	Mus musculus RFad1, flavin adenine dinucleotide synthetase, homolog (yeast) (Flad1), mRNA [NM_177041]	0.433872	1.35085	10.8256	10.1959	10.2753	10.1755	10.1569	9.66267	10.4323	9.99838
ref|NM_011651|ref|NM_001077591|gb|AF025310|ens|ENSMUST00000080233	chr7:44826017-44826076	A_51_P259631	Stk22s1	NM_011651	Mus musculus serine/threonine kinase 22 substrate 1 (Stk22s1), transcript variant 1, mRNA [NM_011651]	0.433192	1.35022	4.71056	NaN	4.90169	4.51935	4.22558	4.37386	4.80612	4.37293
ref|NM_172254|ref|NM_001047433|ens|ENSMUST00000067955|gb|AK017764	chr14:30911162-30911103	A_51_P328789	Dph3	NM_172254	Mus musculus DPH3 homolog (KTI11, S. cerevisiae) (Dph3), transcript variant 1, mRNA [NM_172254]	0.432653	1.34971	5.23009	5.02348	4.66346	4.61424	4.56023	4.4446	4.97234	4.53969
gb|AK081964|riken|C130090D04|nap|NAP089841-1	chr6:17155117-17155176	A_52_P113765	D830026I12Rik	AK081964	Mus musculus 16 days embryo head cDNA, RIKEN full-length enriched library, clone:C130090D04 product:unclassifiable, full insert sequence [AK081964]	0.431165	1.34832	4.7234	4.91049	4.94603	4.67146	4.61424	4.00072	4.85997	4.42881
ref|NM_030224|gb|AK019639|gb|AK085347|ens|ENSMUST00000018988	chr11:82715742-82715801	A_52_P191431	Fndc8	NM_030224	Mus musculus fibronectin type III domain containing 8 (Fndc8), mRNA [NM_030224]	0.429637	1.34689	4.16928	4.10367	3.90043	3.77389	3.45523	3.65535	4.05779	3.62816
ref|NM_145078|gb|BC058858|gb|AK011986|ens|ENSMUST00000037565	chr4:146456124-146456065	A_51_P347875	2610305D13Rik	NM_145078	Mus musculus RIKEN cDNA 2610305D13 gene (2610305D13Rik), mRNA [NM_145078]	0.429462	1.34673	7.71224	7.82962	7.48657	7.44232	6.96396	7.33375	7.67614	7.24668
ref|NM_016851|ens|ENSMUST00000076521|gb|AK149487|gb|U73029	chr1:194872583-194872642	A_51_P363749	Irf6	NM_016851	Mus musculus interferon regulatory factor 6 (Irf6), mRNA [NM_016851]	0.427253	1.34467	NaN	6.15364	6.30287	5.25991	6.06932	6.07378	6.22826	5.801
ref|NM_177178|gb|BC095971|gb|BC120727|ens|ENSMUST00000090380	chr15:9123626-9123685	A_52_P91978	Lmbrd2	NM_177178	Mus musculus LMBR1 domain containing 2 (Lmbrd2), mRNA [NM_177178]	0.42483	1.34241	4.18055	4.17457	4.66295	3.80343	3.93941	4.00072	4.33935	3.91452
ref|NM_194346|gb|AK131160|ens|ENSMUST00000019443|ens|ENSMUST00000075021	chr14:54556768-54557383	A_52_P514982	Rnf31	NM_194346	Mus musculus ring finger protein 31 (Rnf31), mRNA [NM_194346]	0.424106	1.34174	8.47944	7.98821	8.00721	7.81154	7.83668	7.55434	8.15829	7.73418
NA	chr4:149371712-149371771	A_52_P1053544	A_52_P1053544	A_52_P1053544	Unknown	0.423007	1.34072	7.83505	7.75589	7.9641	7.71224	7.35219	7.22159	7.85168	7.42867
ref|NM_172516|gb|AK145449|gb|AY429676|ens|ENSMUST00000045110	chr1:134285975-134287479	A_52_P568131	Ripk5	NM_172516	Mus musculus receptor interacting protein kinase 5 (Ripk5), mRNA [NM_172516]	0.422275	1.34004	4.30619	3.91886	4.30867	3.68807	3.77178	3.80705	4.17791	3.75563
ref|NM_013564|ref|NM_010589|ens|ENSMUST00000051995|ens|ENSMUST00000034261	chr8:74619398-74619457	A_51_P288406	Insl3	NM_013564	Mus musculus insulin-like 3 (Insl3), mRNA [NM_013564]	0.422158	1.33993	7.71396	7.47742	7.46978	7.22874	6.69616	7.46978	7.55372	7.13156
ref|NM_023844|gb|AK028757|gb|AK013914|ens|ENSMUST00000057513	chr16:84703855-84705398	A_51_P418375	Jam2	NM_023844	Mus musculus junction adhesion molecule 2 (Jam2), mRNA [NM_023844]	0.420423	1.33832	9.43654	9.52225	9.33241	9.22461	8.60239	9.20294	9.4304	9.00998
ref|NM_008902|gb|M95545|ens|ENSMUST00000023105|ens|ENSMUST00000100249	chr15:97539294-97539235	A_51_P177965	Pp11r	NM_008902	Mus musculus placental protein 11 related (Pp11r), mRNA [NM_008902]	0.41942	1.33739	5.9331	5.84004	5.8855	5.4218	5.48033	5.49825	5.88621	5.46679
ref|NM_009505|ref|NM_001025250|ref|NM_001025257|ens|ENSMUST00000074629	chr17:45481078-45481019	A_52_P638895	Vegfa	NM_009505	Mus musculus vascular endothelial growth factor A (Vegfa), transcript variant 2, mRNA [NM_009505]	0.41802	1.33609	11.6879	11.1468	11.1539	11.0047	10.9131	10.8166	11.3295	10.9115
gb|AK087309|riken|E030043F12|tc|TC1608365|nap|NAP118974-1	chr15:100134053-100134112	A_52_P359301	Mettl7a	AK087309	Mus musculus 0 day neonate lung cDNA, RIKEN full-length enriched library, clone:E030043F12 product:RIKEN cDNA 2210414H16 gene, full insert sequence. [AK087309]	0.415506	1.33377	3.61695	3.66334	3.29793	3.16976	3.15348	3.00845	3.52607	3.11057
ref|NM_178677|ens|ENSMUST00000078547|gb|AK031125|gb|AK044249	chr9:121533098-121533039	A_51_P452287	Sec22c	NM_178677	Mus musculus SEC22 vesicle trafficking protein-like C (S. cerevisiae) (Sec22c), mRNA [NM_178677]	0.415127	1.33342	4.59144	4.36338	4.40429	3.95112	4.00072	4.16189	4.45304	4.03791
ref|NM_027297|ens|ENSMUST00000084524|gb|AK089838|gb|AK167216	chr4:61910768-61910827	A_51_P193852	Prpf4	NM_027297	Mus musculus PRP4 pre-mRNA processing factor 4 homolog (yeast) (Prpf4), mRNA [NM_027297]	0.414722	1.33304	9.34244	9.05844	8.96266	8.86341	8.62388	8.63209	9.12118	8.70646
ref|NM_025407|ens|ENSMUST00000026743|gb|AK013128|gb|AK184983	chr9:108806516-108806575	A_51_P109828	Uqcrc1	NM_025407	Mus musculus ubiquinol-cytochrome c reductase core protein 1 (Uqcrc1), mRNA [NM_025407]	0.413775	1.33217	15.2778	15.093	14.8484	14.6509	14.5785	14.7485	15.0731	14.6593
ref|NM_001007465|gb|AK169393|gb|AK128983|gb|AK150541	chr11:82620181-82620122	A_52_P399175	Rffl	NM_001007465	Mus musculus ring finger and FYVE like domain containing protein (Rffl), transcript variant 1, mRNA [NM_001007465]	0.413256	1.33169	6.89381	6.76785	6.80274	6.36296	6.39746	6.46421	6.82147	6.40821
ref|NM_133832|gb|AK149656|gb|AF456767|ens|ENSMUST00000027053	chr1:16116611-16116670	A_52_P421234	Rdh10	NM_133832	Mus musculus retinol dehydrogenase 10 (all-trans) (Rdh10), mRNA [NM_133832]	0.413198	1.33163	4.64916	4.78136	4.30801	4.2549	3.95494	4.2891	4.57951	4.16631
ref|NM_008800|gb|AK004772|gb|BC058531|ens|ENSMUST00000023132	chr15:103357960-103358019	A_51_P167803	Pde1b	NM_008800	Mus musculus phosphodiesterase 1B, Ca2+-calmodulin dependent (Pde1b), mRNA [NM_008800]	0.412679	1.33116	6.37707	5.97861	5.89098	5.7202	5.54405	5.74438	6.08222	5.66954
ref|NM_007473|ens|ENSMUST00000030136|gb|AK076642|gb|AK131744	chr4:41222940-41222881	A_52_P403405	Aqp7	NM_007473	Mus musculus aquaporin 7 (Aqp7), mRNA [NM_007473]	0.412631	1.33111	7.07726	6.61997	6.54213	6.44432	6.52226	6.0349	6.74646	6.33383
ref|NM_010818|gb|BC054759|gb|AK148308|gb|BC051984	chr16:45301708-45301649	A_52_P254095	Cd200	NM_010818	Mus musculus Cd200 antigen (Cd200), mRNA [NM_010818]	0.412218	1.33073	9.54351	9.79089	9.80722	9.33483	9.06317	9.50697	9.71388	9.30166
gb|AK161729|riken|5830428K17|tc|TC1634178|nap|NAP047914-1	chrX:34879400-34879341	A_52_P382376	C1galt1c1	AK161729	Mus musculus adult male thymus cDNA, RIKEN full-length enriched library, clone:5830428K17 product:hypothetical protein, full insert sequence. [AK161729]	0.411571	1.33013	4.32553	4.46708	4.48491	4.20163	3.97655	3.86463	4.42584	4.01427
gb|AK042818|gb|BF462000|riken|A730027B03|tc|TC1589751	chr6:72804734-72804675	A_52_P1092227	A730027B03Rik	AK042818	Mus musculus 7 days neonate cerebellum cDNA, RIKEN full-length enriched library, clone:A730027B03 product:unclassifiable, full insert sequence. [AK042818]	0.410124	1.3288	5.69975	5.47356	5.7903	5.11237	5.35315	5.26772	5.65454	5.24441
gb|XM_139295|ens|ENSMUST00000055038|ref|XM_904712|ref|XM_973560	chr15:5044877-5044818	A_52_P303904	Card6	XM_139295	PREDICTED: Mus musculus caspase recruitment domain family, member 6 (Card6), mRNA [XM_139295]	0.409723	1.32843	7.73386	7.56998	7.8779	7.28879	7.38852	7.27527	7.72725	7.31753
gb|BC089587|nap|NAP041077-1	chr10:126576301-126576242	A_52_P140881	C78409	BC089587	Mus musculus expressed sequence C78409, mRNA (cDNA clone MGC:107595 IMAGE:6757541), complete cds. [BC089587]	0.409386	1.32812	8.75294	8.33985	8.36923	8.30226	7.95662	7.97499	8.48734	8.07796
ref|NM_198408|ens|ENSMUST00000045583|gb|BC061247|gb|AK164173	chr13:96532706-96532647	A_52_P460734	Crhbp	NM_198408	Mus musculus corticotropin releasing hormone binding protein (Crhbp), mRNA [NM_198408]	0.40895	1.32772	3.39122	3.14339	3.56169	2.62223	3.10383	3.14339	3.36543	2.95648
gb|BB363968|gb|AK081464|riken|C130019I03|tc|TC1606145	chr12:109238026-109237967	A_52_P956010	BB363968	BB363968	BB363968 RIKEN full-length enriched, 16 days embryo head Mus musculus cDNA clone C130019I03 3'. [BB363968]	0.408872	1.32765	4.69025	4.45996	4.66152	4.40885	3.95578	4.22048	4.60391	4.19504
ref|NM_009274|gb|AK044922|gb|AK028528|gb|AK035962	chr5:23017110-23017051	A_52_P303629	Srpk2	NM_009274	Mus musculus serine/arginine-rich protein specific kinase 2 (Srpk2), mRNA [NM_009274]	0.408182	1.32701	5.2621	5.0903	5.28633	4.90207	4.68089	4.83122	5.21291	4.80473
ref|NM_008737|gb|AK159219|gb|D50086|ens|ENSMUST00000026917	chr8:131388840-131388899	A_51_P469285	Nrp1	NM_008737	Mus musculus neuropilin 1 (Nrp1), mRNA [NM_008737]	0.406698	1.32565	7.12472	7.09777	7.30857	7.05781	6.44473	6.80842	7.17702	6.77032
ref|NM_145523|ens|ENSMUST00000028257|gb|AK050540|gb|AK160268	chr2:62494394-62494453	A_51_P188126	Gca	NM_145523	Mus musculus grancalcin (Gca), mRNA [NM_145523]	0.406213	1.3252	5.27456	4.77305	4.54893	4.45503	4.38943	4.53344	4.86551	4.4593
ref|NM_013585|gb|D44458|gb|BC032210|ens|ENSMUST00000076602	chr17:33792576-33792517	A_51_P369803	Psmb9	NM_013585	Mus musculus proteosome (prosome, macropain) subunit, beta type 9 (large multifunctional peptidase 2) (Psmb9), mRNA [NM_013585]	0.405837	1.32486	8.09583	7.97738	7.91354	7.72974	7.49899	7.54052	7.99558	7.58975
ref|NM_134079|gb|AK151863|gb|AK160264|ens|ENSMUST00000045376	chr14:20236965-20237024	A_51_P130666	Adk	NM_134079	Mus musculus adenosine kinase (Adk), mRNA [NM_134079]	0.405019	1.32411	12.3563	12.2438	12.0868	11.9166	11.8768	11.6784	12.2289	11.8239
gb|AK019589|ens|ENSMUST00000030352|ref|XM_979380|riken|4930430J20	chr4:107328310-107328251	A_52_P104961	4930430J20Rik	AK019589	Mus musculus adult male testis cDNA, RIKEN full-length enriched library, clone:4930430J20 product:hypothetical protein, full insert sequence [AK019589]	0.403559	1.32277	4.47684	4.32012	4.45398	4.1127	4.19377	3.73379	4.41698	4.01342
ref|NM_018881|gb|BC031415|gb|AF184981|ens|ENSMUST00000045902	chr1:164713430-164713371	A_51_P301998	Fmo2	NM_018881	Mus musculus flavin containing monooxygenase 2 (Fmo2), mRNA [NM_018881]	0.402999	1.32225	6.44473	6.53372	6.66059	6.40642	6.34252	5.68111	6.54635	6.14335
ref|NM_001042541|ref|NM_009648|gb|AK076216|ens|ENSMUST00000018572	chr11:88647497-88647438	A_52_P556328	Akap1	NM_001042541	Mus musculus A kinase (PRKA) anchor protein 1 (Akap1), transcript variant 2, mRNA [NM_001042541]	0.402074	1.32141	10.606	10.5549	10.5967	10.306	10.3096	9.9359	10.5859	10.1838
ref|NM_028460|ref|NM_152799|ref|NM_001032413|ref|NM_001032414	chr3:87835213-87835154	A_52_P278295	3110045G13Rik	NM_028460	Mus musculus RIKEN cDNA 3110045G13 gene (3110045G13Rik), transcript variant 1, mRNA [NM_028460]	0.401821	1.32117	7.64548	7.61428	7.68586	7.56345	6.79214	7.38457	7.64854	7.24672
ref|NM_010767|ens|ENSMUST00000103219|gb|AJ250369|gb|Y19160	chr4:147448120-147448179	A_51_P448464	Masp2	NM_010767	Mus musculus mannan-binding lectin serine peptidase 2 (Masp2), transcript variant 2, mRNA [NM_010767]	0.399332	1.3189	5.01903	4.6851	5.10505	4.6748	4.61865	4.31774	4.93639	4.53706
ref|NM_007533|gb|AK154734|gb|BC003787|ens|ENSMUST00000071329	chr7:25338894-25338835	A_51_P466148	Bckdha	NM_007533	Mus musculus branched chain ketoacid dehydrogenase E1, alpha polypeptide (Bckdha), mRNA [NM_007533]	0.398415	1.31806	12.6141	12.2541	12.4021	11.9476	12.1969	11.9305	12.4234	12.025
ref|NM_021394|ens|ENSMUST00000029018|gb|AF136520|gb|AX775969	chr2:172849608-172849549	A_51_P184936	Zbp1	NM_021394	Mus musculus Z-DNA binding protein 1 (Zbp1), mRNA [NM_021394]	0.39815	1.31782	5.17923	4.83289	4.87076	4.59842	NaN	4.5272	4.96096	4.56281
tc|TC1703837|nap|NAP044714-1	chr6:87814687-87811407	A_52_P199928	TC1703837	TC1703837	CNBP_MOUSE (P53996) Cellular nucleic acid-binding protein (CNBP) (Zinc finger protein 9), partial (37%) [TC1703837]	0.397942	1.31763	11.4283	11.3261	11.4628	10.6661	11.2625	11.0948	11.4057	11.0078
ref|NM_001033226|gb|BC044740|gb|AK163350|ens|ENSMUST00000030285	chr4:108752015-108752074	A_51_P498475	Calr4	NM_001033226	Mus musculus calreticulin 4 (Calr4), mRNA [NM_001033226]	0.397231	1.31698	3.83289	3.5634	3.55029	3.43349	2.9692	3.35219	3.64886	3.25163
ref|NM_008591|gb|AK145182|gb|BB833900|riken|G930013F23	chr6:17523765-17523824	A_52_P656418	Met	NM_008591	Mus musculus met proto-oncogene (Met), mRNA [NM_008591]	0.39596	1.31582	8.70102	8.77011	8.77726	8.5278	8.51636	8.01635	8.74946	8.3535
ref|NM_026797|ref|NM_001048229|ref|NM_001048228|ref|NM_001048227	chr2:164179582-164179820	A_52_P256569	Dbndd2	NM_026797	Mus musculus dysbindin (dystrobrevin binding protein 1) domain containing 2 (Dbndd2), transcript variant 2, mRNA [NM_026797]	0.392274	1.31246	8.84836	8.79766	8.84366	8.15819	8.54303	8.61164	8.8299	8.43762
ref|NM_026797|ref|NM_001048229|ref|NM_001048228|ref|NM_001048227	chr2:164181664-164181723	A_51_P133381	Dbndd2	NM_026797	Mus musculus dysbindin (dystrobrevin binding protein 1) domain containing 2 (Dbndd2), transcript variant 2, mRNA [NM_026797]	0.391078	1.31137	11.3704	11.3672	11.6995	10.9512	11.262	11.0508	11.479	11.088
ref|NM_024274|ref|NM_001039189|ens|ENSMUST00000021857|ens|ENSMUST00000099582	chr13:36239677-36239736	A_52_P422222	Fars2	NM_024274	Mus musculus phenylalanine-tRNA synthetase 2 (mitochondrial) (Fars2), transcript variant 1, mRNA [NM_024274]	0.390573	1.31091	9.1046	8.5937	8.49918	8.27341	8.44364	8.30872	8.73249	8.34192
ref|NM_010863|gb|X69987|gb|BC054786|ens|ENSMUST00000046390	chr1:51702452-51701775	A_52_P289325	Myo1b	NM_010863	Mus musculus myosin IB (Myo1b), mRNA [NM_010863]	0.389078	1.30956	5.94193	6.45355	6.14278	5.85342	5.58646	5.93114	6.17942	5.79034
ref|NM_011909|ref|XM_001002847|gb|AK149772|ens|ENSMUST00000032198	chr6:121236114-121236173	A_51_P164219	Usp18	NM_011909	Mus musculus ubiquitin specific peptidase 18 (Usp18), mRNA [NM_011909]	0.388625	1.30914	7.0483	6.73075	6.6125	6.51491	6.48676	6.224	6.79718	6.40856
ref|NM_007412|gb|D17292|tc|TC1585286	chr10:127152709-127152650	A_51_P436068	Admr	NM_007412	Mus musculus adrenomedullin receptor (Admr), mRNA [NM_007412]	0.387851	1.30844	6.50859	6.70932	6.70287	6.30515	6.34371	6.10836	6.64026	6.25241
gb|AK145337|gb|AK006643|ref|XM_989994|riken|1700039J09	chr6:32782274-32782215	A_52_P598478	Chchd3	AK145337	Mus musculus 1 cell embryo 1 cell cDNA, RIKEN full-length enriched library, clone:I0C0011N18 product:coiled-coil-helix-coiled-coil-helix domain containing 3, full insert sequence. [AK145337]	0.387388	1.30802	8.08082	7.82909	7.8571	7.61232	7.74959	7.24294	7.92233	7.53495
ref|NM_153513|gb|CB599241|gb|BC028528|tc|TC1586192	chr3:95970383-95969592	A_51_P174407	BC028528	NM_153513	Mus musculus cDNA sequence BC028528 (BC028528), mRNA [NM_153513]	0.385339	1.30617	9.09099	9.63284	8.96121	8.79279	8.78763	8.94861	9.22835	8.84301
gb|AK081483|riken|C130020F04|tc|TC1610722|nap|NAP083871-1	chr11:62215546-62215487	A_52_P1084368	AK081483	AK081483	Mus musculus 16 days embryo head cDNA, RIKEN full-length enriched library, clone:C130020F04 product:unclassifiable, full insert sequence. [AK081483]	0.384769	1.30565	3.49863	3.37907	3.28051	3.05015	2.88577	3.06798	3.38607	3.0013
ref|NM_053207|gb|BC006903|gb|AK084519|riken|D330011C04	chr8:127795490-127795431	A_52_P172619	Egln1	NM_053207	Mus musculus EGL nine homolog 1 (C. elegans) (Egln1), mRNA [NM_053207]	0.383537	1.30454	10.9893	10.2993	10.3281	10.2765	10.0853	10.1044	10.5389	10.1554
gb|AK041732|riken|A630032P16|tc|TC1618570|nap|NAP105813-1	chr15:79454212-79454153	A_52_P436282	AK041732	AK041732	Mus musculus 3 days neonate thymus cDNA, RIKEN full-length enriched library, clone:A630032P16 product:unclassifiable, full insert sequence. [AK041732]	0.38223	1.30335	3.45996	3.78963	3.89559	3.42881	3.2966	3.27307	3.71506	3.33283
ref|NM_009256|gb|AK161581|riken|5330428E02|tc|TC1648366	chr13:33024967-33025026	A_52_P492411	Serpinb9	NM_009256	Mus musculus serine (or cysteine) peptidase inhibitor, clade B, member 9 (Serpinb9), mRNA [NM_009256]	0.381289	1.30251	4.94214	5.09732	5.0679	4.91011	4.22048	4.83289	5.03578	4.65449
gb|AK084963|riken|D430019N09	chr8:27542884-27542825	A_52_P577673	AK084963	AK084963	Mus musculus 13 days embryo lung cDNA, RIKEN full-length enriched library, clone:D430019N09 product:unclassifiable, full insert sequence. [AK084963]	0.381055	1.30229	6.17327	5.86562	5.84862	5.74033	5.44764	5.55637	5.9625	5.58145
gb|BC050055|gb|AK084751|gb|BC062130|gb|AB281694	chr19:16683730-16683671	A_52_P589780	Vps13a	BC050055	Mus musculus vacuolar protein sorting 13A (yeast), mRNA (cDNA clone IMAGE:6430836), partial cds. [BC050055]	0.380303	1.30161	7.30613	6.90087	6.84852	6.65833	6.83394	6.42235	7.01851	6.63821
ens|ENSMUST00000084306|gb|AK013707|gb|BC049859|gb|BC096407	chr4:119370621-119370680	A_51_P422639	ENSMUST00000084306	ENSMUST00000084306	human immunodeficiency virus type I enhancer binding protein 3 [Source:MarkerSymbol;Acc:MGI:106589] [ENSMUST00000084306]	0.379903	1.30125	6.45355	6.28895	6.35477	5.98395	6.18571	5.7879	6.36576	5.98585
gb|AK087243|gb|AK041745|riken|E030038D23|riken|A630034C02	chr6:116099213-116099154	A_52_P674386	Tmcc1	AK087243	Mus musculus 0 day neonate lung cDNA, RIKEN full-length enriched library, clone:E030038D23 product:hypothetical protein, full insert sequence [AK087243]	0.379567	1.30095	8.63209	8.53333	9.00773	NaN	8.2244	8.46523	8.72438	8.34481
ref|NM_178693|gb|BC039570|gb|AK039422|gb|AK163270	chr2:29618781-29618840	A_52_P486045	Coq4	NM_178693	Mus musculus coenzyme Q4 homolog (yeast) (Coq4), mRNA [NM_178693]	0.378582	1.30006	9.09913	8.64506	8.62662	8.57207	8.40443	8.25857	8.79027	8.41169
ref|NM_026361|gb|BC082578|gb|BC079848|ens|ENSMUST00000102754	chr2:59123510-59135601	A_51_P251245	Pkp4	NM_026361	Mus musculus plakophilin 4 (Pkp4), mRNA [NM_026361]	0.375827	1.29758	7.51208	7.05284	6.79257	6.78179	6.75822	6.69	7.11916	6.74334
ref|NM_027250|gb|AK168902|gb|AK168344|ens|ENSMUST00000073764	chr4:107836093-107836152	A_52_P504342	2010305A19Rik	NM_027250	Mus musculus RIKEN cDNA 2010305A19 gene (2010305A19Rik), mRNA [NM_027250]	0.374311	1.29622	8.80279	8.54946	8.47303	8.36996	8.24714	8.08525	8.60843	8.23411
ref|NM_029749|ens|ENSMUST00000100488|ens|ENSMUST00000053287|gb|AK010801	chr5:143975999-143975940	A_51_P199057	Usp42	NM_029749	Mus musculus ubiquitin specific peptidase 42 (Usp42), mRNA [NM_029749]	0.370776	1.29305	4.09381	3.90689	4.36401	3.58749	3.82273	3.84217	4.12157	3.7508
ref|NM_178648|gb|AK016964|gb|BC024492|ens|ENSMUST00000095349	chr8:35087635-35087576	A_51_P198137	Ubxd6	NM_178648	Mus musculus UBX domain containing 6 (Ubxd6), mRNA [NM_178648]	0.367894	1.29047	5.68462	5.59941	5.84192	5.44185	5.23967	NaN	5.70865	5.34076
ref|NM_153068|gb|AY531389|gb|BC113161|gb|AK084455	chr7:15108520-15108461	A_51_P343613	Ehd2	NM_153068	Mus musculus EH-domain containing 2 (Ehd2), mRNA [NM_153068]	0.367574	1.29018	7.90939	7.9471	7.86295	7.82257	7.18817	7.60598	7.90648	7.53891
gb|AK041324|gb|AK139572|gb|XM_895429|ens|ENSMUST00000064788	chr1:87549430-87549371	A_52_P497625	A630001G21Rik	AK041324	Mus musculus 3 days neonate thymus cDNA, RIKEN full-length enriched library, clone:A630001G21 product:hypothetical Sp100 domain containing protein, full insert sequence. [AK041324]	0.366101	1.28887	4.4665	4.82105	4.63616	4.41616	4.01123	4.39801	4.64123	4.27513
ref|NM_026378|gb|BC013483|gb|AK149963|ens|ENSMUST00000019183	chr9:108428758-108428817	A_51_P158061	Dalrd3	NM_026378	Mus musculus DALR anticodon binding domain containing 3 (Dalrd3), mRNA [NM_026378]	0.366081	1.28885	5.38111	5.19507	5.40966	5.18321	4.61765	5.08674	5.32861	4.96253
ref|NM_010435|gb|BC060181|gb|X75295|ens|ENSMUST00000004222	chr16:18824284-18825645	A_52_P49712	Hira	NM_010435	Mus musculus histone cell cycle regulation defective homolog A (S. cerevisiae) (Hira), mRNA [NM_010435]	0.364742	1.28765	3.75905	3.77284	3.43443	3.41305	3.19645	3.26258	3.65544	3.2907
gb|BC049640|tc|TC1592424	chr3:106084012-106082178	A_52_P106929	Atp5f1	BC049640	Mus musculus ATP synthase, H+ transporting, mitochondrial F0 complex, subunit b, isoform 1, mRNA (cDNA clone IMAGE:6590806), complete cds. [BC049640]	0.363792	1.2868	12.685	12.4879	12.5543	12.0726	12.1314	12.4318	12.5757	12.2119
gb|AK036382|riken|9830002K13|tc|TC1610232|nap|NAP079260-1	chr3:103137265-103137324	A_51_P210963	AK036382	AK036382	Mus musculus adult male bone cDNA, RIKEN full-length enriched library, clone:9830002K13 product:unclassifiable, full insert sequence. [AK036382]	0.363338	1.2864	5.1639	5.10295	5.09837	4.86334	NaN	4.65346	5.12174	4.7584
gb|AK049847|gb|AK038437|riken|C630003E24|riken|A230011A20	chr9:46677460-46677519	A_52_P317102	2900052N01Rik	AK049847	Mus musculus adult male hippocampus cDNA, RIKEN full-length enriched library, clone:C630003E24 product:unclassifiable, full insert sequence [AK049847]	0.363109	1.28619	4.2075	4.24413	4.05892	3.82782	3.96966	3.62375	4.17018	3.80708
ref|XM_901554|ref|XM_994147|gb|AK040826|riken|A530028C14	chr2:37199874-37199815	A_52_P131972	Rc3h2	XM_901554	PREDICTED: Mus musculus membrane associated DNA binding protein, transcript variant 5 (Mnab), mRNA [XM_901554]	0.362233	1.28541	5.00639	4.83036	4.98413	4.54584	4.53344	4.65489	4.94029	4.57806
ref|NM_177130|gb|AK030588|gb|AK029059|ens|ENSMUST00000033643	chr3:85956046-85955987	A_51_P314652	Glt28d2	NM_177130	Mus musculus glycosyltransferase 28 domain containing 2 (Glt28d2), mRNA [NM_177130]	0.361504	1.28476	7.4865	7.21965	7.28963	7.16725	7.21043	6.53359	7.33193	6.97042
ref|NM_007798|gb|S69034|tc|TC1722739|tc|TC1645778	chr14:62099404-62099463	A_52_P433889	Ctsb	NM_007798	Mus musculus cathepsin B (Ctsb), mRNA [NM_007798]	0.360527	1.2839	7.02394	6.93555	6.74909	6.60351	6.51479	6.50871	6.90286	6.54234
ref|NM_009535|ens|ENSMUST00000072311|gb|X67677|gb|AK035612	chr5:32962704-32962763	A_51_P469480	Yes1	NM_009535	Mus musculus Yamaguchi sarcoma viral (v-yes) oncogene homolog 1 (Yes1), mRNA [NM_009535]	0.360004	1.28343	6.8649	6.71585	7.03444	6.53554	6.45533	6.54432	6.87173	6.51173
ref|NM_153175|ens|ENSMUST00000053661|gb|AK030902|gb|AK160244	chr6:48631444-48631385	A_51_P407227	Gimap6	NM_153175	Mus musculus GTPase, IMAP family member 6 (Gimap6), mRNA [NM_153175]	0.358926	1.28247	9.3559	9.42224	9.17513	9.12821	8.72338	9.02491	9.31776	8.95883
ref|NM_010477|gb|BC016400|gb|AK146831|gb|XM_484008	chr1:55022589-55022530	A_51_P282706	Hspd1	NM_010477	Mus musculus heat shock protein 1 (chaperonin) (Hspd1), mRNA [NM_010477]	0.355848	1.27974	13.9045	13.5987	13.571	13.4542	13.3099	13.2427	13.6914	13.3356
ens|ENSMUST00000038450|gb|AK014549|riken|4632404H12|tc|TC1584916	chr3:89853674-89853615	A_51_P483483	4632404H12Rik	ENSMUST00000038450	RIKEN cDNA 4632404H12 gene [Source:MarkerSymbol;Acc:MGI:1921284] [ENSMUST00000038450]	0.355586	1.27951	6.22818	6.49957	6.43533	6.09856	6.17059	5.82718	6.3877	6.03211
ref|NM_138591|gb|BC013093|gb|AF315511|ens|ENSMUST00000077271	chr3:67545896-67555791	A_51_P284937	Gfm1	NM_138591	Mus musculus G elongation factor, mitochondrial 1 (Gfm1), mRNA [NM_138591]	0.354713	1.27873	10.5823	9.92555	9.82098	9.63072	9.81645	9.81752	10.1096	9.7549
gb|AK002639|riken|0610016J10|tc|TC1609907|nap|NAP098098-001	chr17:74104305-74104246	A_52_P290021	Memo1	AK002639	Mus musculus adult male kidney cDNA, RIKEN full-length enriched library, clone:0610016J10 product:inferred: RIKEN cDNA 0610016J10 gene / HYPOTHETICAL PROTEIN CGI-27. [Human] {Homo sapiens}, full insert sequence. [AK002639]	0.352181	1.27649	6.92887	6.68416	6.75878	6.6435	6.40953	6.26225	6.7906	6.43842
gb|AK008211|riken|2010012L10|tc|NP356861|nap|NAP110172-1	NA	A_51_P253824	Mgst3	AK008211	Mus musculus adult male small intestine cDNA, RIKEN full-length enriched library, clone:2010012L10 product:RIKEN cDNA 2010012L10 gene, full insert sequence. [AK008211]	0.35184	1.27619	10.7816	11.0406	10.8243	10.4756	10.6983	10.4171	10.8822	10.5303
ref|NM_013850|gb|AF287141|gb|BC024511|ens|ENSMUST00000043866	chr10:79402911-79403861	A_52_P4928	Abca7	NM_013850	Mus musculus ATP-binding cassette, sub-family A (ABC1), member 7 (Abca7), mRNA [NM_013850]	0.350697	1.27518	3.21475	3.24899	3.08083	3.06316	2.52281	2.90651	3.18152	2.83082
ref|NM_144932|gb|BC021611|gb|BC022709|tc|TC1582828	chr8:125703885-125703944	A_51_P296090	BC021611	NM_144932	Mus musculus cDNA sequence BC021611 (BC021611), mRNA [NM_144932]	0.349007	1.27368	10.1571	9.65866	9.94825	9.53349	9.62495	9.55858	9.92135	9.57234
ref|NM_172748|gb|AK031431|gb|BC059812|ens|ENSMUST00000033081	chr7:127559142-127559201	A_51_P128371	Fbxl19	NM_172748	Mus musculus F-box and leucine-rich repeat protein 19 (Fbxl19), mRNA [NM_172748]	0.346466	1.27144	3.89482	3.92362	4.09871	3.60727	3.79981	3.47067	3.97238	3.62592
ref|NM_011226|ens|ENSMUST00000031986|gb|AK017590|gb|BC032936	chr6:39319852-39319911	A_51_P414126	Rab19	NM_011226	Mus musculus RAB19, member RAS oncogene family (Rab19), mRNA [NM_011226]	0.345326	1.27044	5.25803	4.60389	4.6078	4.53761	4.49185	4.40429	4.82324	4.47792
ref|NM_134095|gb|AK016347|gb|AK170731|ens|ENSMUST00000023110	chr15:81821556-81821497	A_51_P187612	D15Wsu75e	NM_134095	Mus musculus DNA segment, Chr 15, Wayne State University 75, expressed (D15Wsu75e), mRNA [NM_134095]	0.345117	1.27025	7.52088	7.51754	7.34356	7.31508	7.02256	7.00899	7.46066	7.11554
gb|M59764	chr4:114569550-114569610	A_51_P255853	Tal1	M59764	Murine helix-loop-helix protein mRNA, complete cds. [M59764]	0.345061	1.2702	7.06142	7.20571	7.22078	7.04939	6.46544	6.93791	7.16264	6.81758
ref|NM_012032|gb|AK031101|ens|ENSMUST00000017851|ens|ENSMUST00000099107	chr2:163314850-163314791	A_52_P463346	Serinc3	NM_012032	Mus musculus serine incorporator 3 (Serinc3), mRNA [NM_012032]	0.344679	1.26987	10.1336	10.3958	10.042	10.0357	9.66163	9.83999	10.1905	9.84578
ref|NM_179203|gb|BC058373|gb|AK173141|ens|ENSMUST00000030903	chr4:154585143-154585084	A_51_P244356	Atad3a	NM_179203	Mus musculus ATPase family, AAA domain containing 3A (Atad3a), mRNA [NM_179203]	0.342153	1.26765	8.93909	8.94105	8.75989	8.67537	8.29194	8.64626	8.88001	8.53786
ref|NM_133823|ens|ENSMUST00000048718|gb|AK160235|gb|BC021954	chr8:82164057-82163998	A_51_P270364	Mmaa	NM_133823	Mus musculus methylmalonic aciduria (cobalamin deficiency) type A (Mmaa), mRNA [NM_133823]	0.341551	1.26712	11.3681	10.9913	10.98	10.8455	10.8699	10.5994	11.1132	10.7716
ref|NM_023386|gb|BC024872|gb|AK007477|ens|ENSMUST00000038423	chr16:23528931-23528990	A_51_P304170	Rtp4	NM_023386	Mus musculus receptor transporter protein 4 (Rtp4), mRNA [NM_023386]	0.339471	1.26529	10.1423	9.99906	9.828	9.6413	9.58715	9.72252	9.9898	9.65032
ref|NM_001001449|gb|AF067063|gb|AF067064|tc|TC1588367	chrUn_random:370749-370690	A_51_P512119	AF067063	NM_001001449	Mus musculus cDNA sequence AF067063 (AF067063), mRNA [NM_001001449]	0.339416	1.26524	6.82676	6.87016	7.26944	6.63578	6.78224	6.53009	6.98879	6.64937
tc|TC1639154|nap|NAP041875-1	chr17:36558463-36558404	A_52_P529865	TC1639154	TC1639154	Q6P6Y6_BRARE (Q6P6Y6) Vapa protein, partial (6%) [TC1639154]	0.337798	1.26383	3.80354	3.6227	3.64743	3.50792	3.06178	3.49057	3.69122	3.35342
ref|NM_146491|ens|ENSMUST00000079790|gb|BC106991|gb|BC106992	chr1:94438879-94438938	A_52_P71624	Olfr1410	NM_146491	Mus musculus olfactory receptor 1410 (Olfr1410), mRNA [NM_146491]	0.335401	1.26173	4.43296	4.39177	4.79831	3.95884	4.30983	4.34816	4.54101	4.20561
ref|NM_013736|gb|AK036592|gb|AB025015|ens|ENSMUST00000030427	chr4:135277644-135277585	A_51_P517126	Tceb3	NM_013736	Mus musculus transcription elongation factor B (SIII), polypeptide 3 (Tceb3), mRNA [NM_013736]	0.334479	1.26092	9.19619	9.09825	9.09122	8.98109	8.66445	8.73668	9.12855	8.79407
gb|BB333095|gb|AK021030|riken|B830007D08	chr9:100310299-100310240	A_52_P930891	BB333095	BB333095	BB333095 RIKEN full-length enriched, 10 days neonate medulla oblongata Mus musculus cDNA clone B830007D08 3'. [BB333095]	0.333489	1.26006	7.98423	7.95109	8.17118	7.88264	7.54052	7.68288	8.0355	7.70201
tc|TC1630266|nap|NAP035983-1	chr11:72706907-72706964	A_52_P623809	TC1630266	TC1630266	Unknown	0.333273	1.25987	7.10407	6.74763	6.86728	6.69569	6.65833	6.36515	6.90633	6.57305
gb|BI408134|tc|TC1658980|nap|NAP104727-1	chr1:178857126-178857071	A_52_P221630	BI408134	BI408134	602918979F1 NCI_CGAP_Lu33 Mus musculus cDNA clone IMAGE:5055955 5', mRNA sequence [BI408134]	0.332905	1.25955	7.5378	7.34659	7.39096	7.21594	6.90899	7.1517	7.42512	7.09221
ref|NM_147093|gb|AK141545|gb|AY834217|ens|ENSMUST00000094124	chr7:102583682-102583741	A_51_P506426	Olfr558	NM_147093	Mus musculus olfactory receptor 558 (Olfr558), mRNA [NM_147093]	0.33282	1.25947	4.2371	4.84509	4.25739	4.10367	NaN	4.12375	4.44653	4.11371
ens|ENSMUST00000075658|gb|AK005698|riken|1700007D05|tc|TC1581486	chr10:84550270-84550329	A_51_P344758	AI597468	ENSMUST00000075658	expressed sequence AI597468 [Source:MarkerSymbol;Acc:MGI:2143652] [ENSMUST00000075658]	0.332279	1.259	3.59252	3.26469	3.25444	3.1865	2.86532	3.06299	3.37055	3.03827
gb|AK031480|riken|6030438M05|nap|NAP122532-001	chr10:127151209-127151150	A_52_P620496	Admr	AK031480	Mus musculus 13 days embryo male testis cDNA, RIKEN full-length enriched library, clone:6030438M05 product:ADRENOMEDULLIN RECEPTOR, full insert sequence [AK031480]	0.332052	1.2588	3.31861	3.33457	3.84629	3.20742	3.22172	3.07416	3.49982	3.16777
ref|NM_008328|ref|NM_001045481|gb|AK144663|gb|AF022371	chr1:175757211-175757152	A_51_P237856	Ifi203	NM_008328	Mus musculus interferon activated gene 203 (Ifi203), transcript variant 2, mRNA [NM_008328]	0.328989	1.25613	9.32118	8.97465	8.86702	8.85201	8.62662	8.69726	9.05428	8.72529
gb|AK077820|ens|ENSMUST00000064309|riken|5930400O16|tc|TC1593346	chr1:130239864-130239805	A_52_P596635	Dars	AK077820	Mus musculus 13 days embryo forelimb cDNA, RIKEN full-length enriched library, clone:5930400O16 product:SIMILAR TO ASPARTYL-TRNA SYNTHETASE homolog [Mus musculus], full insert sequence. [AK077820]	0.328013	1.25528	5.37532	5.39146	5.33867	4.96924	5.32222	4.82995	5.36848	5.04047
gb|AK053113|riken|E030003C18|tc|TC1622864	chr2:34519232-34519173	A_52_P486219	Gapvd1	AK053113	Mus musculus 0 day neonate lung cDNA, RIKEN full-length enriched library, clone:E030003C18 product:unclassifiable, full insert sequence. [AK053113]	0.326623	1.25407	4.70554	5.02976	4.92163	4.62305	4.62158	4.43243	4.88564	4.55902
ref|NM_144784|gb|AK081715|gb|AK169771|ens|ENSMUST00000034547	chr9:53344217-53344158	A_51_P319449	Acat1	NM_144784	Mus musculus acetyl-Coenzyme A acetyltransferase 1 (Acat1), mRNA [NM_144784]	0.326454	1.25393	12.9006	13.009	12.7564	12.4504	12.7033	12.533	12.8887	12.5622
ref|NM_011081|ens|ENSMUST00000033754|ens|ENSMUST00000073093|gb|AK171453	chrX:159777902-159777961	A_51_P458839	Piga	NM_011081	Mus musculus phosphatidylinositol glycan anchor biosynthesis, class A (Piga), mRNA [NM_011081]	0.321796	1.24989	7.69975	7.52493	7.50661	7.33054	7.33136	7.10399	7.57709	7.2553
ref|NM_011697|gb|AK148188|gb|U43836|ens|ENSMUST00000025914	chr19:7049858-7049799	A_52_P436628	Vegfb	NM_011697	Mus musculus vascular endothelial growth factor B (Vegfb), mRNA [NM_011697]	0.320622	1.24887	11.1829	10.9655	11.0065	10.6305	10.8677	10.6949	11.0517	10.731
ref|NM_011697|gb|AK148188|gb|U43836|ens|ENSMUST00000025914	chr19:7049573-7049516	A_51_P458168	Vegfb	NM_011697	Mus musculus vascular endothelial growth factor B (Vegfb), mRNA [NM_011697]	0.318941	1.24741	13.313	13.1643	13.3777	12.9397	12.9602	12.9982	13.285	12.966
ref|NM_024406|ens|ENSMUST00000029041|gb|CT010390|gb|K02109	chr3:10187794-10187065	A_51_P336830	Fabp4	NM_024406	Mus musculus fatty acid binding protein 4, adipocyte (Fabp4), mRNA [NM_024406]	0.318814	1.2473	14.8229	15.1556	14.758	14.4972	14.7282	14.5547	14.9122	14.5934
ref|NM_012016|gb|BC108999|gb|AK139291|ens|ENSMUST00000033153	chr7:121964640-121964498	A_51_P337355	Ern2	NM_012016	Mus musculus endoplasmic reticulum (ER) to nucleus signalling 2 (Ern2), mRNA [NM_012016]	0.318587	1.24711	3.8843	3.98568	3.9542	3.8843	3.24092	3.74319	3.94139	3.62281
ref|NM_172763|ens|ENSMUST00000072465|gb|BC099418|tc|TC1591082	chr9:21993475-21993534	A_52_P68477	Zfp809	NM_172763	Mus musculus zinc finger protein 809 (Zfp809), mRNA [NM_172763]	0.317874	1.24649	7.34659	7.123	7.11322	7.07833	6.87713	6.67373	7.19427	6.8764
ref|NM_030697|gb|AK002623|gb|BC061055|gb|AK132011	chr17:33428778-33428837	A_51_P314517	Ankrd47	NM_030697	Mus musculus ankyrin repeat domain 47 (Ankrd47), mRNA [NM_030697]	0.317254	1.24596	11.3903	11.5687	11.4923	11.3002	10.9461	11.2532	11.4837	11.1665
ref|NM_172516|gb|AK145449|gb|AY429676|ens|ENSMUST00000045110	chr1:134277003-134277062	A_51_P362915	Ripk5	NM_172516	Mus musculus receptor interacting protein kinase 5 (Ripk5), mRNA [NM_172516]	0.316729	1.2455	4.30867	4.48916	4.3279	3.9803	3.98641	4.20883	4.37524	4.05851
gb|AK006144|gb|DQ397206|ens|ENSMUST00000007735|riken|1700020B19	chr14:54605868-54606193	A_51_P164787	Tssk4	AK006144	Mus musculus adult male testis cDNA, RIKEN full-length enriched library, clone:1700020B19 product:hypothetical Tyrosine protein kinase/Serine/Threonine protein kinase/Eukaryotic protein kinase containing protein, full insert sequence. [AK006144]	0.312042	1.24146	4.27367	3.6837	3.72301	3.43002	3.67604	3.63819	3.89346	3.58142
gb|AK031876|riken|6330437P04	chr12:106083527-106083468	A_52_P1172358	AK031876	AK031876	Mus musculus adult male medulla oblongata cDNA, RIKEN full-length enriched library, clone:6330437P04 product:unclassifiable, full insert sequence. [AK031876]	0.310624	1.24024	5.25172	5.46653	5.85175	5.24603	5.17293	5.21917	5.52333	5.21271
gb|AK034089|riken|9330155K08|tc|TC1588640|nap|NAP124550-1	chr5:64079633-64079692	A_52_P188215	3110047P20Rik	AK034089	Mus musculus adult male diencephalon cDNA, RIKEN full-length enriched library, clone:9330155K08 product:hypothetical P-loop containing nucleotide triphosphate hydrolases structure containing protein, full insert sequence. [AK034089]	0.307882	1.23789	3.44374	3.46114	3.37962	3.29087	3.25338	2.8166	3.42817	3.12028
ref|NM_021792|gb|AF194871|tc|TC1577433|nap|NAP099017-001	chr18:60517868-60517927	A_51_P387239	Iigp1	NM_021792	Mus musculus interferon inducible GTPase 1 (Iigp1), mRNA [NM_021792]	0.307596	1.23764	9.67007	9.62037	9.48247	9.41486	9.29443	9.14083	9.59097	9.28337
ref|NM_177899|gb|AK133399|ens|ENSMUST00000098687|ens|ENSMUST00000039786	chr8:72695736-72695677	A_52_P493322	D330038O06Rik	NM_177899	Mus musculus RIKEN cDNA D330038O06 gene (D330038O06Rik), mRNA [NM_177899]	0.306312	1.23654	3.39122	3.78356	3.6193	3.20383	3.30422	3.36709	3.59802	3.29171
ref|NM_007496|ens|ENSMUST00000051609|gb|AK020706|gb|AK019957	chr8:111847501-111847560	A_52_P233664	Atbf1	NM_007496	Mus musculus AT motif binding factor 1 (Atbf1), mRNA [NM_007496]	0.306084	1.23635	7.15929	7.18239	7.90052	7.11192	7.07128	7.14075	7.41407	7.10798
ref|NM_025927|gb|BC020130|gb|AK011605|ens|ENSMUST00000019026	chr11:97145129-97145188	A_52_P85983	Mrpl45	NM_025927	Mus musculus mitochondrial ribosomal protein L45 (Mrpl45), mRNA [NM_025927]	0.304453	1.23495	12.1959	12.2203	12.3099	11.9679	11.8839	11.961	12.242	11.9376
ref|NM_021455|gb|AF245479|gb|AF245478|gb|AF245476	chr5:135422262-135422321	A_51_P456466	Mlxipl	NM_021455	Mus musculus MLX interacting protein-like (Mlxipl), mRNA [NM_021455]	0.300708	1.23175	12.5587	12.3376	12.5718	12.2573	12.3315	11.9772	12.4894	12.1887
gb|AK036791|ref|XM_981000|ref|XM_986599|riken|9930010I05	chr15:35536040-35536099	A_51_P272735	AK036791	AK036791	Mus musculus adult female vagina cDNA, RIKEN full-length enriched library, clone:9930010I05 product:unclassifiable, full insert sequence [AK036791]	0.300703	1.23174	4.76818	4.74012	4.83329	4.4446	4.50252	4.49237	4.78053	4.47983
ref|NM_024284|ens|ENSMUST00000024974|gb|AK147022|gb|AK150557	chr17:24591915-24591974	A_51_P127469	Hagh	NM_024284	Mus musculus hydroxyacyl glutathione hydrolase (Hagh), mRNA [NM_024284]	0.300409	1.23149	11.8946	11.6276	11.5639	11.3373	11.5531	11.2944	11.6954	11.395
ref|NM_009672|gb|BC062899|tc|TC1573081|nap|NAP008903-001	chr9:62176374-62176433	A_51_P399071	Anp32a	NM_009672	Mus musculus acidic (leucine-rich) nuclear phosphoprotein 32 family, member A (Anp32a), mRNA [NM_009672]	0.298673	1.23001	7.79382	7.65601	7.74791	7.60598	7.35226	7.34348	7.73258	7.43391
ref|NM_177564|gb|BC022224|gb|AK157041|ens|ENSMUST00000047560	chr11:84637336-84637277	A_51_P432851	BC022224	NM_177564	Mus musculus cDNA sequence BC022224 (BC022224), mRNA [NM_177564]	0.298667	1.23001	8.27729	7.9641	8.12412	7.91509	7.96309	7.59134	8.12184	7.82317
ref|NM_145476|gb|AK154602|gb|AK207869|ens|ENSMUST00000063414	chr15:86326075-86326134	A_51_P416397	Tbc1d22a	NM_145476	Mus musculus TBC1 domain family, member 22a (Tbc1d22a), mRNA [NM_145476]	0.297774	1.22925	10.1755	9.76653	10.0206	9.61056	9.70951	9.74931	9.98757	9.6898
ref|NM_013846|gb|BC070436|gb|AB010384|ens|ENSMUST00000021918	chr13:53123091-53123032	A_51_P234365	Ror2	NM_013846	Mus musculus receptor tyrosine kinase-like orphan receptor 2 (Ror2), mRNA [NM_013846]	0.297636	1.22913	6.48676	6.13888	6.46529	6.11755	6.09786	5.98261	6.36364	6.06601
ref|NM_007920|gb|AK156098|ens|ENSMUST00000040131|ens|ENSMUST00000088767	chr14:78316289-78316348	A_51_P113137	Elf1	NM_007920	Mus musculus E74-like factor 1 (Elf1), mRNA [NM_007920]	0.297263	1.22881	6.80842	7.03763	6.9113	6.75077	6.49825	6.61655	6.91912	6.62186
ref|NM_007996|ens|ENSMUST00000034552|ens|ENSMUST00000098775|gb|AK004879	chr9:51701050-51700991	A_52_P582105	Fdx1	NM_007996	Mus musculus ferredoxin 1 (Fdx1), mRNA [NM_007996]	0.295188	1.22704	11.8221	11.5969	11.6543	11.5527	11.3903	11.2448	11.6911	11.3959
ref|NM_009569|ref|XM_001001818|gb|AF006492|ens|ENSMUST00000054052	chr8:125223243-125223302	A_51_P360840	Zfpm1	NM_009569	Mus musculus zinc finger protein, multitype 1 (Zfpm1), mRNA [NM_009569]	0.294393	1.22637	9.55395	9.27224	9.18301	9.07414	8.96266	9.08923	9.3364	9.04201
ref|NM_027835|gb|BC080200|gb|BC025508|gb|AK153018	chr2:62398462-62398403	A_51_P387810	Ifih1	NM_027835	Mus musculus interferon induced with helicase C domain 1 (Ifih1), mRNA [NM_027835]	0.290308	1.2229	7.50799	7.36464	7.34178	7.14687	7.15059	7.04603	7.40481	7.1145
ref|NM_026689|ref|XM_990262|ens|ENSMUST00000044058|gb|AK083295	chr4:137714183-137714242	A_52_P288059	0610009K11Rik	NM_026689	Mus musculus RIKEN cDNA 0610009K11 gene (0610009K11Rik), mRNA [NM_026689]	0.287206	1.22027	9.53333	9.32268	9.48062	9.19085	9.2769	9.00726	9.44554	9.15834
gb|BC106181|gb|AK076146|gb|AK087382|ens|ENSMUST00000047953	chr6:148904135-148904194	A_51_P339744	3010003L21Rik	BC106181	Mus musculus cDNA clone IMAGE:6334265. [BC106181]	0.285494	1.21883	4.892	5.0268	4.88753	4.63273	4.57791	4.7392	4.93544	4.64995
ref|NM_018734|gb|AK132266|gb|BC019195|ens|ENSMUST00000029935	chr3:142510494-142510553	A_51_P165244	Gbp3	NM_018734	Mus musculus guanylate nucleotide binding protein 3 (Gbp3), mRNA [NM_018734]	0.285387	1.21874	9.43393	9.30454	9.29251	9.22721	8.92802	9.01959	9.34366	9.05828
ref|NM_011743|ens|ENSMUST00000055241|ens|ENSMUST00000028746|gb|AK147887	chr2:120218487-120218428	A_52_P468937	Zfp106	NM_011743	Mus musculus zinc finger protein 106 (Zfp106), mRNA [NM_011743]	0.284394	1.2179	7.12688	7.09056	6.98347	6.6972	6.76951	6.88102	7.06697	6.78258
ref|NM_026444|gb|AK149990|gb|AK010298|ens|ENSMUST00000005826	chr10:127764036-127764095	A_51_P390260	Cs	NM_026444	Mus musculus citrate synthase (Cs), mRNA [NM_026444]	0.283916	1.2175	12.8201	12.9136	12.7108	12.329	12.68	12.5838	12.8149	12.5309
ref|NM_013852|ens|ENSMUST00000003319|gb|AK030626|riken|5330439H14	chr16:20474797-20474856	A_51_P468531	Abcf3	NM_013852	Mus musculus ATP-binding cassette, sub-family F (GCN20), member 3 (Abcf3), mRNA [NM_013852]	0.280717	1.2148	7.64055	7.6117	7.63305	7.39324	7.48442	7.16549	7.62844	7.34772
ref|NM_025708|gb|BC027261|gb|AK014478|ens|ENSMUST00000052505	chr16:8550070-8550009	A_51_P435027	Tmem186	NM_025708	Mus musculus transmembrane protein 186 (Tmem186), mRNA [NM_025708]	0.27968	1.21393	5.75355	5.4993	5.4948	5.14331	5.35931	5.40599	5.58255	5.30287
gb|AK017706|riken|5730480H06|tc|TC1654698|nap|NAP073070-1	chr5:48702269-48702328	A_52_P850143	5730480H06Rik	AK017706	Mus musculus 8 days embryo whole body cDNA, RIKEN full-length enriched library, clone:5730480H06 product:unclassifiable, full insert sequence. [AK017706]	0.278716	1.21311	6.74909	6.76675	6.91239	6.62644	6.44157	6.52408	6.80941	6.53069
ref|NM_025407|gb|BC030064|gb|AK177454|ens|ENSMUST00000026743	chr9:108805900-108806379	A_51_P109835	Uqcrc1	NM_025407	Mus musculus ubiquinol-cytochrome c reductase core protein 1 (Uqcrc1), mRNA [NM_025407]	0.277304	1.21193	14.1773	14.0447	14.0616	13.9308	13.7382	13.7826	14.0945	13.8172
ref|NM_028142|gb|AK009285|gb|AK012994|gb|BY455946	chr4:115531190-115531131	A_52_P635910	Nsun4	NM_028142	Mus musculus NOL1/NOP2/Sun domain family, member 4 (Nsun4), mRNA [NM_028142]	0.274884	1.2099	8.90338	8.96121	8.84418	8.52585	8.65523	8.70304	8.90292	8.62804
ref|NM_029673|gb|AK159909|gb|AK169365|gb|AK049189	chr6:71804212-71804271	A_52_P451245	Immt	NM_029673	Mus musculus inner membrane protein, mitochondrial (Immt), mRNA [NM_029673]	0.270373	1.20612	11.571	11.2625	11.3586	11.1615	11.0716	11.1479	11.3974	11.127
ref|NM_007505|ens|ENSMUST00000026495|gb|L01062|gb|AK098155	chr18:77986733-77986794	A_51_P402496	Atp5a1	NM_007505	Mus musculus ATP synthase, H+ transporting, mitochondrial F1 complex, alpha subunit, isoform 1 (Atp5a1), mRNA [NM_007505]	0.269514	1.2054	15.1943	14.7843	14.7693	14.5981	14.6685	14.6727	14.9159	14.6464
ref|NM_147109|gb|BC119412|gb|BC119411|ens|ENSMUST00000051505	chr7:102847718-102847659	A_51_P313503	Olfr577	NM_147109	Mus musculus olfactory receptor 577 (Olfr577), mRNA [NM_147109]	0.269175	1.20512	3.69455	3.70111	3.75382	3.45523	3.24899	3.63773	3.71649	3.44731
ref|NM_026183|gb|BC031436|ens|ENSMUST00000093028|ens|ENSMUST00000010267	chr11:61159706-61159647	A_52_P611787	1300013J15Rik	NM_026183	Mus musculus RIKEN cDNA 1300013J15 gene (1300013J15Rik), mRNA [NM_026183]	0.268932	1.20492	11.8533	11.7006	11.8164	11.2393	11.6868	11.6375	11.7901	11.5212
ref|NM_021547|gb|AK160480|gb|AK150166|ens|ENSMUST00000018311	chr11:98197028-98197087	A_51_P154973	Stard3	NM_021547	Mus musculus START domain containing 3 (Stard3), mRNA [NM_021547]	0.26845	1.20451	10.5985	10.8361	11.0312	10.5499	10.588	10.5225	10.8219	10.5535
ref|NM_015749|gb|AK143761|gb|AK187194|ens|ENSMUST00000020710	chr11:3822109-3822050	A_51_P128491	Tcn2	NM_015749	Mus musculus transcobalamin 2 (Tcn2), mRNA [NM_015749]	0.268009	1.20414	6.93673	6.66758	6.70897	6.49238	6.42891	6.58796	6.7711	6.50309
ref|NM_030886|ref|NM_198010|gb|BC039213|ens|ENSMUST00000014421	chr5:91303645-91303586	A_51_P167322	Ankrd17	NM_030886	Mus musculus ankyrin repeat domain 17 (Ankrd17), transcript variant 1, mRNA [NM_030886]	0.267813	1.20398	8.57806	8.46318	8.50846	8.23202	8.4567	8.05754	8.51657	8.24875
gb|AK085051|gb|AK037427|riken|D430030G11|riken|A130018A17	chr19:5213371-5213312	A_52_P263860	D430030G11Rik	AK085051	Mus musculus 13 days embryo lung cDNA, RIKEN full-length enriched library, clone:D430030G11 product:unclassifiable, full insert sequence [AK085051]	0.267454	1.20368	4	3.8497	3.77051	3.3792	3.68493	3.75371	3.8734	3.60595
ref|NM_027457|gb|BC019420|gb|AK158107|ens|ENSMUST00000005053	chr17:5367674-5367615	A_51_P411389	5730437N04Rik	NM_027457	Mus musculus RIKEN cDNA 5730437N04 gene (5730437N04Rik), mRNA [NM_027457]	0.267221	1.20349	12.0405	11.8373	11.8768	11.6904	11.8164	11.446	11.9182	11.651
gb|XM_990203|gb|AK077135|ref|XM_912851|riken|4933411E19	chr5:112929255-112929196	A_51_P421780	Myo18b	XM_990203	PREDICTED: Mus musculus myosin XVIIIb (Myo18b), mRNA [XM_990203]	0.262895	1.19988	14.4431	14.3842	14.3123	14.2147	13.9004	14.2359	14.3799	14.117
ref|NM_029321|gb|AK144458|gb|AK005950|ens|ENSMUST00000085741	chr12:9061917-9061976	A_51_P331021	Ttc32	NM_029321	Mus musculus tetratricopeptide repeat domain 32 (Ttc32), mRNA [NM_029321]	0.262874	1.19987	10.5027	10.6638	10.6505	10.4171	10.4353	10.176	10.6057	10.3428
ref|NM_030225|gb|BC024066|gb|AK208105|ens|ENSMUST00000053811	chr12:86022863-86022922	A_51_P290139	Dlst	NM_030225	Mus musculus dihydrolipoamide S-succinyltransferase (E2 component of 2-oxo-glutarate complex) (Dlst), mRNA [NM_030225]	0.262835	1.19983	13.632	13.445	13.5405	13.3363	13.324	13.1686	13.5391	13.2763
gb|AK044900|gb|BB292412|riken|B130010N24|nap|NAP082945-1	chr17:74280048-74280107	A_52_P166967	Spast	AK044900	Mus musculus 9.5 days embryo parthenogenote cDNA, RIKEN full-length enriched library, clone:B130010N24 product:spastic paraplegia 4 homolog (human), full insert sequence. [AK044900]	0.262387	1.19946	9.39999	8.91463	8.94007	8.91364	8.90614	8.64776	9.0849	8.82251
gb|XR_001627|gb|AK134184|ref|XM_972739|riken|5830468H23	chr7:106298923-106298864	A_52_P666442	EG668139	XR_001627	PREDICTED: Mus musculus similar to very large inducible GTPase 1 isoform A (LOC668139), mRNA [XR_001627]	0.261654	1.19885	5.15247	5.42095	5.1931	5.15044	4.83754	4.99358	5.25551	4.99385
ref|NM_211355|gb|BC064465|gb|AK173331|ens|ENSMUST00000048305	chr12:101445617-101445558	A_52_P239495	Smek1	NM_211355	Mus musculus SMEK homolog 1, suppressor of mek1 (Dictyostelium) (Smek1), mRNA [NM_211355]	0.260163	1.19761	5.59595	5.23009	5.37417	5.19507	5.00711	5.21754	5.40007	5.13991
gb|AK030611|riken|5330438I03|tc|TC1761508|tc|TC1593968	chr1:168144559-168144500	A_52_P337740	AK030611	AK030611	Mus musculus adult male pituitary gland cDNA, RIKEN full-length enriched library, clone:5330438I03 product:hypothetical protein, full insert sequence. [AK030611]	0.257496	1.1954	5.42516	5.32762	5.34635	5.0268	5.18785	5.11199	5.36638	5.10888
ref|NM_177009|gb|AK089959|gb|AK030380|ens|ENSMUST00000044530	chr11:75221653-75221712	A_51_P460774	Smyd4	NM_177009	Mus musculus SET and MYND domain containing 4 (Smyd4), mRNA [NM_177009]	0.256975	1.19497	6.23936	6.31711	6.31439	6.13631	6.02698	5.93664	6.29028	6.03331
gb|AK008369|gb|BC025067|riken|2010109N14|tc|TC1642502	chr3:123499778-123499719	A_51_P115098	2010109N14Rik	AK008369	Mus musculus adult male small intestine cDNA, RIKEN full-length enriched library, clone:2010109N14 product:unclassifiable, full insert sequence. [AK008369]	0.256898	1.19491	6.68976	6.68814	6.67313	6.4091	6.37126	6.49997	6.68368	6.42678
ref|NM_007832|gb|BC060062|gb|X77731|ens|ENSMUST00000031311	chr5:89857207-89857265	A_51_P500713	Dck	NM_007832	Mus musculus deoxycytidine kinase (Dck), mRNA [NM_007832]	0.25613	1.19427	6.49172	6.72212	6.4508	6.34074	6.25677	NaN	6.55488	6.29875
gb|BC055076|gb|BC052740|gb|AK156648|ens|ENSMUST00000068832	chr1:73847182-73847123	A_51_P240903	Tns1	BC055076	Mus musculus tensin 1, mRNA (cDNA clone IMAGE:30055111), complete cds. [BC055076]	0.255301	1.19358	11.0029	11.3106	10.9993	10.788	10.9893	10.7696	11.1043	10.849
gb|AB015858|nap|NAP109661-1	chr4:123414293-123414353	A_52_P136195	Mycbp	AB015858	Mus musculus mRNA for AMY-1, complete cds. [AB015858]	0.252287	1.19109	6.7417	6.46447	6.4861	6.3446	6.26303	6.32778	6.56409	6.3118
ref|NM_019752|gb|BC049880|gb|AK011536|ens|ENSMUST00000089645	chr6:83017085-83017026	A_51_P213051	Htra2	NM_019752	Mus musculus HtrA serine peptidase 2 (Htra2), mRNA [NM_019752]	0.251909	1.19078	11.3512	11.1845	11.1401	11.118	10.8326	10.9694	11.2253	10.9733
ref|NM_025511|gb|DV059677|gb|AK153188|ens|ENSMUST00000027781	chr1:180159225-180159284	A_51_P297470	2310005N03Rik	NM_025511	Mus musculus RIKEN cDNA 2310005N03 gene (2310005N03Rik), mRNA [NM_025511]	0.250945	1.18999	11.1653	11.1506	11.1506	10.9563	11.0913	10.6662	11.1555	10.9046
gb|AK080577|riken|A730098E24|tc|TC1617381	chr19:45443534-45443593	A_52_P996487	AK080577	AK080577	Mus musculus 7 days neonate cerebellum cDNA, RIKEN full-length enriched library, clone:A730098E24 product:unclassifiable, full insert sequence. [AK080577]	0.250433	1.18956	3.69644	3.53891	3.72738	3.39849	3.282	3.53094	3.65424	3.40381
gb|BC099944|gb|AK054382|gb|AK135843|gb|AK162229	chr6:136366440-136366381	A_51_P147361	E330021D16Rik	BC099944	Mus musculus RIKEN cDNA E330021D16 gene, mRNA (cDNA clone MGC:107419 IMAGE:30054172), complete cds [BC099944]	0.25034	1.18949	3.56949	3.21754	3.30612	3.16559	2.96864	3.20789	3.36438	3.11404
tc|TC1661977|nap|NAP041701-1	chr17:84684408-84684349	A_52_P401059	TC1661977	TC1661977	Q8R4C3_CRIGR (Q8R4C3) Csr1, partial (37%) [TC1661977]	0.249917	1.18914	5.56809	5.77918	5.62886	5.37417	5.46189	5.39032	5.65871	5.40879
ref|NM_019551|ens|ENSMUST00000038039|gb|AK217996|gb|AJ251328	chr13:24849360-24849419	A_51_P169047	Ttrap	NM_019551	Mus musculus Traf and Tnf receptor associated protein (Ttrap), mRNA [NM_019551]	0.249344	1.18867	8.99223	8.8392	9.03067	8.7364	8.79333	8.58433	8.95403	8.70469
gb|BC061469|ens|ENSMUST00000072572|nap|NAP035614-1	chr8:23536716-23536775	A_52_P642541	Alg11	BC061469	Mus musculus asparagine-linked glycosylation 11 homolog (yeast, alpha-1,2-mannosyltransferase), mRNA (cDNA clone MGC:67180 IMAGE:6821552), complete cds. [BC061469]	0.248617	1.18807	5.55943	5.47112	5.57416	5.19212	5.38198	5.28477	5.5349	5.28629
gb|AK004937|gb|XM_125817|ens|ENSMUST00000040454|ref|XM_917804	chr10:110705524-110705583	A_51_P492743	Bbs10	AK004937	Mus musculus adult male liver cDNA, RIKEN full-length enriched library, clone:1300007O09 product:hypothetical GroEL-like chaperone, ATPase containing protein, full insert sequence. [AK004937]	0.248557	1.18802	5.839	5.61595	5.96116	5.60487	5.60312	5.46244	5.80537	5.55681
ref|NM_019502|ens|ENSMUST00000058333|gb|AK003421|gb|AK010994	chr7:105515576-105515635	A_52_P464268	Fxc1	NM_019502	Mus musculus fractured callus expressed transcript 1 (Fxc1), mRNA [NM_019502]	0.248334	1.18783	10.8569	10.7155	10.7802	10.5872	10.5507	10.4696	10.7842	10.5358
ref|NM_145460|gb|AK031978|gb|AK075924|ens|ENSMUST00000022462	chr14:30932050-30932109	A_52_P534620	Oxnad1	NM_145460	Mus musculus oxidoreductase NAD-binding domain containing 1 (Oxnad1), mRNA [NM_145460]	0.247247	1.18694	11.9831	11.9772	11.9501	11.6337	11.8896	11.6454	11.9701	11.7229
ref|NM_026738|gb|BC047205|gb|BC023485|gb|AK003526	chr13:49215078-49215019	A_51_P252677	1110007C09Rik	NM_026738	Mus musculus RIKEN cDNA 1110007C09 gene (1110007C09Rik), mRNA [NM_026738]	0.245562	1.18555	12.3828	12.4307	12.262	11.9418	12.1674	12.2296	12.3585	12.1129
NA	chr9:050808157-050808098	A_52_P1197192	A_52_P1197192	A_52_P1197192	Unknown	0.244542	1.18472	4.09871	4.36226	4.28969	3.95884	3.96505	4.09314	4.25022	4.00568
gb|AK010665|gb|AK054486|gb|AK041962|ens|ENSMUST00000070186	chr8:11547788-11547729	A_52_P584415	Cars2	AK010665	Mus musculus ES cells cDNA, RIKEN full-length enriched library, clone:2410044A07 product:EXTRACELLULAR PROTEINASE INHIBITOR homolog [Mus musculus], full insert sequence. [AK010665]	0.241599	1.1823	6.25612	6.07628	6.33971	5.9331	6.00187	6.01235	6.22404	5.98244
ref|NM_181391|ens|ENSMUST00000041122|gb|AK013200|gb|AK007844	chr4:3869948-3870575	A_52_P364970	Chchd7	NM_181391	Mus musculus coiled-coil-helix-coiled-coil-helix domain containing 7 (Chchd7), mRNA [NM_181391]	0.241446	1.18218	11.9846	11.8637	11.7593	11.7356	11.6743	11.4734	11.8692	11.6278
ref|NM_028048|ens|ENSMUST00000102606|gb|AK007453|gb|BC004569	chr11:68788492-68788551	A_52_P436447	Slc25a35	NM_028048	Mus musculus solute carrier family 25, member 35 (Slc25a35), mRNA [NM_028048]	0.23874	1.17996	5.88203	5.49745	5.57237	5.45477	5.46679	5.31408	5.65062	5.41188
gb|BC100355|gb|AK038622|ens|ENSMUST00000059740|ref|XM_001000601	chr17:35502993-35501125	A_52_P180565	2310061I04Rik	BC100355	Mus musculus RIKEN cDNA 2310061I04 gene, mRNA (cDNA clone MGC:117734 IMAGE:30527188), complete cds. [BC100355]	0.237156	1.17867	11.0641	10.9618	11.0017	10.9536	10.6194	10.7431	11.0092	10.772
ref|NM_027204|gb|AK134816|gb|AK166969|ens|ENSMUST00000043627	chr11:120304516-120304575	A_51_P143142	Mrpl12	NM_027204	Mus musculus mitochondrial ribosomal protein L12 (Mrpl12), mRNA [NM_027204]	0.235865	1.17761	13.068	13.1983	13.2103	12.9737	12.8784	12.9169	13.1589	12.923
gb|BC062114|gb|BC027814|gb|AK028065|ens|ENSMUST00000070956	chr11:109171860-109171801	A_52_P633785	OTTMUSG00000003456	BC062114	Mus musculus cDNA clone IMAGE:6816403, partial cds. [BC062114]	0.23526	1.17712	5.3989	5.23297	5.13204	4.96578	5.03598	5.05637	5.25464	5.01938
ref|NM_013827|gb|BC092237|gb|AK020341|gb|AK087837	chr5:108349207-108349266	A_51_P261001	Mtf2	NM_013827	Mus musculus metal response element binding transcription factor 2 (Mtf2), mRNA [NM_013827]	0.235175	1.17705	9.90237	9.63436	9.72778	9.55379	9.61808	9.38712	9.75484	9.51966
ref|NM_020266|ref|NM_178055|gb|BC085162|gb|AK156083	chr1:75128375-75128434	A_51_P439612	Dnajb10	NM_020266	Mus musculus DnaJ (Hsp40) homolog, subfamily B, member 10 (Dnajb10), transcript variant 1, mRNA [NM_020266]	0.235165	1.17704	10.859	10.9157	10.834	10.7801	10.5054	10.6177	10.8696	10.6344
ref|NM_010752|gb|AK169976|gb|AF083813|gb|BC010702	chr5:140261246-140261187	A_51_P364231	Mad1l1	NM_010752	Mus musculus mitotic arrest deficient 1-like 1 (Mad1l1), mRNA [NM_010752]	0.235024	1.17693	7.18446	6.86037	6.92906	6.77994	6.73087	6.758	6.99129	6.75627
ref|NM_001037846|gb|BC090624|gb|BC063105|ens|ENSMUST00000064218	chr10:115889541-115889482	A_51_P201520	Cnot2	NM_001037846	Mus musculus CCR4-NOT transcription complex, subunit 2 (Cnot2), transcript variant 1, mRNA [NM_001037846]	0.234404	1.17642	9.79198	9.49252	9.55395	9.43792	9.43463	9.26268	9.61282	9.37841
gb|AK078937|gb|AK048089|riken|9130206I24|riken|C130034A19	chr4:114414213-114418401	A_52_P118970	9130206I24Rik	AK078937	Mus musculus adult male cecum cDNA, RIKEN full-length enriched library, clone:9130206I24 product:unclassifiable, full insert sequence. [AK078937]	0.230974	1.17363	5.9115	5.83751	5.84842	5.80521	5.3637	5.7356	5.86581	5.63484
ref|NM_008349|gb|AK134042|gb|AK160991|gb|AF440787	chr16:91314506-91314565	A_51_P406454	Il10rb	NM_008349	Mus musculus interleukin 10 receptor, beta (Il10rb), mRNA [NM_008349]	0.229451	1.17239	9.84287	9.76058	9.52193	9.49852	9.48062	9.45789	9.70846	9.47901
ref|NM_025358|ens|ENSMUST00000088194|gb|AK012366|gb|AK003137	chr6:126787656-126787597	A_51_P280492	Ndufa9	NM_025358	Mus musculus NADH dehydrogenase (ubiquinone) 1 alpha subcomplex, 9 (Ndufa9), mRNA [NM_025358]	0.229084	1.17209	14.0838	14.1317	14.1343	13.8109	14.0572	13.7944	14.1166	13.8875
gb|AK161656|gb|AK050165|gb|AK012656|gb|AK166633	chr9:15065782-15067289	A_52_P470916	Josd3	AK161656	Mus musculus 8 days embryo whole body cDNA, RIKEN full-length enriched library, clone:5730443E18 product:weakly similar to PNAS-104 [Homo sapiens], full insert sequence. [AK161656]	0.228135	1.17132	7.75082	7.96895	7.81757	7.65046	7.6009	7.60159	7.84578	7.61765
ref|NM_023646|gb|BC027240|gb|AK004575|ens|ENSMUST00000060067	chr16:4622617-4622676	A_52_P268387	Dnaja3	NM_023646	Mus musculus DnaJ (Hsp40) homolog, subfamily A, member 3 (Dnaja3), mRNA [NM_023646]	0.226473	1.16997	11.4645	11.4873	11.7745	11.3813	11.4417	11.2238	11.5754	11.3489
ref|NM_029389|ens|ENSMUST00000035262|gb|AK149442|riken|C730013D22	chr14:33067978-33066668	A_52_P481221	3110001K24Rik	NM_029389	Mus musculus RIKEN cDNA 3110001K24 gene (3110001K24Rik), mRNA [NM_029389]	0.225843	1.16946	6.56415	6.60511	6.74113	6.52265	6.48636	6.22385	6.6368	6.41095
ref|NM_172607|gb|AY214331|gb|AK159127|ens|ENSMUST00000023237	chr15:75718284-75718225	A_51_P414115	Naprt1	NM_172607	Mus musculus nicotinate phosphoribosyltransferase domain containing 1 (Naprt1), mRNA [NM_172607]	0.224468	1.16835	9.28925	9.32456	9.50001	8.96627	9.26815	9.206	9.37127	9.1468
gb|AK172886|gb|AK083438|ens|ENSMUST00000084853|ens|ENSMUST00000061603	chr9:114748841-114748782	A_52_P634039	Gpd1l	AK172886	Mus musculus mRNA for mKIAA0089 protein [AK172886]	0.22389	1.16788	8.74287	8.49319	8.62327	8.42731	8.43879	8.32155	8.61978	8.39589
ref|NM_178642|gb|AK052589|gb|BC062959|ens|ENSMUST00000033393	chr7:144398553-144398494	A_51_P168894	Tmem16a	NM_178642	Mus musculus transmembrane protein 16A (Tmem16a), mRNA [NM_178642]	0.221971	1.16633	6.93251	7.05781	6.93231	6.84737	6.67678	6.73257	6.97421	6.75224
ref|NM_009941|ens|ENSMUST00000034276|gb|BC132269|gb|BC132275	chr8:123560001-123560060	A_51_P165435	Cox4i1	NM_009941	Mus musculus cytochrome c oxidase subunit IV isoform 1 (Cox4i1), mRNA [NM_009941]	0.220833	1.16541	15.9718	15.9718	15.783	15.601	15.7565	15.7066	15.9088	15.688
ref|NM_078478|ens|ENSMUST00000042564|gb|AK151488|gb|AK159695	chr14:36042496-36042437	A_52_P250753	Ghitm	NM_078478	Mus musculus growth hormone inducible transmembrane protein (Ghitm), mRNA [NM_078478]	0.219619	1.16443	10.262	10.1423	10.0693	9.7898	10.042	9.98299	10.1579	9.93827
ref|NM_001033310|gb|AK034738|gb|BC048747|ens|ENSMUST00000048363	chr5:91290019-91289960	A_52_P665768	Cox18	NM_001033310	Mus musculus COX18 cytochrome c oxidase assembly homolog (S. cerevisiae) (Cox18), mRNA [NM_001033310]	0.219616	1.16442	9.77698	9.62175	10.059	9.57932	9.61486	9.60471	9.81924	9.59963
ref|NM_172603|gb|AK077176|ens|ENSMUST00000062307|riken|4933417L10	chr14:58231103-58231044	A_51_P262515	Phf11	NM_172603	Mus musculus PHD finger protein 11 (Phf11), mRNA [NM_172603]	0.217586	1.16279	7.81591	8.09452	7.93192	7.79555	7.62613	7.76791	7.94745	7.72986
ref|NM_025423|ens|ENSMUST00000038830|gb|AK004308|gb|BC023385	chr19:21664681-21664622	A_51_P490348	1110059E24Rik	NM_025423	Mus musculus RIKEN cDNA 1110059E24 gene (1110059E24Rik), mRNA [NM_025423]	0.216985	1.1623	9.31836	9.206	9.17887	9.13955	8.8103	9.10241	9.23441	9.01742
gb|AK030538|riken|5330429B06|tc|TC1611746|nap|NAP075379-1	chr19:55437044-55437103	A_52_P290391	Vti1a	AK030538	Mus musculus adult male pituitary gland cDNA, RIKEN full-length enriched library, clone:5330429B06 product:vesicle transport through interaction with t-SNAREs 1 homolog, full insert sequence. [AK030538]	0.214464	1.16027	5.23967	5.31408	5.31107	5.15381	5.14637	4.92125	5.28827	5.07381
ref|NM_009239|gb|BC076630|tc|TC1644660|nap|NAP037204-1	chr12:118680724-118680665	A_52_P481477	Sp4	NM_009239	Mus musculus trans-acting transcription factor 4 (Sp4), mRNA [NM_009239]	0.21389	1.15981	4.44347	4.36926	4.33628	4.27426	4.08602	4.14706	4.383	4.16911
ref|NM_011629|gb|BC094580|ens|ENSMUST00000099343|ens|ENSMUST00000092213	chr10:93625035-93625094	A_52_P589550	Nr2c1	NM_011629	Mus musculus nuclear receptor subfamily 2, group C, member 1 (Nr2c1), mRNA [NM_011629]	0.210283	1.15691	7.08383	6.87948	6.84727	6.74113	6.78158	6.65703	6.93686	6.72658
ref|NM_007624|gb|BC018354|gb|XM_894478|gb|AA521730	chr6:51413015-51413074	A_51_P160328	Cbx3	NM_007624	Mus musculus chromobox homolog 3 (Drosophila HP1 gamma) (Cbx3), mRNA [NM_007624]	0.210032	1.15671	10.9863	10.897	10.9341	10.8644	10.5428	10.7802	10.9392	10.7291
gb|AK008102|gb|BI904583|riken|2010004M13|tc|TC1646198	chr7:15207372-15207431	A_51_P333831	2010004M13Rik	AK008102	Mus musculus adult male small intestine cDNA, RIKEN full-length enriched library, clone:2010004M13 product:unclassifiable, full insert sequence. [AK008102]	0.208937	1.15584	9.05574	9.00445	8.89153	8.71023	8.80063	8.81405	8.98391	8.77497
ref|NM_019647|ref|XM_973730|gb|AK018480|ens|ENSMUST00000035983	chr5:147147040-147147099	A_52_P653937	Rpl21	NM_019647	Mus musculus ribosomal protein L21 (Rpl21), mRNA [NM_019647]	0.208397	1.1554	6.79171	6.97594	6.85777	6.70632	6.72076	6.57315	6.87514	6.66674
gb|BC012231|gb|AK005298|riken|1500026F15|tc|TC1583698	chr5:143807481-143807540	A_51_P389506	2810453I06Rik	BC012231	Mus musculus RIKEN cDNA 2810453I06 gene, mRNA (cDNA clone IMAGE:4187078), complete cds. [BC012231]	0.207843	1.15496	12.3713	12.4224	12.5105	12.262	12.1861	12.2326	12.4347	12.2269
ref|NM_009580|gb|BC100347|gb|U20448|ens|ENSMUST00000025641	chr19:10983595-10983536	A_51_P201697	Zp1	NM_009580	Mus musculus zona pellucida glycoprotein 1 (Zp1), mRNA [NM_009580]	0.20747	1.15466	3.87696	3.76043	3.97884	3.7433	3.67243	3.57809	3.87208	3.66461
gb|AK032000|gb|AK153744|riken|A630068F03|riken|6330539I24	chr15:34074428-34074487	A_52_P287885	9930017N22Rik	AK032000	Mus musculus adult male medulla oblongata cDNA, RIKEN full-length enriched library, clone:6330539I24 product:unclassifiable, full insert sequence. [AK032000]	0.207131	1.15439	4.34929	4.44241	4.49876	4.30983	4.34284	4.01641	4.43016	4.22303
ref|NM_019711|ref|NM_001039080|ens|ENSMUST00000099139|ens|ENSMUST00000092033	chr10:127538003-127537156	A_52_P49096	Rbms2	NM_019711	Mus musculus RNA binding motif, single stranded interacting protein 2 (Rbms2), transcript variant 1, mRNA [NM_019711]	0.206091	1.15356	8.09935	8.0607	7.91613	7.88107	7.72457	7.85227	8.02539	7.8193
gb|AK082274|riken|C230031J15	chr9:100589650-100589709	A_51_P459381	LOC552903	AK082274	Mus musculus 0 day neonate cerebellum cDNA, RIKEN full-length enriched library, clone:C230031J15 product:unclassifiable, full insert sequence. [AK082274]	0.203095	1.15117	4.48916	4.53605	4.48704	4.2384	4.36751	4.29704	4.50408	4.30099
ref|NM_026061|gb|AK010177|gb|AK013516|ens|ENSMUST00000026222	chr19:44606020-44603676	A_51_P247873	Ndufb8	NM_026061	Mus musculus NADH dehydrogenase (ubiquinone) 1 beta subcomplex 8 (Ndufb8), mRNA [NM_026061]	0.202375	1.15059	15.323	15.183	15.1619	14.9005	15.0673	15.093	15.2226	15.0203
gb|DV071973|gb|AK033369|gb|AI120125|riken|8430407M02	chr4:53786265-53786324	A_52_P37932	DV071973	DV071973	VP01_11_E23.x1 FH VP01 Mus musculus cDNA clone VP01_11_E23 similar to Fukuyama type congenital muscular dystrophy homolog (human), mRNA sequence [DV071973]	0.201559	1.14994	7.72457	7.42423	7.53171	7.32576	7.37417	7.37591	7.56017	7.35861
nap|NAP021083-001|nap|NAP059261-1	chr10:99944926-99945858	A_52_P508163	NAP021083-001	NAP021083-001	Unknown	0.199169	1.14804	3.67243	3.98112	3.69432	3.64489	3.58002	3.52544	3.78262	3.58345
ref|NM_007794|ref|NM_181322|gb|U51037|ens|ENSMUST00000005841	chr8:108571861-108571920	A_51_P513785	Ctcf	NM_007794	Mus musculus CCCTC-binding factor (Ctcf), mRNA [NM_007794]	0.195655	1.14524	9.62281	9.49001	9.6683	9.44605	9.30967	9.43844	9.59371	9.39805
ref|NM_007573|ens|ENSMUST00000078528|gb|AK011868|gb|AK010601	chr11:70794195-70794136	A_51_P466162	C1qbp	NM_007573	Mus musculus complement component 1, q subcomponent binding protein (C1qbp), mRNA [NM_007573]	0.191062	1.1416	12.7333	12.6819	12.7393	12.5603	12.5587	12.4621	12.7181	12.5271
ref|NM_198303|gb|BC103806|gb|BC018347|ens|ENSMUST00000027252	chr1:37963812-37963871	A_51_P172441	Eif5b	NM_198303	Mus musculus eukaryotic translation initiation factor 5B (Eif5b), mRNA [NM_198303]	0.190472	1.14114	12.5002	12.2802	12.4189	12.2487	12.1974	12.1817	12.3998	12.2093
ref|NM_025313|ens|ENSMUST00000003156|gb|AK206431|gb|AK155285	chr10:79548634-79548693	A_51_P302588	Atp5d	NM_025313	Mus musculus ATP synthase, H+ transporting, mitochondrial F1 complex, delta subunit (Atp5d), mRNA [NM_025313]	0.18934	1.14024	13.358	13.2744	13.3442	13.2517	13.0889	13.068	13.3255	13.1362
ref|NM_026880|ref|XM_990170|ens|ENSMUST00000030536|gb|AF316872	chr4:137585532-137585485	A_51_P196605	Pink1	NM_026880	Mus musculus PTEN induced putative kinase 1 (Pink1), mRNA [NM_026880]	0.189253	1.14017	13.3019	13.3681	13.5929	13.1686	13.2559	13.2708	13.421	13.2317
ref|NM_025813|gb|AK171855|gb|BC024891|ens|ENSMUST00000029344	chr3:67691938-67691997	A_51_P500544	Mfsd1	NM_025813	Mus musculus major facilitator superfamily domain containing 1 (Mfsd1), mRNA [NM_025813]	0.186944	1.13835	9.29959	9.27321	9.22118	8.95104	9.07815	9.20396	9.26466	9.07772
gb|AI561439|tc|TC1677298	chr15:36574379-36574438	A_52_P764584	AI561439	AI561439	vj92a07.x1 Knowles Solter mouse 2 cell Mus musculus cDNA clone IMAGE:944532 3' similar to TR:Q15357 Q15357 SM PROTEIN G. ;. [AI561439]	0.185691	1.13736	5.4964	NaN	5.41336	5.15178	5.3044	5.35138	5.45488	5.26919
ref|NM_030178|gb|AK156375|gb|AK047173|ens|ENSMUST00000001677	chr6:113290308-113290367	A_51_P271354	Brpf1	NM_030178	Mus musculus bromodomain and PHD finger containing, 1 (Brpf1), mRNA [NM_030178]	0.184302	1.13627	9.69566	9.38064	9.34059	9.30492	9.30739	9.25168	9.4723	9.288
ref|NM_172935|gb|AK159860|gb|BC037005|ens|ENSMUST00000040735	chr17:23883529-23883470	A_51_P260658	Amdhd2	NM_172935	Mus musculus amidohydrolase domain containing 2 (Amdhd2), mRNA [NM_172935]	0.184109	1.13611	9.7388	9.67316	9.84928	9.57065	9.58543	9.55283	9.75374	9.56964
ref|NM_025537|ens|ENSMUST00000040560|gb|AJ277891|gb|AK180094	chr10:126427916-126425848	A_51_P235705	Tsfm	NM_025537	Mus musculus Ts translation elongation factor, mitochondrial (Tsfm), mRNA [NM_025537]	0.181731	1.13424	9.05867	9.13848	9.08945	8.7789	8.91289	9.04962	9.09553	8.9138
ref|NM_027988|gb|BC019525|gb|AK157993|ens|ENSMUST00000019464	chr17:24427919-24427978	A_52_P625940	Noxo1	NM_027988	Mus musculus NADPH oxidase organizer 1 (Noxo1), mRNA [NM_027988]	0.181241	1.13386	5.79527	5.60487	5.70368	5.59619	5.40115	5.56276	5.70128	5.52003
gb|AK015896|riken|4930525N21|nap|NAP120813-001	chr17:15477137-15477196	A_52_P474949	Chd1	AK015896	Mus musculus adult male testis cDNA, RIKEN full-length enriched library, clone:4930525N21 product:inferred: chromodomain helicase DNA binding protein 1, full insert sequence. [AK015896]	0.180635	1.13338	6.89036	6.9867	6.86625	6.80854	6.68229	6.71057	6.91444	6.7338
ref|NM_013640|ens|ENSMUST00000034369|gb|Y10875|gb|U77784	chr8:108824965-108824906	A_52_P570266	Psmb10	NM_013640	Mus musculus proteasome (prosome, macropain) subunit, beta type 10 (Psmb10), mRNA [NM_013640]	0.179189	1.13225	11.2238	11.3535	11.2443	11.0807	11.1346	11.0687	11.2739	11.0947
ref|NM_181417|ref|XM_001004315|ens|ENSMUST00000103170|ens|ENSMUST00000028911	chr2:144099004-144099063	A_51_P259358	Csrp2bp	NM_181417	Mus musculus cysteine and glycine-rich protein 2 binding protein (Csrp2bp), mRNA [NM_181417]	0.175989	1.12974	10.6653	10.6389	10.5419	10.4418	10.3958	10.4805	10.6154	10.4394
ref|NM_016856|gb|AK078904|gb|AK011523|ens|ENSMUST00000047357	chr12:102406491-102406550	A_52_P660032	Cpsf2	NM_016856	Mus musculus cleavage and polyadenylation specific factor 2 (Cpsf2), mRNA [NM_016856]	0.172723	1.12718	8.28309	8.17701	8.20008	8.16071	7.99308	7.98821	8.22006	8.04734
ref|NM_176953|ens|ENSMUST00000095476|gb|AK048442|riken|C130061B15	chr8:9970321-9970262	A_52_P569549	Lig4	NM_176953	Mus musculus ligase IV, DNA, ATP-dependent (Lig4), mRNA [NM_176953]	0.169669	1.1248	7.79214	7.68288	7.69488	7.61734	7.40861	7.63493	7.7233	7.55363
gb|AK122447|gb|BC033569|gb|BC026881|ens|ENSMUST00000046950	chrX:146974414-146974473	A_51_P258698	Phf8	AK122447	Mus musculus mRNA for mKIAA1111 protein [AK122447]	0.169216	1.12445	8.98963	9.05325	9.15081	8.85253	8.95904	8.87447	9.06456	8.89535
ref|XM_990095|gb|BC080727|gb|BC024537|gb|AK133468	chrX:65231769-65231828	A_52_P28624	LOC671950	XM_990095	PREDICTED: Mus musculus hypothetical protein LOC671950 (LOC671950), mRNA [XM_990095]	0.169058	1.12432	6.89047	6.93251	6.84486	6.73832	6.68381	6.73854	6.88928	6.72022
ref|NM_026464|gb|BC011484|gb|AK146093|ens|ENSMUST00000049323	chr18:36889486-36889545	A_51_P381743	Wdr55	NM_026464	Mus musculus WD repeat domain 55 (Wdr55), mRNA [NM_026464]	0.168491	1.12388	9.54673	9.50001	9.65747	9.42329	9.39589	9.37956	9.56807	9.39958
ref|NM_009560|ref|NM_001024726|ref|NM_001081021|ref|NM_011762	chr7:27447115-27447174	A_52_P533402	Zfp60	NM_009560	Mus musculus zinc finger protein 60 (Zfp60), transcript variant 1, mRNA [NM_009560]	0.167863	1.12339	7.75082	7.79555	7.68708	7.67131	7.42423	7.63432	7.74449	7.57662
ref|NM_172747|gb|BC079607|gb|AK075722|ens|ENSMUST00000032924	chr7:126736509-126736568	A_51_P398406	Kctd13	NM_172747	Mus musculus potassium channel tetramerisation domain containing 13 (Kctd13), mRNA [NM_172747]	0.166169	1.12207	5.2817	5.0571	5.08674	4.95499	4.95266	5.01939	5.14185	4.97568
ref|NM_009542|gb|AK169234|gb|AK076355|gb|U07861	chr17:32989692-32989633	A_51_P184796	Zfp101	NM_009542	Mus musculus zinc finger protein 101 (Zfp101), mRNA [NM_009542]	0.161216	1.11823	6.52239	6.63057	6.5744	6.47505	6.49238	6.27627	6.57579	6.41457
ref|NM_001017429|ens|ENSMUST00000050273|gb|AK152968|gb|AK148493	chr16:38266416-38268508	A_51_P296361	Cox17	NM_001017429	Mus musculus cytochrome c oxidase, subunit XVII assembly protein homolog (yeast) (Cox17), mRNA [NM_001017429]	0.158195	1.11589	13.557	13.5801	13.6166	13.538	13.5534	13.1878	13.5846	13.4264
gb|AK037098|riken|9930114B02|nap|NAP120692-001	chr13:75158809-75158750	A_52_P638903	Cast	AK037098	Mus musculus adult female vagina cDNA, RIKEN full-length enriched library, clone:9930114B02 product:inferred: calpastatin, full insert sequence. [AK037098]	0.156986	1.11496	9.295	9.15376	9.19311	9.04257	9.11829	9.01006	9.21396	9.05697
ref|NM_026485|gb|AK146027|gb|AK017745|ens|ENSMUST00000081702	chr15:88914520-88914579	A_51_P149534	Trabd	NM_026485	Mus musculus TraB domain containing (Trabd), mRNA [NM_026485]	0.154961	1.11339	10.5942	10.5008	10.5055	10.4207	10.3163	10.3987	10.5335	10.3786
gb|AK020801|riken|A930002L21|nap|NAP124445-1	chr13:85686126-85686067	A_52_P110310	Ccnh	AK020801	Mus musculus adult retina cDNA, RIKEN full-length enriched library, clone:A930002L21 product:unclassifiable, full insert sequence. [AK020801]	0.154763	1.11324	4.86458	5.15247	4.89156	4.7392	4.84258	4.86255	4.96954	4.81478
ref|NM_177224|gb|DQ127229|gb|AK029279|ens|ENSMUST00000048665	chr8:93943840-93943899	A_52_P598971	Chd9	NM_177224	Mus musculus chromodomain helicase DNA binding protein 9 (Chd9), mRNA [NM_177224]	0.152613	1.11158	6.96915	7.02394	7.14687	6.91239	6.86625	6.90348	7.04665	6.89404
gb|AK147447|gb|AK041844|riken|A630041M10|riken|M5C1043J08	chrX:38351960-38352019	A_51_P301216	Birc4	AK147447	Mus musculus adult male brain UNDEFINED_CELL_LINE cDNA, RIKEN full-length enriched library, clone:M5C1043J08 product:baculoviral IAP repeat-containing 4, full insert sequence [AK147447]	0.151347	1.11061	5.6388	5.56809	5.53503	5.50595	5.52801	5.25391	5.58064	5.42929
ref|NM_001081341|gb|AK048755|gb|AK173175|ens|ENSMUST00000037408	chr9:55351621-55348963	A_52_P589509	Zfp291	NM_001081341	Mus musculus zinc finger protein 291 (Zfp291), mRNA [NM_001081341]	0.150517	1.10997	7.05899	7.20547	7.13014	7.03892	6.99313	6.911	7.13153	6.98102
ref|NM_021431|ens|ENSMUST00000103007|gb|AY152853|gb|BC071274	chrX:5229894-5229953	A_52_P8632	Nudt11	NM_021431	Mus musculus nudix (nucleoside diphosphate linked moiety X)-type motif 11 (Nudt11), mRNA [NM_021431]	0.147318	1.10751	5.92303	5.83562	5.85507	5.81975	5.58847	5.76354	5.87124	5.72392
ref|NM_133714|gb|BC003301|gb|BC092275|ens|ENSMUST00000023727	chr15:98347033-98346974	A_51_P246146	2310037I24Rik	NM_133714	Mus musculus RIKEN cDNA 2310037I24 gene (2310037I24Rik), mRNA [NM_133714]	0.144516	1.10536	12.5706	12.3551	12.44	12.303	12.3422	12.287	12.4553	12.3107
ref|NM_001030274|gb|BC002163|gb|BU844252|ens|ENSMUST00000030401	chr4:123215111-123215052	A_51_P214916	Ndufs5	NM_001030274	Mus musculus NADH dehydrogenase (ubiquinone) Fe-S protein 5 (Ndufs5), mRNA [NM_001030274]	0.137403	1.09992	15.4206	15.414	15.3774	15.249	15.294	15.2567	15.404	15.2666
ref|NM_020263|gb|BC056389|gb|AF247139|ens|ENSMUST00000085093	chr9:107386664-107386723	A_52_P457895	Cacna2d2	NM_020263	Mus musculus calcium channel, voltage-dependent, alpha 2/delta subunit 2 (Cacna2d2), mRNA [NM_020263]	0.136023	1.09887	7.59128	7.76962	7.76327	7.59003	7.54901	7.57705	7.70805	7.57203
ref|NM_078478|gb|AK134592|gb|AK168678|ens|ENSMUST00000042564	chr14:36033096-36033037	A_51_P224342	Ghitm	NM_078478	Mus musculus growth hormone inducible transmembrane protein (Ghitm), mRNA [NM_078478]	0.135027	1.09811	12.4993	12.4265	12.418	12.3315	12.4098	12.1974	12.448	12.3129
ref|NM_024199|ens|ENSMUST00000029000|gb|AK050686|gb|BC003440	chr2:172072185-172072244	A_51_P277767	Cstf1	NM_024199	Mus musculus cleavage stimulation factor, 3' pre-RNA, subunit 1 (Cstf1), mRNA [NM_024199]	0.130591	1.09474	10.4787	10.4298	10.5409	10.3749	10.4025	10.2801	10.4831	10.3525
ref|NM_028019|gb|BC096385|gb|AK010429|ens|ENSMUST00000017839	chr11:80015580-80015639	A_51_P367285	Rnf135	NM_028019	Mus musculus ring finger protein 135 (Rnf135), mRNA [NM_028019]	0.13026	1.09449	6.35653	6.34991	6.24745	6.15178	6.22448	6.18686	6.31797	6.18771
ref|NM_001081392|ref|XM_908713|ref|XM_982959|gb|BC006684	chr4:33103524-33103583	A_51_P419078	Mdn1	NM_001081392	Mus musculus midasin homolog (yeast) (Mdn1), mRNA [NM_001081392]	0.129217	1.0937	8.48247	8.58653	8.54303	8.40939	8.35351	8.46148	8.53734	8.40813
ref|NM_007438|ens|ENSMUST00000032934|gb|AK002561|gb|AK145639	chr7:126586492-126586433	A_52_P98387	Aldoa	NM_007438	Mus musculus aldolase 1, A isoform (Aldoa), mRNA [NM_007438]	0.126735	1.09182	17.293	17.293	17.293	17.293	17.1029	17.1029	17.293	17.1662
ref|NM_146183|ens|ENSMUST00000071361|gb|AK080517|gb|BC024802	chr7:24224335-24224394	A_51_P181623	Zfp428	NM_146183	Mus musculus zinc finger protein 428 (Zfp428), mRNA [NM_146183]	0.122625	1.08871	10.7675	10.6546	10.7007	10.6025	10.5027	10.6496	10.7076	10.5849
gb|XM_001000101|gb|AK017383|ref|XM_974332|ref|XM_917270	chr19:36957947-36958006	A_51_P221362	Tnks2	XM_001000101	PREDICTED: Mus musculus tankyrase, TRF1-interacting ankyrin-related ADP-ribose polymerase 2 (Tnks2), mRNA [XM_001000101]	0.113856	1.08212	12.4944	12.481	12.6495	12.4142	12.4774	12.3916	12.5416	12.4277
gb|XM_001002437|gb|AK040565|gb|AK018461|ref|XM_001001630	chr10:82170770-82170829	A_51_P462286	Hcfc2	XM_001002437	PREDICTED: Mus musculus host cell factor C2, transcript variant 1 (Hcfc2), mRNA [XM_001002437]	0.11176	1.08055	5.61447	5.67172	5.58595	5.51387	5.44128	5.58171	5.62405	5.51229
ref|NM_007450|gb|BC003791|gb|XM_134169|ens|ENSMUST00000034049	chr8:47707963-47707904	A_52_P105040	Slc25a4	NM_007450	Mus musculus solute carrier family 25 (mitochondrial carrier, adenine nucleotide translocator), member 4 (Slc25a4), mRNA [NM_007450]	0.104928	1.07544	16.5494	16.3247	16.3247	16.2622	16.297	16.3247	16.3996	16.2946
ref|NM_029934|gb|AK158998|gb|AK170124|ens|ENSMUST00000038608	chr7:3281093-3281034	A_51_P144868	Leng4	NM_029934	Mus musculus leukocyte receptor cluster (LRC) member 4 (Leng4), mRNA [NM_029934]	0.104488	1.07511	8.51898	8.57648	8.56542	8.42241	8.4182	8.5068	8.55363	8.44914
ref|NM_008173|ens|ENSMUST00000025300|gb|AK155200|gb|AK037733	chr18:39539250-39539191	A_52_P63106	Nr3c1	NM_008173	Mus musculus nuclear receptor subfamily 3, group C, member 1 (Nr3c1), mRNA [NM_008173]	0.0938082	1.06718	7.52558	7.52963	7.47742	7.43935	7.41475	7.3971	7.51088	7.41707
gb|XR_002857|nap|NAP026836-1|nap|NAP115296-1|nap|NAP114731-1	chr3:66117743-66117684	A_52_P348581	LOC670202	XR_002857	PREDICTED: Mus musculus similar to 60S ribosomal protein L7a (LOC670202), mRNA [XR_002857]	0.0923258	1.06609	13.7273	13.7224	13.6852	13.6278	13.5555	13.6745	13.7116	13.6193
ref|NM_026431|gb|BC010330|gb|AK147511|ens|ENSMUST00000020526	chr10:77387683-77387742	A_52_P198727	1810043G02Rik	NM_026431	Mus musculus RIKEN cDNA 1810043G02 gene (1810043G02Rik), mRNA [NM_026431]	0.0920182	1.06586	6.603	NaN	6.61864	6.42906	6.58057	6.54677	6.61082	6.5188
gb|AK077713|gb|AK169188|gb|AK002271|gb|X64831	chr9:66828851-66827296	A_51_P325173	Tpm1	AK077713	Mus musculus 8 days embryo whole body cDNA, RIKEN full-length enriched library, clone:5730544G20 product:tropomyosin 1, alpha, full insert sequence. [AK077713]	0.0875047	1.06253	16.0835	16.0297	16.0615	15.9933	15.8892	16.0297	16.0583	15.9708
gb|BC029863|gb|DV055409|ens|ENSMUST00000096253|ref|XM_887080	chr19:8947397-8947338	A_51_P453246	AI462493	BC029863	Mus musculus expressed sequence AI462493, mRNA (cDNA clone MGC:36861 IMAGE:4460168), complete cds. [BC029863]	0.084192	1.06009	13.4777	13.4051	13.4246	13.3605	13.348	13.3463	13.4358	13.3516
ref|NM_133806|gb|BC016406|gb|AK047566|ens|ENSMUST00000027981	chr1:171979201-171979142	A_51_P122471	Uap1	NM_133806	Mus musculus UDP-N-acetylglucosamine pyrophosphorylase 1 (Uap1), mRNA [NM_133806]	0.0317793	1.02227	9.3417	9.30264	9.33483	9.29959	9.28752	9.29673	9.32639	9.29461
ref|NM_023240|ref|NM_029663|gb|BC013059|gb|AK017616	chr15:75723003-75722804	A_51_P493079	Eef1d	NM_023240	Mus musculus eukaryotic translation elongation factor 1 delta (guanine nucleotide exchange protein) (Eef1d), transcript variant 2, mRNA [NM_023240]	-0.0692733	0.953118	13.0582	13.1197	13.1643	13.1893	13.1643	13.1964	13.1141	13.1833
ref|NM_133749|gb|BC008164|gb|AK176977|gb|AK088738	chr2:112268085-112268144	A_51_P336403	2900064A13Rik	NM_133749	Mus musculus RIKEN cDNA 2900064A13 gene (2900064A13Rik), mRNA [NM_133749]	-0.0809108	0.945461	12.0984	12.0642	12.0887	12.1969	12.1193	12.1778	12.0838	12.1647
ref|NM_178620|gb|BC100547|gb|BC016209|ens|ENSMUST00000021173	chr11:116690138-116690197	A_51_P238734	Mfsd11	NM_178620	Mus musculus major facilitator superfamily domain containing 11 (Mfsd11), mRNA [NM_178620]	-0.0884102	0.940559	7.70217	7.84742	7.8044	7.8779	7.8757	7.86563	7.78467	7.87308
ref|NM_016800|ens|ENSMUST00000055262|gb|AF035208|gb|BC009810	chr12:80075250-80075191	A_51_P438692	Vti1b	NM_016800	Mus musculus vesicle transport through interaction with t-SNAREs 1B homolog (Vti1b), mRNA [NM_016800]	-0.105466	0.929505	12.5411	12.4551	12.5375	12.5914	12.7108	12.5477	12.5112	12.6167
ref|NM_008410|gb|BC004731|gb|AK151714|ens|ENSMUST00000022704	chr14:72097020-72096961	A_51_P125513	Itm2b	NM_008410	Mus musculus integral membrane protein 2B (Itm2b), mRNA [NM_008410]	-0.106527	0.928821	11.3599	11.5996	11.5746	11.6046	11.6158	11.6333	11.5114	11.6179
ref|NM_019709|gb|AK147495|gb|BC057198|ens|ENSMUST00000081381	chr8:122394194-122394135	A_51_P382588	Mbtps1	NM_019709	Mus musculus membrane-bound transcription factor peptidase, site 1 (Mbtps1), mRNA [NM_019709]	-0.116769	0.922251	11.7593	11.7038	11.6677	11.8353	11.769	11.8768	11.7103	11.8271
ref|NM_013761|gb|AK031687|gb|AK157122|ens|ENSMUST00000065211	chr11:74723535-74723476	A_52_P16571	Srr	NM_013761	Mus musculus serine racemase (Srr), mRNA [NM_013761]	-0.126933	0.915776	5.52096	5.50303	5.57667	5.63276	5.76022	5.58847	5.53355	5.66049
ref|NM_016738|gb|BC083148|ens|ENSMUST00000000756|ens|ENSMUST00000079960	chr8:125991156-125991215	A_52_P668076	Rpl13	NM_016738	Mus musculus ribosomal protein L13 (Rpl13), mRNA [NM_016738]	-0.130869	0.913281	14.5346	14.4098	14.507	14.5422	14.7233	14.5785	14.4838	14.6147
ref|NM_001026212|ens|ENSMUST00000037983|gb|AK011334|gb|AK149726	chr3:95714562-95714621	A_51_P513600	Ensa	NM_001026212	Mus musculus endosulfine alpha (Ensa), transcript variant 2, mRNA [NM_001026212]	-0.134549	0.910954	9.54625	9.54174	9.48096	9.73936	9.62037	9.61287	9.52298	9.65753
gb|AK084575|riken|D330016K06|tc|TC1608409|nap|NAP005679-002	chr5:35201296-35201355	A_52_P113585	AK084575	AK084575	Mus musculus 13 days embryo heart cDNA, RIKEN full-length enriched library, clone:D330016K06 product:Huntington disease gene homolog, full insert sequence. [AK084575]	-0.134778	0.91081	6.16676	6.15178	6.05528	6.2514	6.30774	6.21901	6.12461	6.25938
ref|NM_028262|gb|BC057968|gb|BC016123|gb|AK031017	chr12:108555123-108555064	A_52_P539540	Setd3	NM_028262	Mus musculus SET domain containing 3 (Setd3), mRNA [NM_028262]	-0.136626	0.909644	9.6167	9.62784	9.57491	9.65598	9.76653	9.80682	9.60648	9.74311
ref|NM_009294|gb|AK145909|gb|U76832|ens|ENSMUST00000033075	chr7:127634741-127637177	A_51_P495492	Stx4a	NM_009294	Mus musculus syntaxin 4A (placental) (Stx4a), mRNA [NM_009294]	-0.137984	0.908788	9.08989	8.93762	9.10438	9.1489	9.12821	9.26874	9.04396	9.18195
ref|NM_008363|gb|BC004778|gb|AK143694|gb|AY184362	chrX:70267941-70267882	A_51_P106743	Irak1	NM_008363	Mus musculus interleukin-1 receptor-associated kinase 1 (Irak1), mRNA [NM_008363]	-0.13892	0.908199	9.96783	10.1852	10.1255	10.2536	10.2342	10.2075	10.0928	10.2318
NA		A_52_P724603	A_52_P724603	A_52_P724603	Unknown	-0.140608	0.907137	5.26555	5.27549	5.41447	5.50567	5.42459	5.44708	5.3185	5.45911
ref|NM_026836|gb|AK133851|gb|BC005603|ens|ENSMUST00000025057	chr17:27628975-27628916	A_52_P230628	Taf11	NM_026836	Mus musculus TAF11 RNA polymerase II, TATA box binding protein (TBP)-associated factor (Taf11), mRNA [NM_026836]	-0.14191	0.906318	10.2696	10.2888	10.2728	10.3136	10.6405	10.3028	10.2771	10.419
ref|NM_010697|gb|U69270|ens|ENSMUST00000056931|ens|ENSMUST00000026252	chr19:46086490-46086431	A_51_P384756	Ldb1	NM_010697	Mus musculus LIM domain binding 1 (Ldb1), mRNA [NM_010697]	-0.144355	0.904784	7.32328	7.16809	7.21408	7.3474	7.38938	7.40173	7.23515	7.3795
ref|NM_025644|ens|ENSMUST00000075280|gb|AK006018|gb|BC024423	chr19:41979867-41978516	A_52_P69789	Exosc1	NM_025644	Mus musculus exosome component 1 (Exosc1), mRNA [NM_025644]	-0.146557	0.903404	6.43616	6.46243	6.35036	6.48086	6.7046	6.50316	6.41632	6.56287
ref|NM_028662|gb|BC036992|gb|AK090329|ens|ENSMUST00000041353	chr17:45031090-45031149	A_51_P174384	Slc35b2	NM_028662	Mus musculus solute carrier family 35, member B2 (Slc35b2), mRNA [NM_028662]	-0.151491	0.900319	10.8706	10.8569	10.8618	11.0377	11.0229	10.9832	10.8631	11.0146
ref|NM_173748|gb|BC024322|gb|AK049739|ens|ENSMUST00000066496	chr11:6006708-6006649	A_52_P105164	Nudcd3	NM_173748	Mus musculus NudC domain containing 3 (Nudcd3), mRNA [NM_173748]	-0.151628	0.900234	9.16533	9.11288	9.11937	9.31798	9.23222	9.30226	9.13253	9.28415
nap|NAP040605-1	chrX:155936807-155936866	A_52_P465386	NAP040605-1	NAP040605-1	Unknown	-0.152183	0.899888	5.02348	5.10748	5.25991	5.29278	5.28972	5.26491	5.13029	5.28247
ref|NM_019537|ens|ENSMUST00000023630|gb|AK088118|gb|AK042203	chr16:96087013-96084964	A_51_P421950	Dscr2	NM_019537	Mus musculus Down syndrome critical region homolog 2 (human) (Dscr2), mRNA [NM_019537]	-0.152247	0.899848	8.80467	8.84183	8.78627	8.95783	8.95201	8.97966	8.81092	8.96317
gb|XM_904306|ref|XM_980881|ref|XM_973126|ref|XM_979704	chr6:47992504-47992445	A_52_P40241	Zfp746	XM_904306	PREDICTED: Mus musculus zinc finger protein 746 (Zfp746), mRNA [XM_904306]	-0.154971	0.89815	7.11304	7.25927	7.26249	7.36078	7.38852	7.35043	7.2116	7.36657
ref|NM_013768|gb|AK076346|gb|AF167573|ens|ENSMUST00000023873	chr14:53461950-53461891	A_52_P677147	Prmt5	NM_013768	Mus musculus protein arginine N-methyltransferase 5 (Prmt5), mRNA [NM_013768]	-0.15738	0.896652	9.68592	9.43393	9.63542	9.75433	9.75711	9.71596	9.58509	9.74247
gb|BC065404|gb|XM_887149|ens|ENSMUST00000026543|ref|XM_916730	chr7:139891808-139891866	A_51_P156263	Zfp511	BC065404	Mus musculus zinc finger protein 511, mRNA (cDNA clone IMAGE:3326991), complete cds. [BC065404]	-0.159237	0.895499	8.78436	8.95323	8.75545	9.03801	8.97298	8.95976	8.83101	8.99025
ref|NM_019953|ens|ENSMUST00000026446|gb|AK013014|gb|AK150953	chr10:127729576-127729979	A_51_P342082	Tmem4	NM_019953	Mus musculus transmembrane protein 4 (Tmem4), mRNA [NM_019953]	-0.160868	0.894487	11.101	11.1067	10.9581	11.1637	11.2213	11.2635	11.0553	11.2162
gb|BC052920|gb|AK171785|gb|AK087238|riken|F830011B18	chr4:154469505-154469564	A_52_P365803	Cdc2l1	BC052920	Mus musculus cell division cycle 2-like 1, mRNA (cDNA clone MGC:56740 IMAGE:6489832), complete cds. [BC052920]	-0.161708	0.893966	7.07833	7.15929	7.16423	7.25661	7.43865	7.19172	7.13395	7.29566
ref|NM_011811|gb|AK165645|gb|BC016428|gb|AK045432	chr1:78350115-78346423	A_51_P353360	Farsb	NM_011811	Mus musculus phenylalanyl-tRNA synthetase, beta subunit (Farsb), mRNA [NM_011811]	-0.161717	0.893961	8.01448	7.9936	7.85974	8.10154	8.21756	8.03388	7.95594	8.11766
ref|NM_001033142|gb|AK151813|gb|AK216687|ens|ENSMUST00000014614	chr8:125352861-125352802	A_51_P342535	Rnf166	NM_001033142	Mus musculus ring finger protein 166 (Rnf166), mRNA [NM_001033142]	-0.162698	0.893353	10.3325	10.21	10.3958	10.51	10.4907	10.4257	10.3128	10.4755
ref|NM_146226|gb|AK149713|gb|AK149671|ens|ENSMUST00000081309	chr9:107943733-107943674	A_52_P420394	Apeh	NM_146226	Mus musculus acylpeptide hydrolase (Apeh), mRNA [NM_146226]	-0.164817	0.892042	10.6999	10.5898	10.6687	10.7039	10.9581	10.7908	10.6528	10.8176
ref|NM_025424|ens|ENSMUST00000046770|gb|AK002413|gb|AK004329	chr1:193007481-193007422	A_51_P126987	Nenf	NM_025424	Mus musculus neuron derived neurotrophic factor (Nenf), mRNA [NM_025424]	-0.168879	0.889534	13.1286	13.268	13.2222	13.3113	13.5225	13.2916	13.2063	13.3751
ref|NM_001039482|gb|AK046442|gb|AK220547|gb|AK053102	chr1:162925284-162925225	A_51_P437549	Klhl20	NM_001039482	Mus musculus kelch-like 20 (Drosophila) (Klhl20), mRNA [NM_001039482]	-0.16956	0.889114	7.19287	7.08383	7.03444	7.20945	7.35462	7.25574	7.10371	7.27327
ref|NM_029643|gb|AK032015|gb|AK161447|ens|ENSMUST00000023220	chr15:76368517-76368576	A_51_P288828	Gpr172b	NM_029643	Mus musculus G protein-coupled receptor 172B (Gpr172b), mRNA [NM_029643]	-0.170414	0.888587	7.23442	7.24286	7.16993	7.32095	7.53378	7.30371	7.21573	7.38615
ref|NM_144868|ref|XM_979765|gb|BC096538|ens|ENSMUST00000068169	chr19:5664948-5664889	A_51_P487892	Pcnxl3	NM_144868	Mus musculus pecanex-like 3 (Drosophila) (Pcnxl3), mRNA [NM_144868]	-0.171964	0.887634	7.92886	7.96895	7.98375	8.06878	8.00338	8.32531	7.96052	8.13249
ref|NM_027901|gb|AK138760|gb|AK149771|ens|ENSMUST00000088010	chr5:31435670-31435046	A_52_P207982	Gtf3c2	NM_027901	Mus musculus general transcription factor IIIC, polypeptide 2, beta (Gtf3c2), mRNA [NM_027901]	-0.178072	0.883883	4.98149	4.98071	4.67852	4.9981	4.99923	5.1776	4.88024	5.05831
ref|NM_176850|ens|ENSMUST00000057892|gb|BC037661|gb|BC003956	chr11:106897534-106897475	A_51_P503877	Bptf	NM_176850	Mus musculus bromodomain PHD finger transcription factor (Bptf), mRNA [NM_176850]	-0.181363	0.881869	7.99063	7.80988	7.79442	8.05393	8.08171	8.00338	7.86497	8.04634
ref|NM_138598|gb|AK158872|ens|ENSMUST00000042319|ens|ENSMUST00000100250	chr11:113479508-113479449	A_52_P611754	D11Wsu99e	NM_138598	Mus musculus DNA segment, Chr 11, Wayne State University 99, expressed (D11Wsu99e), mRNA [NM_138598]	-0.18167	0.881682	11.1067	11.1067	11.1866	11.2732	11.3261	11.3457	11.1333	11.315
ref|NM_053147|gb|BC094239|gb|AK143176|gb|AK043492	chr18:37646989-37647048	A_51_P515649	Pcdhb22	NM_053147	Mus musculus protocadherin beta 22 (Pcdhb22), mRNA [NM_053147]	-0.182107	0.881414	6.09786	6.11911	6.07002	6.20065	6.24064	6.39203	6.09567	6.27777
ref|NM_001081375|ref|XM_485890|gb|BC059093|ens|ENSMUST00000076276	chr7:25076527-25076468	A_51_P351194	Cnfn	NM_001081375	Mus musculus cornifelin (Cnfn), mRNA [NM_001081375]	-0.183745	0.880415	5.66201	5.69162	NaN	5.8125	5.74865	6.02052	5.67681	5.86056
ref|NM_019921|gb|AK049399|gb|AK005325|ens|ENSMUST00000102650	chr11:61688224-61688165	A_52_P160970	Akap10	NM_019921	Mus musculus A kinase (PRKA) anchor protein 10 (Akap10), mRNA [NM_019921]	-0.190453	0.876331	6.70712	7.13417	7.04731	7.13963	7.14075	7.17958	6.96287	7.15332
gb|BC020150|gb|AK018501|gb|AI552043|riken|9030411K21	chr9:070349678-070349737	A_52_P562872	4930520O04Rik	BC020150	Mus musculus mRNA similar to RIKEN cDNA 2810026P18 gene (cDNA clone MGC:28336 IMAGE:4016483), complete cds. [BC020150]	-0.191088	0.875945	7.56345	7.66587	7.78316	7.85705	7.81207	7.91663	7.67083	7.86191
ref|NM_011835|gb|AK041900|gb|AK012319|ens|ENSMUST00000019929	chr10:7453129-7453188	A_51_P493857	Katna1	NM_011835	Mus musculus katanin p60 (ATPase-containing) subunit A1 (Katna1), mRNA [NM_011835]	-0.191141	0.875913	9.47995	9.50944	9.53171	9.56192	9.9907	9.5419	9.50703	9.69817
ref|NM_172733|ens|ENSMUST00000087675|gb|BC016218|gb|AK083298	chr6:137801865-137801924	A_51_P512820	Dera	NM_172733	Mus musculus 2-deoxyribose-5-phosphate aldolase homolog (C. elegans) (Dera), mRNA [NM_172733]	-0.19254	0.875064	5.85132	6.15719	6.20686	6.21626	6.35433	6.2224	6.07179	6.26433
ref|NM_024285|ens|ENSMUST00000095715|gb|AF124510|gb|AF204174	chr10:45058017-45058076	A_52_P337126	Bves	NM_024285	Mus musculus blood vessel epicardial substance (Bves), mRNA [NM_024285]	-0.193098	0.874725	12.7038	12.9117	12.9996	13.0714	13.0644	13.0588	12.8717	13.0648
ref|NM_130796|gb|BC063089|gb|AF408408|ens|ENSMUST00000037864	chr13:114713238-114713179	A_51_P457800	Snag1	NM_130796	Mus musculus sorting nexin associated golgi protein 1 (Snag1), mRNA [NM_130796]	-0.194037	0.874156	8.21189	8.12455	8.18074	8.28347	8.26796	8.54786	8.17239	8.36643
ref|NM_011930|gb|BC050907|gb|AK030444|ens|ENSMUST00000040729	chr17:24889003-24889062	A_52_P105015	Clcn7	NM_011930	Mus musculus chloride channel 7 (Clcn7), mRNA [NM_011930]	-0.196224	0.872832	8.41539	8.4855	8.48851	8.60887	8.68241	8.68679	8.46313	8.65936
ref|NM_146002|gb|BC018360|gb|AK141182|ens|ENSMUST00000043707	chr5:135928369-135928428	A_51_P294288	Rhbdd2	NM_146002	Mus musculus rhomboid domain containing 2 (Rhbdd2), mRNA [NM_146002]	-0.196375	0.872741	5.1686	5.10434	5.22659	5.25803	5.41024	5.42038	5.16651	5.36288
ref|NM_016856|ens|ENSMUST00000047357|gb|AF012822|gb|BC007163	chr12:102404189-102404248	A_51_P354333	Cpsf2	NM_016856	Mus musculus cleavage and polyadenylation specific factor 2 (Cpsf2), mRNA [NM_016856]	-0.197941	0.871794	9.69479	9.85175	9.81418	9.8843	10.1695	9.90074	9.78691	9.98485
ref|NM_009079|ens|ENSMUST00000103191|gb|AK009094|gb|AK169731	chr4:151177703-151177762	A_52_P391718	Rpl22	NM_009079	Mus musculus ribosomal protein L22 (Rpl22), mRNA [NM_009079]	-0.200456	0.870275	10.8786	11.0983	11.1468	11.1578	11.2467	11.3205	11.0412	11.2417
ref|NM_009536|gb|AK075995|gb|BC058686|ens|ENSMUST00000067664	chr11:75581244-75581303	A_52_P171715	Ywhae	NM_009536	Mus musculus tyrosine 3-monooxygenase/tryptophan 5-monooxygenase activation protein, epsilon polypeptide (Ywhae), mRNA [NM_009536]	-0.200846	0.87004	9.79238	9.54818	9.80655	9.9211	9.90288	9.92568	9.7157	9.91655
ref|NM_001081300|gb|BC058264|gb|AK220545|ens|ENSMUST00000060303	chr18:84146873-84146814	A_51_P394833	Tshz1	NM_001081300	Mus musculus teashirt zinc finger family member 1 (Tshz1), mRNA [NM_001081300]	-0.20461	0.867773	9.64911	9.4693	9.35333	9.7309	9.68387	9.6708	9.49058	9.69519
ref|NM_026775|gb|BC085097|gb|DV047482|ens|ENSMUST00000040766	chr12:86232015-86231956	A_51_P371993	Tmed10	NM_026775	Mus musculus transmembrane emp24-like trafficking protein 10 (yeast) (Tmed10), mRNA [NM_026775]	-0.206008	0.866933	12.6944	12.7108	12.817	12.8398	12.8867	13.1138	12.7407	12.9467
ref|NM_177325|gb|AK154063|gb|BC031531|ens|ENSMUST00000045807	chr11:74725087-74725146	A_52_P221900	Tsr1	NM_177325	Mus musculus TSR1, 20S rRNA accumulation, homolog (yeast) (Tsr1), mRNA [NM_177325]	-0.206127	0.866861	8.02689	8.3208	8.38909	8.42312	8.5216	8.41045	8.2456	8.45172
ref|NM_153503|gb|AK146283|gb|AK013178|ens|ENSMUST00000046433	chrX:33623549-33623608	A_51_P285487	Rnf113a1	NM_153503	Mus musculus ring finger protein 113A1 (Rnf113a1), mRNA [NM_153503]	-0.20874	0.865292	7.17476	7.28046	7.36654	7.37105	7.67066	7.40627	7.27392	7.48266
ref|NM_012047|gb|AF084259|ens|ENSMUST00000034085|tc|TC1628562	chr8:91233742-91232972	A_51_P157554	Brd7	NM_012047	Mus musculus bromodomain containing 7 (Brd7), mRNA [NM_012047]	-0.209435	0.864876	8.2617	8.32493	8.2404	8.44571	8.47371	8.53593	8.27568	8.48511
gb|BC021355|tc|TC1729291|nap|NAP109921-1	chr2:129970687-129970750	A_51_P187902	Nol5a	BC021355	Mus musculus nucleolar protein 5A, mRNA (cDNA clone MGC:29307 IMAGE:5006404), complete cds. [BC021355]	-0.211377	0.863712	11.2987	11.5167	11.2761	11.5196	11.6566	11.5495	11.3638	11.5752
ref|NM_177922|gb|BC048082|ens|ENSMUST00000089669|tc|TC1589198	chr15:75823710-75823769	A_52_P540360	Mapk15	NM_177922	Mus musculus mitogen-activated protein kinase 15 (Mapk15), mRNA [NM_177922]	-0.214904	0.861603	3.72072	3.70122	3.7433	3.76628	4.17656	3.86711	3.72174	3.93665
ref|NM_011652|ref|NM_028004|gb|AK009648|riken|2310036G12	chr2:76746368-76746309	A_51_P401792	Ttn	NM_011652	Mus musculus titin (Ttn), transcript variant N2-A, mRNA [NM_011652]	-0.215383	0.861317	15.1687	15.2778	15.0988	15.3373	15.5168	15.3373	15.1818	15.3972
gb|AK147534|gb|L35280|gb|BC035204|ens|ENSMUST00000100405	chr14:69221984-69221925	A_52_P299921	Bmp1	AK147534	Mus musculus cDNA, RIKEN full-length enriched library, clone:M5C1066F11 product:bone morphogenetic protein 1, full insert sequence [AK147534]	-0.215416	0.861298	5.39489	5.47385	5.33746	5.59619	5.60857	5.64769	5.40207	5.61748
ref|NM_178397|gb|AK151617|gb|AK148529|ens|ENSMUST00000026991	chr13:54670596-54670655	A_52_P337550	Ubxd8	NM_178397	Mus musculus UBX domain containing 8 (Ubxd8), mRNA [NM_178397]	-0.217192	0.860238	5.40711	5.43989	5.08355	5.46624	5.48704	5.62886	5.31019	5.52738
ref|NM_009149|gb|BC021306|gb|AK154581|ens|ENSMUST00000003404	chr8:114044308-114044249	A_51_P260548	Glg1	NM_009149	Mus musculus golgi apparatus protein 1 (Glg1), mRNA [NM_009149]	-0.219369	0.858941	11.2761	11.2944	11.0756	11.3586	11.4898	11.4559	11.2154	11.4348
ref|NM_001080769|ens|ENSMUST00000088043|gb|AK220293|gb|AK144200	chr17:27623494-27623553	A_52_P661672	F830021D11Rik	NM_001080769	Mus musculus RIKEN cDNA F830021D11 gene (F830021D11Rik), mRNA [NM_001080769]	-0.219423	0.858909	3.40518	3.49863	3.41305	3.72061	3.57083	3.6837	3.43895	3.65838
ref|NM_029607|gb|BC059022|gb|AK213539|ens|ENSMUST00000029090	chr2:180647305-180647364	A_51_P133445	2310003C23Rik	NM_029607	Mus musculus RIKEN cDNA 2310003C23 gene (2310003C23Rik), mRNA [NM_029607]	-0.220873	0.858046	7.78376	7.67066	7.79051	7.86723	8.21229	7.82803	7.74831	7.96918
ref|NM_177583|gb|AK162585|gb|AK028521|ens|ENSMUST00000034934	chr9:66575300-66575241	A_52_P456750	Aph1b	NM_177583	Mus musculus anterior pharynx defective 1b homolog (C. elegans) (Aph1b), mRNA [NM_177583]	-0.224866	0.855674	6.87446	6.72485	6.81378	6.90338	7.11304	7.07128	6.80437	7.02923
ref|NM_172302|gb|BC038812|gb|AK053375|ens|ENSMUST00000038379	chr19:10614378-10614437	A_51_P283754	5730453I16Rik	NM_172302	Mus musculus RIKEN cDNA 5730453I16 gene (5730453I16Rik), mRNA [NM_172302]	-0.224956	0.855621	9.77726	9.90476	9.79076	9.9725	10.1008	10.0744	9.82426	10.0492
ref|NM_009287|ref|XM_980274|gb|BC021644|ens|ENSMUST00000033289	chr7:102310398-102310457	A_51_P188373	Stim1	NM_009287	Mus musculus stromal interaction molecule 1 (Stim1), mRNA [NM_009287]	-0.225131	0.855517	12.7233	12.6508	12.7287	12.9613	12.9946	12.8223	12.7009	12.9261
ref|NM_019653|ref|NM_001042565|gb|BC019601|gb|AK168565	chr11:79057797-79056939	A_51_P271370	Wsb1	NM_019653	Mus musculus WD repeat and SOCS box-containing 1 (Wsb1), transcript variant 1, mRNA [NM_019653]	-0.226846	0.854501	6.93791	7.15144	6.82559	7.15844	7.21764	7.21941	6.97165	7.1985
ref|NM_177692|ens|ENSMUST00000077408|gb|AK054006|gb|BC025913	chr7:18665211-18665152	A_52_P382876	Bloc1s3	NM_177692	Mus musculus biogenesis of lysosome-related organelles complex-1, subunit 3 (Bloc1s3), mRNA [NM_177692]	-0.227781	0.853947	5.57289	5.55099	5.5556	5.69	5.76575	5.90708	5.55983	5.78761
ref|NM_001081237|ref|XM_992517|gb|AK052765|ens|ENSMUST00000036003	chr6:147065094-147065153	A_52_P559034	Klhdc5	NM_001081237	Mus musculus kelch domain containing 5 (Klhdc5), mRNA [NM_001081237]	-0.228764	0.853366	4.23074	4.19314	3.8679	4.33034	4.40993	4.23779	4.09726	4.32602
ref|NM_146618|gb|BC141583|tc|TC1600503|nap|NAP113642-1	chr7:86403202-86403260	A_52_P286278	Olfr297	NM_146618	Mus musculus olfactory receptor 297 (Olfr297), mRNA [NM_146618]	-0.230222	0.852504	4.11545	4.07963	4.24352	4.37504	4.45286	4.30137	4.1462	4.37642
ref|NM_172549|gb|AK169961|gb|AK078480|ens|ENSMUST00000092412	chr10:75090085-75090026	A_51_P189722	Cabin1	NM_172549	Mus musculus calcineurin binding protein 1 (Cabin1), mRNA [NM_172549]	-0.232194	0.85134	8.10154	8.17409	8.16658	8.23601	8.56256	8.34022	8.1474	8.3796
ref|NM_001081193|ref|XM_986174|ref|XM_905133|gb|AK140538	chr10:120327933-120327874	A_51_P217282	Lemd3	NM_001081193	Mus musculus LEM domain containing 3 (Lemd3), mRNA [NM_001081193]	-0.232321	0.851264	4.76908	4.77389	4.62982	5.12586	4.9331	4.8108	4.72427	4.95659
gb|AB010317	chr19:061238562-061238610	A_52_P2181	EG547091	AB010317	Mus musculus mRNA for mszf72, partial cds. [AB010317]	-0.232794	0.850985	5.68322	5.72541	5.57516	5.85778	NaN	5.93034	5.66126	5.89406
gb|BC026613|gb|XM_358313|ens|ENSMUST00000043493|ref|XM_909721	chr13:71056456-71056397	A_51_P232439	BC018507	BC026613	Mus musculus cDNA sequence BC018507, mRNA (cDNA clone IMAGE:4976833), complete cds. [BC026613]	-0.234086	0.850224	9.70419	9.77204	9.69014	9.94031	9.92926	9.99906	9.72212	9.95621
ref|NM_024436|ens|ENSMUST00000029024|gb|AK014407|gb|AK046417	chr2:173347501-173347560	A_52_P582767	Rab22a	NM_024436	Mus musculus RAB22A, member RAS oncogene family (Rab22a), mRNA [NM_024436]	-0.234555	0.849947	9.66933	9.58903	9.77232	9.79198	10.102	9.84038	9.67689	9.91145
nap|NAP030082-1	chr6:110880306-110973214	A_52_P325776	NAP030082-1	NAP030082-1	Unknown	-0.234562	0.849943	3.04597	3.00234	2.92334	3.41508	3.16382	3.09643	2.99055	3.22511
gb|BC057621|gb|AK154409|gb|AY751521|gb|AK032561	chr8:126128567-126128508	A_51_P454234	1300018I17Rik	BC057621	Mus musculus RIKEN cDNA 1300018I17 gene, mRNA (cDNA clone MGC:67558 IMAGE:6402384), complete cds. [BC057621]	-0.237708	0.848092	10.1816	10.0741	10.0956	10.2788	10.3898	10.3958	10.1171	10.3548
ref|NM_010906|ref|NM_001081982|ref|NM_001081981|gb|BC003766	chr8:87617230-87616653	A_51_P478598	Nfix	NM_010906	Mus musculus nuclear factor I/X (Nfix), transcript variant 2, mRNA [NM_010906]	-0.238152	0.84783	11.4721	11.3804	11.3956	11.5805	11.5171	11.865	11.416	11.6542
ref|NM_010513|gb|AF056187|gb|AF091553|ens|ENSMUST00000005671	chr7:68100183-68100242	A_51_P318365	Igf1r	NM_010513	Mus musculus insulin-like growth factor I receptor (Igf1r), mRNA [NM_010513]	-0.244998	0.843817	6.88813	7.06824	6.89522	7.1211	7.11418	7.35131	6.95053	7.19553
ref|NM_011585|gb|BC046812|ens|ENSMUST00000095753|ens|ENSMUST00000095752	chr6:86397129-86397188	A_52_P21822	Tia1	NM_011585	Mus musculus cytotoxic granule-associated RNA binding protein 1 (Tia1), mRNA [NM_011585]	-0.245329	0.843624	6.55957	6.61471	6.83394	6.89855	6.90217	6.94349	6.66941	6.91473
ref|NM_027055|gb|BU936010|gb|AK005760|gb|BC048608	chr7:45593264-45593205	A_51_P163639	Spaca4	NM_027055	Mus musculus sperm acrosome associated 4 (Spaca4), mRNA [NM_027055]	-0.245946	0.843263	6.62802	6.6865	6.603	6.71984	6.90448	7.03103	6.63917	6.88512
gb|AK147993|gb|AK081117|ens|ENSMUST00000047115|riken|G270131G12	chr12:109475919-109475978	A_52_P345078	Wdr25	AK147993	Mus musculus melanocyte cDNA, RIKEN full-length enriched library, clone:G270131G12 product:unclassifiable, full insert sequence [AK147993]	-0.250342	0.840697	5.59941	5.34103	5.1931	5.60683	5.61715	5.66058	5.37784	5.62819
ref|NM_008739|ens|ENSMUST00000099490|gb|AF419220|gb|AK145783	chr13:55243638-55248356	A_52_P565940	Nsd1	NM_008739	Mus musculus nuclear receptor-binding SET-domain protein 1 (Nsd1), mRNA [NM_008739]	-0.251958	0.839756	7.14789	7.21594	7.14975	7.49831	7.5128	7.25833	7.17119	7.42315
ref|NM_144910|ref|NM_178854|gb|AK151728|ens|ENSMUST00000036646	chr5:96317237-96317178	A_52_P436464	Cnot6l	NM_144910	Mus musculus CCR4-NOT transcription complex, subunit 6-like (Cnot6l), transcript variant 1, mRNA [NM_144910]	-0.252072	0.83969	9.71825	9.85227	9.84078	9.89583	10.1592	10.1124	9.80376	10.0558
gb|AK137409|gb|AK019123|gb|AK171003|gb|BC047213	chr15:75808056-75807997	A_51_P261999	2410075B13Rik	AK137409	Mus musculus 16 days neonate cerebellum cDNA, RIKEN full-length enriched library, clone:9630048A18 product:hypothetical Serine-rich region profile containing protein, full insert sequence [AK137409]	-0.252425	0.839484	5.85736	5.88955	5.96366	5.99492	6.39861	6.07431	5.90352	6.15595
ref|NM_007637|gb|AK145445|gb|Z31555|ens|ENSMUST00000022842	chr15:31535536-31535477	A_51_P144783	Cct5	NM_007637	Mus musculus chaperonin subunit 5 (epsilon) (Cct5), mRNA [NM_007637]	-0.253529	0.838842	12.9498	12.8921	12.9737	13.0599	13.4142	13.1021	12.9385	13.1921
ref|NM_023403|gb|BC014742|gb|AK031949|ens|ENSMUST00000094215	chr7:83775303-83775362	A_51_P222522	Mesdc2	NM_023403	Mus musculus mesoderm development candiate 2 (Mesdc2), mRNA [NM_023403]	-0.255283	0.837823	11.2033	11.26	10.9949	11.3257	11.3979	11.5006	11.1528	11.408
ref|NM_177049|gb|AY341261|gb|AK034118|ens|ENSMUST00000022819	chr14:54062435-54062376	A_51_P425352	Jph4	NM_177049	Mus musculus junctophilin 4 (Jph4), transcript variant a, mRNA [NM_177049]	-0.255953	0.837434	7.21764	7.17018	7.43574	7.63928	7.47188	7.48025	7.27452	7.53047
ref|NM_007968|gb|BC068226|gb|AK049743|ens|ENSMUST00000102930	chr11:4971070-4971011	A_52_P628455	Ewsr1	NM_007968	Mus musculus Ewing sarcoma breakpoint region 1 (Ewsr1), mRNA [NM_007968]	-0.256147	0.837321	6.96933	7.25495	6.9867	7.29951	7.33635	7.34356	7.07033	7.32647
ref|NM_145990|gb|AK129411|ens|ENSMUST00000098014|ens|ENSMUST00000084491	chr4:69847191-69841197	A_51_P396364	Cdk5rap2	NM_145990	Mus musculus CDK5 regulatory subunit associated protein 2 (Cdk5rap2), mRNA [NM_145990]	-0.25871	0.835835	5.08818	5.04767	5.1019	5.71403	5.14942	5.15044	5.07925	5.33796
ref|NM_009068|gb|BC050905|gb|U25995|ens|ENSMUST00000021844	chr13:34040086-34040145	A_51_P430952	Ripk1	NM_009068	Mus musculus receptor (TNFRSF)-interacting serine-threonine kinase 1 (Ripk1), mRNA [NM_009068]	-0.260237	0.834951	4.34398	4.31165	4.03272	4.39801	4.40429	4.66676	4.22945	4.48968
ref|NM_146017|gb|AK028946|gb|AK160577|ens|ENSMUST00000020366	chr11:33452108-33452049	A_52_P184609	Gabrp	NM_146017	Mus musculus gamma-aminobutyric acid (GABA-A) receptor, pi (Gabrp), mRNA [NM_146017]	-0.260563	0.834762	3.24108	2.76617	3.24245	3.37671	3.26828	3.3864	3.08323	3.3438
ref|NM_172573|gb|AK084254|gb|BC060640|ens|ENSMUST00000043447	chr11:118302643-118302967	A_52_P384491	D230014K01Rik	NM_172573	Mus musculus RIKEN cDNA D230014K01 gene (D230014K01Rik), mRNA [NM_172573]	-0.260774	0.83464	5.39975	5.61471	5.52017	5.75176	5.76818	5.79701	5.51154	5.77232
ref|NM_011181|gb|BC088833|gb|BC004662|gb|AK045451	chr7:45676112-45676053	A_51_P121829	Pscd2	NM_011181	Mus musculus pleckstrin homology, Sec7 and coiled-coil domains 2 (Pscd2), mRNA [NM_011181]	-0.262609	0.833579	7.45231	7.6262	7.50038	7.63807	7.89522	7.83341	7.5263	7.7889
ref|NM_001035231|gb|BC055310|gb|AK132196|ens|ENSMUST00000091522	chr13:68038022-68037963	A_52_P380465	Zfp748	NM_001035231	Mus musculus zinc finger protein 748 (Zfp748), transcript variant 1, mRNA [NM_001035231]	-0.263984	0.832785	4.80519	4.95731	4.62451	5.04186	5.13373	5.00338	4.79567	5.05965
ref|NM_026445|ref|XM_974746|gb|AK138300|ens|ENSMUST00000060259	chr5:130147656-130147715	A_51_P321825	Sumf2	NM_026445	Mus musculus sulfatase modifying factor 2 (Sumf2), mRNA [NM_026445]	-0.268163	0.830376	5.80756	5.83983	5.53425	6.01663	6.03562	5.93388	5.72721	5.99538
ref|NM_007602|gb|AK155179|gb|AK139476|ens|ENSMUST00000040971	chr7:97996987-97996928	A_52_P683441	Capn5	NM_007602	Mus musculus calpain 5 (Capn5), mRNA [NM_007602]	-0.268378	0.830252	6.13237	6.14278	5.74483	6.43533	6.22304	6.16676	6.00666	6.27504
ens|ENSMUST00000004574|gb|AK144516|gb|AK010861|gb|AY054981	chr16:22787328-22787387	A_51_P188073	Dnajb11	ENSMUST00000004574	DnaJ (Hsp40) homolog, subfamily B, member 11 [Source:MarkerSymbol;Acc:MGI:1915088] [ENSMUST00000004574]	-0.272375	0.827956	11.2472	11.304	11.3106	11.4116	11.7242	11.5431	11.2873	11.5596
ref|NM_026836|gb|AK133851|gb|BC005603|ens|ENSMUST00000025057	chr17:27628995-27628936	A_51_P410127	Taf11	NM_026836	Mus musculus TAF11 RNA polymerase II, TATA box binding protein (TBP)-associated factor (Taf11), mRNA [NM_026836]	-0.276738	0.825455	9.15903	9.53495	9.50001	9.54818	9.87101	9.60502	9.398	9.67474
ref|NM_001025575|gb|BC140337|gb|BC141634|gb|AK149511	chr1:141627308-141627249	A_52_P796840	BC026782	NM_001025575	Mus musculus cDNA sequence BC026782 (BC026782), mRNA [NM_001025575]	-0.276989	0.825311	5.82825	5.64769	5.47031	5.93055	5.84987	5.9968	5.64875	5.92574
ref|NM_001081073|ref|XM_001001286|ref|XM_001001295|ens|ENSMUST00000097542	chr18:67743661-67743602	A_51_P345316	Cep76	NM_001081073	Mus musculus centrosomal protein 76 (Cep76), mRNA [NM_001081073]	-0.278056	0.824702	6.84737	6.7445	6.62022	6.86161	7.32418	6.86047	6.73736	7.01542
gb|AK030036|gb|AB041802|gb|AK016906|riken|4933425A20	chr2:129491104-129491045	A_52_P222815	4932416H05Rik	AK030036	Mus musculus adult male testis cDNA, RIKEN full-length enriched library, clone:4932416H05 product:unclassifiable, full insert sequence [AK030036]	-0.285647	0.820373	5.55637	5.75668	5.73696	5.96502	5.92996	6.01197	5.68333	5.96898
ref|NM_145979|gb|BC058578|gb|AK147695|ens|ENSMUST00000056889	chr6:125079681-125079740	A_51_P454280	Chd4	NM_145979	Mus musculus chromodomain helicase DNA binding protein 4 (Chd4), mRNA [NM_145979]	-0.287139	0.819526	5.78615	5.80756	5.48839	6.19934	5.89098	5.8532	5.69403	5.98117
ref|NM_029394|ens|ENSMUST00000025417|gb|AK218929|gb|BC051168	chr18:53515717-53515776	A_51_P140460	Snx24	NM_029394	Mus musculus sorting nexing 24 (Snx24), mRNA [NM_029394]	-0.287664	0.819228	8.11287	8.15735	8.13186	8.36121	8.55587	8.34799	8.13403	8.42169
ref|NM_172560|gb|AK036710|gb|AK147774|ens|ENSMUST00000102603	chr11:69116498-69116439	A_51_P224099	Cntrob	NM_172560	Mus musculus centrobin, centrosomal BRCA2 interacting protein (Cntrob), mRNA [NM_172560]	-0.290147	0.817819	5.23967	5.09875	4.83203	5.42375	5.34784	5.26929	5.05681	5.34696
ref|NM_177766|gb|AK031600|ens|ENSMUST00000043238|riken|6030458H05	chr8:75411431-75411372	A_51_P330677	Slc35e1	NM_177766	Mus musculus solute carrier family 35, member E1 (Slc35e1), mRNA [NM_177766]	-0.291338	0.817144	4.732	4.71425	4.25043	4.75622	4.85215	4.96232	4.56556	4.8569
tc|TC1706895|nap|NAP048714-1	chr1:99640714-99640655	A_52_P139182	TC1706895	TC1706895	Unknown	-0.292394	0.816546	2.77336	3.01739	2.90072	3.0685	3.32351	3.17664	2.89716	3.18955
gb|AK078695|riken|7530415A19	chr14:19490757-19490698	A_52_P242371	6230400D17Rik	AK078695	Mus musculus adult male eyeball cDNA, RIKEN full-length enriched library, clone:7530415A19 product:unclassifiable, full insert sequence. [AK078695]	-0.29304	0.816181	4.1334	4.18523	4.19904	4.46323	4.39801	4.53556	4.17256	4.4656
ref|NM_139154|ref|XM_994100|gb|BC037461|ens|ENSMUST00000026826	chr17:25609873-25609814	A_52_P355075	Rab40c	NM_139154	Mus musculus Rab40c, member RAS oncogene family (Rab40c), mRNA [NM_139154]	-0.293453	0.815947	9.29443	9.1964	9.30644	9.30644	9.67596	9.69523	9.26576	9.55921
gb|XM_355911|ens|ENSMUST00000098391|ens|ENSMUST00000055576|ref|XM_919493	chr7:65926536-65926595	A_51_P180905	Pcsk6	XM_355911	PREDICTED: Mus musculus proprotein convertase subtilisin [XM_355911]	-0.294838	0.815164	4.53344	4.16792	4.22048	4.56937	4.54584	4.69114	4.30728	4.60212
ref|NM_016859|ens|ENSMUST00000024783|gb|AK083033|gb|AK143027	chr17:47063615-47063556	A_52_P269396	Bysl	NM_016859	Mus musculus bystin-like (Bysl), mRNA [NM_016859]	-0.297813	0.813485	8.4062	8.47607	8.683	8.79035	8.97633	8.69203	8.52176	8.81957
gb|BC087940|gb|AK220207|gb|AK034740|gb|XM_981744	chr7:80764852-80764793	A_52_P526265	Wdr73	BC087940	Mus musculus WD repeat domain 73, mRNA (cDNA clone MGC:107325 IMAGE:30302907), complete cds. [BC087940]	-0.299409	0.812585	8.94349	9.34244	9.357	9.40354	9.73372	9.4039	9.21431	9.51372
ref|NM_008593|gb|AF023915|tc|TC1589922|tc|TC1697098	chr4:114405294-114405236	A_51_P279931	Foxd2	NM_008593	Mus musculus forkhead box D2 (Foxd2), mRNA [NM_008593]	-0.300101	0.812195	3.6573	3.60727	3.68706	4.37386	3.78576	3.69232	3.65054	3.95064
ref|NM_010890|gb|U96635|gb|AK122203|ens|ENSMUST00000034740	chr9:72548065-72548124	A_52_P648424	Nedd4	NM_010890	Mus musculus neural precursor cell expressed, developmentally down-regulted gene 4 (Nedd4), mRNA [NM_010890]	-0.301002	0.811688	11.8031	11.8363	11.8386	12.0073	12.2079	12.1658	11.826	12.127
ref|NM_178384|gb|BC050048|gb|AK012947|ens|ENSMUST00000078457	chr7:29641844-29641785	A_51_P385043	Zfp74	NM_178384	Mus musculus zinc finger protein 74 (Zfp74), mRNA [NM_178384]	-0.302508	0.810842	6.72485	6.98461	6.8141	7.07128	7.1322	7.22762	6.84119	7.1437
ref|NM_176831|gb|AK046751|gb|BC089351|ens|ENSMUST00000085709	chr9:57211398-57211339	A_52_P409457	Ppcdc	NM_176831	Mus musculus phosphopantothenoylcysteine decarboxylase (Ppcdc), mRNA [NM_176831]	-0.303492	0.810289	3.59598	3.49083	3.54114	3.64489	3.83461	4.05892	3.54265	3.84614
ref|NM_133210|ens|ENSMUST00000068641|gb|AK134829|gb|BC034886	chr7:27185942-27186001	A_52_P71105	Sertad3	NM_133210	Mus musculus SERTA domain containing 3 (Sertad3), mRNA [NM_133210]	-0.305865	0.808957	8.40088	8.45943	8.54658	8.94374	8.58308	8.79766	8.46896	8.77483
ref|NM_015728|gb|BC054395|gb|AK144703|ens|ENSMUST00000029402	chr3:64031141-64031082	A_52_P551903	Slc33a1	NM_015728	Mus musculus solute carrier family 33 (acetyl-CoA transporter), member 1 (Slc33a1), mRNA [NM_015728]	-0.308581	0.807436	5.35639	5.79267	5.78529	5.86089	6.06592	5.93329	5.64478	5.95337
ref|NM_010019|ens|ENSMUST00000034944|gb|BC022165|gb|AB018002	chr9:66070081-66070140	A_51_P126198	Dapk2	NM_010019	Mus musculus death-associated kinase 2 (Dapk2), mRNA [NM_010019]	-0.308934	0.807238	10.6789	10.8264	10.7154	10.8448	11.2238	11.0789	10.7402	11.0492
gb|AK081327|riken|C130006C17|tc|TC1604588	chrX:47254685-47254626	A_52_P1100434	AK081327	AK081327	Mus musculus 16 days embryo head cDNA, RIKEN full-length enriched library, clone:C130006C17 product:unclassifiable, full insert sequence. [AK081327]	-0.309251	0.807061	3.89482	3.89889	4.09314	4.22751	4.18055	4.40654	3.96228	4.27153
nap|NAP026555-1|nap|NAP060346-1	chr17:35856795-35856736	A_52_P190059	NAP026555-1	NAP026555-1	Unknown	-0.309287	0.80704	6.50554	6.53916	6.35975	6.70919	7.01198	6.61114	6.46815	6.77744
ref|NM_013867|gb|BC023930|gb|AK143894|ens|ENSMUST00000029766	chr3:122521852-122521911	A_51_P520936	Bcar3	NM_013867	Mus musculus breast cancer anti-estrogen resistance 3 (Bcar3), mRNA [NM_013867]	-0.311615	0.805739	8.04758	7.8231	7.8258	8.30454	8.1267	8.20008	7.89883	8.21044
ref|NM_001029979|ens|ENSMUST00000075510|ens|ENSMUST00000049279|gb|AK161772	chr17:56260337-56259276	A_52_P117029	Safb2	NM_001029979	Mus musculus scaffold attachment factor B2 (Safb2), mRNA [NM_001029979]	-0.312101	0.805468	4.47897	4.46813	4.46976	5.16792	4.67852	4.50672	4.47228	4.78439
ref|NM_145511|gb|DQ077804|ens|ENSMUST00000006167|ens|ENSMUST00000094477	chr1:152143778-152143719	A_52_P165403	BC003331	NM_145511	Mus musculus cDNA sequence BC003331 (BC003331), transcript variant 1, mRNA [NM_145511]	-0.315656	0.803486	7.63432	7.32576	7.6907	7.88264	7.9615	7.7536	7.55026	7.86591
ref|NM_021884|gb|AK146602|gb|AK205423|ens|ENSMUST00000014546	chr7:46759049-46758990	A_51_P203474	Tsg101	NM_021884	Mus musculus tumor susceptibility gene 101 (Tsg101), mRNA [NM_021884]	-0.316282	0.803137	9.17347	9.40106	9.52894	9.53171	9.90237	9.61823	9.36782	9.68411
ens|ENSMUST00000097723|gb|AK009498|riken|2310024N18|tc|TC1609554	chr1:58658248-58658307	A_52_P214612	ENSMUST00000097723	ENSMUST00000097723	CASP8 and FADD-like apoptosis regulator [Source:MarkerSymbol;Acc:MGI:1336166] [ENSMUST00000097723]	-0.316619	0.802949	8.40479	8.70189	8.81752	8.8783	9.1453	8.85045	8.6414	8.95802
ref|NM_025346|gb|AK075599|gb|AK005344|ens|ENSMUST00000001081	chr11:51467526-51467467	A_51_P244969	Rmnd5b	NM_025346	Mus musculus required for meiotic nuclear division 5 homolog B (S. cerevisiae) (Rmnd5b), mRNA [NM_025346]	-0.31785	0.802265	7.12102	6.80262	7.05781	7.24738	7.41475	7.27286	6.99381	7.31166
gb|AK003694|riken|1110014F23	NA	A_51_P411965	Nbeal2	AK003694	Mus musculus 18-day embryo whole body cDNA, RIKEN full-length enriched library, clone:1110014F23 product:hypothetical TolB, C-terminal domain structure containing protein, full insert sequence. [AK003694]	-0.318932	0.801663	2.82721	2.83147	3.10919	3.2345	3.25459	3.23557	2.92262	3.24156
ref|NM_008889|ref|XM_906862|gb|X97490|ens|ENSMUST00000070850	chr19:7043592-7043651	A_52_P262883	Ppp1r14b	NM_008889	Mus musculus protein phosphatase 1, regulatory (inhibitor) subunit 14B (Ppp1r14b), mRNA [NM_008889]	-0.320741	0.800659	11.4195	11.4645	11.0276	11.4977	11.5781	11.798	11.3039	11.6246
ref|NM_008124|ens|ENSMUST00000052130|gb|X84215|gb|M63802	chrX:97587217-97587276	A_51_P462422	Gjb1	NM_008124	Mus musculus gap junction membrane channel protein beta 1 (Gjb1), mRNA [NM_008124]	-0.321619	0.800171	3.77178	NaN	3.74749	3.84217	4.50513	3.89647	3.75964	4.08126
ref|NM_001081277|ref|XM_981626|ref|XM_991243|ens|ENSMUST00000045262	chr3:152400331-152400272	A_51_P274259	Ak5	NM_001081277	Mus musculus adenylate kinase 5 (Ak5), mRNA [NM_001081277]	-0.323969	0.798869	4.1127	4.61324	4.53711	4.76861	4.6453	4.82105	4.42102	4.74498
ref|NM_019919|ref|NM_206958|gb|AF022889|gb|BC094612	chr17:75295778-75295911	A_51_P281716	Ltbp1	NM_019919	Mus musculus latent transforming growth factor beta binding protein 1 (Ltbp1), transcript variant 1, mRNA [NM_019919]	-0.324449	0.798604	5.84529	6.04477	5.74303	6.22014	6.31001	6.07628	5.87769	6.20214
gb|BC092099|tc|TC1642227|tc|TC1651668|tc|TC1588909	NA	A_51_P433679	1600014C10Rik	BC092099	Mus musculus RIKEN cDNA 1600014C10 gene, mRNA (cDNA clone MGC:102348 IMAGE:5136977), complete cds. [BC092099]	-0.327641	0.796839	7.87785	8.21067	7.90519	8.2131	8.52911	8.23442	7.9979	8.32554
gb|AK040552|riken|A430106E18|tc|TC1625411	chr16:43329516-43329575	A_52_P1139679	AK040552	AK040552	Mus musculus 0 day neonate thymus cDNA, RIKEN full-length enriched library, clone:A430106E18 product:unclassifiable, full insert sequence. [AK040552]	-0.328167	0.796548	7.63063	7.72281	7.62181	8.15861	7.98523	7.81591	7.65842	7.98658
ref|NM_010941|ens|ENSMUST00000033715|gb|BC052834|gb|AK013945	chrX:69210617-69210676	A_52_P297803	Nsdhl	NM_010941	Mus musculus NAD(P) dependent steroid dehydrogenase-like (Nsdhl), mRNA [NM_010941]	-0.328715	0.796245	5.75221	5.57037	5.58021	6.00749	6.07538	5.80607	5.63426	5.96298
gb|AK016600|gb|AK016566|gb|AK016813|ens|ENSMUST00000101256	chr11:50786080-50786021	A_52_P382139	4933414I15Rik	AK016600	Mus musculus adult male testis cDNA, RIKEN full-length enriched library, clone:4933401E19 product:RIKEN cDNA 4932442I06 gene, full insert sequence. [AK016600]	-0.328812	0.796192	3.47534	3.68706	3.66209	3.74868	4.23779	3.82446	3.60817	3.93698
ref|NM_029078|ens|ENSMUST00000040360|gb|AK133347|gb|AK173035	chr7:92521665-92521202	A_52_P200703	Pcf11	NM_029078	Mus musculus cleavage and polyadenylation factor subunit homolog (S. cerevisiae) (Pcf11), mRNA [NM_029078]	-0.330363	0.795337	5.9507	5.84129	5.96135	6.21562	6.54639	5.98242	5.91778	6.24814
ref|NM_021885|gb|AK147700|ens|ENSMUST00000033341|ens|ENSMUST00000098133	chr7:108818207-108818266	A_51_P364516	Tub	NM_021885	Mus musculus tubby candidate gene (Tub), mRNA [NM_021885]	-0.330471	0.795277	2.82314	2.94785	3.03334	3.41129	3.24367	3.14078	2.93478	3.26525
ref|NM_008726|gb|CB574370|gb|AK003128|ens|ENSMUST00000103231	chr4:146829755-146829814	A_52_P559955	Nppb	NM_008726	Mus musculus natriuretic peptide precursor type B (Nppb), mRNA [NM_008726]	-0.331531	0.794693	4.2371	NaN	4.04728	4.43463	4.61324	4.3733	4.14219	4.47372
gb|AK007812|riken|1810047K05|tc|TC1595579|tc|TC1721142	chr12:111325496-111325437	A_52_P61774	2810452K22Rik	AK007812	Mus musculus 10 day old male pancreas cDNA, RIKEN full-length enriched library, clone:1810047K05 product:similar to FROM HELA CYCLIN-DEPENDENT KINASE 2 INTERACTING PROTEIN (CDNA FLJ31550 FIS, CLONE NT2RI2001054, HIGHLY SIMILAR TO HOMO SAPIENS FROM...	-0.333068	0.793847	4.53761	4.86874	4.61518	5.01159	4.88225	5.12689	4.67384	5.00691
ref|NM_008209|gb|BC026137|gb|AF010451|ens|ENSMUST00000027744	chr1:156890370-156890311	A_51_P160913	Mr1	NM_008209	Mus musculus major histocompatibility complex, class I-related (Mr1), mRNA [NM_008209]	-0.338328	0.790957	6.5583	6.41996	6.44984	6.97594	6.72939	6.73775	6.47603	6.81436
ref|NM_001033375|ref|XM_990024|gb|XM_985835|ens|ENSMUST00000038388	chr10:83020863-83020922	A_51_P238659	A230046K03Rik	NM_001033375	Mus musculus RIKEN cDNA A230046K03 gene (A230046K03Rik), mRNA [NM_001033375]	-0.340012	0.790035	6.38357	6.32477	6.00113	6.49812	6.65488	NaN	6.23649	6.5765
nap|NAP048481-1|nap|NAP058006-1|nap|NAP059639-1	chr13:24334833-24334774	A_52_P208946	NAP048481-1	NAP048481-1	Unknown	-0.341889	0.789008	2.64916	3.12234	2.74114	3.14617	3.14649	3.24565	2.83755	3.17944
ref|NM_019490|gb|AK156070|gb|BC016069|ens|ENSMUST00000097035	chr5:93276484-93276543	A_52_P624039	Vdp	NM_019490	Mus musculus vesicle docking protein (Vdp), mRNA [NM_019490]	-0.344576	0.78754	8.74763	9.02698	9.08636	9.14083	9.39999	9.35388	8.95366	9.29823
ref|NM_023781|gb|BC061091|gb|AF319980|gb|AK006150	chr19:5503032-5502973	A_51_P407866	1700020D05Rik	NM_023781	Mus musculus RIKEN cDNA 1700020D05 gene (1700020D05Rik), mRNA [NM_023781]	-0.346825	0.786313	5.66888	5.95924	5.62155	5.95924	6.29952	6.03139	5.74989	6.09672
ref|NM_001013829|ref|XM_988680|ref|XM_001003409|ens|ENSMUST00000048635	chr2:122048568-122045624	A_52_P68735	Shf	NM_001013829	Mus musculus Src homology 2 domain containing F (Shf), mRNA [NM_001013829]	-0.34691	0.786267	4.5989	4.68605	4.51463	4.82487	5.09381	4.92163	4.59986	4.94677
ref|NM_022996|gb|BC026372|gb|AF220209|ens|ENSMUST00000025293	chr18:38586526-38586585	A_52_P327095	Ndfip1	NM_022996	Mus musculus Nedd4 family interacting protein 1 (Ndfip1), mRNA [NM_022996]	-0.351792	0.78361	9.44484	9.49119	9.56304	9.68796	10.048	9.81845	9.49969	9.85148
gb|AK036684|gb|AK036385|ens|ENSMUST00000075869|riken|9830003A13	chr16:36884676-36884617	A_51_P297140	Fbxo40	AK036684	Mus musculus adult male bone cDNA, RIKEN full-length enriched library, clone:9830162L14 product:similar to MUSCLE DISEASE-RELATED PROTEIN [Homo sapiens], full insert sequence. [AK036684]	-0.352331	0.783317	5.68111	5.7903	5.80413	6.00225	6.15852	6.17177	5.75852	6.11085
ref|NM_026577|gb|AK020859|ens|ENSMUST00000089289|ens|ENSMUST00000023628	chr16:62769524-62769465	A_51_P409988	Arl13b	NM_026577	Mus musculus ADP-ribosylation factor-like 13B (Arl13b), mRNA [NM_026577]	-0.35419	0.782309	6.83279	7.02024	6.57315	7.13417	7.33054	7.02403	6.80872	7.16291
gb|AK021221|ens|ENSMUST00000032770|ref|XM_133560|ref|XM_976639	chr7:68110215-68110156	A_51_P316243	C330024D12Rik	AK021221	Mus musculus ES cells cDNA, RIKEN full-length enriched library, clone:C330024D12 product:hypothetical Pyrrolidone carboxyl peptidase (pyroglutamate aminopeptidase) structure containing protein, full insert sequence. [AK021221]	-0.355861	0.781403	7.551	7.889	7.8662	8.11678	8.01542	8.24159	7.76873	8.12459
ref|NM_009668|ref|NM_001083334|gb|BC065160|ens|ENSMUST00000025239	chr18:32555697-32556139	A_52_P384956	Bin1	NM_009668	Mus musculus bridging integrator 1 (Bin1), transcript variant 1, mRNA [NM_009668]	-0.358008	0.780241	9.22581	9.14445	9.01193	9.28598	9.37811	9.79211	9.12739	9.4854
ref|NM_001081218|gb|AK007317|ens|ENSMUST00000020478|ens|ENSMUST00000020480	chr10:82164243-82168099	A_52_P581326	Hcfc2	NM_001081218	Mus musculus host cell factor C2 (Hcfc2), mRNA [NM_001081218]	-0.358248	0.780112	5.70136	5.7693	5.73898	5.78942	6.51044	5.98452	5.73654	6.09479
ref|NM_010269|gb|AK082958|gb|AK004887|ens|ENSMUST00000029459	chr3:100323652-100325624	A_52_P355197	Gdap2	NM_010269	Mus musculus ganglioside-induced differentiation-associated-protein 2 (Gdap2), mRNA [NM_010269]	-0.358376	0.780042	5.23714	5.62839	5.507	5.66178	6.06411	5.72178	5.45751	5.81589
ref|NM_013512|ens|ENSMUST00000025234|gb|BC011099|gb|BB791182	chr18:33921427-33921368	A_52_P473419	Epb4.1l4a	NM_013512	Mus musculus erythrocyte protein band 4.1-like 4a (Epb4.1l4a), mRNA [NM_013512]	-0.358565	0.77994	3.52394	3.25505	3.21754	3.77051	3.68594	3.61577	3.33218	3.69074
ref|NM_172822|gb|AK089183|gb|AK087516|ens|ENSMUST00000052174	chr16:31865682-31865741	A_51_P285669	Pigz	NM_172822	Mus musculus phosphatidylinositol glycan anchor biosynthesis, class Z (Pigz), mRNA [NM_172822]	-0.362388	0.777876	5.97251	5.79616	5.65701	6.10241	6.10574	6.30469	5.80856	6.17095
ref|NM_152814|gb|AK012367|gb|BC019790|riken|2700043M03	chr7:29786304-29786245	A_51_P437478	Zfp566	NM_152814	Mus musculus zinc finger protein 566 (Zfp566), mRNA [NM_152814]	-0.36306	0.777514	8.19229	8.07012	8.06654	8.683	8.3339	8.40123	8.10965	8.47271
ref|NM_029929|gb|BC046417|gb|AF439858|ens|ENSMUST00000031388	chr5:123791678-123791619	A_52_P123665	Vps33a	NM_029929	Mus musculus vacuolar protein sorting 33A (yeast) (Vps33a), mRNA [NM_029929]	-0.363418	0.777321	6.28387	6.40939	6.22014	6.41024	7.03755	6.55586	6.30446	6.66788
ref|NM_133828|ref|NM_009952|gb|BC021649|ens|ENSMUST00000049932	chr1:64532335-64532394	A_52_P517730	Creb1	NM_133828	Mus musculus cAMP responsive element binding protein 1 (Creb1), transcript variant A, mRNA [NM_133828]	-0.364067	0.776971	5.35138	5.09276	5.08462	5.3791	5.74147	5.50039	5.17625	5.54032
gb|BY706033|gb|AK005894|riken|1700012C08|tc|TC1690402	chr4:116711492-116711433	A_52_P287313	1700012C08Rik	BY706033	BY706033 RIKEN full-length enriched, adult male testis Mus musculus cDNA clone 1700012C08 5'. [BY706033]	-0.364392	0.776796	3.01471	2.66971	3.06143	3.40694	3.08967	3.34241	2.91528	3.27967
gb|BI105085|ref|XM_973351|ref|XM_984660|ref|XM_913618	chr11:6072098-6072094	A_52_P106399	BI105085	BI105085	602893338F1 NCI_CGAP_Lu29 Mus musculus cDNA clone IMAGE:5038592 5', mRNA sequence [BI105085]	-0.365148	0.776389	10.9404	10.9769	10.9769	11.0624	11.6035	11.3238	10.9647	11.3299
tc|TC1682954|nap|NAP103999-1	chr10:86121003-86120944	A_52_P624155	TC1682954	TC1682954	ENPL_MOUSE (P08113) Endoplasmin precursor (Heat shock protein 90 kDa beta member 1) (94 kDa glucose-regulated protein) (GRP94) (ERP99) (Polymorphic tumor rejection antigen 1) (Tumor rejection antigen gp96), partial (22%) [TC1682954]	-0.365259	0.776329	7.10407	7.45649	7.37671	7.88264	7.4865	7.66391	7.31243	7.67768
ref|NM_026175|ens|ENSMUST00000002198|gb|AK207051|gb|AK029095	chr11:4080333-4080392	A_51_P504442	Sf3a1	NM_026175	Mus musculus splicing factor 3a, subunit 1 (Sf3a1), mRNA [NM_026175]	-0.37052	0.773504	8.70304	9.23502	9.16281	9.3592	9.42347	9.42976	9.03362	9.40414
gb|AK076230|gb|AK170599|riken|4222403J09|riken|F630109O13	chr6:49190376-49190317	A_52_P482063	Tra2a	AK076230	Mus musculus 1 day pregnant adult female mammary gland cDNA, RIKEN full-length enriched library, clone:4222403J09 product:inferred: RIKEN cDNA 1500010G04 gene, full insert sequence. [AK076230]	-0.373035	0.772156	7.1298	7.42129	7.31258	7.52963	7.73736	7.71579	7.28789	7.66093
ref|NM_144530|ens|ENSMUST00000027736|ens|ENSMUST00000086214|gb|AK122341	chr1:135454593-135454534	A_52_P243090	Zc3h11a	NM_144530	Mus musculus zinc finger CCCH type containing 11A (Zc3h11a), mRNA [NM_144530]	-0.374044	0.771616	8.58026	NaN	8.58402	9.59168	8.6591	8.61777	8.58214	8.95618
ref|NM_147220|gb|AF491299|gb|AK029256|ens|ENSMUST00000044850	chr11:109917615-109917556	A_52_P51503	Abca9	NM_147220	Mus musculus ATP-binding cassette transporter sub-family A member 9 (Abca9), mRNA [NM_147220]	-0.374225	0.77152	5.26649	5.38657	5.42794	5.76043	5.64602	5.79722	5.36033	5.73456
ref|NM_080855|ens|ENSMUST00000046386|gb|AB030244|gb|AK122315	chr8:124485810-124485751	A_51_P496057	Zcchc14	NM_080855	Mus musculus zinc finger, CCHC domain containing 14 (Zcchc14), mRNA [NM_080855]	-0.375018	0.771096	4.29954	4.65821	4.49237	4.76155	4.99472	4.8189	4.48337	4.85839
ref|NM_009674|gb|AK134589|gb|AI849129|ens|ENSMUST00000100846	chr14:19244629-19244570	A_51_P402458	Anxa7	NM_009674	Mus musculus annexin A7 (Anxa7), mRNA [NM_009674]	-0.375242	0.770976	7.70038	7.88264	7.99558	8.13913	8.36268	8.20253	7.85954	8.23478
gb|XM_287555|ens|ENSMUST00000046121|ref|XM_983072|ref|XM_987247	chr6:12271100-12271041	A_52_P173526	Thsd7a	XM_287555	PREDICTED: Mus musculus gene model 837, (NCBI), transcript variant 1 (Gm837), mRNA [XM_287555]	-0.377578	0.769729	4.05242	4.11686	4.16124	4.74238	4.37448	4.34639	4.11017	4.48775
ref|NM_001033261|gb|AK145652|riken|I1C0026H21|ens|ENSMUST00000095305	chr10:114794890-114794949	A_52_P79441	Ccdc131	NM_001033261	Mus musculus coiled-coil domain containing 131 (Ccdc131), mRNA [NM_001033261]	-0.378479	0.769248	5.00486	4.46323	4.76511	5.19704	5.13853	5.03307	4.7444	5.12288
ref|NM_010617|gb|AB037923|gb|AK077053|ens|ENSMUST00000056978	chr13:46797486-46796307	A_52_P78746	Kif13a	NM_010617	Mus musculus kinesin family member 13A (Kif13a), mRNA [NM_010617]	-0.380364	0.768244	7.41398	7.2317	7.16448	7.5378	7.88585	7.52761	7.27006	7.65042
ref|NM_001033472|ens|ENSMUST00000057180|gb|AK044001|gb|AK145159	chrX:154901623-154902459	A_52_P631058	A830080D01Rik	NM_001033472	Mus musculus RIKEN cDNA A830080D01 gene (A830080D01Rik), mRNA [NM_001033472]	-0.3805	0.768171	2.88401	2.94167	3.10064	3.18951	3.74986	3.12846	2.97544	3.35594
ref|NM_016856|ens|ENSMUST00000047357|gb|AK054372|gb|AK141325	chr12:102384547-102386301	A_52_P545255	Cpsf2	NM_016856	Mus musculus cleavage and polyadenylation specific factor 2 (Cpsf2), mRNA [NM_016856]	-0.380751	0.768038	4.87036	4.86874	4.5381	5.07647	5.23936	5.10362	4.75907	5.13982
ref|NM_145435|gb|BP773910|gb|BC010821|nap|NAP110590-1	chr11:101922825-101922766	A_51_P241733	Pyy	NM_145435	Mus musculus peptide YY (Pyy), mRNA [NM_145435]	-0.382945	0.766871	4.26055	4.23779	4.20883	4.55152	4.56529	4.7392	4.23572	4.61867
ref|NM_175249|gb|AK028455|gb|AK009408|gb|AK078699	chr5:36522893-36522952	A_51_P345073	2310020A21Rik	NM_175249	Mus musculus RIKEN cDNA 2310020A21 gene (2310020A21Rik), mRNA [NM_175249]	-0.383008	0.766837	4.63471	4.3517	4.4833	4.82782	5.1327	4.65821	4.4899	4.87291
nap|NAP000001-064|nap|NAP061522-1	chr16:98166035-98166094	A_52_P556355	NAP000001-064	NAP000001-064	Unknown	-0.388003	0.764187	4.21467	3.93386	4.05814	4.41785	4.73428	4.21855	4.06889	4.45689
gb|AK007218|gb|AW215254|riken|1700120J03|tc|TC1640601	chr3:132775613-132775672	A_52_P1061944	1700120J03Rik	AK007218	Mus musculus adult male testis cDNA, RIKEN full-length enriched library, clone:1700120J03 product:hypothetical Rhodanese/Cell cycle control phosphatase structure containing protein, full insert sequence. [AK007218]	-0.392346	0.76189	3.26709	3.32812	2.69889	3.41454	3.65168	3.4049	3.09803	3.49038
ref|NM_007662|ref|XM_001002605|gb|M74541|ens|ENSMUST00000034443	chr8:125753221-125753280	A_51_P481930	Cdh15	NM_007662	Mus musculus cadherin 15 (Cdh15), mRNA [NM_007662]	-0.392421	0.76185	9.87907	9.85136	9.82151	10.1375	10.3669	10.2248	9.85065	10.2431
gb|AK015736|riken|4930509H03	chr3:104639652-104639593	A_51_P209118	4930509H03Rik	AK015736	Mus musculus adult male testis cDNA, RIKEN full-length enriched library, clone:4930509H03 product:unclassifiable, full insert sequence. [AK015736]	-0.3925	0.761808	2.92239	3.00971	2.67175	3.27128	3.21272	3.29734	2.86795	3.26045
ref|NM_009441|gb|AB008516|gb|AK135050|ens|ENSMUST00000036349	chr16:94577598-94577657	A_51_P137947	Ttc3	NM_009441	Mus musculus tetratricopeptide repeat domain 3 (Ttc3), mRNA [NM_009441]	-0.394569	0.760717	9.27806	9.2736	8.786	9.45841	9.59604	9.46693	9.11255	9.50712
ref|NM_026577|ens|ENSMUST00000089289|gb|AK021270|gb|AK016794	chr16:62755417-62754251	A_51_P409985	Arl13b	NM_026577	Mus musculus ADP-ribosylation factor-like 13B (Arl13b), mRNA [NM_026577]	-0.395969	0.759979	8.091	8.37613	8.06025	8.46489	8.70736	8.54303	8.17579	8.57176
ref|NM_026367|gb|AK017975|gb|AK053781|gb|AK167826	chr1:188926497-188926556	A_52_P279068	Gpatch2	NM_026367	Mus musculus G patch domain containing 2 (Gpatch2), mRNA [NM_026367]	-0.398418	0.75869	3.9834	3.67559	3.8497	4.50938	4.06462	4.12994	3.83623	4.23465
ref|NM_199312|gb|AK030149|gb|BC051628|ens|ENSMUST00000050026	chr2:181152094-181152153	A_52_P690855	BC051628	NM_199312	Mus musculus cDNA sequence BC051628 (BC051628), mRNA [NM_199312]	-0.404258	0.755625	5.36135	4.96578	5.45641	5.56961	5.96481	5.46189	5.26118	5.66544
ref|NM_146087|gb|AK180731|gb|AK219793|gb|AK147165	chr18:61701884-61701943	A_52_P339722	Csnk1a1	NM_146087	Mus musculus casein kinase 1, alpha 1 (Csnk1a1), mRNA [NM_146087]	-0.404595	0.755448	8.8647	8.6193	8.41539	9.26776	8.90388	8.94154	8.63313	9.03773
ref|NM_021532|ens|ENSMUST00000061273|gb|AK196313|gb|AK204986	chr12:72237402-72237461	A_52_P141417	Dact1	NM_021532	Mus musculus dapper homolog 1, antagonist of beta-catenin (xenopus) (Dact1), mRNA [NM_021532]	-0.40711	0.754133	4.22242	3.63657	4.25361	4.52826	4.26806	4.53761	4.03753	4.44464
ref|NM_021523|gb|AY772010|gb|AK083499|ens|ENSMUST00000026292	chrX:147262104-147263076	A_52_P408641	Huwe1	NM_021523	Mus musculus HECT, UBA and WWE domain containing 1 (Huwe1), mRNA [NM_021523]	-0.407717	0.753815	3.40694	3.426	2.74158	3.52268	3.80354	3.47145	3.19151	3.59922
ref|NM_009806|ens|ENSMUST00000033321|gb|Y17138|tc|TC1579621	chrX:12674056-12674039	A_51_P167232	Cask	NM_009806	Mus musculus calcium/calmodulin-dependent serine protein kinase (MAGUK family) (Cask), mRNA [NM_009806]	-0.408111	0.75361	5.84192	5.70943	6.03012	6.32853	6.06788	6.40939	5.86049	6.2686
ref|NM_009254|ens|ENSMUST00000017188|gb|CT010346|gb|AK167295	chr13:33926309-33926250	A_51_P191375	Serpinb6a	NM_009254	Mus musculus serine (or cysteine) peptidase inhibitor, clade B, member 6a (Serpinb6a), mRNA [NM_009254]	-0.41068	0.752269	10.9893	10.9569	11.1335	11.716	11.3835	11.2122	11.0266	11.4373
ref|NM_177078|gb|AK076533|gb|AK141186|ens|ENSMUST00000065167	chr5:113182007-113181948	A_51_P222324	Adrbk2	NM_177078	Mus musculus adrenergic receptor kinase, beta 2 (Adrbk2), transcript variant 1, mRNA [NM_177078]	-0.411391	0.751898	4.17927	3.73498	3.95726	4.22497	4.59347	4.28725	3.95717	4.36856
gb|BC029127|gb|XM_001002839|gb|BC040780|ref|XM_484819	chr19:061173976-061173917	A_52_P681348	BC029127	BC029127	Mus musculus cDNA sequence BC029127, mRNA (cDNA clone IMAGE:4946331), partial cds. [BC029127]	-0.411857	0.751655	7.31182	6.86625	7.19582	7.5182	7.61108	7.48018	7.12463	7.53649
gb|XM_284344|gb|AK037952|ref|XM_916901|ref|XM_985626	chr7:127282607-127282666	A_52_P617619	Fbs1	XM_284344	PREDICTED: Mus musculus fibrosin 1, transcript variant 1 (Fbs1), mRNA [XM_284344]	-0.412862	0.751132	7.49205	7.15059	7.61612	7.72167	7.97188	7.80381	7.41959	7.83245
ref|NM_146473|ens|ENSMUST00000073824|tc|NP830889|nap|NAP014976-001	chr11:49303708-49303767	A_52_P26047	Olfr1387	NM_146473	Mus musculus olfactory receptor 1387 (Olfr1387), mRNA [NM_146473]	-0.415041	0.749998	3.22389	2.91092	3.21304	3.50551	3.81424	3.27322	3.11595	3.53099
ref|NM_023485|ens|ENSMUST00000102599|gb|AK081983|gb|AK166916	chr4:128810746-128810805	A_52_P562467	Sync	NM_023485	Mus musculus syncoilin (Sync), mRNA [NM_023485]	-0.415975	0.749513	9.3091	9.08437	8.90514	9.47742	9.73781	9.33129	9.09953	9.51551
gb|AK053895|gb|AK164017|riken|C430014B03|riken|E130318P21	chrX:135202846-135202787	A_52_P421897	Morc4	AK053895	Mus musculus 0 day neonate eyeball cDNA, RIKEN full-length enriched library, clone:E130318P21 product:hypothetical Histidine kinase-, DNA gyrase B-, phytochrome-like ATPase containing protein, full insert sequence. [AK053895]	-0.417308	0.748821	4.88996	4.87897	4.62691	5.48382	4.9464	5.21754	4.79861	5.21592
ref|NM_015753|gb|AK042553|gb|AK044197|gb|AK052619	chr2:44806586-44806527	A_52_P526372	Zeb2	NM_015753	Mus musculus zinc finger E-box binding homeobox 2 (Zeb2), transcript variant 2, mRNA [NM_015753]	-0.417729	0.748602	4.62498	4.87076	4.99774	5.03307	5.50805	5.20555	4.83116	5.24889
ref|NM_183163|gb|BC052650|tc|TC1664616|tc|TC1588690	chr4:123316629-123316688	A_52_P446677	Rhbdl2	NM_183163	Mus musculus rhomboid, veinlet-like 2 (Drosophila) (Rhbdl2), mRNA [NM_183163]	-0.422044	0.746366	2.80962	3.28983	3.40762	3.52569	3.67548	3.57204	3.16903	3.59107
ref|NM_009082|gb|BC094039|gb|CA458911|gb|BE911588	chr9:106289179-106289238	A_52_P505977	Rpl29	NM_009082	Mus musculus ribosomal protein L29 (Rpl29), mRNA [NM_009082]	-0.425655	0.7445	10.5652	10.3173	10.6085	10.6553	11.1067	11.0059	10.497	10.9227
ref|NM_012042|ens|ENSMUST00000031697|gb|AK040053|gb|AK164274	chr6:47414408-47414467	A_52_P149250	Cul1	NM_012042	Mus musculus cullin 1 (Cul1), mRNA [NM_012042]	-0.425695	0.74448	5.48597	5.37243	5.29341	5.80715	5.99021	5.63154	5.38394	5.80963
ref|NM_026390|ens|ENSMUST00000027592|gb|AK012824|gb|AK148333	chr1:130083744-130086397	A_52_P298145	Ubxd2	NM_026390	Mus musculus UBX domain containing 2 (Ubxd2), mRNA [NM_026390]	-0.427673	0.74346	8.37829	8.33316	7.96256	8.41257	8.84836	8.6961	8.22467	8.65234
gb|AK169738|gb|XM_126172|ref|XM_985836|ref|XM_905029	chr11:57877302-57877361	A_52_P772918	Larp1	AK169738	Mus musculus 2 days neonate thymus thymic cells cDNA, RIKEN full-length enriched library, clone:E430016C02 product:hypothetical protein, full insert sequence. [AK169738]	-0.427804	0.743392	8.16867	7.57775	8.00338	8.27806	8.37902	8.37613	7.9166	8.3444
ref|NM_175000|gb|BB632867|gb|AK039049|ens|ENSMUST00000020535	chr11:32200653-32200712	A_51_P185869	Hbq1	NM_175000	Mus musculus hemoglobin, theta 1 (Hbq1), mRNA [NM_175000]	-0.428383	0.743094	2.60952	2.60146	2.75403	3.15834	2.98313	3.10869	2.655	3.08339
ref|XM_357943|ref|XM_911488|ref|XM_984080|nap|NAP000142-002	chrX:152773679-152773738	A_52_P157880	Gm1947	XM_357943	PREDICTED: Mus musculus gene model 1947, (NCBI) (LOC384929), mRNA [XM_357943]	-0.431665	0.741406	7.17958	7.59134	7.02256	7.72167	7.74438	7.62242	7.26449	7.69616
ref|NM_010559|gb|AK141197|gb|AK082270|ens|ENSMUST00000029559	chr3:89962807-89962748	A_51_P415855	Il6ra	NM_010559	Mus musculus interleukin 6 receptor, alpha (Il6ra), mRNA [NM_010559]	-0.43279	0.740828	3.35741	3.66664	3.70664	4.38315	3.72629	3.91963	3.5769	4.00969
ref|NM_009601|ens|ENSMUST00000045971|gb|AK087554|gb|M14537	chr11:69601935-69601367	A_51_P475342	Chrnb1	NM_009601	Mus musculus cholinergic receptor, nicotinic, beta polypeptide 1 (muscle) (Chrnb1), mRNA [NM_009601]	-0.438655	0.737822	8.37323	8.51471	8.27767	8.72537	8.86367	8.89254	8.38854	8.82719
ref|NM_028841|ens|ENSMUST00000026993|gb|AK171691|gb|AK008761	chr13:54806294-54806353	A_52_P366980	Tspan17	NM_028841	Mus musculus tetraspanin 17 (Tspan17), mRNA [NM_028841]	-0.439252	0.737517	11.1091	11.5097	11.4559	11.6093	11.798	11.9852	11.3582	11.7975
ref|NM_029437|gb|BC089032|ens|ENSMUST00000046769|ens|ENSMUST00000099716	chr2:91361736-91363636	A_51_P196243	Ckap5	NM_029437	Mus musculus cytoskeleton associated protein 5 (Ckap5), mRNA [NM_029437]	-0.441019	0.736614	6.89178	6.69627	6.66451	7.18545	7.48018	6.90999	6.75086	7.19187
nap|NAP032887-1	chr12:111089333-111089392	A_52_P462669	NAP032887-1	NAP032887-1	Unknown	-0.442589	0.735813	4.89763	4.98491	4.81034	5.49451	5.41447	5.11166	4.89763	5.34021
ref|NM_024124|ens|ENSMUST00000073838|ens|ENSMUST00000063046|gb|AF324492	chr12:34974698-34974639	A_51_P204031	Hdac9	NM_024124	Mus musculus histone deacetylase 9 (Hdac9), mRNA [NM_024124]	-0.446711	0.733714	4.05814	4.32611	4.13685	4.5673	4.96	4.33392	4.1737	4.62041
ref|NM_001080944|ens|ENSMUST00000040128|ens|ENSMUST00000040149|gb|AK086607	chr2:126066027-126065968	A_52_P253102	Atp8b4	NM_001080944	Mus musculus ATPase, class I, type 8B, member 4 (Atp8b4), mRNA [NM_001080944]	-0.446957	0.733589	2.7392	2.93621	2.99277	3.61082	3.20304	3.19519	2.88939	3.33635
ref|NM_009897|gb|AK131953|ens|ENSMUST00000078222|ens|ENSMUST00000000317	chr2:121055064-121055123	A_51_P495049	Ckmt1	NM_009897	Mus musculus creatine kinase, mitochondrial 1, ubiquitous (Ckmt1), mRNA [NM_009897]	-0.448232	0.73294	4.27739	4.01346	4.46323	4.80565	4.81849	4.47463	4.25136	4.69959
ref|NM_175418|ens|ENSMUST00000005247|gb|AK078761|gb|BC037516	chr10:87952950-87952891	A_51_P487404	8030451F13Rik	NM_175418	Mus musculus RIKEN cDNA 8030451F13 gene (8030451F13Rik), mRNA [NM_175418]	-0.45052	0.731779	13.0538	13.8308	13.6933	14.0447	13.9424	13.9424	13.526	13.9765
ref|NM_016858|gb|BC065076|gb|BY552235|ens|ENSMUST00000054387	chr3:51583649-51583708	A_51_P502026	Rab33b	NM_016858	Mus musculus RAB33B, member of RAS oncogene family (Rab33b), mRNA [NM_016858]	-0.451247	0.73141	6.84351	7.19287	6.96915	7.34192	7.48018	7.53716	7.00184	7.45309
gb|AK082964|gb|BC058217|gb|BC006792|gb|AK028024	chr6:37257073-37257014	A_51_P500643	Creb3l2	AK082964	Mus musculus 12 days embryo spinal cord cDNA, RIKEN full-length enriched library, clone:C530025K05 product:unclassifiable, full insert sequence [AK082964]	-0.452747	0.73065	9.77986	9.65015	10.0661	10.4055	10.2339	10.2149	9.83203	10.2848
ref|NM_172850|gb|AK029700|gb|BC120888|ens|ENSMUST00000045770	chr1:94701263-94700714	A_51_P400957	Ankmy1	NM_172850	Mus musculus ankyrin repeat and MYND domain containing 1 (Ankmy1), mRNA [NM_172850]	-0.452878	0.730584	2.67378	2.5218	3.00234	3.02538	3.46114	3.07005	2.73264	3.18552
ref|NM_001039511|gb|AK007291|gb|AB055738|gb|AK145071	chr1:153116888-153116947	A_52_P163849	Ivns1abp	NM_001039511	Mus musculus influenza virus NS1A binding protein (Ivns1abp), transcript variant 1, mRNA [NM_001039511]	-0.454017	0.730007	3.12631	3.5297	3.45365	3.89482	3.93546	3.64143	3.36989	3.8239
ref|NM_016776|gb|AK166533|gb|AK083908|ens|ENSMUST00000045633	chr11:72266961-72267122	A_51_P332627	Mybbp1a	NM_016776	Mus musculus MYB binding protein (P160) 1a (Mybbp1a), mRNA [NM_016776]	-0.456454	0.728775	7.89365	8.21917	8.36085	8.41574	8.76819	8.6591	8.15789	8.61434
gb|AK172174|gb|AK036457|gb|AK137492|riken|9830114D18	chr17:17325928-17325869	A_52_P730970	AK172174	AK172174	Mus musculus activated spleen cDNA, RIKEN full-length enriched library, clone:F830101L23 product:hypothetical TONB Box N terminus containing protein, full insert sequence. [AK172174]	-0.456801	0.7286	2.73162	3.22759	3.21101	3.65168	3.36625	3.52268	3.05674	3.51354
ref|NM_021454|ens|ENSMUST00000076831|gb|AF102773|gb|AK008154	chr7:3767208-3754844	A_51_P286018	Cdc42ep5	NM_021454	Mus musculus CDC42 effector protein (Rho GTPase binding) 5 (Cdc42ep5), mRNA [NM_021454]	-0.457051	0.728474	3.67559	3.98486	3.86869	4.26806	NaN	4.33214	3.84305	4.3001
ref|NM_019834|ref|NM_001077359|ref|NM_001077360|gb|AK220323	chr5:114994211-114992015	A_52_P106251	Git2	NM_019834	Mus musculus G protein-coupled receptor kinase-interactor 2 (Git2), transcript variant 1, mRNA [NM_019834]	-0.457775	0.728108	5.11199	5.83142	5.45697	5.99021	5.91109	5.87241	5.46679	5.92457
nap|NAP103151-1	chr2:176896376-176891504	A_52_P430834	NAP103151-1	NAP103151-1	Unknown	-0.45926	0.727359	5.50859	5.22816	5.53786	5.69905	5.94193	6.01141	5.42487	5.88413
gb|AK122497|tc|TC1619961	chr6:120982671-120982612	A_52_P619262	Mical3	AK122497	Mus musculus mRNA for mKIAA1364 protein [AK122497]	-0.462375	0.725791	5.22851	5.4352	4.80219	5.59917	5.71883	5.53503	5.1553	5.61767
ref|NM_021426|gb|BY705446|gb|AB030182|ens|ENSMUST00000103053	chr2:180872628-180872569	A_52_P227974	C030019F02Rik	NM_021426	Mus musculus RIKEN cDNA C030019F02 gene (C030019F02Rik), mRNA [NM_021426]	-0.463222	0.725365	3.65627	3.67548	3.63831	3.88343	4.38315	4.09314	3.65668	4.1199
ref|NM_022417|gb|AB030199|gb|AK190372|ens|ENSMUST00000027425	chr1:87739269-87739328	A_51_P267370	Itm2c	NM_022417	Mus musculus integral membrane protein 2C (Itm2c), mRNA [NM_022417]	-0.463507	0.725221	8.66682	8.96674	8.5812	9.05438	8.99647	9.55443	8.73825	9.20176
gb|AK006462|gb|XM_901377|ens|ENSMUST00000037220|ref|XM_924669	chr7:44098498-44098439	A_51_P302398	1700028J19Rik	AK006462	Mus musculus adult male testis cDNA, RIKEN full-length enriched library, clone:1700028J19 product:hypothetical RNA-binding region RNP-1 (RNA recognition motif) containing protein, full insert sequence. [AK006462]	-0.464983	0.72448	2.72857	3.01614	3.23327	3.7021	3.27262	3.39821	2.99266	3.45765
ref|NM_024452|ens|ENSMUST00000001116|gb|AK012514|gb|BC026746	chr4:135813060-135813119	A_52_P359621	Luzp1	NM_024452	Mus musculus leucine zipper protein 1 (Luzp1), mRNA [NM_024452]	-0.467848	0.723042	8.79387	9.00328	9.02975	9.30929	9.28212	9.63904	8.9423	9.41015
ref|NM_029578|gb|BC021419|gb|AK011555|gb|AK165685	chr14:116995067-116995008	A_51_P251402	Tgds	NM_029578	Mus musculus TDP-glucose 4,6-dehydratase (Tgds), mRNA [NM_029578]	-0.470164	0.721883	5.76532	6.23682	6.35681	6.4356	6.85071	6.48314	6.11965	6.58982
ref|NM_010345|gb|BC016111|gb|BC053842|ens|ENSMUST00000093321	chr11:11834228-11833580	A_51_P187151	Grb10	NM_010345	Mus musculus growth factor receptor bound protein 10 (Grb10), mRNA [NM_010345]	-0.4724	0.720764	4.25927	4.10786	3.43803	4.3517	4.5225	4.34816	3.93505	4.40745
ref|NM_008156|gb|BC019146|gb|AY081194|ens|ENSMUST00000021773	chr13:24997978-24998037	A_51_P402583	Gpld1	NM_008156	Mus musculus glycosylphosphatidylinositol specific phospholipase D1 (Gpld1), mRNA [NM_008156]	-0.47358	0.720175	3.09136	3.57966	3.36079	3.93234	3.66801	3.8522	3.34394	3.81752
ref|NM_001002791|gb|AV379125|gb|DQ012033|ens|ENSMUST00000028966	chr2:152181577-152181518	A_51_P277563	9230002F21Rik	NM_001002791	Mus musculus RIKEN cDNA 9230002F21 gene (9230002F21Rik), mRNA [NM_001002791]	-0.477494	0.718224	3.49018	3.41886	2.98532	3.59096	4.05242	3.68347	3.29812	3.77562
ref|NM_009359|gb|AK008505|gb|BC031504|ens|ENSMUST00000074318	chr9:72272298-72272239	A_52_P112864	Tex9	NM_009359	Mus musculus testis expressed gene 9 (Tex9), mRNA [NM_009359]	-0.477503	0.71822	5.0903	4.93937	4.6601	5.38915	5.35903	NaN	4.89659	5.37409
ref|NM_026708|gb|AK046577|gb|BC039182|ens|ENSMUST00000092880	chr11:77996523-77996582	A_51_P312275	Tlcd1	NM_026708	Mus musculus TLC domain containing 1 (Tlcd1), mRNA [NM_026708]	-0.478564	0.717691	5.97538	6.10957	6.0433	6.49852	6.57932	6.4861	6.04275	6.52131
ref|NM_146471|ref|NM_146470|ref|NM_206822|gb|BC104067	chr11:49124168-49124227	A_51_P333891	Olfr1393	NM_146471	Mus musculus olfactory receptor 1393 (Olfr1393), mRNA [NM_146471]	-0.479926	0.717014	4.41616	4.40993	4.46107	5.01681	4.77784	4.9323	4.42906	4.90898
gb|CA464738|gb|AK006512|riken|1700029N11|tc|NP746453	chr13:44468439-44468499	A_52_P962354	1700029N11Rik	CA464738	AGENCOURT_10690576 NIH_MGC_169 Mus musculus cDNA clone IMAGE:6772547 5', mRNA sequence [CA464738]	-0.480866	0.716547	2.48517	2.58808	2.51753	3.28125	2.88186	2.87027	2.53026	3.01113
ref|NM_134038|ref|NM_001029842|ens|ENSMUST00000070152|ens|ENSMUST00000070872	chr11:109268893-109268834	A_51_P432180	Slc16a6	NM_134038	Mus musculus solute carrier family 16 (monocarboxylic acid transporters), member 6 (Slc16a6), transcript variant 2, mRNA [NM_134038]	-0.48352	0.715231	9.80722	10.6228	10.5635	10.6439	10.8793	10.9208	10.3312	10.8147
ref|NM_027622|gb|AK014985|riken|4921530G04|tc|TC1589394	chr11:120932629-120932570	A_51_P503736	4921530G04Rik	NM_027622	Mus musculus RIKEN cDNA 4921530G04 gene (4921530G04Rik), mRNA [NM_027622]	-0.485631	0.714185	3.92761	4.0804	4.09871	4.43849	4.7	4.42512	4.03557	4.5212
gb|AK050570|riken|C920001K05|nap|NAP085054-1	chr7:44866049-44866108	A_52_P609770	Irf3	AK050570	Mus musculus 2 days neonate thymus thymic cells cDNA, RIKEN full-length enriched library, clone:C920001K05 product:interferon regulatory factor 3, full insert sequence. [AK050570]	-0.486262	0.713872	6.18801	6.25329	5.76818	6.71916	6.59258	6.35653	6.06983	6.55609
ref|NM_001008498|ens|ENSMUST00000045622|gb|AK014304|gb|BC085113	chr2:29853906-29853847	A_51_P438461	Wdr34	NM_001008498	Mus musculus WD repeat domain 34 (Wdr34), mRNA [NM_001008498]	-0.487014	0.713501	6.53554	6.80585	6.69442	7.06842	7.29623	7.1322	6.6786	7.16562
gb|BC020055|gb|AK163124|gb|AK040438|gb|AK086970	chr5:20464428-20464487	A_52_P46588	A630072M18Rik	BC020055	Mus musculus RIKEN cDNA A630072M18 gene, mRNA (cDNA clone IMAGE:4014805), partial cds. [BC020055]	-0.487997	0.713014	4.3963	4.71243	4.66721	4.90651	5.04186	5.29157	4.59198	5.07998
ref|NM_172581|gb|AK036740|ens|ENSMUST00000021659|ens|ENSMUST00000065536	chr12:85235257-85235198	A_51_P463860	9830169C18Rik	NM_172581	Mus musculus RIKEN cDNA 9830169C18 gene (9830169C18Rik), mRNA [NM_172581]	-0.488549	0.712741	4.64576	4.65203	4.18325	4.69766	5.41193	4.83709	4.49368	4.98223
ref|NM_011213|gb|BC052322|gb|AK135889|gb|AK161629	chr4:117706325-117706266	A_51_P185639	Ptprf	NM_011213	Mus musculus protein tyrosine phosphatase, receptor type, F (Ptprf), mRNA [NM_011213]	-0.49225	0.710916	8.43949	8.64145	8.77286	9.05121	9.00516	9.27418	8.61793	9.11018
ref|NM_029148|gb|BC054558|gb|AK040779|ens|ENSMUST00000038228	chr2:134289117-134289058	A_51_P227866	Txndc13	NM_029148	Mus musculus thioredoxin domain containing 13 (Txndc13), mRNA [NM_029148]	-0.495604	0.709265	5.61742	5.75889	5.35931	6.0871	6.23586	5.89947	5.57854	6.07414
gb|AK006604|riken|1700034M11|tc|TC1639864|nap|NAP023303-001	chr8:113334078-113334137	A_52_P351686	AK006604	AK006604	Mus musculus adult male testis cDNA, RIKEN full-length enriched library, clone:1700034M11 product:similar to 60S RIBOSOMAL PROTEIN L31 [Mus musculus], full insert sequence. [AK006604]	-0.495944	0.709098	6.12551	6.07575	6.18602	6.50871	NaN	6.74136	6.12909	6.62504
ref|NM_009628|gb|AK129214|gb|AK134786|ens|ENSMUST00000088001	chr2:167873635-167873576	A_52_P55719	Adnp	NM_009628	Mus musculus activity-dependent neuroprotective protein (Adnp), mRNA [NM_009628]	-0.497233	0.708464	5.15615	5.39688	5.27984	5.82484	5.70943	5.7903	5.27763	5.77486
ref|NM_015753|gb|BC060699|ens|ENSMUST00000028229|ens|ENSMUST00000076836	chr2:44810616-44810557	A_51_P121206	Zeb2	NM_015753	Mus musculus zinc finger E-box binding homeobox 2 (Zeb2), transcript variant 2, mRNA [NM_015753]	-0.499129	0.707534	7.76962	8.01542	7.84156	8.70966	8.28848	8.12584	7.87553	8.37466
gb|EF177380|gb|AK020134|gb|BC107410|gb|AK086443	chr19:5802252-5802193	A_52_P392598	Ramp2	EF177380	Mus musculus nuclear enriched abundant transcript 2 (Neat2) mRNA, complete sequence [EF177380]	-0.504262	0.705021	11.6662	11.3364	11.7851	12.2637	12.0698	11.967	11.5959	12.1002
ref|NM_029590|ref|NM_001034103|gb|CA466414|ens|ENSMUST00000096366	chrX:91935747-91935515	A_51_P110914	1700010D01Rik	NM_029590	Mus musculus RIKEN cDNA 1700010D01 gene (1700010D01Rik), mRNA [NM_029590]	-0.505003	0.704659	2.58688	2.90901	2.55778	3.29425	3.03809	3.23634	2.68456	3.18956
ref|NM_153679|gb|AF320000|gb|BC043460|ens|ENSMUST00000063761	chr7:44830197-44829643	A_51_P177562	Cpt1c	NM_153679	Mus musculus carnitine palmitoyltransferase 1c (Cpt1c), mRNA [NM_153679]	-0.508231	0.703084	2.74588	3.53468	3.27798	3.75093	3.58364	3.74868	3.18618	3.69441
ref|NM_011365|gb|AK029325|gb|AK031390|ens|ENSMUST00000020972	chr12:4653661-4653720	A_52_P67794	Itsn2	NM_011365	Mus musculus intersectin 2 (Itsn2), mRNA [NM_011365]	-0.512043	0.701229	5.44516	5.74596	5.16892	5.94193	6.10083	5.85342	5.45335	5.96539
ref|NM_025845|ens|ENSMUST00000029480|gb|AK007374|gb|AK159267	chr3:109032244-109032185	A_52_P455691	Prpf38b	NM_025845	Mus musculus PRP38 pre-mRNA processing factor 38 (yeast) domain containing B (Prpf38b), mRNA [NM_025845]	-0.513362	0.700588	5.77326	6.1644	6.1224	6.45025	6.72042	6.42948	6.02002	6.53338
ref|NM_010153|ens|ENSMUST00000082059|gb|AY686636|nap|NAP002529-001	chr10:127975147-127975088	A_51_P342050	Erbb3	NM_010153	Mus musculus v-erb-b2 erythroblastic leukemia viral oncogene homolog 3 (avian) (Erbb3), mRNA [NM_010153]	-0.51367	0.700438	2.88577	2.76617	3.10232	3.93857	3.1167	3.24001	2.91809	3.43176
ref|NM_008949|ens|ENSMUST00000019447|gb|AB000121|gb|AK133462	chr11:100908640-100908506	A_51_P256706	Psmc3ip	NM_008949	Mus musculus proteasome (prosome, macropain) 26S subunit, ATPase 3, interacting protein (Psmc3ip), mRNA [NM_008949]	-0.51781	0.698431	6.55305	6.72485	7.17476	7.33881	7.31606	7.35123	6.81755	7.33536
nap|NAP100137-001	chr6:68232683-68232742	A_51_P196174	NAP100137-001	NAP100137-001	Unknown	-0.518799	0.697953	2.99675	2.7148	2.99783	3.4708	3.31136	3.48362	2.90313	3.42193
ref|NM_053140|gb|BC066178|gb|AY013776|ens|ENSMUST00000050034	chr18:37601931-37601990	A_51_P159835	Pcdhb15	NM_053140	Mus musculus protocadherin beta 15 (Pcdhb15), mRNA [NM_053140]	-0.522526	0.696152	3.81844	3.68482	3.77062	4.31049	4.17927	4.3517	3.75796	4.28049
ref|NM_182994|gb|BC048170|gb|BC100307|ens|ENSMUST00000036541	chr2:52223948-52223889	A_51_P169409	Arl5a	NM_182994	Mus musculus ADP-ribosylation factor-like 5A (Arl5a), mRNA [NM_182994]	-0.522858	0.695992	5.16724	5.57667	5.29341	6.07271	5.77918	5.75401	5.34577	5.86863
ref|NM_145477|gb|AK142322|ens|ENSMUST00000043087|ens|ENSMUST00000088908	chr15:88634205-88633802	A_52_P549125	Alg12	NM_145477	Mus musculus asparagine-linked glycosylation 12 homolog (yeast, alpha-1,6-mannosyltransferase) (Alg12), mRNA [NM_145477]	-0.523264	0.695796	3.69443	3.5363	2.77758	3.69655	3.90043	3.98112	3.3361	3.85937
ref|NM_001081362|gb|AK147241|gb|XM_891798|ens|ENSMUST00000094120	chr5:145086945-145087726	A_52_P304469	Trrap	NM_001081362	Mus musculus transformation/transcription domain-associated protein (Trrap), mRNA [NM_001081362]	-0.523871	0.695503	4.30685	4.24853	4.2718	4.98071	4.86503	4.55305	4.27573	4.7996
ens|ENSMUST00000051624|gb|AK035652|riken|9530081F05|tc|TC1587731	chr6:134703283-134703224	A_52_P374825	ENSMUST00000051624	ENSMUST00000051624	dual specificity phosphatase 16 [Source:MarkerSymbol;Acc:MGI:1917936] [ENSMUST00000051624]	-0.525517	0.69471	6.36851	6.2473	6.28416	6.9265	6.84716	6.70287	6.29999	6.82551
ref|NM_028372|ens|ENSMUST00000057598|gb|BC107207|gb|BC114401	chr13:82188910-82188969	A_52_P368167	2900024O10Rik	NM_028372	Mus musculus RIKEN cDNA 2900024O10 gene (2900024O10Rik), mRNA [NM_028372]	-0.528428	0.69331	4.22882	4.09871	4.57894	4.63616	5.01346	4.84212	4.30215	4.83058
gb|AK053749|riken|E130306L11|tc|TC1608189|nap|NAP087999-1	chr8:110434996-110435055	A_52_P81214	Wwp2	AK053749	Mus musculus 0 day neonate eyeball cDNA, RIKEN full-length enriched library, clone:E130306L11 product:similar to NEDD-4-LIKE UBIQUITIN-PROTEIN LIGASE [Homo sapiens], full insert sequence. [AK053749]	-0.532039	0.691577	3.61553	3.66334	3.97343	4.44844	4.09314	4.30685	3.75077	4.28281
ref|NM_001001932|ens|ENSMUST00000053484|gb|AK046231|gb|BC075637	chr10:95456458-95456517	A_51_P224617	Eea1	NM_001001932	Mus musculus early endosome antigen 1 (Eea1), mRNA [NM_001001932]	-0.532512	0.69135	7.25833	7.65482	7.1991	7.68708	8.16239	7.86031	7.37075	7.90326
ref|NM_021559|ens|ENSMUST00000066497|gb|AF149093|gb|BC011345	chr18:24157543-24157484	A_52_P664559	Zfp191	NM_021559	Mus musculus zinc finger protein 191 (Zfp191), mRNA [NM_021559]	-0.53649	0.689446	5.51806	5.45917	4.96153	5.75355	6.091	5.70368	5.31292	5.84941
nap|NAP123917-1	chr2:103573531-103573590	A_52_P256656	NAP123917-1	NAP123917-1	Unknown	-0.536802	0.689297	2.87755	3.06299	3.05294	3.98568	3.11969	3.49851	2.99782	3.53463
ref|NM_025740|ens|ENSMUST00000020754|ens|ENSMUST00000093243|gb|AK010468	chr11:29130664-29130605	A_51_P521125	Ccdc104	NM_025740	Mus musculus coiled-coil domain containing 104 (Ccdc104), mRNA [NM_025740]	-0.541329	0.687137	7.94203	8.10722	7.99412	8.41645	8.60795	8.64295	8.01445	8.55578
ref|NM_019914|gb|AK046005|gb|AK152708|ens|ENSMUST00000065482	chr3:95304773-95304714	A_51_P379660	Mllt11	NM_019914	Mus musculus myeloid/lymphoid or mixed-lineage leukemia (trithorax homolog, Drosophila); translocated to, 11 (Mllt11), mRNA [NM_019914]	-0.542629	0.686519	12.1716	12.3828	12.5346	12.7123	13.01	12.9946	12.363	12.9057
gb|AK037690|gb|AK140066|riken|A130038C08|riken|B230119H14	chr13:103989512-103989453	A_51_P265420	AK037690	AK037690	Mus musculus 16 days neonate thymus cDNA, RIKEN full-length enriched library, clone:A130038C08 product:unclassifiable, full insert sequence. [AK037690]	-0.546028	0.684903	2.81476	3.45996	3.28732	3.92761	3.69019	3.58232	3.18735	3.73337
ref|NM_010706|ens|ENSMUST00000066723|ens|ENSMUST00000015291|gb|AF026795	chr7:28549707-28549958	A_52_P634250	Lgals4	NM_010706	Mus musculus lectin, galactose binding, soluble 4 (Lgals4), mRNA [NM_010706]	-0.549155	0.68342	6.98461	7.18727	6.48892	7.23785	7.64548	7.42494	6.88693	7.43609
ens|ENSMUST00000077435|gb|XR_003691|gb|XR_003437|nap|NAP060534-1	chr18:47539965-47539906	A_52_P132983	ENSMUST00000077435	ENSMUST00000077435	similar to 60S ribosomal protein L6 (TAX-responsive enhancer element binding protein 107) (TAXREB107) (LOC636184), mRNA [Source:RefSeq_dna;Acc:XR_003691] [ENSMUST00000077435]	-0.552018	0.682065	10.6516	11.0851	11.1845	11.2669	11.7576	11.5527	10.9737	11.5257
ref|NM_001081068|ref|XM_977596|gb|AK173009|ens|ENSMUST00000039449	chr16:87304903-87304844	A_52_P89166	Zfp294	NM_001081068	Mus musculus zinc finger protein 294 (Zfp294), mRNA [NM_001081068]	-0.55472	0.680789	2.87184	2.55631	2.67852	3.27947	3.41805	3.07331	2.70222	3.25694
ref|NM_009955|gb|BC062955|gb|X87242|ens|ENSMUST00000022629	chr14:65759371-65759312	A_51_P468899	Dpysl2	NM_009955	Mus musculus dihydropyrimidinase-like 2 (Dpysl2), mRNA [NM_009955]	-0.556618	0.679894	3.63657	3.97039	3.50004	4.09871	4.37678	4.30137	3.70233	4.25895
ref|NM_026643|gb|AK012710|gb|AK010530|gb|BC021375	chr10:41408319-41408260	A_52_P356954	2410017P07Rik	NM_026643	Mus musculus RIKEN cDNA 2410017P07 gene (2410017P07Rik), mRNA [NM_026643]	-0.557559	0.679451	3.41886	3.14045	3.33013	3.4708	4.43849	3.65283	3.29648	3.85404
ref|NM_054078|ens|ENSMUST00000045621|gb|AJ309544|tc|TC1654797	chr10:127524544-127524603	A_52_P610432	Baz2a	NM_054078	Mus musculus bromodomain adjacent to zinc finger domain, 2A (Baz2a), mRNA [NM_054078]	-0.558183	0.679157	2.77653	2.64108	2.54176	3.59132	2.90149	3.14111	2.65312	3.21131
ref|NM_001081222|ref|XM_919590|gb|BC076613|ens|ENSMUST00000025142	chr18:10595134-10595075	A_52_P402761	Esco1	NM_001081222	Mus musculus establishment of cohesion 1 homolog 1 (S. cerevisiae) (Esco1), mRNA [NM_001081222]	-0.558763	0.678884	3.56925	3.38984	3.5121	4.26176	4.28355	3.60217	3.4904	4.04916
ref|NM_023626|gb|BC018342|gb|AY007791|ens|ENSMUST00000031680	chr6:21919920-21919979	A_51_P224894	Ing3	NM_023626	Mus musculus inhibitor of growth family, member 3 (Ing3), mRNA [NM_023626]	-0.56037	0.678128	3.77178	4.7234	4.61424	4.86874	5.04037	4.88142	4.3698	4.93017
gb|AK085633|riken|D630049H02|tc|TC1620743	chr16:43303794-43303853	A_51_P301416	AK085633	AK085633	Mus musculus 0 day neonate kidney cDNA, RIKEN full-length enriched library, clone:D630049H02 product:unclassifiable, full insert sequence. [AK085633]	-0.561515	0.67759	6.10555	6.52239	6.6061	7.37671	6.89502	6.64685	6.41135	6.97286
ref|NM_029663|ens|ENSMUST00000089681|ens|ENSMUST00000073802|gb|AK006403	chr15:75730581-75730522	A_51_P449886	Eef1d	NM_029663	Mus musculus eukaryotic translation elongation factor 1 delta (guanine nucleotide exchange protein) (Eef1d), transcript variant 1, mRNA [NM_029663]	-0.564184	0.676338	2.87637	3.58232	3.03422	3.67785	3.91485	3.59276	3.1643	3.72848
ens|ENSMUST00000080265|ens|ENSMUST00000093337|ref|XM_618937|tc|TC1773639	chr11:37326842-37326901	A_52_P395962	LOC671950	ENSMUST00000080265	predicted gene, OTTMUSG00000005421 [Source:MarkerSymbol;Acc:MGI:3651509] [ENSMUST00000080265]	-0.564347	0.676262	4.07399	4.18388	4.05892	4.86255	4.89239	4.2549	4.1056	4.66995
gb|AK019872|riken|5031411C02|nap|NAP013175-001	chrX:70537776-70537835	A_52_P319462	Taz	AK019872	Mus musculus 11 days pregnant adult female ovary and uterus cDNA, RIKEN full-length enriched library, clone:5031411C02 product:hypothetical protein, full insert sequence [AK019872]	-0.567494	0.674788	4.64143	NaN	4.5272	5.37184	5.12205	4.96153	4.58431	5.15181
ens|ENSMUST00000098823|ref|XM_988749|ref|XM_986799|tc|TC1598549	chr8:38573915-38573974	A_52_P47276	1700016D18Rik	ENSMUST00000098823	PREDICTED: Mus musculus RIKEN cDNA 1700016D18 gene (1700016D18Rik), mRNA [XM_988749]	-0.571104	0.673102	3.79306	4.19771	4.2114	4.53294	4.71012	4.67243	4.06739	4.63849
ref|NM_007532|ref|NM_001024468|gb|AK013888|gb|AK168249	chr6:144976412-144976353	A_51_P376227	Bcat1	NM_007532	Mus musculus branched chain aminotransferase 1, cytosolic (Bcat1), transcript variant 2, mRNA [NM_007532]	-0.572511	0.672445	3.30334	3.40108	2.79035	3.81844	3.8843	3.50957	3.16493	3.73744
ref|NM_145890|gb|BC013080|gb|AF411212|ens|ENSMUST00000020985	chr12:25206208-25206267	A_52_P159276	Grhl1	NM_145890	Mus musculus grainyhead-like 1 (Drosophila) (Grhl1), mRNA [NM_145890]	-0.57469	0.67143	3.44877	3.94017	3.40912	4.16124	4.40204	3.95884	3.59935	4.17404
ref|NM_011698|gb|BY712432|gb|AF087694|ens|ENSMUST00000003971	chr7:45237349-45237290	A_51_P325223	Lin7b	NM_011698	Mus musculus lin-7 homolog B (C. elegans) (Lin7b), mRNA [NM_011698]	-0.577033	0.670341	2.49211	3.57978	3.45115	3.78115	3.8745	3.59848	3.17435	3.75138
ref|NM_001003946|ref|NM_001037725|gb|AK154812|ens|ENSMUST00000036540	chr1:59926675-59926734	A_52_P157	Als2cr13	NM_001003946	Mus musculus amyotrophic lateral sclerosis 2 (juvenile) chromosome region, candidate 13 (human) (Als2cr13), transcript variant 2, mRNA [NM_001003946]	-0.578721	0.669557	4.01863	3.88186	3.38377	4.34816	4.27426	4.39801	3.76142	4.34014
gb|AK035117|riken|9430090E14	chr12:66061867-66059474	A_51_P294346	C79407	AK035117	Mus musculus 12 days embryo embryonic body between diaphragm region and neck cDNA, RIKEN full-length enriched library, clone:9430090E14 product:hypothetical Myb DNA binding domain containing protein, full insert sequence. [AK035117]	-0.5804	0.668778	2.46937	3.0635	3.06402	3.33928	3.59132	3.40749	2.86563	3.44603
ref|NM_026886|ens|ENSMUST00000076124|gb|AK129457|gb|AK081496	chr5:116700349-116700290	A_52_P14456	1500001A10Rik	NM_026886	Mus musculus RIKEN cDNA 1500001A10 gene (1500001A10Rik), mRNA [NM_026886]	-0.582212	0.667939	3.78576	4.26303	4.29954	4.37851	5.13101	4.58544	4.11611	4.69832
gb|AK035378|gb|BI733999|riken|9530027H21|tc|TC1623174	chr2:77503765-77503706	A_52_P367983	Zfp533	AK035378	Mus musculus adult male urinary bladder cDNA, RIKEN full-length enriched library, clone:9530027H21 product:unclassifiable, full insert sequence. [AK035378]	-0.58506	0.666622	3.38984	3.76341	3.13685	4.10367	3.97196	3.96966	3.43003	4.01509
gb|AI853478	chr11:102113545-102113604	A_52_P1165294	EG666453	AI853478	UI-M-BH0-ajy-h-11-0-UI.s1 NIH_BMAP_M_S1 Mus musculus cDNA clone UI-M-BH0-ajy-h-11-0-UI 3'. [AI853478]	-0.585946	0.666212	3.96116	3.29101	3.15218	4.21529	3.96578	3.98112	3.46812	4.05407
ref|NM_028089|ens|ENSMUST00000025966|gb|AY206875|gb|AK008580	chr19:39107228-39107287	A_51_P447785	Cyp2c55	NM_028089	Mus musculus cytochrome P450, family 2, subfamily c, polypeptide 55 (Cyp2c55), mRNA [NM_028089]	-0.588838	0.664878	3.83542	3.62959	NaN	4.81209	4.03782	4.11412	3.7325	4.32134
gb|AK047371|gb|AK005793|gb|AK047938|riken|1700009D01	chr15:10663059-10663118	A_52_P182391	C130022M03Rik	AK047371	Mus musculus 10 days neonate cerebellum cDNA, RIKEN full-length enriched library, clone:B930053L08 product:unclassifiable, full insert sequence [AK047371]	-0.590257	0.664225	2.86235	2.49748	2.91112	3.62375	3.50437	2.91361	2.75698	3.34724
gb|AK037089|riken|9930111L05	chr9:59264698-59264639	A_52_P333222	AK037089	AK037089	Mus musculus adult female vagina cDNA, RIKEN full-length enriched library, clone:9930111L05 product:unclassifiable, full insert sequence [AK037089]	-0.592215	0.663324	2.71545	2.9771	3.36639	3.78576	3.47041	3.57942	3.01965	3.61186
ref|NM_013643|gb|BC079592|gb|BC057339|ens|ENSMUST00000102626	chr7:46946512-46946453	A_51_P116239	Ptpn5	NM_013643	Mus musculus protein tyrosine phosphatase, non-receptor type 5 (Ptpn5), mRNA [NM_013643]	-0.592908	0.663005	3.82273	3.81762	3.80354	4.14503	5.2023	3.87529	3.81463	4.40754
ref|NM_133790|gb|BC080794|gb|BC005669|gb|AK034864	chr7:142843280-142843221	A_51_P210457	R74862	NM_133790	Mus musculus expressed sequence R74862 (R74862), mRNA [NM_133790]	-0.598029	0.660656	4.72154	5.33242	5.1842	5.52826	5.97861	5.52538	5.07939	5.67742
ref|NM_016873|gb|BC032877|gb|AF100778|ens|ENSMUST00000029188	chr2:163524422-163524481	A_51_P390804	Wisp2	NM_016873	Mus musculus WNT1 inducible signaling pathway protein 2 (Wisp2), mRNA [NM_016873]	-0.599219	0.660111	4.30254	4.83036	4.68089	5.65844	4.97879	4.97421	4.60459	5.20381
gb|AK156993|gb|BC025545|riken|F830111P16|tc|TC1590834	chrX:69193793-69193852	A_51_P146701	Nsdhl	AK156993	Mus musculus activated spleen cDNA, RIKEN full-length enriched library, clone:F830111P16 product:unclassifiable, full insert sequence [AK156993]	-0.599353	0.66005	3.8337	4.13545	4.05892	4.66437	NaN	4.55305	4.00936	4.60871
gb|AK020883|riken|A930022H17|tc|TC1639411	chr15:12493973-12403008	A_51_P383648	Pdzd2	AK020883	Mus musculus adult retina cDNA, RIKEN full-length enriched library, clone:A930022H17 product:hypothetical PDZ domain (also known as DHR or GLGF) containing protein, full insert sequence. [AK020883]	-0.599945	0.659779	3.21909	4.10919	3.84298	4.18055	4.59347	4.19708	3.72375	4.3237
gb|AK054424|riken|E330024G11	chr12:17007229-17007288	A_51_P100505	AK054424	AK054424	Mus musculus 2 days pregnant adult female ovary cDNA, RIKEN full-length enriched library, clone:E330024G11 product:unclassifiable, full insert sequence. [AK054424]	-0.602116	0.658787	8.25503	8.32755	7.96261	8.95759	8.49586	8.8981	8.18173	8.78385
ref|NM_001037326|gb|AK083093|gb|AK164375|gb|BC058605	chr2:104410202-104410261	A_52_P376214	Cstf3	NM_001037326	Mus musculus cleavage stimulation factor, 3' pre-RNA, subunit 3 (Cstf3), transcript variant 3, mRNA [NM_001037326]	-0.605573	0.65721	8.46794	9.25542	9.26229	9.65657	9.63027	9.51554	8.99522	9.60079
ref|NM_028906|ens|ENSMUST00000034960|gb|AK077056|gb|AK199408	chr9:64853873-64853932	A_52_P481202	Dpp8	NM_028906	Mus musculus dipeptidylpeptidase 8 (Dpp8), mRNA [NM_028906]	-0.605836	0.65709	5.50144	5.8127	5.60905	6.5178	6.23554	5.98737	5.64106	6.2469
ref|NM_016863|gb|AB107918|gb|AK005201|ens|ENSMUST00000020964	chr12:4857149-4857090	A_51_P293784	Fkbp1b	NM_016863	Mus musculus FK506 binding protein 1b (Fkbp1b), mRNA [NM_016863]	-0.610016	0.65519	2.73898	3.14258	2.96162	4.15243	3.22141	3.29939	2.94773	3.55774
gb|XM_355548|ens|ENSMUST00000062256|ref|XM_923427|ref|XM_975127	chr4:97823743-97823802	A_52_P474699	0610025J13Rik	XM_355548	PREDICTED: Mus musculus RIKEN cDNA 0610025J13 gene (0610025J13Rik), mRNA [XM_355548]	-0.613658	0.653537	3.17552	3.05658	3.2043	3.95112	4.09314	3.23312	3.14547	3.75913
ref|NM_178788|gb|BC031719|gb|AK171894|ens|ENSMUST00000033966	chr8:49639938-49639997	A_52_P301085	Dctd	NM_178788	Mus musculus dCMP deaminase (Dctd), mRNA [NM_178788]	-0.615312	0.652789	4.41332	3.24123	4.10576	4.44075	4.65821	4.50729	3.92011	4.53542
ref|NM_008949|gb|BI654097|gb|AB000121|ens|ENSMUST00000019447	chr11:100909054-100908995	A_52_P238044	Psmc3ip	NM_008949	Mus musculus proteasome (prosome, macropain) 26S subunit, ATPase 3, interacting protein (Psmc3ip), mRNA [NM_008949]	-0.615582	0.652667	5.29341	5.86708	6.04293	6.20081	6.55919	6.29017	5.73447	6.35005
ref|NM_025277|ens|ENSMUST00000041160|gb|AK014158|gb|AK003187	chr4:59135345-59135404	A_51_P217047	Gng10	NM_025277	Mus musculus guanine nucleotide binding protein (G protein), gamma 10 (Gng10), mRNA [NM_025277]	-0.619428	0.650929	8.47337	8.5581	8.23641	8.60517	9.20151	9.31949	8.42263	9.04206
ref|NM_177338|gb|AK052729|ens|ENSMUST00000056878|ens|ENSMUST00000067843	chr14:63806004-63782729	A_52_P518434	Hmbox1	NM_177338	Mus musculus homeobox containing 1 (Hmbox1), mRNA [NM_177338]	-0.620508	0.650442	2.98404	3.77178	3.5888	4.24222	4.13611	3.82782	3.44821	4.06872
gb|AK036874|gb|AK142255|gb|AK138803|riken|9930020P17	chr6:119947946-119947887	A_52_P859368	AK036874	AK036874	Mus musculus adult female vagina cDNA, RIKEN full-length enriched library, clone:9930020P17 product:unclassifiable, full insert sequence. [AK036874]	-0.625499	0.648196	5.5186	5.33657	4.97577	6.01719	5.90888	5.78136	5.27698	5.90248
ref|NM_197996|ref|XM_977707|ens|ENSMUST00000047883|gb|AK012471	chr10:61583058-61582999	A_52_P657376	Tspan15	NM_197996	Mus musculus tetraspanin 15 (Tspan15), mRNA [NM_197996]	-0.628222	0.646973	4.76288	5.927	5.32492	5.97193	5.98014	5.94739	5.33826	5.96649
gb|AK012623|gb|AK132724|riken|2700099C18|riken|4922503C05	chr17:95065662-95066578	A_51_P309589	2700099C18Rik	AK012623	Mus musculus 11 days embryo whole body cDNA, RIKEN full-length enriched library, clone:2700099C18 product:inferred: Mus musculus, Similar to highly expressed in cancer, rich in leucine heptad repeats, clone MGC:8311, mRNA, complete cds / putative {Mus...	-0.635417	0.643755	4.68415	4.05814	4.77568	5.298	5.298	4.82823	4.50599	5.14141
gb|BB450286|gb|AK051124|riken|D130001N06|nap|NAP085359-1	chr18:72340009-72339950	A_52_P723233	BB450286	BB450286	BB450286 RIKEN full-length enriched, 12 days embryo spinal ganglion Mus musculus cDNA clone D130001N06 3'. [BB450286]	-0.636596	0.643229	3.64466	2.79805	2.99241	3.91886	3.64489	3.78115	3.14504	3.78164
ref|NM_017478|gb|AK149462|gb|AK163668|gb|AK088492	chr6:30820825-30820766	A_52_P362015	Copg2	NM_017478	Mus musculus coatomer protein complex, subunit gamma 2 (Copg2), mRNA [NM_017478]	-0.636767	0.643152	3.72629	NaN	3.3529	4.27299	4.06824	4.18785	3.53959	4.17636
ref|NM_001081269|gb|AK132725|ens|ENSMUST00000084026|ens|ENSMUST00000039055	chr8:27176303-27178940	A_52_P599917	Whsc1l1	NM_001081269	Mus musculus Wolf-Hirschhorn syndrome candidate 1-like 1 (human) (Whsc1l1), transcript variant 2, mRNA [NM_001081269]	-0.636926	0.643082	3.53481	3.38805	2.89394	3.91571	4.17856	3.63332	3.27227	3.90919
gb|AK041629|gb|AK079321|riken|A630025O09|riken|9630021O20	chr19:36656186-36656245	A_51_P171929	Hectd2	AK041629	Mus musculus 3 days neonate thymus cDNA, RIKEN full-length enriched library, clone:A630025O09 product:hypothetical protein, full insert sequence. [AK041629]	-0.637125	0.642993	5.89925	6.18007	5.58496	6.25219	7.02394	6.29952	5.88809	6.52522
ref|NM_025390|gb|AK054466|gb|AK003908|gb|AK150459	chr7:37972234-37972175	A_51_P125117	Pop4	NM_025390	Mus musculus processing of precursor 4, ribonuclease P/MRP family, (S. cerevisiae) (Pop4), mRNA [NM_025390]	-0.638927	0.642191	9.11396	9.1626	9.03159	9.51159	10.006	9.70736	9.10271	9.74164
nap|NAP058429-1	chr1:193420322-193420381	A_52_P109740	NAP058429-1	NAP058429-1	Unknown	-0.639795	0.641804	2.80385	3.01828	3.29455	3.49851	3.88587	3.65168	3.03889	3.67869
gb|XM_130483|ens|ENSMUST00000048846|ref|XM_983624|ref|XM_917621	chr2:122039196-122039255	A_51_P475138	Duox1	XM_130483	PREDICTED: Mus musculus dual oxidase 1 (Duox1), mRNA [XM_130483]	-0.641663	0.640974	4.18257	4.404	3.69137	5.03738	4.56459	4.60096	4.09265	4.73431
ref|NM_182714|gb|BC119413|gb|BC119414|gb|BC108941	chr17:36701265-36701206	A_52_P594944	Olfr91	NM_182714	Mus musculus olfactory receptor 91 (Olfr91), mRNA [NM_182714]	-0.642725	0.640502	3.26993	2.57095	2.57119	3.46114	3.48117	3.39794	2.80402	3.44675
ref|NM_019681|gb|BC059825|gb|AK042865|ens|ENSMUST00000000199	chr2:31117119-31117178	A_51_P114062	Freq	NM_019681	Mus musculus frequenin homolog (Drosophila) (Freq), mRNA [NM_019681]	-0.643434	0.640187	7.04603	7.72457	7.32576	7.9431	7.96159	8.12196	7.36545	8.00889
gb|AW476689	NA	A_51_P288531	AW476689	AW476689	AW476689 uq81d01.y1 NCI_CGAP_Lu33 Mus musculus cDNA clone IMAGE:2937505 5' similar to gb:X60221 ATP SYNTHASE B CHAIN, MITOCHONDRIAL PRECURSOR (HUMAN);, mRNA sequence [AW476689]	-0.64403	0.639923	3.66687	3.64466	3.51235	3.75724	4.73698	4.26176	3.60796	4.25199
ref|NM_010706|ens|ENSMUST00000066723|ens|ENSMUST00000015291|gb|AK145734	chr7:28550399-28550458	A_51_P497100	Lgals4	NM_010706	Mus musculus lectin, galactose binding, soluble 4 (Lgals4), mRNA [NM_010706]	-0.644046	0.639916	8.78163	9.14657	8.59121	9.36359	9.65925	9.42871	8.8398	9.48385
gb|AK004266|gb|AK079918|gb|AK011552|gb|AK079389	chr17:35525813-35525872	A_52_P258507	Ppp1r10	AK004266	Mus musculus 18-day embryo whole body cDNA, RIKEN full-length enriched library, clone:1110055L22 product:protein phosphatase 1, regulatory subunit 10, full insert sequence. [AK004266]	-0.644067	0.639907	3.28983	3.48117	3.50042	3.72944	4.26926	4.20492	3.42381	4.06787
ref|NM_010794|ref|XM_979373|ens|ENSMUST00000081794|ens|ENSMUST00000101293	chr11:49089039-49104051	A_52_P90337	Mgat1	NM_010794	Mus musculus mannoside acetylglucosaminyltransferase 1 (Mgat1), mRNA [NM_010794]	-0.650427	0.637092	2.8955	2.93998	3.21397	3.84127	3.60585	3.55361	3.01648	3.66691
gb|AK088377|gb|AK014314|gb|AK054022|riken|E430014E16	chr14:30031009-30030950	A_52_P472515	Nisch	AK088377	Mus musculus 2 days neonate thymus thymic cells cDNA, RIKEN full-length enriched library, clone:E430014E16 product:unclassifiable, full insert sequence. [AK088377]	-0.650538	0.637043	6.82803	7.32591	7.57705	7.82798	8.02121	7.83341	7.24366	7.8942
ref|NM_008422|gb|S69381|ens|ENSMUST00000071062|tc|TC1695335	chr7:44463741-44463800	A_52_P337326	Kcnc3	NM_008422	Mus musculus potassium voltage gated channel, Shaw-related subfamily, member 3 (Kcnc3), mRNA [NM_008422]	-0.651827	0.636474	4.81849	4.93626	5.15615	5.29616	6.21091	5.35931	4.9703	5.62213
ref|NM_146130|gb|BC023828|gb|BC062198|gb|AF463524	chr2:75462797-75462856	A_51_P443482	Hnrpa3	NM_146130	Mus musculus heterogeneous nuclear ribonucleoprotein A3 (Hnrpa3), transcript variant b, mRNA [NM_146130]	-0.658376	0.633591	6.79214	7.40712	7.51754	7.92936	7.88687	7.8757	7.23893	7.89731
ref|NM_007529|gb|X87096|gb|AK144405|ens|ENSMUST00000090971	chr3:88073719-88073660	A_51_P230175	Bcan	NM_007529	Mus musculus brevican (Bcan), mRNA [NM_007529]	-0.658632	0.633479	3.29558	2.44334	3.2969	3.72836	3.92524	3.35812	3.01194	3.67057
ref|NM_009163|ens|ENSMUST00000092498|gb|AF036894|gb|AK075851	chr10:60496150-60496091	A_51_P391695	Sgpl1	NM_009163	Mus musculus sphingosine phosphate lyase 1 (Sgpl1), mRNA [NM_009163]	-0.658889	0.633366	3.20945	3.1688	2.67378	3.43403	3.55029	4.04439	3.01735	3.67624
ref|NM_177614|gb|AK028047|gb|BC006844|ens|ENSMUST00000080975	chr10:126523326-126522566	A_52_P549778	Os9	NM_177614	Mus musculus amplified in osteosarcoma (Os9), mRNA [NM_177614]	-0.65974	0.632993	2.698	2.79971	2.99765	3.29543	3.29572	3.88343	2.83179	3.49153
ref|NM_134247|gb|AK046630|gb|AK080883|ens|ENSMUST00000021652	chr12:84932960-84933019	A_51_P396141	Acot4	NM_134247	Mus musculus acyl-CoA thioesterase 4 (Acot4), mRNA [NM_134247]	-0.664908	0.630729	2.88284	3.33314	3.02148	3.73596	3.72846	3.76776	3.07915	3.74406
ref|NM_178395|gb|AK030662|riken|5430408L04	chr8:41983189-41983248	A_52_P651248	Zdhhc2	NM_178395	Mus musculus zinc finger, DHHC domain containing 2 (Zdhhc2), mRNA [NM_178395]	-0.668431	0.62919	3.752	3.08797	2.90631	3.78566	3.84217	4.12375	3.24876	3.91719
ref|NM_001004761|ens|ENSMUST00000102949|ens|ENSMUST00000055946|gb|AK083234	chr2:21566713-21566772	A_51_P281543	Gpr158	NM_001004761	Mus musculus G protein-coupled receptor 158 (Gpr158), mRNA [NM_001004761]	-0.672344	0.627487	2.87184	NaN	3.05172	3.82701	3.62621	3.44916	2.96178	3.63413
ref|NM_013511|ens|ENSMUST00000053748|ens|ENSMUST00000053095|ens|ENSMUST00000020151	chr10:25191294-25191353	A_52_P335201	Epb4.1l2	NM_013511	Mus musculus erythrocyte protein band 4.1-like 2 (Epb4.1l2), mRNA [NM_013511]	-0.67362	0.626932	2.97783	2.95531	2.90901	3.37448	4.25678	3.23174	2.94738	3.621
gb|U21674|tc|NP055888	NA	A_51_P184672	Tcte3	U21674	Mus musculus t complex testis-specific protein (Tctex2) mRNA, t haplotype, complete cds. [U21674]	-0.674235	0.626665	2.96717	2.96864	3.31441	3.4493	3.98568	3.83794	3.08341	3.75764
ref|NM_177389|gb|BC125472|gb|AK220252|tc|TC1635754	chrUn_random:1159478-1159419	A_52_P637034	Mia3	NM_177389	Mus musculus melanoma inhibitory activity 3 (Mia3), mRNA [NM_177389]	-0.67631	0.625764	5.60339	5.18816	6.01514	6.3162	6.26959	6.24982	5.60223	6.27854
gb|XM_620516|gb|AK077009|gb|AK088538|ref|XM_912460	chr7:82747481-82747540	A_52_P102248	Rkhd3	XM_620516	PREDICTED: Mus musculus ring finger and KH domain containing 3 (Rkhd3), mRNA [XM_620516]	-0.676993	0.625467	5.26521	5.78288	5.73898	NaN	6.00169	6.54368	5.59569	6.27269
ref|NM_029522|gb|BC021308|gb|AK143552|ens|ENSMUST00000029482	chr3:108807419-108807360	A_51_P108252	Gpsm2	NM_029522	Mus musculus G-protein signalling modulator 2 (AGS3-like, C. elegans) (Gpsm2), mRNA [NM_029522]	-0.681012	0.623728	7.37105	7.74152	7.09056	7.89527	7.90519	8.44571	7.40104	8.08206
ref|NM_016711|ref|NM_001038710|gb|BC061124|ens|ENSMUST00000098552	chr9:75362575-75359994	A_51_P234488	Tmod2	NM_016711	Mus musculus tropomodulin 2 (Tmod2), transcript variant 2, mRNA [NM_016711]	-0.681808	0.623384	4.56937	4.88303	4.19834	5.65441	5.01903	5.02272	4.55025	5.23205
ref|NM_181415|gb|AY688677|ens|ENSMUST00000077282|ens|ENSMUST00000086783	chr19:58186209-58186268	A_52_P584293	Atrnl1	NM_181415	Mus musculus attractin like 1 (Atrnl1), mRNA [NM_181415]	-0.683869	0.622494	7.87733	8.28116	8.15228	8.81805	8.77753	8.7668	8.10359	8.78746
gb|BC001981|ens|ENSMUST00000058631|nap|NAP028096-1	chr13:101208394-101208335	A_52_P85495	ENSMUSG00000050599	BC001981	Mus musculus small EDRK-rich factor 1, mRNA (cDNA clone IMAGE:3487972), partial cds [BC001981]	-0.686308	0.621442	3.92761	3.67548	3.97196	4.21529	4.26926	5.14942	3.85835	4.54466
ref|NM_198622|ref|XM_993948|gb|BU511373|ens|ENSMUST00000056403	chr6:87946743-87946684	A_51_P114843	H1fx	NM_198622	Mus musculus H1 histone family, member X (H1fx), mRNA [NM_198622]	-0.690939	0.619451	2.55434	3.45864	3.20977	3.64374	3.78146	3.87036	3.07425	3.76519
gb|BC030185|gb|AK046429|gb|BC082599|riken|B230384C22	chr3:127608411-127608470	A_51_P294161	4930422G04Rik	BC030185	Mus musculus RIKEN cDNA 4930422G04 gene, mRNA (cDNA clone IMAGE:5068638), complete cds. [BC030185]	-0.691563	0.619183	4.2282	5.146	4.75622	5.3505	5.39575	5.45887	4.71014	5.40171
ref|NM_010997|ens|ENSMUST00000072152|gb|AF102530|gb|BC100678	chr11:50870714-50870773	A_51_P117206	Olfr54	NM_010997	Mus musculus olfactory receptor 54 (Olfr54), mRNA [NM_010997]	-0.697521	0.616631	2.73617	2.71216	2.57192	3.4853	3.49083	3.13668	2.67342	3.37094
ref|NM_201244|ens|ENSMUST00000049966|gb|AK080451|gb|AK018151	chr6:87856101-87856160	A_52_P349694	Copg	NM_201244	Mus musculus coatomer protein complex, subunit gamma (Copg), transcript variant 2, mRNA [NM_201244]	-0.698112	0.616378	4.74012	5.22045	4.94289	5.24443	5.91648	5.83688	4.96782	5.66593
ref|NM_011213|gb|BC052322|gb|AK135889|gb|AK161629	chr4:117706263-117706204	A_52_P148883	Ptprf	NM_011213	Mus musculus protein tyrosine phosphatase, receptor type, F (Ptprf), mRNA [NM_011213]	-0.698411	0.616251	7.20547	7.98423	8.37286	8.45499	8.43463	8.76819	7.85419	8.5526
nap|NAP123123-1	chr6:115757745-115757686	A_52_P351298	NAP123123-1	NAP123123-1	Unknown	-0.703702	0.613995	2.56267	2.88284	3.17856	3.96421	3.23465	3.5363	2.87469	3.57839
ref|NM_012043|gb|BC006602|gb|AB024538|ens|ENSMUST00000041477	chr9:57954608-57954549	A_51_P140742	Islr	NM_012043	Mus musculus immunoglobulin superfamily containing leucine-rich repeat (Islr), mRNA [NM_012043]	-0.704906	0.613482	9.72309	9.87498	9.76266	10.4044	10.1638	10.9073	9.78691	10.4918
gb|AK047848|riken|C130006F20	chr17:3303528-3303587	A_52_P707535	AK047848	AK047848	Mus musculus 16 days embryo head cDNA, RIKEN full-length enriched library, clone:C130006F20 product:unclassifiable, full insert sequence [AK047848]	-0.706905	0.612633	4.5412	5.37156	4.76596	5.52748	5.62594	5.64602	4.89291	5.59981
gb|XM_128959|ens|ENSMUST00000036030|ref|XM_923078|ref|XM_990639	chr18:46713113-46713054	A_51_P500507	Tmed7	XM_128959	PREDICTED: Mus musculus transmembrane emp24 protein transport domain containing 7, transcript variant 1 (Tmed7), mRNA [XM_128959]	-0.707765	0.612268	4.07536	4.7844	4.46545	4.93508	5.29491	5.21851	4.44174	5.1495
ref|NM_001014288|ref|NM_011211|gb|BC086654|ens|ENSMUST00000102834	chr4:75418407-75418348	A_52_P605266	Ptprd	NM_001014288	Mus musculus protein tyrosine phosphatase, receptor type, D (Ptprd), transcript variant a, mRNA [NM_001014288]	-0.715192	0.609124	6.51531	7.18157	7.37185	7.72451	7.7536	7.73618	7.02291	7.7381
ref|NM_025619|gb|AK006127|ens|ENSMUST00000102813|ens|ENSMUST00000046247	chr2:32601055-32600996	A_51_P217697	1700019L03Rik	NM_025619	Mus musculus RIKEN cDNA 1700019L03 gene (1700019L03Rik), mRNA [NM_025619]	-0.716872	0.608415	3.08287	2.95661	3.14503	3.83289	4.08108	3.42116	3.0615	3.77838
ref|NR_003279|gb|J00623|tc|TC1772837	chr2:022596553-022596494	A_52_P1021744	LOC236598	NR_003279	Mus musculus 28S ribosomal RNA (LOC236598) [NR_003279]	-0.717474	0.608161	5.83499	6.86728	6.48369	7.06051	7.29117	6.9867	6.39532	7.11279
ref|NM_020514|gb|BC119199|gb|BC119195|ens|ENSMUST00000045066	chr14:51372366-51372425	A_51_P237327	Olfr1509	NM_020514	Mus musculus olfactory receptor 1509 (Olfr1509), mRNA [NM_020514]	-0.718312	0.607808	3.40694	2.9991	2.77442	3.57216	4.23779	3.52544	3.06015	3.77847
ref|NM_032008|gb|AK141597|ens|ENSMUST00000102956|ens|ENSMUST00000100798	chr14:25296786-25295550	A_52_P679966	Slmap	NM_032008	Mus musculus sarcolemma associated protein (Slmap), mRNA [NM_032008]	-0.718936	0.607545	5.21012	6.00113	6.21253	6.51294	6.74136	6.32629	5.80792	6.52686
ref|NM_010895|gb|BC058965|gb|AK158767|ens|ENSMUST00000041685	chr11:98143502-98143443	A_52_P624475	Neurod2	NM_010895	Mus musculus neurogenic differentiation 2 (Neurod2), mRNA [NM_010895]	-0.722422	0.606079	2.89782	NaN	3.79056	4.11128	4.00603	4.08253	3.34419	4.06661
ref|NM_008767|ref|NM_001042760|gb|BC003734|ens|ENSMUST00000052348	chr7:143308614-143308673	A_51_P165882	Slc22a18	NM_008767	Mus musculus solute carrier family 22 (organic cation transporter), member 18 (Slc22a18), transcript variant 1, mRNA [NM_008767]	-0.725318	0.604864	5.07575	5.21304	4.74819	5.4948	5.52042	6.19771	5.01233	5.73764
ref|NM_018736|gb|BC065144|gb|BB788653|ens|ENSMUST00000034405	chr9:14584718-14584777	A_52_P586172	Mre11a	NM_018736	Mus musculus meiotic recombination 11 homolog A (S. cerevisiae) (Mre11a), mRNA [NM_018736]	-0.728122	0.603689	2.56072	2.67356	3.2944	3.42841	3.7666	3.51803	2.84289	3.57101
ref|NM_029158|gb|AK015789|ens|ENSMUST00000033692|riken|4930513O09	chrX:99834268-99834327	A_51_P130497	Cnbp2	NM_029158	Mus musculus cellular nucleic acid binding protein 2 (Cnbp2), mRNA [NM_029158]	-0.73222	0.601977	2.94636	3.18269	2.76171	3.59	3.35036	4.14706	2.96359	3.69581
ref|NM_015814|ens|ENSMUST00000033036|gb|AK013622|gb|AK013054	chr7:111908554-111908495	A_52_P220176	Dkk3	NM_015814	Mus musculus dickkopf homolog 3 (Xenopus laevis) (Dkk3), mRNA [NM_015814]	-0.736638	0.600136	4.59694	4.65632	4.5989	5.24287	5.05346	5.76575	4.61739	5.35403
ref|NM_011850|ens|ENSMUST00000042706|gb|AY360323|gb|AY360324	chr4:132825855-132825914	A_51_P265338	Nr0b2	NM_011850	Mus musculus nuclear receptor subfamily 0, group B, member 2 (Nr0b2), mRNA [NM_011850]	-0.740834	0.598393	2.97746	2.98331	2.49851	3.61553	3.82701	3.23925	2.81976	3.5606
ref|NM_010637|gb|BC010301|gb|AK155343|ens|ENSMUST00000003116	chr4:55549120-55549061	A_51_P213544	Klf4	NM_010637	Mus musculus Kruppel-like factor 4 (gut) (Klf4), mRNA [NM_010637]	-0.742292	0.597789	10.703	11.2761	10.3139	11.7506	11.3341	11.4352	10.7644	11.5067
ref|NM_029212|ens|ENSMUST00000042205|gb|BC116291|gb|BC116292	chr9:57829762-57828509	A_52_P171178	4930535E21Rik	NM_029212	Mus musculus RIKEN cDNA 4930535E21 gene (4930535E21Rik), mRNA [NM_029212]	-0.743348	0.597352	2.43349	3.80147	3.49083	3.93546	4.05459	3.96578	3.24193	3.98528
gb|AK038197|gb|CK379450|riken|A130086A20|tc|TC1711907	chr14:51879471-51879530	A_51_P317391	AK038197	AK038197	Mus musculus 16 days neonate thymus cDNA, RIKEN full-length enriched library, clone:A130086A20 product:T-cell receptor delta chain precursor V region (2B4.Exp) (fragment) homolog [Mus musculus], full insert sequence. [AK038197]	-0.74558	0.596428	2.53107	3.42143	3.21039	3.51084	4.43962	3.44916	3.05429	3.79987
gb|AK084908|riken|D430009L07|tc|TC1615339	chr3:7410696-7410755	A_51_P278772	AK084908	AK084908	Mus musculus 13 days embryo lung cDNA, RIKEN full-length enriched library, clone:D430009L07 product:unclassifiable, full insert sequence. [AK084908]	-0.747007	0.595838	3.5174	3.84217	4	4.1334	4.95573	4.51147	3.78653	4.53353
ref|NM_008782|gb|M97013|ens|ENSMUST00000102932|ens|ENSMUST00000014174	chr4:44591136-44558582	A_51_P122855	Pax5	NM_008782	Mus musculus paired box gene 5 (Pax5), mRNA [NM_008782]	-0.749315	0.594886	2.77863	3.17409	3.39657	3.39739	3.85878	4.34106	3.11643	3.86574
ref|NM_008406|gb|BC028814|gb|AK149500|ens|ENSMUST00000006704	chr14:29762390-29761874	A_51_P391485	Itih1	NM_008406	Mus musculus inter-alpha trypsin inhibitor, heavy chain 1 (Itih1), mRNA [NM_008406]	-0.751231	0.594097	2.78681	2.64939	3.34454	3.69455	3.77051	3.56937	2.92691	3.67814
gb|AK082480|gb|BQ564565|riken|C230053P15|tc|TC1621646	chr12:54303315-54303374	A_52_P739568	AK082480	AK082480	Mus musculus 0 day neonate cerebellum cDNA, RIKEN full-length enriched library, clone:C230053P15 product:unclassifiable, full insert sequence. [AK082480]	-0.751388	0.594032	3.48091	4.18587	3.89404	4.48491	4.35931	4.97076	3.85361	4.60499
ref|NM_053273|gb|AK156393|ens|ENSMUST00000045779|ens|ENSMUST00000100242	chr11:114527852-114527911	A_51_P110189	Ttyh2	NM_053273	Mus musculus tweety homolog 2 (Drosophila) (Ttyh2), mRNA [NM_053273]	-0.751909	0.593817	3.10417	2.78534	2.75596	4.1944	3.46388	3.24291	2.88182	3.63373
ref|NM_001037997|gb|AK157828|gb|U76762|ens|ENSMUST00000000129	chr17:63592751-63592810	A_52_P405340	Fert2	NM_001037997	Mus musculus fer (fms/fps related) protein kinase, testis specific 2 (Fert2), transcript variant 1, mRNA [NM_001037997]	-0.756034	0.592122	3.35233	3.31644	3.33771	4.07322	4.61424	3.58712	3.33549	4.09153
ref|NM_019877|ens|ENSMUST00000018816|gb|AF237687|gb|AK003622	chr11:96676959-96677018	A_51_P230904	Copz2	NM_019877	Mus musculus coatomer protein complex, subunit zeta 2 (Copz2), mRNA [NM_019877]	-0.756786	0.591813	7.15271	8.49219	8.55587	8.57837	8.84653	9.04622	8.06692	8.82371
nap|NAP062835-1|nap|NAP071177-1	chr7:90581959-90581900	A_52_P104444	NAP062835-1	NAP062835-1	Unknown	-0.756913	0.591761	6.47221	6.66367	6.89026	7.17858	7.93757	7.18073	6.67538	7.4323
ref|NM_001045524|gb|BC120489|gb|BC119072|ens|ENSMUST00000037397	chr9:8087892-8087833	A_52_P423587	AK129341	NM_001045524	Mus musculus cDNA sequence AK129341 (AK129341), mRNA [NM_001045524]	-0.757291	0.591606	2.43376	3.19046	3.45115	3.57216	4.10367	3.67141	3.02512	3.78241
ref|NM_178787|ref|NM_001039669|gb|AK044728|gb|AK163571	chr6:125127160-125127219	A_51_P317321	A930037G23Rik	NM_178787	Mus musculus RIKEN cDNA A930037G23 gene (A930037G23Rik), transcript variant 2, mRNA [NM_178787]	-0.758494	0.591113	7.74158	8.44949	8.36121	8.67419	8.98323	9.17034	8.18409	8.94259
gb|AK031386|gb|BC019677|riken|6030419L17|tc|NP968160	chr15:78943124-78943183	A_51_P221990	Micall1	AK031386	Mus musculus 13 days embryo male testis cDNA, RIKEN full-length enriched library, clone:6030419L17 product:DNA Segment, Chr 15 Massachusetts Institute of Technology 260, full insert sequence. [AK031386]	-0.760811	0.590165	6.4074	6.67254	6.68639	6.85653	7.72804	7.4642	6.58878	7.34959
ref|NM_177139|ens|ENSMUST00000053208|gb|AK053620|gb|AK046251	chr2:50012702-50012761	A_52_P142099	Lypd6	NM_177139	Mus musculus LY6/PLAUR domain containing 6 (Lypd6), mRNA [NM_177139]	-0.761058	0.590064	2.54052	3.08712	3.22064	3.54176	3.24154	4.34816	2.94943	3.71049
ref|NM_021480|gb|BC058860|gb|AF134346|ens|ENSMUST00000022522	chr14:62446659-62446600	A_51_P143712	Tdh	NM_021480	Mus musculus L-threonine dehydrogenase (Tdh), mRNA [NM_021480]	-0.762819	0.589344	5.01047	5.11582	5.65105	6.10083	6.07825	5.88672	5.25911	6.02193
ref|NM_178714|gb|BC052038|gb|AK083920|ens|ENSMUST00000055815	chr12:62761900-62761959	A_52_P384479	Lrfn5	NM_178714	Mus musculus leucine rich repeat and fibronectin type III domain containing 5 (Lrfn5), mRNA [NM_178714]	-0.769591	0.586584	3.22928	2.52281	3.0314	3.51096	3.27023	4.31107	2.92783	3.69742
ref|NM_019450|gb|BY704308|gb|AF200493|ens|ENSMUST00000028361	chr2:24038681-24046449	A_51_P504194	Il1f6	NM_019450	Mus musculus interleukin 1 family, member 6 (Il1f6), mRNA [NM_019450]	-0.770216	0.58633	2.7914	2.72487	2.98495	3.70675	4.07108	3.03404	2.83374	3.60396
gb|AK134633|gb|BC030426|ens|ENSMUST00000093245|riken|6330505E14	chr8:107106990-107107049	A_52_P327110	Bean	AK134633	Mus musculus adult male medulla oblongata cDNA, RIKEN full-length enriched library, clone:6330505E14 product:brain expressed, associated with Nedd4, full insert sequence [AK134633]	-0.770994	0.586013	3.1311	3.49249	2.55606	4.09871	3.60086	3.79306	3.05988	3.83088
ref|NM_001003909|gb|AK129343|gb|AK014523|ens|ENSMUST00000043551	chr5:3753033-3740138	A_52_P155302	Ankib1	NM_001003909	Mus musculus ankyrin repeat and IBR domain containing 1 (Ankib1), mRNA [NM_001003909]	-0.772835	0.585266	3.809	3.74125	2.64893	4.13685	3.86463	4.5162	3.39973	4.17256
ref|NM_001013765|gb|BC050218|ens|ENSMUST00000067210|ens|ENSMUST00000091440	chr7:9885242-9885301	A_52_P302671	Gm397	NM_001013765	Mus musculus gene model 397, (NCBI) (Gm397), mRNA [NM_001013765]	-0.778428	0.583002	2.87381	3.40694	3.37671	4.68089	3.5634	3.74846	3.21916	3.99758
ref|NM_001040400|gb|BC031159|gb|DQ079067|ens|ENSMUST00000041994	chr3:133403559-133403500	A_52_P502083	E130014J05Rik	NM_001040400	Mus musculus RIKEN cDNA E130014J05 gene (E130014J05Rik), mRNA [NM_001040400]	-0.787997	0.579148	4.48543	5.36166	5.50169	5.64435	6.1809	5.88753	5.11626	5.90426
ref|NM_198250|gb|BC060263|gb|BC053486|ens|ENSMUST00000058667	chr7:44330422-44330481	A_52_P467545	Lrrc4b	NM_198250	Mus musculus leucine rich repeat containing 4B (Lrrc4b), mRNA [NM_198250]	-0.791168	0.577876	3.20977	2.76277	3.26258	4.14633	3.84629	3.616	3.07837	3.86954
ref|NM_009068|gb|BC050905|gb|BC054542|ens|ENSMUST00000021844	chr13:34041857-34041916	A_52_P452740	Ripk1	NM_009068	Mus musculus receptor (TNFRSF)-interacting serine-threonine kinase 1 (Ripk1), mRNA [NM_009068]	-0.800918	0.573984	3.46218	3.91724	2.94523	4.12994	4.09871	4.49876	3.44155	4.24247
ref|NM_178788|gb|AK138614|gb|BC031719|ens|ENSMUST00000033966	chr8:49610862-49636075	A_52_P183826	Dctd	NM_178788	Mus musculus dCMP deaminase (Dctd), mRNA [NM_178788]	-0.802059	0.57353	2.7721	2.86136	3.21304	4.05381	3.73498	3.46388	2.94883	3.75089
ref|NM_026856|ens|ENSMUST00000086790|gb|AK076712|gb|AK122471	chr5:106857866-106857807	A_51_P447454	Zfp644	NM_026856	Mus musculus zinc finger protein 644 (Zfp644), mRNA [NM_026856]	-0.805914	0.572	6.61459	5.16692	6.5033	6.68976	7.14789	6.8649	6.09494	6.90085
gb|BC025846|gb|XM_001003082|ens|ENSMUST00000057293|ref|XM_001002224	chr7:44897026-44896884	A_52_P257472	Prr12	BC025846	Mus musculus proline rich 12, mRNA (cDNA clone IMAGE:5036822), complete cds. [BC025846]	-0.813236	0.569104	4.09238	4.75355	4.76993	4.99132	5.88203	5.18222	4.53862	5.35185
gb|AK081699|riken|C130069E24	chr1:165138892-165138833	A_51_P269385	AK081699	AK081699	Mus musculus 16 days embryo head cDNA, RIKEN full-length enriched library, clone:C130069E24 product:unclassifiable, full insert sequence. [AK081699]	-0.81592	0.568046	5.1409	5.42375	5.40231	5.92244	5.96963	6.52265	5.32232	6.13824
ref|NM_173431|gb|AJ344253|gb|AK006705|ens|ENSMUST00000047783	chr8:94198245-94198186	A_52_P24320	Rpgrip1l	NM_173431	Mus musculus RIKEN cDNA 1700047E16 gene (1700047E16Rik), mRNA [NM_173431]	-0.819647	0.566581	4.15243	4.64432	4.17856	5.41616	5.18686	4.83122	4.3251	5.14475
ref|NM_177089|gb|AY177413|gb|AK046384|ens|ENSMUST00000084030	chr8:26648382-26648323	A_51_P331409	Tacc1	NM_177089	Mus musculus transforming, acidic coiled-coil containing protein 1 (Tacc1), transcript variant 1, mRNA [NM_177089]	-0.822328	0.565528	3.58737	3.02006	3.25656	3.61518	5.12482	3.59096	3.28799	4.11032
gb|AK076827|riken|4930502C15|nap|NAP089123-1	chr6:38672228-38672287	A_51_P407849	4930502C15Rik	AK076827	Mus musculus adult male testis cDNA, RIKEN full-length enriched library, clone:4930502C15 product:homeodomain interacting protein kinase 2, full insert sequence. [AK076827]	-0.824501	0.564678	2.76638	2.51324	2.43216	3.25927	3.68493	3.24108	2.57059	3.39509
ref|NM_025390|gb|AK054466|gb|AK003908|gb|AK150459	chr7:37972112-37972053	A_52_P206492	Pop4	NM_025390	Mus musculus processing of precursor 4, ribonuclease P/MRP family, (S. cerevisiae) (Pop4), mRNA [NM_025390]	-0.824546	0.56466	9.89759	9.87537	9.5895	10.5499	10.8312	10.455	9.78748	10.612
ref|NM_021568|gb|AK034811|gb|AK079564|gb|BC042440	chr10:76206007-76205948	A_51_P340336	Pcbp3	NM_021568	Mus musculus poly(rC) binding protein 3 (Pcbp3), mRNA [NM_021568]	-0.828592	0.563079	4.2977	4.22882	4.08958	4.6995	4.67243	5.72996	4.20537	5.03396
ref|NM_009876|gb|U20553|gb|AK077844|ens|ENSMUST00000037287	chr7:143268297-143268238	A_51_P339540	Cdkn1c	NM_009876	Mus musculus cyclin-dependent kinase inhibitor 1C (P57) (Cdkn1c), mRNA [NM_009876]	-0.829287	0.562807	11.2718	11.8334	10.69	11.9561	11.9775	12.3494	11.265	12.0943
ref|NM_019976|gb|BC008994|gb|AK041835|ens|ENSMUST00000102630	chr3:108514732-108514791	A_52_P493112	Psrc1	NM_019976	Mus musculus proline/serine-rich coiled-coil 1 (Psrc1), mRNA [NM_019976]	-0.833251	0.561263	3.74846	3.88753	3.38654	4.43296	4.65249	4.43683	3.67417	4.50742
ref|NM_145452|gb|BC013637|gb|AK161497|gb|AK133354	chr13:85691334-85690105	A_51_P498322	Rasa1	NM_145452	Mus musculus RAS p21 protein activator 1 (Rasa1), mRNA [NM_145452]	-0.835965	0.560208	6.67642	5.51516	6.70725	6.87488	7.26756	7.26428	6.29961	7.13558
ref|NM_011052|gb|AK031256|gb|BC026823|gb|BC051123	chr9:113509748-113509689	A_52_P452787	Pdcd6ip	NM_011052	Mus musculus programmed cell death 6 interacting protein (Pdcd6ip), mRNA [NM_011052]	-0.841895	0.55791	4.30867	4.99923	3.91571	5.02569	5.36019	5.36342	4.40787	5.24977
gb|AK135612|gb|AK155440|gb|AK014890|riken|F630228C06	chr1:193800088-193800029	A_52_P338033	Rcor3	AK135612	Mus musculus adult male adrenal gland cDNA, RIKEN full-length enriched library, clone:7330409D17 product:weakly similar to RE1-silencing transcription factor (Rcor protein) [Mus musculus], full insert sequence [AK135612]	-0.843172	0.557417	6.2341	7.83178	7.97938	8.11634	8.22601	8.23242	7.34842	8.19159
gb|AK076376|riken|4732472F01|nap|NAP007232-001	chr2:25875884-25875825	A_51_P482936	Btbd14a	AK076376	Mus musculus 10 days neonate skin cDNA, RIKEN full-length enriched library, clone:4732472F01 product:unclassifiable, full insert sequence. [AK076376]	-0.844688	0.556831	2.70155	3.22759	3.20336	3.44559	4.78921	3.43176	3.04416	3.88885
ref|NM_010930|ens|ENSMUST00000100664|ens|ENSMUST00000050027|gb|AK081310	chr15:54582732-54582791	A_52_P105537	Nov	NM_010930	Mus musculus nephroblastoma overexpressed gene (Nov), mRNA [NM_010930]	-0.84574	0.556425	4.61865	4.52042	4.30137	5.41616	5.35138	5.21012	4.48015	5.32589
ref|NM_029793|gb|BC053068|gb|AK028516|ens|ENSMUST00000039165	chr2:38844746-38842117	A_51_P395771	Golga1	NM_029793	Mus musculus golgi autoantigen, golgin subfamily a, 1 (Golga1), mRNA [NM_029793]	-0.851597	0.554171	4	4.13068	3.90689	NaN	5.00261	4.72563	4.01252	4.86412
ref|NM_008452|gb|AK131962|gb|U25096|ens|ENSMUST00000067912	chr8:75250227-75250286	A_51_P144264	Klf2	NM_008452	Mus musculus Kruppel-like factor 2 (lung) (Klf2), mRNA [NM_008452]	-0.851993	0.554019	10.5898	11.5306	10.7957	12.2112	11.5639	11.697	10.972	11.824
ref|NM_001077425|ens|ENSMUST00000094622|tc|TC1729695|nap|NAP027601-1	chr1:117742820-117742879	A_52_P33403	Cntnap5a	NM_001077425	Mus musculus contactin associated protein-like 5A (Cntnap5a), mRNA [NM_001077425]	-0.854408	0.553092	3.10064	2.87716	2.63923	3.85967	3.89889	3.42169	2.87234	3.72675
ref|NM_010025|gb|AB011678|gb|AK011597|ens|ENSMUST00000033642	chrX:139102738-139102679	A_52_P244349	Dcx	NM_010025	Mus musculus doublecortin (Dcx), mRNA [NM_010025]	-0.855184	0.552795	2.75638	2.56633	3.08729	3.34653	3.90612	3.7229	2.80333	3.65852
gb|AK053601|gb|AK054211|riken|E130113D20|riken|E230031A04	chr11:53108040-53107981	A_52_P571987	Hspa4	AK053601	Mus musculus 0 day neonate eyeball cDNA, RIKEN full-length enriched library, clone:E130113D20 product:heat shock 70 kDa protein 4, full insert sequence. [AK053601]	-0.864494	0.549239	2.65535	3.11703	2.84619	3.27828	4.16189	3.77189	2.87286	3.73735
gb|AK087715|riken|E330010F14|tc|TC1625441	chr10:20369746-20369687	A_51_P250049	AK087715	AK087715	Mus musculus 2 days pregnant adult female ovary cDNA, RIKEN full-length enriched library, clone:E330010F14 product:unclassifiable, full insert sequence. [AK087715]	-0.864878	0.549093	5.08355	5.09487	4.8749	5.77062	6.1467	5.73064	5.01777	5.88265
tc|TC1677044|nap|NAP056161-1	chr7:18155977-18155918	A_52_P654364	TC1677044	TC1677044	Q8CFP0_MOUSE (Q8CFP0) P42pop-pending protein (Fragment), partial (7%) [TC1677044]	-0.870495	0.546959	2.5368	2.91571	2.56755	3.80354	3.65168	3.17632	2.67335	3.54385
ref|NM_011939|gb|AK148056|gb|AB029349|ens|ENSMUST00000036127	chr8:108164188-108164638	A_51_P345867	Hsf4	NM_011939	Mus musculus heat shock transcription factor 4 (Hsf4), mRNA [NM_011939]	-0.871195	0.546694	3.74104	2.63366	3.77284	4.46323	4.39177	3.90612	3.38251	4.25371
gb|BQ444971|tc|TC1636458	chr9:14752810-14752751	A_52_P1013396	BQ444971	BQ444971	UI-M-ER0-bxp-c-17-0-UI.r1 NIH_BMAP_ER0 Mus musculus cDNA clone IMAGE:5711176 5', mRNA sequence [BQ444971]	-0.871685	0.546508	3.58002	3.80808	3.86542	4.36401	4.86458	4.63998	3.75117	4.62286
ref|NM_198612|ref|XM_001000911|gb|BC049816|ens|ENSMUST00000032157	chr6:100771082-100771141	A_52_P93393	BC049816	NM_198612	Mus musculus cDNA sequence BC049816 (BC049816), mRNA [NM_198612]	-0.875766	0.544964	4.07322	4.67429	4.08389	4.91409	5.11166	5.43296	4.27714	5.1529
gb|AK045010|riken|B130019E04|tc|TC1592593|nap|NAP082971-1	chr1:53207892-53207833	A_51_P277970	Pms1	AK045010	Mus musculus 9.5 days embryo parthenogenote cDNA, RIKEN full-length enriched library, clone:B130019E04 product:Similar to POSTMEIOTIC segregation increased, full insert sequence [AK045010]	-0.879258	0.543647	2.70554	3.74438	3.06108	4.21785	4.11412	3.8168	3.17033	4.04959
ref|NM_145157|gb|BU938902|gb|AK133049|ens|ENSMUST00000053180	chr2:152267699-152267640	A_51_P182685	Defb19	NM_145157	Mus musculus defensin beta 19 (Defb19), mRNA [NM_145157]	-0.881354	0.542858	NaN	3.24504	3.10266	3.69911	4.49454	3.97196	3.17385	4.0552
riken|1110065M07|tc|TC1622420|nap|NAP090301-1	chr3:123499935-123499876	A_52_P142420	1110065M07	1110065M07	Q7PSK6_ANOGA (Q7PSK6) ENSANGP00000012634 (Fragment), partial (3%) [TC1622420]	-0.887131	0.540688	3.11487	3.63784	3.1614	4.38315	4.04806	4.14429	3.3047	4.19183
gb|AK017568|riken|5730416O20|tc|TC1593774	chr10:69325862-69325921	A_51_P354961	5730416O20Rik	AK017568	Mus musculus 8 days embryo whole body cDNA, RIKEN full-length enriched library, clone:5730416O20 product:hypothetical protein, full insert sequence. [AK017568]	-0.893141	0.538441	6.63009	7.34341	7.12093	7.80827	8.50977	7.4558	7.03148	7.92462
ref|NM_013657|gb|BC066852|gb|AK140348|ens|ENSMUST00000030568	chr5:17240084-17240143	A_52_P87839	Sema3c	NM_013657	Mus musculus sema domain, immunoglobulin domain (Ig), short basic domain, secreted, (semaphorin) 3C (Sema3c), mRNA [NM_013657]	-0.89398	0.538128	5.05996	5.45999	6.03892	6.34399	6.53501	6.3618	5.51962	6.4136
gb|AK129379	chr11:113595247-113595188	A_52_P527977	Sdk2	AK129379	Mus musculus mRNA for mKIAA1514 protein. [AK129379]	-0.895171	0.537683	2.71282	3.65855	3.96652	4.3207	4.5162	4.1865	3.44596	4.34114
gb|BC037635|gb|BC020437|ens|ENSMUST00000049911|tc|TC1580316	chr17:24994658-24994599	A_52_P269595	Ube2i	BC037635	Mus musculus ubiquitin-conjugating enzyme E2I, mRNA (cDNA clone MGC:46871 IMAGE:4951933), complete cds. [BC037635]	-0.908079	0.532894	3.38377	2.91418	3.89889	4.53032	4.43349	3.95726	3.39895	4.30703
ref|NM_001033422|ens|ENSMUST00000101622|ens|ENSMUST00000047037|gb|AK140950	chrX:38071885-38071826	A_51_P441091	Thoc2	NM_001033422	Mus musculus THO complex 2 (Thoc2), mRNA [NM_001033422]	-0.921921	0.527806	6.52604	7.70038	7.90207	8.29997	8.49319	8.1011	7.37617	8.29809
gb|AK013012|gb|XM_133597|ens|ENSMUST00000037359|ref|XM_905932	chr7:99347952-99348011	A_51_P448545	2810406K13Rik	AK013012	Mus musculus 10, 11 days embryo whole body cDNA, RIKEN full-length enriched library, clone:2810406K13 product:hypothetical BTB/POZ domain/Kelch repeat containing protein, full insert sequence. [AK013012]	-0.938001	0.521956	2.82904	3.10266	3.1311	3.86463	4.17927	3.83289	3.02093	3.95893
ref|NM_025648|gb|AK084031|riken|D130077P12|tc|TC1586416	chr8:87756614-87756673	A_52_P323975	Farsa	NM_025648	Mus musculus phenylalanyl-tRNA synthetase, alpha subunit (Farsa), mRNA [NM_025648]	-0.940678	0.520988	4.31288	3.41508	2.9115	4.74642	4.3517	4.36338	3.54649	4.48717
ref|NM_028918|gb|AK016657|gb|BC050805|ens|ENSMUST00000006976	chr11:100387866-100387925	A_51_P300033	Ttc25	NM_028918	Mus musculus tetratricopeptide repeat domain 25 (Ttc25), mRNA [NM_028918]	-0.940951	0.520889	3.79504	3.62982	3.04159	4.07895	5.05996	4.1504	3.48882	4.42977
gb|AK037075|riken|9930108O06|tc|TC1588104	chr10:67501384-67501325	A_51_P267211	AK037075	AK037075	Mus musculus adult female vagina cDNA, RIKEN full-length enriched library, clone:9930108O06 product:hypothetical protein, full insert sequence. [AK037075]	-0.947242	0.518623	4.6748	5.18686	5.23619	6.1224	5.84486	5.9723	5.03261	5.97986
ref|NM_019496|gb|AK051736|gb|AK018092|ens|ENSMUST00000041317	chrX:138099975-138099916	A_52_P305995	Ammecr1	NM_019496	Mus musculus Alport syndrome, mental retardation, midface hypoplasia and elliptocytosis chromosomal region gene 1 homolog (human) (Ammecr1), mRNA [NM_019496]	-0.950179	0.517568	5.84298	4.77041	5.61347	6.54419	6.49758	6.03562	5.40895	6.35913
gb|AK037425|gb|AK041717|riken|A630031O15|riken|A130017M23	chr5:115843564-115843623	A_52_P285100	Gcn1l1	AK037425	Mus musculus 16 days neonate thymus cDNA, RIKEN full-length enriched library, clone:A130017M23 product:hypothetical protein, full insert sequence. [AK037425]	-0.953202	0.516485	2.86176	3.26858	3.20586	4.17927	4.34106	3.67548	3.11207	4.06527
ref|NM_009071|ens|ENSMUST00000067947|gb|BC057154|gb|BC066873	chr18:10106430-10106371	A_52_P152428	Rock1	NM_009071	Mus musculus Rho-associated coiled-coil containing protein kinase 1 (Rock1), mRNA [NM_009071]	-0.959347	0.514289	5.98014	7.44805	7.33792	7.5751	8.18529	7.88376	6.92204	7.88138
ref|NM_001081360|ref|XM_129477|ens|ENSMUST00000094523|ens|ENSMUST00000048309	chr1:138096795-138096736	A_52_P11413	Camsap1l1	NM_001081360	Mus musculus calmodulin regulated spectrin-associated protein 1-like 1 (Camsap1l1), mRNA [NM_001081360]	-0.960474	0.513888	4.10367	4.25422	3.57809	4.85589	5.46434	4.49716	3.97866	4.93913
ref|NM_027902|gb|BC029645|gb|AK004939|ens|ENSMUST00000017086	chr15:78267142-78267083	A_51_P219266	Tmprss6	NM_027902	Mus musculus transmembrane serine protease 6 (Tmprss6), mRNA [NM_027902]	-0.96176	0.51343	2.62387	2.8534	3.08168	4.2561	3.63796	3.55016	2.85298	3.81474
ref|NM_009616|gb|AK147217|gb|AK147549|ens|ENSMUST00000011400	chr11:45990333-45990392	A_52_P280044	Adam19	NM_009616	Mus musculus a disintegrin and metallopeptidase domain 19 (meltrin beta) (Adam19), mRNA [NM_009616]	-0.96549	0.512105	5.44045	5.47223	5.23105	5.75334	6.64325	6.64361	5.38124	6.34673
ref|NM_146112|ens|ENSMUST00000097662|gb|AY176043|tc|TC1578083	chr1:89272031-89272090	A_52_P505907	Tnrc15	NM_146112	Mus musculus trinucleotide repeat containing 15 (Tnrc15), mRNA [NM_146112]	-0.975682	0.508499	5.27921	5.61176	5.21754	5.75355	7.1517	6.13031	5.3695	6.34519
ref|NM_145444|gb|BC016076|gb|AY563099|ens|ENSMUST00000046422	chr12:84965605-84965664	A_51_P355996	Acot5	NM_145444	Mus musculus acyl-CoA thioesterase 5 (Acot5), mRNA [NM_145444]	-0.97575	0.508475	2.91112	2.62924	3.22697	3.91648	3.87362	3.90448	2.92244	3.89819
gb|AK042809|riken|A730026F15|tc|TC1627468	chr7:111891495-111891554	A_52_P819044	AK042809	AK042809	Mus musculus 7 days neonate cerebellum cDNA, RIKEN full-length enriched library, clone:A730026F15 product:unclassifiable, full insert sequence. [AK042809]	-0.984395	0.505438	4.02308	4.01863	3.3131	4.60928	4.20101	5.49771	3.78494	4.76933
gb|AK028157|riken|2310063K22|tc|TC1652340|nap|NAP090772-1	chr11:105159873-105159932	A_52_P651	Mrc2	AK028157	Mus musculus adult male tongue cDNA, RIKEN full-length enriched library, clone:2310063K22 product:mannose receptor, C type 2, full insert sequence. [AK028157]	-0.995881	0.50143	2.4756	3.16864	3.22851	3.73909	3.74975	4.37156	2.95759	3.95347
gb|BC019134|gb|AK049762|riken|C530047C13|tc|TC1598680	chr9:41337163-41337222	A_52_P604345	BC019134	BC019134	Mus musculus, clone IMAGE:5037334, mRNA, partial cds [BC019134]	-0.997653	0.500814	2.83228	3.08389	3.71326	4.44738	4.27612	3.89889	3.20981	4.20746
ref|NM_176841|ens|ENSMUST00000040182|ens|ENSMUST00000101427|gb|AK082029	chr11:29363959-29364018	A_51_P193475	A430106J12Rik	NM_176841	Mus musculus RIKEN cDNA A430106J12 gene (A430106J12Rik), mRNA [NM_176841]	-0.9996	0.500139	4.84046	7.05781	6.54767	7.13417	7.07352	7.23705	6.14865	7.14825
ref|XM_898823|ref|XM_982086|gb|AK051985|riken|D230030L22	chr6:29388752-29388811	A_51_P185664	Flnc	XM_898823	PREDICTED: Mus musculus filamin C, gamma (actin binding protein 280), transcript variant 2 (Flnc), mRNA [XM_898823]	-1.00328	0.498863	5.24096	5.52488	4.66579	6.82549	5.75801	5.85798	5.14388	6.14716
gb|AK029171|gb|AK021059|ens|ENSMUST00000069669|riken|4831403I15	chr2:173224057-173223998	A_51_P117195	C030010B13Rik	AK029171	Mus musculus 0 day neonate head cDNA, RIKEN full-length enriched library, clone:4831403I15 product:unclassifiable, full insert sequence [AK029171]	-1.00342	0.498816	2.55041	2.6081	2.64731	3.616	3.55888	3.6412	2.60194	3.60536
gb|AK081492|riken|C130021C16|tc|TC1709685|nap|NAP089864-1	chr1:5089194-5089253	A_52_P403420	Atp6v1h	AK081492	Mus musculus 16 days embryo head cDNA, RIKEN full-length enriched library, clone:C130021C16 product:hypothetical V-ATPase subunit H containing protein, full insert sequence. [AK081492]	-1.01439	0.495038	3.87529	3.95187	3.12928	4.71105	5.11199	4.17656	3.65215	4.66654
nap|NAP112671-1	chr12:17840517-17840776	A_52_P512309	NAP112671-1	NAP112671-1	Unknown	-1.02931	0.489943	2.94392	4.22943	3.54461	4.30378	4.71381	4.78832	3.57265	4.60197
tc|TC1755975|tc|TC1589428|nap|NAP026880-1	chr4:61570903-61570844	A_51_P435858	TC1755975	TC1755975	MUSMUP3A major urinary protein III {Mus musculus} (exp=-1; wgp=0; cg=0), partial (40%) [TC1755975]	-1.03471	0.488113	2.8168	3.13241	3.01221	3.82273	4.41501	3.82782	2.98714	4.02185
ref|NM_001081172|ref|XM_976029|ref|XM_975997|ens|ENSMUST00000044773	chr4:45306795-45306854	A_52_P70856	Frmpd1	NM_001081172	Mus musculus FERM and PDZ domain containing 1 (Frmpd1), mRNA [NM_001081172]	-1.04135	0.485874	4.32431	4.78748	3.16027	4.9542	4.99923	5.44268	4.09069	5.13204
ref|NM_007709|ens|ENSMUST00000101336|ens|ENSMUST00000050551|gb|BC052030	chrX:98450328-98450269	A_51_P255365	Cited1	NM_007709	Mus musculus Cbp/p300-interacting transactivator with Glu/Asp-rich carboxy-terminal domain 1 (Cited1), mRNA [NM_007709]	-1.04735	0.483857	6.08551	6.78768	6.37981	7.53034	7.49205	7.37265	6.41767	7.46501
gb|AK078154|riken|6330582C22|tc|TC1601448|nap|NAP089372-1	chr13:97055574-97055515	A_51_P238247	AI841971	AK078154	Mus musculus adult male medulla oblongata cDNA, RIKEN full-length enriched library, clone:6330582C22 product:unclassifiable, full insert sequence [AK078154]	-1.05738	0.480505	2.77231	3.01221	3.01721	4.47138	3.57809	3.92438	2.93391	3.99129
ref|NM_145395|gb|AK042259|gb|BC019755|riken|A630076F06	chr2:121995100-121995041	A_52_P534361	Duoxa1	NM_145395	Mus musculus dual oxidase maturation factor 1 (Duoxa1), mRNA [NM_145395]	-1.05831	0.480193	5.25391	5.50487	4.47625	6.44943	5.90347	6.05708	5.07835	6.13666
ref|NM_146118|gb|BC022114|gb|AK049392|gb|BC066998	chr2:32239750-32239421	A_52_P359088	Slc25a25	NM_146118	Mus musculus solute carrier family 25 (mitochondrial carrier, phosphate carrier), member 25 (Slc25a25), mRNA [NM_146118]	-1.06988	0.476359	2.56682	3.06574	2.9568	5.55741	3.07022	3.17137	2.86312	3.933
ref|NM_007606|ens|ENSMUST00000029076|gb|M27796|gb|AK003671	chr3:14848525-14848584	A_51_P431329	Car3	NM_007606	Mus musculus carbonic anhydrase 3 (Car3), mRNA [NM_007606]	-1.07015	0.476271	14.1888	14.5316	14.4142	15.5485	15.3687	15.4279	14.3782	15.4484
ref|NM_178606|gb|AK154559|gb|AK008058|ens|ENSMUST00000020023	chr10:66431243-66430012	A_52_P673421	Reep3	NM_178606	Mus musculus receptor accessory protein 3 (Reep3), mRNA [NM_178606]	-1.11889	0.460449	3.37532	3.3189	2.7615	4.01346	4.71425	4.08466	3.1519	4.27079
ref|XM_973418|ens|ENSMUST00000036987|nap|NAP027878-1|nap|NAP060253-1	chr17:5438350-5438291	A_52_P242631	LOC624621	XM_973418	PREDICTED: Mus musculus similar to kleisin beta isoform 2 (LOC624621), mRNA [XM_973418]	-1.12385	0.458867	2.97966	4.42176	4.02459	4.77784	5.19444	4.82528	3.80867	4.93252
gb|AK030322|riken|5031434C07	chr6:112254028-112254087	A_51_P363495	5031434C07Rik	AK030322	Mus musculus 11 days pregnant adult female ovary and uterus cDNA, RIKEN full-length enriched library, clone:5031434C07 product:similar to H88 [Human herpesvirus 6], full insert sequence [AK030322]	-1.15232	0.4499	4.5612	4.64576	3.50297	5.36894	5.58721	5.21074	4.23664	5.38897
ref|NM_182959|gb|AK082743|ens|ENSMUST00000020102|ens|ENSMUST00000099372	chr10:89013272-89013213	A_51_P210350	Slc17a8	NM_182959	Mus musculus solute carrier family 17 (sodium-dependent inorganic phosphate cotransporter), member 8 (Slc17a8), mRNA [NM_182959]	-1.17307	0.443477	3.62621	4.52513	3.95187	5.78484	4.6851	5.15247	4.0344	5.20747
ref|NM_001081053|ref|XM_979776|ref|XM_925721|ens|ENSMUST00000029744	chr3:96748998-96749057	A_51_P231697	Itga10	NM_001081053	Mus musculus integrin, alpha 10 (Itga10), mRNA [NM_001081053]	-1.21084	0.432017	3.04299	4.09314	3.74642	4.19967	4.10367	6.21173	3.62752	4.83836
ref|NM_175211|ens|ENSMUST00000091039|gb|AK076767|gb|AK170248	chr2:32959079-32959020	A_51_P423762	Ralgps1	NM_175211	Mus musculus Ral GEF with PH domain and SH3 binding motif 1 (Ralgps1), mRNA [NM_175211]	-1.22715	0.427161	2.57604	3.13996	2.89685	4.01863	4.07536	4.2003	2.87095	4.0981
ref|NM_172463|gb|AJ584850|gb|AK032805|ens|ENSMUST00000062202	chr1:95120473-95126166	A_52_P602188	Sned1	NM_172463	Mus musculus sushi, nidogen and EGF-like domains 1 (Sned1), mRNA [NM_172463]	-1.22962	0.426428	3.65168	3.25369	2.78429	3.85878	5.26615	4.25361	3.22989	4.45951
ref|NM_019942|gb|BC010489|gb|AK207207|ens|ENSMUST00000060474	chrX:33358232-33354422	A_52_P319265	Sept6	NM_019942	Mus musculus septin 6 (Sept6), mRNA [NM_019942]	-1.24009	0.423345	2.60146	3.67559	3.27322	4.18055	3.90612	5.18388	3.18342	4.42352
ref|NM_053099|gb|BC080865|gb|AK129143|ens|ENSMUST00000025430	chr18:78916211-78916152	A_52_P230167	Setbp1	NM_053099	Mus musculus SET binding protein 1 (Setbp1), mRNA [NM_053099]	-1.25044	0.420321	7.04721	7.03012	6.52982	7.41553	8.67419	8.26874	6.86905	8.11949
ref|NM_153393|ref|XM_987799|gb|AF410792|ens|ENSMUST00000078011	chr11:51411346-51412892	A_51_P457557	Col23a1	NM_153393	Mus musculus procollagen, type XXIII, alpha 1 (Col23a1), mRNA [NM_153393]	-1.25176	0.419935	2.67987	3.04998	3.03457	4.6893	4.21335	3.61706	2.92147	4.17324
ref|NM_053250|ref|NM_181664|gb|AK080272|ens|ENSMUST00000024764	chr17:45894882-45894941	A_51_P325501	Crip3	NM_053250	Mus musculus cysteine-rich protein 3 (Crip3), transcript variant TLP-B, mRNA [NM_053250]	-1.28261	0.411052	6.67313	7.70753	6.33494	8.05528	8.61808	7.89006	6.9052	8.18781
gb|AW108044	chr7:100372853-100372508	A_52_P949284	AW108044	AW108044	AW108044 um25g11.x1 Sugano mouse embryo mewa Mus musculus cDNA clone IMAGE:2225636 3' similar to SW:UCP2_MOUSE P70406 MITOCHONDRIAL UNCOUPLING PROTEIN 2 ;, mRNA sequence [AW108044]	-1.29447	0.407686	3.21226	2.82314	4.40545	4.80777	5.04186	4.47463	3.48028	4.77475
ref|NM_173767|gb|BC026405|gb|AK193251|ens|ENSMUST00000060351	chr7:114641069-114641128	A_52_P233411	Insc	NM_173767	Mus musculus inscuteable homolog (Drosophila) (Insc), mRNA [NM_173767]	-1.36503	0.388226	3.56157	5.08462	4.50252	5.10434	6.59929	5.54018	4.3829	5.74794
gb|AK017899|riken|5830405M20|tc|TC1622992|nap|NAP074856-1	chr1:182595282-182595341	A_51_P395686	5830405M20Rik	AK017899	Mus musculus adult male thymus cDNA, RIKEN full-length enriched library, clone:5830405M20 product:similar to RIBOSOMAL PROTEIN S6 (FRAGMENT) [Sus scrofa], full insert sequence [AK017899]	-1.36784	0.38747	3.07313	2.90901	2.52457	3.71885	3.60845	5.28292	2.83557	4.20341
ref|NM_177652|ref|XM_917218|gb|D38218|gb|AK132464	chr2:112432672-112432613	A_52_P328350	Ryr3	NM_177652	Mus musculus ryanodine receptor 3 (Ryr3), mRNA [NM_177652]	-1.39446	0.380388	4.66721	5.63758	4.24853	5.6865	6.31741	6.73278	4.85111	6.24557
ref|NM_010140|gb|AK045219|gb|AK132335|gb|AK044936	chr16:63487590-63487531	A_52_P276955	Epha3	NM_010140	Mus musculus Eph receptor A3 (Epha3), mRNA [NM_010140]	-1.48691	0.356775	2.6339	3.78346	3.06074	4.0283	4.78571	5.12482	3.15936	4.64628
ref|NM_153406|gb|AY884297|gb|AB093236|gb|BC072595	chr10:74690029-74690088	A_51_P129624	Specc1l	NM_153406	Mus musculus SPECC1-like (Specc1l), mRNA [NM_153406]	-1.55121	0.341224	2.51828	3.49083	3.13455	3.62609	4.39575	5.77545	3.04789	4.59909
gb|AK044272|gb|BB277382|riken|A930004L03|tc|TC1582484	chr13:81353250-81353309	A_52_P75584	AK044272	AK044272	Mus musculus adult retina cDNA, RIKEN full-length enriched library, clone:A930004L03 product:hypothetical Immunoglobulin structure containing protein, full insert sequence. [AK044272]	-1.558	0.339621	2.73855	2.61235	3.11053	5.52488	3.88996	3.72061	2.82048	4.37848
ref|NM_146063|gb|BC019155|gb|AK076407|ens|ENSMUST00000023799	chr15:101757720-101757661	A_52_P418952	Krt79	NM_146063	Mus musculus keratin 79 (Krt79), mRNA [NM_146063]	-1.60503	0.32873	2.5876	3.15364	2.54893	6.51096	3.24762	3.34667	2.76339	4.36842
gb|AK003565|ens|ENSMUST00000060246|riken|1110008E08|tc|TC1596041	chr16:90443425-90443484	A_51_P218924	1110008E08Rik	AK003565	Mus musculus 18-day embryo whole body cDNA, RIKEN full-length enriched library, clone:1110008E08 product:hypothetical protein, full insert sequence. [AK003565]	-1.64501	0.319743	2.51828	2.50462	4.41501	4.84258	4.42291	5.10748	3.14597	4.79099
ref|NM_031368|ens|ENSMUST00000075523|gb|BC100687|gb|BC101948	chr3:88454787-88454728	A_51_P167410	Bglap-rs1	NM_031368	Mus musculus bone gamma-carboxyglutamate protein, related sequence 1 (Bglap-rs1), mRNA [NM_031368]	-1.79523	0.288125	4.08466	3.51791	3.86542	6.45533	NaN	4.78047	3.82266	5.6179

## Sheet: MitoCarta 2.0
chr_coord	ProbeName	GeneName	SystematicName	Description	LogEt/Wt	FoldChange
chrX:145926707-145926648	A_52_P417148	Apex2	NM_029943	Mus musculus apurinic/apyrimidinic endonuclease 2 (Apex2), mRNA [NM_029943]	1.26931	2.41047
chr16:31693140-31693199	A_52_P499541	Dlg1	XM_924111	PREDICTED: Mus musculus discs, large homolog 1 (Drosophila), transcript variant 6 (Dlgh1), mRNA [XM_924111]	0.915997	1.88687
chr7:4494628-4494687	A_52_P52156	Isoc2a	XM_973921	PREDICTED: Mus musculus similar to isochorismatase domain containing 2 (LOC664994), mRNA [XM_973921]	0.887766	1.85031
chr2:5821313-5821254	A_52_P543079	Dhtkd1	NM_001081131	Mus musculus dehydrogenase E1 and transketolase domain containing 1 (Dhtkd1), mRNA [NM_001081131]	0.81087	1.75427
chr2:19312558-19312617	A_51_P464911	Msrb2	NM_029619	Mus musculus methionine sulfoxide reductase B2 (Msrb2), mRNA [NM_029619]	0.784443	1.72243
chr5:114400198-114400257	A_51_P469449	Ung	NM_011677	Mus musculus uracil DNA glycosylase (Ung), transcript variant 2, mRNA [NM_011677]	0.733936	1.66317
chrX:71664213-71664154	A_51_P405974	Mtcp1	NM_001039373	Mus musculus mature T-cell proliferation 1 (Mtcp1), transcript variant 1, mRNA [NM_001039373]	0.723959	1.65171
chr16:17985420-17985361	A_51_P215438	Prodh	NM_011172	Mus musculus proline dehydrogenase (Prodh), mRNA [NM_011172]	0.662561	1.58289
chr4:138906748-138907484	A_52_P123230	Aldh4a1	NM_175438	Mus musculus aldehyde dehydrogenase 4 family, member A1 (Aldh4a1), mRNA [NM_175438]	0.606294	1.52234
chr3:32917358-32917299	A_52_P595537	Mrpl47	BC029173	Mus musculus mitochondrial ribosomal protein L47, mRNA (cDNA clone IMAGE:4954230), partial cds [BC029173]	0.588863	1.50406
chr15:84042747-84042806	A_51_P202143	Samm50	NM_178614	Mus musculus sorting and assembly machinery component 50 homolog (S. cerevisiae) (Samm50), mRNA [NM_178614]	0.576469	1.4912
chr14:56782624-56782683	A_51_P168219	Mrp63	NM_026401	Mus musculus mitochondrial ribosomal protein 63 (Mrp63), mRNA [NM_026401]	0.558619	1.47286
chr3:104782221-104782280	A_52_P245119	Slc16a1	NM_009196	Mus musculus solute carrier family 16 (monocarboxylic acid transporters), member 1 (Slc16a1), mRNA [NM_009196]	0.486423	1.40097
chr10:43635856-43635915	A_52_P172283	Rtn4ip1	NM_130892	Mus musculus reticulon 4 interacting protein 1 (Rtn4ip1), mRNA [NM_130892]	0.466133	1.3814
chr3:99346044-99346103	A_52_P209264	Wars2	NM_027462	Mus musculus tryptophanyl tRNA synthetase 2 (mitochondrial) (Wars2), mRNA [NM_027462]	0.447456	1.36363
chr9:108806516-108806575	A_51_P109828	Uqcrc1	NM_025407	Mus musculus ubiquinol-cytochrome c reductase core protein 1 (Uqcrc1), mRNA [NM_025407]	0.413775	1.33217
chr11:88647497-88647438	A_52_P556328	Akap1	NM_001042541	Mus musculus A kinase (PRKA) anchor protein 1 (Akap1), transcript variant 2, mRNA [NM_001042541]	0.402074	1.32141
chr7:25338894-25338835	A_51_P466148	Bckdha	NM_007533	Mus musculus branched chain ketoacid dehydrogenase E1, alpha polypeptide (Bckdha), mRNA [NM_007533]	0.398415	1.31806
chr13:36239677-36239736	A_52_P422222	Fars2	NM_024274	Mus musculus phenylalanine-tRNA synthetase 2 (mitochondrial) (Fars2), transcript variant 1, mRNA [NM_024274]	0.390573	1.31091
chr6:32782274-32782215	A_52_P598478	Chchd3	AK145337	Mus musculus 1 cell embryo 1 cell cDNA, RIKEN full-length enriched library, clone:I0C0011N18 product:coiled-coil-helix-coiled-coil-helix domain containing 3, full insert sequence. [AK145337]	0.387388	1.30802
chr2:29618781-29618840	A_52_P486045	Coq4	NM_178693	Mus musculus coenzyme Q4 homolog (yeast) (Coq4), mRNA [NM_178693]	0.378582	1.30006
chr3:106084012-106082178	A_52_P106929	Atp5f1	BC049640	Mus musculus ATP synthase, H+ transporting, mitochondrial F0 complex, subunit b, isoform 1, mRNA (cDNA clone IMAGE:6590806), complete cds. [BC049640]	0.363792	1.2868
chr1:55022589-55022530	A_51_P282706	Hspd1	NM_010477	Mus musculus heat shock protein 1 (chaperonin) (Hspd1), mRNA [NM_010477]	0.355848	1.27974
chr3:67545896-67555791	A_51_P284937	Gfm1	NM_138591	Mus musculus G elongation factor, mitochondrial 1 (Gfm1), mRNA [NM_138591]	0.354713	1.27873
NA	A_51_P253824	Mgst3	AK008211	Mus musculus adult male small intestine cDNA, RIKEN full-length enriched library, clone:2010012L10 product:RIKEN cDNA 2010012L10 gene, full insert sequence. [AK008211]	0.35184	1.27619
chr4:154585143-154585084	A_51_P244356	Atad3a	NM_179203	Mus musculus ATPase family, AAA domain containing 3A (Atad3a), mRNA [NM_179203]	0.342153	1.26765
chr9:53344217-53344158	A_51_P319449	Acat1	NM_144784	Mus musculus acetyl-Coenzyme A acetyltransferase 1 (Acat1), mRNA [NM_144784]	0.326454	1.25393
chr11:97145129-97145188	A_52_P85983	Mrpl45	NM_025927	Mus musculus mitochondrial ribosomal protein L45 (Mrpl45), mRNA [NM_025927]	0.304453	1.23495
chr17:24591915-24591974	A_51_P127469	Hagh	NM_024284	Mus musculus hydroxyacyl glutathione hydrolase (Hagh), mRNA [NM_024284]	0.300409	1.23149
chr9:51701050-51700991	A_52_P582105	Fdx1	NM_007996	Mus musculus ferredoxin 1 (Fdx1), mRNA [NM_007996]	0.295188	1.22704
chr16:8550070-8550009	A_51_P435027	Tmem186	NM_025708	Mus musculus transmembrane protein 186 (Tmem186), mRNA [NM_025708]	0.27968	1.21393
chr4:115531190-115531131	A_52_P635910	Nsun4	NM_028142	Mus musculus NOL1/NOP2/Sun domain family, member 4 (Nsun4), mRNA [NM_028142]	0.274884	1.2099
chr6:71804212-71804271	A_52_P451245	Immt	NM_029673	Mus musculus inner membrane protein, mitochondrial (Immt), mRNA [NM_029673]	0.270373	1.20612
chr18:77986733-77986794	A_51_P402496	Atp5a1	NM_007505	Mus musculus ATP synthase, H+ transporting, mitochondrial F1 complex, alpha subunit, isoform 1 (Atp5a1), mRNA [NM_007505]	0.269514	1.2054
chr12:86022863-86022922	A_51_P290139	Dlst	NM_030225	Mus musculus dihydrolipoamide S-succinyltransferase (E2 component of 2-oxo-glutarate complex) (Dlst), mRNA [NM_030225]	0.262835	1.19983
chr6:83017085-83017026	A_51_P213051	Htra2	NM_019752	Mus musculus HtrA serine peptidase 2 (Htra2), mRNA [NM_019752]	0.251909	1.19078
chr7:105515576-105515635	A_52_P464268	Fxc1	NM_019502	Mus musculus fractured callus expressed transcript 1 (Fxc1), mRNA [NM_019502]	0.248334	1.18783
chr14:30932050-30932109	A_52_P534620	Oxnad1	NM_145460	Mus musculus oxidoreductase NAD-binding domain containing 1 (Oxnad1), mRNA [NM_145460]	0.247247	1.18694
chr8:11547788-11547729	A_52_P584415	Cars2	AK010665	Mus musculus ES cells cDNA, RIKEN full-length enriched library, clone:2410044A07 product:EXTRACELLULAR PROTEINASE INHIBITOR homolog [Mus musculus], full insert sequence. [AK010665]	0.241599	1.1823
chr4:3869948-3870575	A_52_P364970	Chchd7	NM_181391	Mus musculus coiled-coil-helix-coiled-coil-helix domain containing 7 (Chchd7), mRNA [NM_181391]	0.241446	1.18218
chr11:68788492-68788551	A_52_P436447	Slc25a35	NM_028048	Mus musculus solute carrier family 25, member 35 (Slc25a35), mRNA [NM_028048]	0.23874	1.17996
chr17:35502993-35501125	A_52_P180565	2310061I04Rik	BC100355	Mus musculus RIKEN cDNA 2310061I04 gene, mRNA (cDNA clone MGC:117734 IMAGE:30527188), complete cds. [BC100355]	0.237156	1.17867
chr11:120304516-120304575	A_51_P143142	Mrpl12	NM_027204	Mus musculus mitochondrial ribosomal protein L12 (Mrpl12), mRNA [NM_027204]	0.235865	1.17761
chr6:126787656-126787597	A_51_P280492	Ndufa9	NM_025358	Mus musculus NADH dehydrogenase (ubiquinone) 1 alpha subcomplex, 9 (Ndufa9), mRNA [NM_025358]	0.229084	1.17209
chr16:4622617-4622676	A_52_P268387	Dnaja3	NM_023646	Mus musculus DnaJ (Hsp40) homolog, subfamily A, member 3 (Dnaja3), mRNA [NM_023646]	0.226473	1.16997
chr8:123560001-123560060	A_51_P165435	Cox4i1	NM_009941	Mus musculus cytochrome c oxidase subunit IV isoform 1 (Cox4i1), mRNA [NM_009941]	0.220833	1.16541
chr14:36042496-36042437	A_52_P250753	Ghitm	NM_078478	Mus musculus growth hormone inducible transmembrane protein (Ghitm), mRNA [NM_078478]	0.219619	1.16443
chr5:91290019-91289960	A_52_P665768	Cox18	NM_001033310	Mus musculus COX18 cytochrome c oxidase assembly homolog (S. cerevisiae) (Cox18), mRNA [NM_001033310]	0.219616	1.16442
chr19:44606020-44603676	A_51_P247873	Ndufb8	NM_026061	Mus musculus NADH dehydrogenase (ubiquinone) 1 beta subcomplex 8 (Ndufb8), mRNA [NM_026061]	0.202375	1.15059
chr11:70794195-70794136	A_51_P466162	C1qbp	NM_007573	Mus musculus complement component 1, q subcomponent binding protein (C1qbp), mRNA [NM_007573]	0.191062	1.1416
chr10:79548634-79548693	A_51_P302588	Atp5d	NM_025313	Mus musculus ATP synthase, H+ transporting, mitochondrial F1 complex, delta subunit (Atp5d), mRNA [NM_025313]	0.18934	1.14024
chr4:137585532-137585485	A_51_P196605	Pink1	NM_026880	Mus musculus PTEN induced putative kinase 1 (Pink1), mRNA [NM_026880]	0.189253	1.14017
chr10:126427916-126425848	A_51_P235705	Tsfm	NM_025537	Mus musculus Ts translation elongation factor, mitochondrial (Tsfm), mRNA [NM_025537]	0.181731	1.13424
chr16:38266416-38268508	A_51_P296361	Cox17	NM_001017429	Mus musculus cytochrome c oxidase, subunit XVII assembly protein homolog (yeast) (Cox17), mRNA [NM_001017429]	0.158195	1.11589
chr4:123215111-123215052	A_51_P214916	Ndufs5	NM_001030274	Mus musculus NADH dehydrogenase (ubiquinone) Fe-S protein 5 (Ndufs5), mRNA [NM_001030274]	0.137403	1.09992
chr8:47707963-47707904	A_52_P105040	Slc25a4	NM_007450	Mus musculus solute carrier family 25 (mitochondrial carrier, adenine nucleotide translocator), member 4 (Slc25a4), mRNA [NM_007450]	0.104928	1.07544
chr11:61688224-61688165	A_52_P160970	Akap10	NM_019921	Mus musculus A kinase (PRKA) anchor protein 10 (Akap10), mRNA [NM_019921]	-0.190453	0.876331
chr11:109917615-109917556	A_52_P51503	Abca9	NM_147220	Mus musculus ATP-binding cassette transporter sub-family A member 9 (Abca9), mRNA [NM_147220]	-0.374225	0.77152
chr2:121055064-121055123	A_51_P495049	Ckmt1	NM_009897	Mus musculus creatine kinase, mitochondrial 1, ubiquitous (Ckmt1), mRNA [NM_009897]	-0.448232	0.73294
chr7:44830197-44829643	A_51_P177562	Cpt1c	NM_153679	Mus musculus carnitine palmitoyltransferase 1c (Cpt1c), mRNA [NM_153679]	-0.508231	0.703084
chr6:144976412-144976353	A_51_P376227	Bcat1	NM_007532	Mus musculus branched chain aminotransferase 1, cytosolic (Bcat1), transcript variant 2, mRNA [NM_007532]	-0.572511	0.672445
chr2:32239750-32239421	A_52_P359088	Slc25a25	NM_146118	Mus musculus solute carrier family 25 (mitochondrial carrier, phosphate carrier), member 25 (Slc25a25), mRNA [NM_146118]	-1.06988	0.476359
