# Supplementary material for: Inositol trisphosphate receptor-mediated Ca2+ signalling stimulates mitochondrial function and gene expression in core myopathy patients
Source: Hum Mol Genet. 2018 Apr 25;27(13):2367–82. doi: 10.1093/hmg/ddy149 (PMC6005141; doi:10.1093/hmg/ddy149)
Supplement: Supplementary Data [file ddy149_supp.zip › ddy149-suppl_data/Venn diagram intersections human and mouse.xlsx]

## Sheet: human
497 genes included exclusively in "p3369":	680 genes included exclusively in "p7322 and p2638":	30 genes included exclusively in "p4449 and p7379 ":	136 common genes in "p3369" and "p7322 and p2638":	12 common genes in "p7322 and p2638" and "p4449 and p7379 ":	6 common genes in "p3369" and "p4449 and p7379 ":	5 common genes in "p3369", "p7322 and p2638" and "p4449 and p7379 ":	39 common genes in "p3369" and "MitoCarta 2.0":	43 common genes in "p7322 and p2638" and "MitoCarta 2.0":	6 common genes in "p3369", "p7322 and p2638" and "MitoCarta 2.0":	1 common element in "p3369", "p7322 and p2638", "p4449 and p7379 " and "MitoCarta 2.0":
OLIG1	UNC5B-AS1	A_33_P3422289	PSPH	CRYM	MUC20	ETNPPL	CKMT1A	OXCT1	SDSL	ALAS2
LGALS7	LOC389332	XRRA1	A_33_P3401138	LRRC69	A_24_P281395	SLC9A3R2	ACSM5	MGST1	DDAH1
BTNL3	SCD	MMP9	SLC1A7	ESPNL	NUDT4	SGK1	NCEH1	FASN	DHCR24
C1orf233	CHURC1	FAM149A	RPS23	PYROXD2	ST8SIA5	TNFRSF12A	FAM213A	PDK3	GPAM
CCL21	TCEAL7	ZNF273	HRK	FBXO3	NNMT	CALML6	ATP5G1	LDHB	BDH1
ADRB1	LEP	ENST00000552745	ST3GAL6	ASB4	ENST00000390376		COX20	GLYAT	PRODH
RGS9	GDF10	AMFR	DFNA5	OLFM1			ND1	PYCR1
BAG4	SLC26A9	CSF3	WISP2	KRT17P5			VWA8	ACSS1
ANXA8L1	ABCC12	FAM110A	SHD	TSPAN8			HIBCH	ABCB8
SPTA1	CIDEA	C1D	CA14	C2orf40			ME2	HSPB7
NKG7	ADIPOQ	MT1X	NEFH	LOC389834			YBEY	MCU
HLA-DQA1	AREG	PDE11A	ACOX2	SLC16A3			DCXR	ACACA
PCDH11X	PLIN1	RAD51-AS1	RABEP2				SLC25A47	MTHFD2L
SLC47A2	TF	LGALS2	SNAI3-AS1				GLRX2	IVD
ENST00000390547	TIAM2	KLF5	CNN1				PDSS1	HTATIP2
QPRT	LGALS12	NEXN-AS1	PPP1R1C				LDHD	TKT
CPED1	SVOP	LOC283485	LRRC25				GLDC	DNM1L
DNAJC12	ACVR1C	LURAP1	SOX9-AS1				NUDT8	KIAA0391
ENPP5	SLC7A10	DMRT2	SCGB1D1				BCKDHB	SIRT5
DACT2	S100A8	LOC389831	SCGB1D2				BOLA3	COQ10B
ENST00000398832	ENST00000593307	IL12RB2	ATXN1				NDUFB5	SARDH
OLFM4	SLC19A3	NRARP	TDRD6				GLRX5	UQCC2
RNU12	TYRP1	DPH3	PAQR9				DECR1	COX8C
THC2670954	S100B	LOC100506036	HSPB6				CHCHD10	ACOT9
GUSBP1	C14orf132	VLDLR-AS1	PTPRD				MCUR1	APEX2
CIB2	ZNF385B	CAV2	CTSC				NDUFA4	HADH
SPTBN2	CRLF1	FUT1	DDN				COX2	MGST3
LOC100128531	AK126599	MED14OS	TRAF3IP3				HINT2	TOMM70A
FBXL17	LGI1	MPZL2	KIAA0087				APOO	UQCR10
FLJ41941	LAD1	LINC00477	RAB9B				MRPL41	XRCC6BP1
REEP6	TWF2		DKFZp779M0652				CKMT2	SLC37A4
GZMH	ZNF503-AS1		PTPN3				RTN4IP1	GAPDH
PLAC9	RTP2		BHMT2				QDPR	PDK2
PCDH8	LOC101929541		AIG1				AK2	PDK4
LHPP	G0S2		ACOT11				SLC25A27	UCP2
DDX58	RIPK4		HS3ST5				HSCB	CISD3
PIH1D2	RYR3		C1orf53				TK2	ECHDC3
LRRC7	TPPP3		OSBPL3				SLC25A25	DIABLO
STOX1	THC2523717		LDHA				MTHFD2	SLC25A18
TNNI3	TFRC		LOC729451					GPD2
SCN4B	NRG2		MLF1					UCP3
FAM186B	SPINK2		KAZALD1					ARG2
TMEM86B	ST3GAL4		ITGB1BP1					HMGCS2
LOC441239	GPR68		GLTPD1
MYZAP	HP		KIF25
SH2D4B	RCAN2		XLOC_l2_004856
TNFRSF8	NAP1L2		KCNMA1
HLA-DQA2	ADAMTS19		AGT
HSPA2	HOMER2		TNNI1
LY6K	TUSC5		GLT1D1
CTSG	WIPF3		RSPO3
LOC100130357	RCOR2		EMP2
KGFLP1	FBXO16		BEX2
A_33_P3223860	ALDH1A3		EGFR
IDO1	MYH10		CCDC136
PAX1	DNAJA4		PMP22
ACTG2	SOX3		PLCE1
FGD4	ABLIM1		MDFI
TMEM215	FEZ2		CMSS1
RHCE	ADAMTSL2		INHBA
GZMB	DPP6		CCNL2
THC2670244	DYNC1I1		FAM179A
C11orf21	TGFB2-AS1		MYLK4
CCL19	NINJ2		TSC22D3
BIVM	LOC100126584		OTUD1
MYBPC3	PCSK6		CIDEC
MPRIP	GREB1L		FAM43B
ZNF667-AS1	A1CF		PELI2
ANKRD20A5P	THC2626411		BBC3
FCGR3A	A_33_P3333058		NOTCH2
HSD17B12	BAMBI		CASP1
PLA2G12A	KCTD15		FAM129A
MGA	MYH3		MYL5
SLC16A10	LOC101926934		MYO15B
MASP1	C10orf35		ACTN1
OR7E14P	RAB15		KIAA1549
CTAGE5	A_33_P3213317		ADM
XLOC_001257	PRKAR2B		RBP4
A_33_P3254831	BCO2		CPXM2
AKR1C1	A_33_P3396469		ZNF541
PTGDS	HBQ1		LOC101929056
A_24_P186986	LAMB3		RGS10
PRR4	A_33_P3323934		HBD
IRF5	LTBP2		NANOS1
CEP170	P2RX5		ABLIM2
F13A1	KRT78		HBA2
CDH4	KIF21A		DHFR
A_33_P3364493	B4GALNT1		SAMD9L
MBNL2	LOC101927859		VIPR2
CNIH1	A_33_P3379056		HBB
DDX43	LOC101928669		ANKRD2
KRT86	FOXL1		FAM166B
ABCC6	ENST00000412376		MYLPF
XLOC_010709	SOX9		SLC16A5
FRK	BDNF		SCXB
LOC646626	XIRP2		POSTN
SLC7A7	SLC9A5		KCNB1
LOC553103	TPM3		NBPF12
RBP1	LRRC4		ADAMTSL1
XLOC_l2_013861	SGSM3		INHBB
UPP1	B9D1		MLLT11
FNDC5	MYOZ2		EIF4G3
PARPBP	COLGALT2		A_24_P307306
R3HDM1	HBM		MCTP1
RPA1	GAS2		IGF2BP2
CCDC69	NPFFR1		ELMOD3
FMO3	TMEM37		UCHL1
LINC00476	EGLN3		RGCC
FTCDNL1	PRRG3		COL8A2
VBP1	ULK2		A_33_P3262327
GOT1	KLHL34		MAP3K7CL
NAA50	APBB2		CD4
CASD1	SPX		ZNF469
GRB14	ATP8B5P		PLEKHM1
BHLHE22	CACNA2D3		LINC01160
LINC00173	ARHGAP24		TNNI2
C17orf97	RCAN1		ZMIZ1
LOC283585	PGM5-AS1		XG
CD38	SLC9A1		MYOC
CCR1	INHBE		H19
EGLN1	POLR1E		A_33_P3240043
C21orf119	TWIST2		TNNT3
ZRANB3	DNAJC6		LOC101927919
C1orf122	ID4		TPM1
FGF7	CYMP		C20orf26
DZIP3	LOC729680		TNC
LINC01003	PFKFB2		KCNH2
SELENBP1	RAB17		MYBPC2
TBC1D7	SYNPO2		AATK
MYBBP1A	ATP1B4		KCNK2
HLA-DPB1	TRIM3		ATP2A1
TMEM110	LOC100288911		MYH1
PREP	SPEF1		ENST00000424493
STK33	PDE4C		GREM2
LMO1	PTP4A1		HBG1
EFEMP1	SLCO5A1		MYH13
EDN1	BTBD16
C1QB	MTSS1
GPR137B	RFX2
SPIRE1	NMB
POPDC3	CCDC141
FILIP1	FAM177A1
FITM1	TRHDE-AS1
MYL3	PPP2CA
PRKG1	C2orf91
ARNTL	VSX1
TFF3	THEG
SERF1B	LOC646903
CD163L1	KALRN
CCDC85C	ENST00000436804
CPPED1	C8orf46
CCNG1	EPHA4
LRP1B	TECRL
NME2	SLCO4C1
FLJ40039	PGM5
DUPD1	ATG9A
NIPAL3	PPP1R27
IL17D	CIART
CARD8	ELMOD1
CAMK2D	SATB2
RPP25L	LOC100996349
FAM173B	TTLL7
ERBB4	SNORA59B
NKAIN2	TJP2
AGTPBP1	RGS11
RPP14	XLOC_l2_003892
PKIA	IL18
FAM214A	LNP1
E2F3	FAM180B
UBE2T	C19orf73
APLN	TUBA4A
LOC100289090	PTPRF
ITGB1BP2	LOC100506136
LONRF1	COL4A5
A_33_P3346610	TMEM178B
CEP70	NR0B2
GGACT	CIDECP
RGS2	TMEM108
AFAP1L2	CYP2J2
HLA-DOA	OR4C46
FAM96A	ZSCAN22
LINC00467	HCFC1R1
MSTO1	FAM101A
AZIN2	APC2
DDIT4	DBH-AS1
LRRC49	CYP39A1
LAMA5	IRX6
BASP1	ITGAV
ARFGAP1	LRRC46
NAB2	THC2634785
CCDC8	JAK2
LZTS1	FLRT3
PHLDB1	DPYSL4
ERBB2	CSAG1
APOLD1	HOPX
MTMR9LP	MIDN
GAB2	CLEC2B
DIO3OS	PPFIA4
PLK3	LOC100127909
NOC2L	OLA1
FER1L4	HMGB1
LEPREL4	EFR3B
RHOBTB2	NANOS3
DAPK3	SELM
CD99	DIRAS1
NADK	GAREM
PGPEP1L	ELL3
ZSWIM7	PTPN11
PLP2	TCTEX1D4
NFATC4	SLIT3
SOX8	MYH7B
PLEKHG4	XLOC_009049
LPIN1	RBM20
THC2626681	HSPH1
SEMA4C	SPACA3
AHNAK	PDE8B
PEA15	ADI1
RHOB	ST6GALNAC4
AKR7L	DCLRE1A
MEG3	LSMEM2
DLG2	CENPM
TNS1	2017-03-01
MYH8	HEY2
LRFN4	XLOC_l2_010433
STAT6	OPTC
SPRED2	TMEM63C
OLFML2A	RIMKLB
RNF207	ZFHX2
SUV420H2	THY1
PLEKHA4	MROH7
RNASEH2C	FAM230B
DNASE1L3	FXYD4
CIT	RPGR
FAM216A	SLC41A1
AVPI1	GBP2
MYO1D	A_33_P3374903
PRRX2	CKB
KIAA0930	MAP6D1
ARMCX4	LOC284219
DEFB109P1B	SMYD2
PNMT	ENAH
PER1	CNNM4
COL12A1	SRRM4
ARPP21	THC2582201
TPT1-AS1	MSANTD4
SERTAD4-AS1	STYXL1
CD276	TM7SF3
FGFR1	DKFZP564C152
C15orf41	APOE
SCN3B	GPATCH4
BAI2	MEF2C
TEF	NTRK2
ENOSF1	HOOK2
TSPAN15	AQP7P1
CHST8	NAP1L5
LEPREL1	HSD17B3
MEGF6	A_33_P3278684
TNK2	PAFAH2
KLHL29	DERL1
ZNF319	ZKSCAN7
HMGN2	COPZ2
RIN1	HSP90AA5P
GP1BB	LYAR
AK124741	A_33_P3231833
MAP1A	SLC39A10
GADD45G	ABRA
CHPF	AQP7
LMF1	ESRRG
LY6G5C	BGLAP
MIR503HG	ADRBK2
LINC01315	IQCE
DDX26B	HMGN5
RASSF1	LINC00693
RGS16	ANXA4
HBEGF	ENST00000422143
FAM184A	LOC100129781
JUN	PLEKHB1
NUTM2G	ZNF233
BRPF3	RAB26
IER3	SMCR6
RSPH9	C16orf89
PLXNB2	DKFZp686M1136
KIF21B	SLC47A1
C2CD4B	FSD2
HIST2H2BF	FERMT1
PIEZO1	HMGB3
GAS2L2	LOXL4
CPNE5	SVIL
SLC9A4	E2F6
RAB12	FLRT2
FAM134A	VGLL2
AY358815	PPIL1
SIPA1L2	LOC392364
AK025118	GEMIN2
DKFZp451B082	TMEM237
GGT7	INPP5F
HIST1H2AK	FOXO6
SCARNA17	RRAS2
CACNB3	LOC100233156
MTURN	SACS
TUBA3C	SSC5D
TMEM54	HOMER1
CXCL16	PCBP4
CD8B	TYW1
RPS21	PEX12
MYC	SLC45A3
SNHG1	VPS13C
GOLGA2	FTH1P18
A_33_P3224971	YAE1D1
GRAMD1C	PFN2
CSPG4	ZDHHC11
RHBDF1	C19orf18
SLC16A12	PAQR6
COTL1	MAP2K1
FBN3	MCMDC2
SFRP1	IFNLR1
HAPLN3	SPTBN4
OR2A42	THC2652934
PPL	ARMC9
SETD1B	EXTL1
A_33_P3289391	PDLIM5
LDLR	RELN
ACAN	LINC00950
PABPC3	INADL
A_33_P3422712	NEXN
PTN	CAMKMT
MFAP2	LAIR1
PDZD2	CDK2AP2
FRS3	CNBP
THBS1	P4HA1
MAFK	SRD5A1
COL16A1	LOC100506713
A_33_P3326151	CLOCK
HLA-C	ABHD3
TMEM262	CASQ2
SP5	HIF1AN
DRD2	ELAC1
JPH3	LINC-PINT
MST4	SLC36A1
KCNT1	PEX7
SMAD7	PPP3CB
RASD1	PANX1
ENST00000276974	ANP32E
SNCAIP	HDAC8
CPNE7	NGEF
RUNX1	TPD52L1
C17orf107	GFPT1
AIM1L	WDFY3-AS2
SLFN5	CYB5R1
GPSM1	ZNF79
ERC2-IT1	TRPS1
SEL1L2	GGH
FBLL1	SF3A3
AK094832	LSM4
FAM208B	UBE2QL1
LRRN3	A_33_P3415086
ENST00000594933	FNDC1
KLF2	TIMP4
PER3	UBE2A
A_33_P3415221	PLD6
BEST4	LEAP2
TNRC18P1	TMEM263
SLITRK4	ITGAE
NNAT	IDNK
GPR64	RAN
IGSF1	DGKZ
KRTAP1-3	CLIP1
MANBAL	MEMO1
ACTA2	ANP32A
POLR2H	LRRC66
ENO2	PDE6D
ENST00000536536	EYA3
LFNG	SPON2
THC2537043	CFHR3
SYDE2	PPARG
FAM178A	JDP2
LRRN1	ANKRD37
ARL17A	MAP7D3
TXLNGY	LINC00515
PFN1P2	LCMT2
RALGDS	ITSN1
ATP8B4	KIAA2018
AMMECR1	GTF2I
SIK1	TMTC1
PXDC1	SESN1
SOX17	LAMP2
DUSP6	CD164
HIST1H2AH	RNF135
CCL2	HIST2H2AB
LINC00265	IQSEC2
A_33_P3239102	MEOX1
A_32_P113154	MC1R
ADAT2	KLF8
ENST00000458667	IL33
IL32	ENST00000369161
CCDC177	KCNJ2-AS1
CEBPZOS	KLHDC3
A_24_P461497	NRP1
DACT3	DYRK1B
SORBS2	NEDD1
TSPAN11	LOC400558
A_24_P647682	MLEC
KCNC3	RNF41
FOXP1	NRIP1
A_33_P3233953	AQP1
PSMD10	CARD10
LOC100131581	BTNL9
A_33_P3304081	EGF
SH3TC1	ENST00000390323
A_33_P3317460	PON3
ERAP2	RASA4B
GLDN	LRRC37A2
ENOX1	CNTLN
TEX41	CACNG1
COL1A1	ART5
NCAM1	LHX6
TMEM201	UBE4A
TSKU	NOTCH2NL
SERPINA5	UBE3D
XLOC_l2_015473	RRP1
A_33_P3389578	KIFC3
SLCO4A1-AS1	INPP1
SHISA5	LINC00921
OTOF	CBLB
AEBP1	HDC
RABL2B	FAM189A2
NP1243929	CLCN1
FSD1	NID1
A_33_P3235184	ADAMTSL5
CHODL	KLHL38
PSTPIP1	PDLIM7
SGSM2	GPC4
A_33_P3226788	AK027667
DUSP1	SNTB1
EGR2	RUSC2
IER2	FOXO1
ENST00000597871	GNAI1
CYR61	CITED2
PLA1A	PPP3CA
MYL10	EBF3
CERCAM	PFKM
A_24_P92267	ABCA6
A_33_P3263274	CIITA
EPB42	LOC285556
CTGF	C2CD3
HLA-DQB1	OVGP1
LOC283270	GAREML
A_33_P3253832	C1orf115
A_33_P3306327	SNHG12
SPON1	CALCOCO1
A_24_P153324	HOXA4
A_33_P3219454	ARAF2P
CPNE1	SLC24A3
THBS4	KBTBD2
A_33_P3354728	MAP1S
TMED7-TICAM2	SH3RF2
AK124695	C20orf196
THC2528869	ARHGAP4
DIRC1	NEK10
PCP4	LOC100133182
FMOD	TFEB
LOC100131831	TBC1D3C
EYA2	GRB10
COMP	HDAC7
KCNC1	SCAPER
KIAA1804	SGPL1
FIBIN	IGFBP5
PARM1	DACT1
KLF4	LRRC30
STAC	PYGM
A_33_P3227225	JUP
RASL11B	CHRAC1
COL13A1	RMI2
ADAMTS8	GPD1
PIEZO2	VDR
COL11A2	MAML1
C9orf129	EPB41L4A-AS1
A_24_P662366	FAM46A
ZFP36	PHKA1
THBS3	AF336885
ITGA10	AF289615
TRPC6	PRKD2
KRTAP19-2	USP25
DMKN	CST5
A_33_P3368445	TIGD5
INS-IGF2	ANGPT1
COL22A1	TMEM150A
GDA	PABPC4L
ANGPTL7	LRRC37A3
EGR1	PGM1
SOCS3	ADAM15
A_33_P3363305	KIAA0408
PRSS36	RFTN1
CXCL2	ARHGAP27
TNMD	SCGB3A1
LRRD1	ADCY1
FOS	SH3BP5
	IQSEC3
	DHRS7C
	FAM69B
	C1orf167
	SLC29A2
	IRF7
	RTN4RL1
	ALDOA
	PHKG1
	CD72
	UNC13B
	A_33_P3368636
	MMRN1
	DAAM2
	SNTB2
	WASF1
	TMEM238
	A_33_P3417176
	HMMR
	PLCL1
	DOPEY2
	ADAMTS9
	C14orf180
	USP53
	RNF150
	ADAMTS7
	MGC16025
	ART3
	FOSL2
	CDH18
	UBALD2
	HSPG2
	CACNA2D4
	FGF13
	A_33_P3321682
	DNM1
	MYRIP
	LAMC2
	E2F8
	C8orf22
	ANGPTL4
	DSP
	MAP4
	ARHGAP6
	PKM
	PRR32
	ZNF711
	LHX3
	ACTN3
	FZD4
	SOCS2
	AGPAT3
	LBX1
	GPCPD1
	LOC100128242
	SOX6
	MAPK8IP1
	SIX2
	THC2660992
	HDAC4
	FGFRL1
	AFAP1L1
	ZNF366
	ENST00000390265
	PRDM8
	TMEM233
	IGFBP3
	A_33_P3407374
	GADL1
	CDC42EP5
	ARID5B
	PPCDC
	C8orf58
	AK1
	C1orf105
	BHLHE23
	GALR3
	NCCRP1
	VPREB3
	A_24_P126741
	BMF
	AK125205
	A_33_P3347522
	CEP85L
	IGJ
	KCNJ16
	A_33_P3231156
	VPS9D1
	RHBDL1
	GLRX
	UTS2R
	CCL14
	DUX4L4
	TLE1
	FRMD1
	IGF2
	A_33_P3239184
	FHL3
	LOC439951
	FAM13C
	FBXO32
	SOX13
	C3
	CBLN4
	MOB3B
	A_33_P3306526
	KCNQ2
	CISH
	PPDPF
	CCM2L
	BLOC1S3
	AQP4
	SYTL3
	REXO1
	GLI4
	HCN2
	SCUBE2
	ENST00000390549
	GLUL
	MAP1LC3C
	HLA-A
	HMG20B
	ARRDC2
	BC137009
	HMOX1
	HOXA10
	PFKFB1
	FOXD3
	EIF4EBP1
	XYLT1
	LCE1D
	LRRC3B
	TC2N
	THC2753069
	SYNGR4
	BC093850
	SUSD4
	TPSG1
	P2RY1
	CHAF1B
	CEBPD
	PRR25
	ZNF467
	ENST00000449424
	MYBPHL
	PCDH20
	SHISA2
	ENST00000433966
	FLJ22184
	SFTA1P
	ENST00000507296
	CALY
	LYNX1
	A_33_P3277805
	HPDL
	TYMP
	DDIT4L
	FBRSL1
	A_33_P3333523
	ENST00000390551
	PTER
	CASP2
	C15orf27
	ENST00000453673
	CDCA7
	APOD
	A_33_P3326667
	ASB9
	ENST00000584546
	NKAIN1
	COL4A4
	LOC100130430
	FAM57B
	MSTN
	COL4A3
	ENST00000390237
	METTL21EP
	GSDMC
	PFKFB3
	TNNC2
	TTN
	MYH2
	PVALB

## Sheet: mouse
817 genes included exclusively in "EDL":	892 genes included exclusively in "SOL":	54 common genes in "EDL" and "SOL":	67 common genes in "EDL" and "MitoCarta 2.0":	55 common genes in "SOL" and "MitoCarta 2.0":	7 common genes in "EDL", "SOL" and "MitoCarta 2.0":
LOC219180	1700109F18Rik	Zcchc14	Ndor1	Apex2	Tmem186
EG546361	Aldh1a1	Olfr1393	2610507B11Rik	Isoc2a	Akap1
2900083I11Rik	2900002J02Rik	Ywhae	Them4	Dhtkd1	Dlst
Punc	NAP051522-1	AK041732	Tmlhe	Msrb2	Ghitm
NAP055718-1	Slc7a8	Tlcd1	Ogdh	Ung	Ndufs5
Nr1i3	Znrf4	Ubxd8	Aldh2	Mtcp1	Ndufb8
Chi3l3	AK034271	Mlxipl	Ccdc90b	Prodh	Atp5a1
Kif3c	St3gal3	Fxyd1	Acadm	Aldh4a1
AI607873	Klra21	Nub1	Tfb2m	Mrpl47
Odz4	Adh1	NAP026555-1	Yme1l1	Samm50
AK087326	CA559477	Egln1	Etfdh	Mrp63
9430057O19Rik	Aldh8a1	Irak1	Hspb7	Slc16a1
Smap1	Pnpla3	Baz2a	Clpx	Rtn4ip1
Cyp51	Gpr179	Flnc	D10Jhu81e	Wars2
Kcnj2	3526401B18Rik	Ccnh	Mrpl18	Flad1
1810033B17Rik	Kcnt2	Dlg1	Dhrs4	Uqcrc1
AK035808	Olfr791	Stat5b	Golph3	Bckdha
Rps6ka2	C3	Gcc2	Stoml2	Fars2
Pld4	AK034805	Zfp106	Slc25a33	Chchd3
Spag1	Pamci	Wdr34	Osgepl1	Coq4
Eif1	4930432J09Rik	2810453I06Rik	Trap1	Atp5f1
Mreg	Muc2	Eif5b	Timm17b	Hspd1
1700019O17Rik	1700067C01Rik	Aldoa	Ivd	Gfm1
Trim55	Abca12	Ttrap	Gcsh	Mgst3
Optc	Per3	Srr	Arl2	Atad3a
AK041855	Lrg1	Gapvd1	Abcb8	Acat1
Hes2	1700001C19Rik	Fat4	Bckdhb	Mrpl45
EG329070	Iws1	Bysl	Ttc7b	Hagh
Taf6	AW550460	2900024O10Rik	Fech	Fdx1
Tacc2	Epha4	Ripk5	Txnrd1	Cs
Rab6ip1	Faf1	Sumf2	Hadhb	Nsun4
Plek	NAP059350-1	Arl13b	Txn2	Immt
Meox2	Sort1	Pdzd2	Immp1l	Htra2
Lce1l	Xdh	Ccdc85a	Grsf1	Oxnad1
Igfbp4	Olfr615	Dcbld1	Mrps17	Cars2
Pitpnb	Smad3	Pde1b	Auh	Chchd7
EG624187	Irf5	Pdcd6ip	Atp5o	Slc25a35
Il15	BC016201	Zeb2	Aldh6a1	2310061I04Rik
Wdr37	A_52_P1181407	Sec22c	Ndufb9	Mrpl12
Trim46	ENSMUST00000098259	Sertad3	Endog	Ndufa9
Lpl	AW455994	Cdc2l1	Hsd17b4	Dnaja3
2410017I17Rik	Htr6	Fbs1	Gstk1	Cox4i1
Ccdc66	V1rc17	Fxc1	Mrpl48	Cox18
1600027N09Rik	Csmd3	Cds2	Slc25a38	C1qbp
Slc4a9	AK084144	Slc12a5	Aco2	Atp5d
Tpcn2	Btnl9	Vti1a	Atp5j	Pink1
Spin1	Dbh	Rffl	Mrps31	Tsfm
Zfp623	NAP030342-1	AK054424	Mut	Cox17
2610028A01Rik	Cyp4b1	Fancb	Acaa1b	Slc25a4
Rnd1	AK086068	Ccdc131	Mrpl3	Akap10
Ppap2a	AK032937	Morc4	As3mt	Abca9
4921534H16Rik	A_52_P724724	Kifc1	Triap1	Ckmt1
Stra6	Htr1d	Mbtps1	Cycs	Cpt1c
Neu3	AK038400	Gcn1l1	Sod1	Bcat1
Usp29	NAP027406-1		Mpst	Slc25a25
TC1632605	Pitpnc1		Ttc19
Wdr40c	3110052M02Rik		Ndufs6
Ddx25	Es22		Ndufb7
Cdon	TC1728935		Slc25a37
Pbef1	TC1654250		Bola1
Gpx3	Hoxa1		Aldh9a1
Hrasls3	5730410E15Rik		Nipsnap3a
Sema4d	Mylip		Coq10b
Csrp3	Gmnn		Lars2
BM054261	A_51_P515046		Cstad
Usp14	Ttc18		Cpt1a
Gprk6	Phox2a		Nme4
Gch1	Olfr493
Steap4	Mpp2
Unc93b1	Zfp558
OTTMUSG00000010965	Itfg1
Rexo1	Nrarp
D17H6S56E-3	Map3k15
Mak10	2810429I04Rik
Ccdc3	Slc35d2
NAP113912-1	Rbm38
Exdl2	Elp4
Cxxc6	9530058B02Rik
Ipo7	A_52_P1101113
Entpd4	NAP058165-1
Klf15	A_51_P451508
Pdlim5	Smcr8
Gnao1	Pdzx
Htra3	Mageh1
ENSMUST00000071458	AK037635
Cmya5	4833422F24Rik
Upf3b	Aph1a
Mtus1	Gpr152
Stard13	Edar
Ccdc98	3110043J09Rik
BC002199	E130304F04Rik
Etf1	Pim1
ENSMUST00000072306	2010204N08Rik
Flt3l	Tmem32
Lgals3	Huwe1
Mtap6	Oas1c
Rab7l1	Spon1
NAP057019-1	Plekhb2
Ube2b	Slfn5
A230054D04Rik	Asxl1
1700006J14Rik	AK085773
Palld	Tmprss2
EG666606	Gda
Gnmt	TC1590993
ENSMUST00000037357	Hmcn1
LOC432594	BI151587
4930548G07Rik	6230400D17Rik
Tmem108	Kcnn2
Arhgef10	EG545136
Lhb	Sprr3
Rere	Arc
NAP026936-1	A230075M04Rik
Ift172	AK080781
Phf20l1	NAP108679-1
LOC621290	AK047822
Pbrm1	Gnal
Med8	6030442H21Rik
Dgat2	Ugt3a2
A_52_P877171	Prss27
1700001K19Rik	Ramp3
2610109H07Rik	Prr8
Edd1	5330439M10Rik
2017-09-10	NAP041849-1
Rev1	NAP105815-1
E030041M21Rik	Ints4
Fbxo2	Rnf190
Elovl6	9430079G20Rik
E130203B14Rik	Rev3l
Chrna1	Dscr1l2
Wfs1	AK086516
2310057M21Rik	AK042768
4833442J19Rik	Otx1
Etohi1	Drd5
Elmo1	4932435O22Rik
Krr1	Lst1
BC057627	AK042010
Syne2	Tpcn1
Intu	Ep400
2610301B20Rik	Gla
C80008	2310068C19Rik
Nmt2	Tcfeb
Cyp17a1	Car6
Topbp1	Olfr1306
Slc20a2	Pkd2l2
Hdgf	4921505C17Rik
Hspa8	Tspan33
2310026E23Rik	AI846148
Dpt	C730049O14Rik
Erbb4	Sec14l3
Arih1	Olfr668
Prkcq	4733401H21Rik
Nt5c2	Zfp74
Moap1	Tcstv3
Cebpz	1700029F12Rik
Wdr45	TC1667542
Xrn2	Vamp5
2310076L09Rik	Mctp1
AK028520	EG624219
Pias1	D16H22S680E
AI314976	Map3k13
Ankhd1	RP23-406N5.2
Arid5b	Pnmt
BC020078	TC1620266
Olfr571	2310061C15Rik
Arfgef2	AK077900
Myot	Gpt1
Pla2g4e	AK078024
Hivep1	AK047643
Cabc1	Epas1
2410089E03Rik	Rab43
Dcp1a	Trak2
B4galt1	2900056M20Rik
Bag3	Tcrb-V13
Hbs1l	Arhgap15
Ufm1	NAP102571-1
Polr3k	BC024659
Tspan8	1110018N20Rik
2810012G03Rik	Rhod
Atp6v1c1	Evi1
Sfrs5	Rerg
3732412D22Rik	Ndst1
Tspan32	Dedd2
Rnuxa	AK041466
Sesn1	Megf11
Ppp2cb	1110035E04Rik
9830124H08Rik	NAP122883-1
Sat1	AK050700
AK051484	A_52_P756213
Ube2t	Gimap5
Mapkapk5	4732416N19Rik
Ncoa6	Hyal3
Ccdc101	Cacna1h
Als2cr2	Rasal1
Gys1	BB480288
Usp47	Ushbp1
Ccpg1	Tbc1d5
Atg10	Syngr4
2310022A10Rik	Scgb3a1
A_51_P370934	Arhgap26
Rnf138	Pnkd
Snx16	Pxt1
Golga5	AK036024
BC057079	Abi3
NAP092480-001	Zdhhc7
Lnp	ENSMUSG00000055697
2610510H03Rik	Aldoc
Ccdc91	1200015N20Rik
Phf14	Lama3
Pde4dip	NAP028712-1
Tm6sf2	Dab1
Agpat6	BC106180
Hook1	Olfr1348
Wnt11	Trim6
Klc2	Dph4
Ormdl2	1700112C13Rik
B3galt1	AK034716
B230396O12Rik	AK082036
Slc12a6	AK031219
Mllt10	Tmem88
Suhw4	Trim21
8030451K01Rik	Prtg
D14Abb1e	NAP045112-1
1110032A03Rik	Gpr4
Cdv3	AK031844
AK052507	Jak3
Lrp4	Raver1
Arl6ip6	V1rg9
Gtf2a2	EG633640
Kbtbd10	LOC664628
Hdlbp	Gpr88
1110003E01Rik	Upk2
Gscl	Flt1
Ap4b1	Ace
Sf3b1	A830007P12Rik
Trip10	Vac14
Ktn1	AK082227
EG331392	Kif16b
ENSMUST00000035012	Efnb2
Vps52	5830482F20Rik
Slc35f5	Prp2
6030465E24Rik	TC1605426
Nat13	Clstn2
Nol14	Akt3
Ppp3cb	Mmp28
Polr2e	Olfr1355
Usf2	Olfr530
Rnasen	Fcrl5
Scara3	BB124205
NAP027424-1	Maz
Rnf126	Dnahc5
Fhl1	Ankrd44
Zfyve16	Apc
Rps6kb2	NAP108265-1
Scn1b	AK048293
TC1707343	Zc3hav1
Gtf2h2	Igh
AK050588	6330409D20Rik
Arhgap17	TC1694697
Msi2	D130095D21Rik
Grn	5330430C04Rik
Ebag9	Kif26b
Golga4	Abcb1b
Aars	Ptafr
Ubap2l	2210009G21Rik
Tmem112b	Mtss1
Svil	TC1685220
Pfn2	EG667984
Por	Olfr449
Ptgir	Blzf1
Cops7a	Fgd5
AI314180	St8sia4
Rbm34	E130314M14Rik
Apobec2	Myohd1
Esrrg	Oasl2
Nob1	Fat2
Ppp2ca	AV381417
BE368005	Calcrl
Rapsn	NAP108687-1
Paip2b	6330578E17Rik
Synj2	Ccl5
Qk	C330021A05Rik
Cap2	Tns1
Yap1	1810014F10Rik
Ube2d1	Txndc11
2810482I07Rik	Stk22s1
Mxi1	Dph3
Psma6	D830026I12Rik
Rpl19	Fndc8
Arbp	2610305D13Rik
Raf1	Irf6
AK153595	Lmbrd2
Gnb2l1	Rnf31
Tsc22d2	A_52_P1053544
Ppp3r1	Insl3
Ifrd2	Jam2
4933425L03Rik	Pp11r
Atf7ip	Vegfa
Mms19l	Mettl7a
Pebp1	Prpf4
Pscd4	Rdh10
Nup98	Aqp7
Cct8	Cd200
Vps35	C1galt1c1
Zfp715	A730027B03Rik
Sfrs4	Card6
Camk2g	C78409
Myh1	Crhbp
D16Ertd472e	BB363968
Tax1bp1	Srpk2
Speg	Nrp1
Wipi1	Gca
Tasp1	Psmb9
Eif3s2	Adk
Aamp	4930430J20Rik
Pcnt	Fmo2
Pard6a	3110045G13Rik
Mbd2	Masp2
Clasp1	Zbp1
Olfr234	TC1703837
4933407N01Rik	Calr4
Rps27l	Met
Parp2	Dbndd2
Cdadc1	Myo1b
Ubl3	Usp18
Kras	Admr
Ube4b	BC028528
4833439L19Rik	AK081483
Rps12	Serpinb9
Ddx46	AK084963
Dennd4b	Vps13a
Ube1x	ENSMUST00000084306
Ncbp2	Tmcc1
Scoc	Pkp4
Cdc34	2010305A19Rik
Trmt12	Usp42
Csnk1d	Ubxd6
Elf2	Ehd2
Itpa	A630001G21Rik
Med4	Dalrd3
2010005J08Rik	Hira
Irgm	AK036382
Stac3	2900052N01Rik
Zfp341	Rc3h2
Trp53bp2	Glt28d2
Crlz1	Ctsb
Rab14	Yes1
Ndel1	Gimap6
D030011O10Rik	4632404H12Rik
Ubr1	Memo1
Tardbp	Abca7
Yipf3	BC021611
Gstm1	Fbxl19
Ift57	Rab19
Hnrpul1	D15Wsu75e
Kif5b	Tal1
Gtf2ird2	Serinc3
Esrra	Mmaa
Flna	Rtp4
Dnaja4	AF067063
Las1l	TC1639154
Csnk2b	Olfr1410
Mnd1	Tceb3
Ahsa1	BB333095
Bxdc2	TC1630266
Ik	BI408134
C230096C10Rik	Olfr558
Rpl24	AI597468
Snrpa	Ifi203
Cdc42	Dars
Eno3	Piga
Pou2f1	Vegfb
2410024A21Rik	Fabp4
Tpm2	Ern2
Pik3r4	Zfp809
Eapp	Ankrd47
2510049I19Rik	Tssk4
Stx8	AK031876
Nme1	3110047P20Rik
Sumf1	Iigp1
Pip5k2b	D330038O06Rik
Iars	Atbf1
Suds3	AK036791
Tom1	Anp32a
Eprs	BC022224
Rpl13a	Tbc1d22a
Ttl	Ror2
Pkn1	Elf1
Rpl7a	Zfpm1
Pdcd6	Ifih1
2310044H10Rik	0610009K11Rik
Rchy1	3010003L21Rik
Gga1	Gbp3
Wdr23	Abcf3
BC003993	5730480H06Rik
Tex264	Olfr577
Golgb1	1300013J15Rik
Tank	Stard3
Phf3	Tcn2
Zubr1	Ankrd17
Rpl17	D430030G11Rik
Abcc9	5730437N04Rik
Unc50	Myo18b
Ptpn1	Ttc32
Dpf2	Spast
Cst3	EG668139
Synpo2	Smek1
EG384179	AK030611
3110001D03Rik	Smyd4
2210012G02Rik	2010109N14Rik
Zfp407	Dck
Tmem115	Mycbp
Dnajc8	2310005N03Rik
Eif5	AK080577
Ttc15	E330021D16Rik
Zfp148	TC1661977
Ank1	Alg11
Isy1	Bbs10
Ccdc86	1110007C09Rik
Rps23	A_52_P1197192
0610007L01Rik	OTTMUSG00000003456
Dnalc4	Mtf2
Ccm2	Dnajb10
Dnajc10	Mad1l1
Ttyh1	Cnot2
3110056O03Rik	9130206I24Rik
Wdr43	Il10rb
Tm9sf1	Josd3
Pelo	3110001K24Rik
2810410M20Rik	Naprt1
6430548M08Rik	Gpd1l
Vps4b	Tmem16a
Pgd	Phf11
Cd99l2	1110059E24Rik
2310046O06Rik	Sp4
Rps25	Nr2c1
2017-03-08	Cbx3
Snrpd1	2010004M13Rik
Ube2l3	Rpl21
Polr2d	Zp1
Med10	9930017N22Rik
Pex12	Rbms2
Nfatc2ip	LOC552903
1810063B07Rik	DV071973
Ssna1	NAP021083-001
Ube2d2	Ctcf
Eml1	Mfsd1
Mosc2	AI561439
M6pr	Brpf1
Sdcbp	Amdhd2
2017-09-02	Noxo1
Rab5c	Chd1
Sec22b	Psmb10
Zeb1	Csrp2bp
Smchd1	Cpsf2
TC1653266	Lig4
Crsp3	Phf8
Slc39a11	LOC671950
Tmed8	Wdr55
8430408J07Rik	Zfp60
Atp8a1	Kctd13
Ptk2	Zfp101
Clta	Cast
Vkorc1l1	Trabd
Gga2	Chd9
Cuedc2	Birc4
Sumo1	Zfp291
Zbtb4	Nudt11
Rnf130	2310037I24Rik
Ctso	Cacna2d2
Rhbdf2	Cstf1
Med11	Rnf135
Dynll2	Mdn1
Serf1	Zfp428
ZBTB45	Tnks2
D2Bwg1335e	Hcfc2
Rpl7l1	Leng4
Calm2	Nr3c1
Dgcr2	LOC670202
Tmsb4x	1810043G02Rik
Ppia	Tpm1
Sft2d2	AI462493
3110037I16Rik	Uap1
Def6	Eef1d
Cnot10	2900064A13Rik
Ccni	Mfsd11
Bsdc1	Vti1b
Gopc	Itm2b
Usp10	Rpl13
Gcn5l2	Ensa
Snapc3	AK084575
Zc3h7b	Setd3
Dnajc5	Stx4a
Pola2	A_52_P724603
Atp6v1f	Taf11
Fbxl12	Ldb1
AK006763	Exosc1
Cdc37	Slc35b2
1110012M11Rik	Nudcd3
Mvd	NAP040605-1
3010026O09Rik	Dscr2
Ostf1	Zfp746
2010203O07Rik	Prmt5
Pfn1	Zfp511
Rbm18	Tmem4
Ctsd	Farsb
Adam17	Rnf166
Sin3b	Apeh
Rpl31	Nenf
BC006662	Klhl20
Igtp	Gpr172b
Usp3	Pcnxl3
E130008O17Rik	Gtf3c2
2610306M01Rik	Bptf
Krt222	D11Wsu99e
Pcdh19	Pcdhb22
Gnaq	Cnfn
Tor3a	4930520O04Rik
Nfkb1	Katna1
Zfp516	Dera
Lsm6	Bves
Dennd2c	Snag1
Parp11	Clcn7
A_52_P772584	Rhbdd2
Cflar	Rpl22
Rwdd4a	Tshz1
Cenpo	Tmed10
Ssh1	Tsr1
Arid1b	Rnf113a1
Dach1	Brd7
Chd8	Nol5a
Mta2	Mapk15
D19Ertd721e	Ttn
9130023D20Rik	Bmp1
Tceb2	Glg1
Shkbp1	F830021D11Rik
Pgrmc1	2310003C23Rik
Rbx1	Aph1b
Arrb2	5730453I16Rik
Cav2	Stim1
Cd47	Wsb1
Nfkbil1	Bloc1s3
Ttc9c	Klhdc5
Myo1g	Olfr297
Disp1	Cabin1
Vtn	Lemd3
3200002M19Rik	EG547091
Arrb1	BC018507
NAP007437-001	Rab22a
Cmtm7	NAP030082-1
Mark3	1300018I17Rik
Dnm2	Nfix
Lats2	Igf1r
Myo1d	Tia1
Apaf1	Spaca4
AK039370	Wdr25
Dmtf1	Nsd1
Hic2	Cnot6l
2010007H12Rik	2410075B13Rik
Arhgef17	Cct5
5430405N12Rik	Mesdc2
Ccdc134	Jph4
Prkx	Ewsr1
Wipf1	Cdk5rap2
9630010G10Rik	Ripk1
Srebf1	Gabrp
Ube3c	D230014K01Rik
Wnk1	Pscd2
Myo10	Zfp748
Lsp1	Capn5
3110073H01Rik	Dnajb11
Tspan14	BC026782
Wdsof1	Cep76
Casp7	4932416H05Rik
DT906808	Chd4
Tspan9	Snx24
Tmem123	Cntrob
Ccdc25	Slc35e1
Mmp15	TC1706895
5730557B15Rik	Rab40c
Ssbp2	Pcsk6
Tbc1d9b	Wdr73
1700013G10Rik	Foxd2
Cryl1	Nedd4
2610019P18Rik	Ppcdc
D130051D11Rik	Slc33a1
Emcn	Dapk2
Btbd9	AK081327
Tspan6	Bcar3
Zfp82	Safb2
Zmym6	BC003331
Zzz3	Tsg101
Klf7	ENSMUST00000097723
Lpin2	Rmnd5b
Rspry1	Nbeal2
Itga6	Ppp1r14b
Mxd4	Gjb1
Glb1	Ak5
9030418K01Rik	Ltbp1
Smg6	1600014C10Rik
Dapk1	AK040552
Slc31a1	Nsdhl
1520402A15Rik	4933414I15Rik
BC023055	Pcf11
Klhl13	Tub
Jmjd3	Nppb
Aldh3b1	2810452K22Rik
4921511H13Rik	Mr1
Hmox1	A230046K03Rik
Rnf122	NAP048481-1
Mbtd1	Vdp
Higd1b	1700020D05Rik
D11Wsu47e	Shf
Esam1	Ndfip1
Appbp2	Fbxo40
Ipo8	C330024D12Rik
Gimap1	Bin1
Uevld	Gdap2
Gucy1b3	Epb4.1l4a
Tbc1d8b	Pigz
Kcmf1	Zfp566
Ppp1r9a	Vps33a
9430020K01Rik	Creb1
Zfp532	1700012C08Rik
D1Ertd622e	BI105085
6030443O07Rik	TC1682954
Exoc6b	Sf3a1
Gstcd	Tra2a
Lgals1	Zc3h11a
Smad1	Anxa7
Glcci1	Thsd7a
Tmem24	Kif13a
Gng11	A830080D01Rik
C80049	Pyy
Rabgap1	2310020A21Rik
2410042D21Rik	NAP000001-064
Nmral1	1700120J03Rik
ENSMUST00000096398	Cdh15
Ero1lb	4930509H03Rik
2010011I20Rik	Ttc3
Zfp235	Gpatch2
2700078E11Rik	BC051628
Polr3f	Csnk1a1
NAP038153-1	Dact1
Slc10a3	Cask
Mboat2	Serpinb6a
Atxn7	Adrbk2
Fbxw9	BC029127
Cnksr3	Olfr1387
AK045222	Sync
ENSMUST00000032928	Rhbdl2
Ypel5	Rpl29
TC1717038	Cul1
Tnrc6b	Ubxd2
Fbxl22	Larp1
Adamts7	Hbq1
Musk	Gm1947
Snn	Il6ra
E430018J23Rik	Chrnb1
Hmgcr	Tspan17
Gamt	Ckap5
Emid1	NAP032887-1
2610002J02Rik	Hdac9
Tpmt	Atp8b4
Klf6	8030451F13Rik
Ilf3	Rab33b
Cttnbp2nl	Creb3l2
Fbxo39	Ankmy1
Whrn	Ivns1abp
Ifna9	Mybbp1a
Gprk5	AK172174
BB073606	Cdc42ep5
A_52_P1061055	Git2
Adora2a	NAP103151-1
Prap1	Mical3
Zfp286	C030019F02Rik
Sephs1	Itm2c
Zfp2	1700028J19Rik
Ncoa3	Luzp1
DV053137	Tgds
Slc16a9	Grb10
Chd6	Gpld1
Wipi2	9230002F21Rik
Irf8	Tex9
Reep4	1700029N11Rik
5430407P10Rik	Slc16a6
Btbd14b	4921530G04Rik
Yipf2	Irf3
C79127	A630072M18Rik
Klf10	9830169C18Rik
Scn3b	Ptprf
Arhgef6	Txndc13
Tmem121	AK006604
TC1605825	Adnp
5730596K20Rik	Ramp2
Ldlrap1	1700010D01Rik
Acbd3	Itsn2
Nes	Prpf38b
AW208599	Erbb3
Ccdc55	Psmc3ip
Abhd13	NAP100137-001
Tph1	Pcdhb15
Nek6	Arl5a
4933417E01Rik	Alg12
Stxbp5	Trrap
Crocc	ENSMUST00000051624
Arl6	Wwp2
D530005L17Rik	Eea1
Perq1	Zfp191
St6galnac3	NAP123917-1
B3gnt8	Ccdc104
Rbms1	Mllt11
Phldb2	AK037690
Ncor1	Lgals4
Tbkbp1	ENSMUST00000077435
NAP102495-1	Zfp294
Slc6a13	Dpysl2
Rap1gap	2410017P07Rik
Hes6	Esco1
4831426I19Rik	Ing3
Mtr	AK085633
Zdhhc14	Taz
Chrna4	1700016D18Rik
Afmid	Grhl1
Cdk5r1	Lin7b
Tnfrsf11a	Als2cr13
Sirpa	C79407
Galns	1500001A10Rik
Klf16	Zfp533
AI840671	EG666453
Ddhd1	Cyp2c55
Slc24a3	C130022M03Rik
Micall2	AK037089
Atf2	Ptpn5
1700023A16Rik	R74862
Snf8	Wisp2
Cerk	Cstf3
Rcor2	Dpp8
Shroom1	Fkbp1b
Pde1a	0610025J13Rik
NAP037484-1	Dctd
zfp507	Gng10
Lasp1	Hmbox1
6030458C11Rik	AK036874
H60	Tspan15
Cep78	2700099C18Rik
Zfp62	BB450286
BC037393	Copg2
Rbpms	Whsc1l1
5330421F07Rik	Hectd2
4930455B06Rik	Pop4
AK080551	NAP058429-1
ENSMUST00000070164	Duox1
ENSMUST00000037336	Olfr91
Tspyl4	Freq
Ccdc19	AW476689
Mmp17	Ppp1r10
Ebf4	Mgat1
Oplah	Nisch
E030010A14Rik	Kcnc3
Timd2	Hnrpa3
Igfbp5	Bcan
Ercc6	Sgpl1
A_52_P700200	Os9
Smurf2	Acot4
Zdhhc3	Zdhhc2
Mllt1	Gpr158
BC023202	Epb4.1l2
AK039642	Tcte3
Zfp184	Mia3
1200014J11Rik	Rkhd3
Slc3a2	Gpsm2
NAP046120-1	Tmod2
D15Wsu169e	Atrnl1
Ncf4	ENSMUSG00000050599
Nek1	H1fx
Pcdhb16	4930422G04Rik
Trub1	Olfr54
D3Ertd254e	Copg
Ap3s2	NAP123123-1
AK036397	Islr
AK047526	AK047848
Erlin2	Tmed7
Atad2b	Ptprd
Wdr32	1700019L03Rik
Rad51l3	LOC236598
Slc6a7	Olfr1509
AK009963	Slmap
Dep1	Neurod2
Wnt9a	Slc22a18
Ccl8	Mre11a
Gng7	Cnbp2
9530083O12Rik	Dkk3
AK032144	Nr0b2
Nck1	Klf4
Gtf3c4	4930535E21Rik
BB460274	AK038197
Tjp3	AK084908
Phf15	Pax5
TC1721583	Itih1
Ube4a	AK082480
ENSMUST00000051565	Ttyh2
AK076545	Fert2
Senp5	Copz2
Arid5a	NAP062835-1
Clcf1	AK129341
Tcf7l2	A930037G23Rik
Osbpl8	Micall1
Lce3c	Lypd6
LOC675674	Tdh
Pik3c2g	Lrfn5
Pdik1l	Il1f6
Cdkn3	Bean
Gsg2	Ankib1
Il24	Gm397
Ptk2b	E130014J05Rik
Dscaml1	Lrrc4b
Prg2	Zfp644
	Prr12
	AK081699
	Rpgrip1l
	Tacc1
	4930502C15Rik
	Pcbp3
	Cdkn1c
	Psrc1
	Rasa1
	Rcor3
	Btbd14a
	Nov
	Golga1
	Klf2
	Cntnap5a
	Dcx
	Hspa4
	AK087715
	TC1677044
	Hsf4
	BQ444971
	BC049816
	Pms1
	Defb19
	1110065M07
	5730416O20Rik
	Sema3c
	Sdk2
	Ube2i
	Thoc2
	2810406K13Rik
	Farsa
	Ttc25
	AK037075
	Ammecr1
	Rock1
	Camsap1l1
	Tmprss6
	Adam19
	Tnrc15
	Acot5
	AK042809
	Mrc2
	BC019134
	A430106J12Rik
	C030010B13Rik
	Atp6v1h
	NAP112671-1
	TC1755975
	Frmpd1
	Cited1
	AI841971
	Duoxa1
	Car3
	Reep3
	LOC624621
	5031434C07Rik
	Slc17a8
	Itga10
	Ralgps1
	Sned1
	2017-09-06
	Setbp1
	Col23a1
	Crip3
	AW108044
	Insc
	5830405M20Rik
	Ryr3
	Epha3
	Specc1l
	AK044272
	Krt79
	1110008E08Rik
	Bglap-rs1
